# Supplementary material for: DNA methylation at retrotransposons protects the germline by preventing NRF1-mediated activation
Source: EMBO Rep. 2025 Aug 4;26(17):4312–39. doi: 10.1038/s44319-025-00526-1 (PMC12420836; doi:10.1038/s44319-025-00526-1)
Supplement: Supplementary file 2 — Table EV1 [file 44319_2025_526_MOESM2_ESM.xlsx]

## Sheet: Sheet1
Table EV1: List of oligonucleotide sequences
Description: table with all synthetic oligonucleotide sequences and its modifications used in this study.
Oligonucleotides
Name	Application	Full Sequence (5' to 3')	Annealing	5' Extension
IAPez-LTR1 FWD	cloning	TAGGCACACATACACCTGCTTGTGGGAAGCCGCCCC	TGTGGGAAGCCGCCCC	TAGGCACACATACACCTGCT
IAPez-LTR1 REV	cloning	GGGGAGGAGGAAAGGTCATTTATTCGTCGCGTTCTCACGAT	TTATTCGTCGCGTTCTCACGA	GGGGAGGAGGAAAGGTCAT
L1spa FWD	cloning	TAGGCACACATACACCTGCTCGGAACTTAGGAAATTAGTCTGAACA	CGGAACTTAGGAAATTAGTCTGAACA	TAGGCACACATACACCTGCT
L1spa REV	cloning	TGGGGAGGAGGAAAGGTCATGGACGAAGAAGAAGGCCCAA	GGACGAAGAAGAAGGCCCAA	TGGGGAGGAGGAAAGGTCAT
Extension FWD	cloning	TAGGCACACATACACCTGCT	TAGGCACACATACACCTGCT
Biotinylated extension REV	cloning	/5Biosg/TGGGGAGGAGGAAAGGTCAT	TGGGGAGGAGGAAAGGTCAT	/5Biosg/
Bisulfite converted IAP FWD	cloning	AGGTATATATATATTTGTTTGTGGGAAG	AGGTATATATATATTTGTTTGTGGGAAG
Bisulfite converted IAP REV	cloning	CGACAAAACTTTATTACTTACATCTTA	CGACAAAACTTTATTACTTACATCTTA
Bisulfite converted scrambled control IAP FWD	cloning	AGGTATATATATATTTGTTGTGTATTTG	AGGTATATATATATTTGTTGTGTATTTG
Bisulfite converted scrambled control IAP REV	cloning	AAAATTAAACTCGATCCCAA	AAAATTAAACTCGATCCCAA
Bisulfite converted L1T FWD	cloning	GTATTGAATTTAGGAAATTAGTTTGAA	GTATTGAATTTAGGAAATTAGTTTGAA
Bisulfite converted L1T REV	cloning	AAAATCAAATACTCTAATAATCTCTAAA	AAAATCAAATACTCTAATAATCTCTAAA
Bisulfite converted L1 scrambled contr FWD	cloning	TATTTAGGGTTGTTTGAAGTTAGA	TATTTAGGGTTGTTTGAAGTTAGA
Bisulfite converted L1 scrambled contr REV	cloning	AAAACTTCCTATCTACCTATAACTT	AAAACTTCCTATCTACCTATAACTT
Vasa-Cre FWD	genotyping PCR	CACGTGCAGCCGTTTAAGCCGCGT	CACGTGCAGCCGTTTAAGCCGCGT
Vasa-Cre REV	genotyping PCR	TTCCCATTCTAAACAACACCCTGAA	TTCCCATTCTAAACAACACCCTGAA
Nrf1-flox FWD	genotyping PCR	GACACTGGCATGGAGTATTTG	GACACTGGCATGGAGTATTTG
Nrf1-flox REV	genotyping PCR	GTCGTTAGACATCTCCCTTTTC	GTCGTTAGACATCTCCCTTTTC
Nrf1-flox-cKO FWD	genotyping PCR	AACCGAAGTTCCTATTCCGAAGTTCC	AACCGAAGTTCCTATTCCGAAGTTCC
Nrf1-flox-cKO REV	genotyping PCR	AACATAGCAGGTGCAGGTTTCC	AACATAGCAGGTGCAGGTTTCC
Dnmt3C-WT-FWD	genotyping PCR	TGGCTCCCACAGATCTTACC	TGGCTCCCACAGATCTTACC
Dnmt3C-KO-FWD	genotyping PCR	AACCCTCCAAATCCTTAGGC	AACCCTCCAAATCCTTAGGC
Dnmt3C-WT-KO-REV	genotyping PCR	ACTATAGCCCATCAGTAAAGCC	ACTATAGCCCATCAGTAAAGCC
