# Supplementary material for: DNA methylation at retrotransposons protects the germline by preventing NRF1-mediated activation
Source: EMBO Rep. 2025 Aug 4;26(17):4312–39. doi: 10.1038/s44319-025-00526-1 (PMC12420836; doi:10.1038/s44319-025-00526-1)
Supplement: Supplementary file 4 — Dataset EV1 [file 44319_2025_526_MOESM4_ESM.xlsx]

## Sheet: Legend
Data set EV1. RNA sequencing results of sorted spermatogonia (Spg) and spermatocytes (Spc).
	Differential expression of TE families and subfamilies in sorted Spg (TETranscripts_Spg) and Spc (TETranscripts_Spc) from Dnmt3CKO/KO(KO) and wild-type (WT) germ cells. Columns include TE name, family, and class; baseMean (mean normalized counts across all samples); log2FC KO vs. WT; standard error of log2FC (lfcSE); p-value and adjasted p-value (padj.); Raw read counts for each biological replic…

## Sheet: TETranscripts_Spg
TEname:Family:Class	baseMean	log2FoldChange	lfcSE	stat	pvalue	padj	Spg_KO_rep1	Spg_KO_rep2	Spg_KO_rep4	Spg_WT_rep1	Spg_WT_rep2	Spg_WT_rep4
IAPLTR1_Mm:ERVK:LTR	3519.77	3.8323	0.197286	19.4251	4.73745e-84	1.16404e-79	7548	6150	6850	485	408	443
IAPA_MM-int:ERVK:LTR	926.273	6.12352	0.343289	17.8378	3.59591e-71	4.41775e-67	2366	1853	1505	19	18	39
IAPEz-int:ERVK:LTR	39101.1	3.65392	0.21703	16.8361	1.32788e-63	8.15683e-60	87406	70160	69044	5531	5859	5129
L1Md_Gf:L1:LINE	4694.61	4.63426	0.344515	13.4515	3.0149e-41	1.48158e-37	13563	10083	4768	391	320	341
L1Md_T:L1:LINE	105669	4.1303	0.327107	12.6267	1.50403e-36	5.27935e-33	292502	224369	112071	10451	10704	11717
L1Md_A:L1:LINE	53439	3.43843	0.285927	12.0255	2.60904e-33	8.01333e-30	114241	127466	64833	8000	8432	9551
RLTR10C:ERVK:LTR	6458.63	3.02573	0.268291	11.2778	1.6892e-29	4.15052e-26	9301	15365	11145	1350	1112	1638
MMERGLN_LTR:ERV1:LTR	343.338	2.68984	0.28086	9.57719	9.97213e-22	1.53141e-18	501	675	673	85	91	89
IAPLTR2_Mm:ERVK:LTR	1854.05	2.60778	0.292773	8.90718	5.23476e-19	6.76964e-16	3797	2476	3675	454	606	428
MMERVK10C-int:ERVK:LTR	87023.1	2.30314	0.270991	8.49896	1.91297e-17	1.80783e-14	139060	198819	113988	35023	21680	28913
L1_Mm:L1:LINE	3489.08	2.39853	0.30596	7.83934	4.52903e-15	3.37221e-12	7621	7090	3697	929	1062	1206
LTR68:ERV1:LTR	147.214	-4.74584	0.741065	-6.40408	1.51276e-10	5.99515e-08	12	9	12	148	573	48
IAPLTR2b:ERVK:LTR	307.975	1.5382	0.250419	6.14249	8.12386e-10	2.62646e-07	510	406	514	160	133	164
IAPLTR2a:ERVK:LTR	486.705	2.09414	0.341842	6.12607	9.00774e-10	2.87441e-07	1024	545	897	137	216	172
LTR102_Mam:ERVL:LTR	142.706	-4.01002	0.747164	-5.36699	8.00623e-08	1.26103e-05	17	18	17	117	564	43
MMERGLN-int:ERV1:LTR	7562.48	1.00593	0.214396	4.6919	2.70673e-06	0.000237525	9256	11823	10379	4968	4093	5520
IAPLTR1a_Mm:ERVK:LTR	490.486	0.956273	0.21192	4.51242	6.40932e-06	0.000480132	707	652	662	331	298	335
IAPLTR3:ERVK:LTR	128.626	-2.87354	0.673838	-4.26444	2.00405e-05	0.00123412	43	39	15	97	439	79
RLTR10-int:ERVK:LTR	4228.46	0.858592	0.208449	4.11894	3.80612e-05	0.00210157	5577	6502	4939	2910	2619	3162
IAP1-MM_LTR:ERVK:LTR	292.344	1.19691	0.292436	4.09291	4.25998e-05	0.00230791	494	309	469	211	140	166
MERV1_LTR:ERV1:LTR	155.055	1.48826	0.376184	3.95622	7.61459e-05	0.00368303	231	225	256	57	108	65
RLTR44D:ERVK:LTR	94.2734	1.66122	0.443706	3.74396	0.000181143	0.00779914	120	122	203	70	31	32
RLTR10B:ERVK:LTR	1601.84	1.1681	0.324352	3.60132	0.000316603	0.0121361	2045	2966	1905	1407	824	646
IAPEY3-int:ERVK:LTR	508.957	1.02637	0.285977	3.589	0.000331943	0.0126257	556	904	665	291	326	346
Lx2A:L1:LINE	245.169	1.32322	0.377924	3.50127	0.000463039	0.0168553	481	436	184	136	136	131
LTRIS_Mm:ERV1:LTR	400.63	0.988859	0.287558	3.43881	0.000584276	0.0204797	750	493	429	283	258	233
RLTR20A2B_MM:ERVK:LTR	145.363	-2.26919	0.678658	-3.34365	0.00082685	0.0274919	33	68	54	94	486	71
IAPEy-int:ERVK:LTR	5468.11	1.03683	0.321006	3.22993	0.00123819	0.0378402	6218	9600	7080	2762	2519	5134
MamTip2:hAT-Tip100:DNA	171.615	-1.64627	0.517891	-3.1788	0.00147887	0.0439387	65	140	54	168	400	156
RLTR13C3:ERVK:LTR	84.3831	1.19287	0.377153	3.16284	0.00156238	0.0458654	112	148	106	40	54	53
Charlie6:hAT-Charlie:DNA	44.8897	-2.38304	0.754195	-3.15971	0.00157924	0.0460848	11	27	7	29	136	41
RLTR41A2:ERV1:LTR	262.81	-1.78193	0.581183	-3.06605	0.0021691	0.060019	103	166	100	180	765	165
RLTR10B2:ERVK:LTR	2458.49	1.01267	0.336047	3.01349	0.00258262	0.0687811	3472	3881	2917	2617	1072	1116
IAP-d-int:ERVK:LTR	1195.32	0.799013	0.266105	3.00262	0.00267663	0.0706419	1628	1435	1673	657	771	1085
IAPEY_LTR:ERVK:LTR	511.913	0.964688	0.329722	2.92576	0.00343612	0.0875381	557	821	728	241	286	474
MurERV4_19-int:ERVK:LTR	983.404	-1.11011	0.385057	-2.88298	0.00393934	0.0974758	652	811	483	902	1912	950
IAPEY2_LTR:ERVK:LTR	138.904	0.885496	0.308026	2.87475	0.00404351	0.0992904	157	213	191	90	92	99
RLTR44B:ERVK:LTR	117.235	0.952217	0.331732	2.87044	0.00409895	0.100414	202	140	142	68	75	87
GSAT_MM:Satellite:Satellite	123.687	1.27802	0.446092	2.86493	0.00417099	0.101874	282	176	94	57	58	94
RLTR10F:ERVK:LTR	76.3031	1.16566	0.413687	2.81772	0.00483655	0.114709	115	137	78	34	46	55
RLTR35B_MM:ERVL:LTR	130.743	-2.06734	0.735827	-2.80954	0.00496118	0.116988	36	95	26	109	419	45
Lx3A:L1:LINE	836.835	0.722183	0.2587	2.79159	0.00524501	0.12174	1082	1299	874	534	622	657
RodERV21-int:ERV1:LTR	1041.58	-1.49671	0.53617	-2.79147	0.00524685	0.12174	450	828	421	740	2776	695
IAP1-MM_I-int:ERVK:LTR	2768.74	0.838232	0.304671	2.75127	0.00593644	0.13382	5012	2474	3644	2424	1329	2068
RLTR30D_RN:ERV1:LTR	186.851	0.753811	0.279559	2.69643	0.00700873	0.151323	245	231	256	170	103	133
IAPLTR3-int:ERVK:LTR	881.1	-2.38576	0.895134	-2.66525	0.00769306	0.161837	388	375	127	603	2788	637
RLTR9A3:ERVK:LTR	81.7365	0.93564	0.353911	2.64372	0.00820015	0.170174	107	132	96	60	53	49
L1Md_F:L1:LINE	1361.96	0.898119	0.344338	2.60825	0.00910063	0.18465	1973	2333	1242	597	929	1196
LTR45:ERV1:LTR	4.71326	5.62491	2.17215	2.58955	0.00961008	0.192191	20	10	0	0	0	0
MER68B:ERVL:LTR	33.8022	1.61854	0.648547	2.49564	0.012573	0.234731	25	86	47	10	21	16
RMER21B:ERV1:LTR	705.366	-1.16032	0.469791	-2.46986	0.0135167	0.24748	375	611	373	475	1581	638
RLTR10A:ERVK:LTR	165.048	0.755243	0.307398	2.45689	0.0140145	0.254133	221	230	196	126	133	93
MLT1E:ERVL-MaLR:LTR	101.461	-1.46056	0.595568	-2.45238	0.0141916	0.256775	39	76	53	85	263	61
Tigger17:TcMar-Tigger:DNA	104.63	-0.953499	0.392227	-2.43099	0.0150577	0.268493	66	91	65	111	171	109
RLTR13D:ERVK:LTR	9.50503	2.78492	1.18961	2.34103	0.0192307	0.324086	17	27	8	0	1	6
RMER3D-int:ERVK:LTR	513.018	0.664647	0.284528	2.33597	0.019493	0.32716	585	822	555	325	411	400
RLTR13B2:ERVK:LTR	198.073	-1.06992	0.459997	-2.32593	0.0200225	0.33264	103	189	106	194	397	159
Eulor9B:DNA:DNA	14.4664	-2.18976	0.970606	-2.25607	0.0240662	0.382738	0	8	8	17	30	20
RLTR1D2_MM:ERV1:LTR	171.305	-1.06973	0.482864	-2.21539	0.0267332	0.409515	92	146	106	141	368	135
Lx2B2:L1:LINE	1940.39	0.627391	0.284341	2.20648	0.0273505	0.416117	2436	2953	1970	1108	1585	1664
RMER15-int:ERVL:LTR	1368.21	-0.929777	0.42193	-2.20363	0.0275506	0.418384	795	1319	821	1008	2696	1292
MER110:ERV1:LTR	9.22044	-3.11987	1.43171	-2.17912	0.0293229	0.437192	4	2	0	4	38	2
Ricksha_a:MULE-MuDR:DNA	4.69401	3.5714	1.65767	2.15447	0.0312036	0.4561	9	14	4	0	2	0
Lx2A1:L1:LINE	386.817	-1.17284	0.564294	-2.07842	0.0376705	0.518254	211	329	201	263	1000	200
LTRIS4A:ERV1:LTR	191.852	-0.673331	0.324532	-2.07478	0.0380073	0.522303	170	157	135	182	277	211
RLTR12BD_Mm:ERVK:LTR	180.542	0.622339	0.303514	2.05045	0.0403207	0.541618	221	263	199	113	140	155
IAPLTR4_I:ERVK:LTR	34.9863	1.20692	0.61269	1.96986	0.0488539	0.613696	49	56	47	8	32	19
IAPEY3_LTR:ERVK:LTR	110.726	0.622581	0.320902	1.9401	0.0523678	0.643339	139	150	130	75	74	103
Kanga11a:TcMar-Tc2:DNA	32.051	-1.86021	0.960484	-1.93674	0.0527773	0.645491	9	24	10	6	111	17
B2_Mm1a:B2:SINE	95581.8	0.403876	0.20941	1.92864	0.0537756	0.653472	99028	111538	128256	84585	70214	83534
MLT1J-int:ERVL-MaLR:LTR	99.8261	-1.09217	0.573859	-1.9032	0.057015	0.678081	89	69	42	104	224	49
RLTR27:ERVK:LTR	738.681	0.456998	0.240745	1.89826	0.0576616	0.681811	746	965	949	579	536	685
Charlie26a:hAT-Charlie:DNA	13.7546	-1.52252	0.809644	-1.88048	0.0600424	0.698505	3	12	7	17	24	17
MMERVK10D3_LTR:ERVK:LTR	99.6467	-0.621698	0.335712	-1.85188	0.0640428	0.720841	86	67	92	131	89	132
LTR37-int:ERV1:LTR	109.958	-0.943211	0.520336	-1.8127	0.0698786	0.760375	65	90	79	96	236	69
MTB_Mm-int:ERVL-MaLR:LTR	155.146	0.5463	0.303715	1.79873	0.0720615	0.770842	185	233	157	116	113	135
MLTR31FA_MM:ERVK:LTR	267.787	-0.606746	0.341982	-1.77421	0.0760292	0.797781	212	291	160	248	367	305
MLTR18B_MM:ERVK:LTR	1771.84	-0.42293	0.240244	-1.76042	0.0783367	0.812499	1580	1704	1442	1808	2204	1788
L1Md_F2:L1:LINE	25436.1	0.570546	0.324736	1.75695	0.0789256	0.816196	29488	42129	23328	13545	19877	25199
MLT1J1-int:ERVL-MaLR:LTR	11.7748	-1.51218	0.872287	-1.73358	0.0829929	0.829288	6	4	9	23	20	7
RLTR13D4:ERVK:LTR	16.955	1.3299	0.781508	1.70171	0.0888097	0.861873	9	35	31	8	7	13
RMER12C:ERVK:LTR	565.355	-0.658626	0.388567	-1.69501	0.0900731	0.868928	393	595	379	408	943	591
B2_Mm1t:B2:SINE	57559.4	0.351	0.210376	1.66844	0.0952285	0.890697	57758	68931	74128	49826	44568	51840
RMER6C:ERVK:LTR	581.207	0.552447	0.334464	1.65174	0.0985882	0.90795	733	970	459	364	501	481
MER70-int:ERVL:LTR	6.21684	1.7938	1.08943	1.64655	0.0996498	0.909883	10	6	14	3	3	2
MLT2B3:ERVL:LTR	260.309	-0.766055	0.464941	-1.64764	0.0994268	0.909883	143	302	155	213	487	215
RLTR30B_MM:ERV1:LTR	79.456	-0.863336	0.52691	-1.63849	0.10132	0.917577	42	73	60	58	159	68
X5A_LINE:CR1:LINE	26.6096	-1.07508	0.659804	-1.62939	0.10323	0.925715	6	27	20	30	32	42
RLTR30D_MM:ERV1:LTR	47.1757	-1.1346	0.699553	-1.62189	0.104826	0.932765	23	53	16	21	104	54
RLTR41C:ERV1:LTR	66.5414	0.75222	0.466191	1.61354	0.106626	0.940724	90	103	68	29	40	74
RLTR13F:ERVK:LTR	32.9674	-1.01792	0.632083	-1.61042	0.107306	0.942992	17	41	10	42	50	34
LTRIS2:ERV1:LTR	428.398	-0.59912	0.373326	-1.60482	0.108534	0.951066	328	447	288	395	703	354
Ricksha_c:MULE-MuDR:DNA	100.389	-1.0091	0.639729	-1.57739	0.114707	0.977321	36	124	47	47	218	105
Lx10:L1:LINE	790.867	0.462048	0.295498	1.56362	0.117906	0.993254	821	1225	811	503	654	750
(CATTC)n:Satellite:Satellite	14.0303	0.314577	1.25875	0.249912	0.802655	0.999841	4	20	24	34	4	0
7SK:RNA:RNA	182.827	-0.242826	0.383912	-0.632504	0.527058	0.999841	182	212	130	309	122	154
AmnSINE1:Deu:SINE	346.412	-0.036259	0.299595	-0.121027	0.90367	0.999841	311	438	317	280	382	339
AmnSINE2:Deu:SINE	81.4528	0.0116202	0.52442	0.0221581	0.982322	0.999841	49	138	67	46	101	82
Arthur1:hAT-Tip100:DNA	126.069	0.145958	0.394543	0.369941	0.711426	0.999841	103	186	123	82	131	128
Arthur1A:hAT-Tip100:DNA	16.534	0.65733	0.77456	0.84865	0.396076	0.999841	17	33	13	6	18	12
Arthur1B:hAT-Tip100:DNA	54.4225	0.131397	0.401172	0.327532	0.743265	0.999841	67	64	47	47	46	57
Arthur1C:hAT-Tip100:DNA	6.65656	0.181391	1.11712	0.162374	0.871011	0.999841	3	16	3	7	6	5
B1_Mm:Alu:SINE	16848.6	0.0612085	0.305335	0.200463	0.841118	0.999841	12870	23668	16974	12576	15504	19289
B1_Mur1:Alu:SINE	17556.2	-0.108577	0.366615	-0.296161	0.767107	0.999841	11959	25992	14615	11566	19126	21248
B1_Mur2:Alu:SINE	15860.2	-0.0687787	0.359521	-0.191306	0.848285	0.999841	11123	23612	13438	10535	16781	19031
B1_Mur3:Alu:SINE	13120.6	-0.0452066	0.349375	-0.129393	0.897047	0.999841	9294	19503	11385	9044	13403	15658
B1_Mur4:Alu:SINE	18376.3	-0.0393133	0.358259	-0.109734	0.91262	0.999841	13198	27683	15529	12123	19263	21778
B1_Mus1:Alu:SINE	42517.7	0.0136377	0.333008	0.0409531	0.967333	0.999841	31389	62052	39454	29493	42086	49523
B1_Mus2:Alu:SINE	36145	0.00955855	0.3188	0.0299829	0.976081	0.999841	26590	51238	34956	26467	34483	42397
B1F:Alu:SINE	17301.2	-0.0843114	0.367133	-0.229648	0.818365	0.999841	12357	25960	13967	11204	19131	20370
B1F1:Alu:SINE	7467.68	-0.0992204	0.356711	-0.278154	0.780895	0.999841	5465	11034	5955	5052	8207	8758
B1F2:Alu:SINE	7263.17	-0.0716586	0.351714	-0.203741	0.838556	0.999841	5419	10795	5843	4953	7606	8704
B2_Mm2:B2:SINE	72682.2	0.152733	0.275472	0.554441	0.579277	0.999841	59657	95896	82393	55571	63666	78776
B3:B2:SINE	68193.3	-0.0471246	0.364337	-0.129344	0.897086	0.999841	47650	103637	57429	44738	72876	80014
B3A:B2:SINE	36015.3	-0.0695678	0.35538	-0.195756	0.844801	0.999841	25871	53450	30072	24147	39034	41971
B4:B4:SINE	17637.7	-0.0975028	0.368233	-0.264785	0.791175	0.999841	12437	26275	14331	11425	19982	20456
B4A:B4:SINE	35565.1	-0.0692955	0.361535	-0.19167	0.848001	0.999841	25622	53298	29131	23349	38886	41523
BGLII_A:ERVK:LTR	182.582	-0.0289281	0.366898	-0.0788451	0.937156	0.999841	147	264	152	136	185	207
BGLII_B:ERVK:LTR	272.122	-0.122382	0.273429	-0.447583	0.654454	0.999841	227	303	281	252	277	286
BGLII_B2:ERVK:LTR	130.703	0.0344048	0.469489	0.0732813	0.941582	0.999841	96	188	127	67	177	118
BGLII_C:ERVK:LTR	4.49928	0.918554	1.57132	0.584576	0.558833	0.999841	0	5	13	1	2	6
BGLII_Mur:ERVK:LTR	111.372	-0.246123	0.409147	-0.601552	0.547473	0.999841	91	159	68	113	129	104
BGLII_Mus:ERVK:LTR	39.0515	-0.0731486	0.532419	-0.137389	0.890723	0.999841	38	60	21	36	40	39
BGLII:ERVK:LTR	363.657	-0.0559412	0.400205	-0.139782	0.888833	0.999841	295	517	299	199	422	430
BLACKJACK:hAT-Blackjack:DNA	50.0199	0.291671	0.594355	0.490735	0.623614	0.999841	59	78	35	21	70	34
Chap1_Mam:hAT-Charlie:DNA	94.912	0.0854592	0.444367	0.192316	0.847494	0.999841	63	120	120	58	87	119
Charlie1:hAT-Charlie:DNA	365.926	0.0096614	0.330598	0.029224	0.976686	0.999841	323	488	333	251	397	391
Charlie10:hAT-Charlie:DNA	65.1382	-0.337743	0.504155	-0.66992	0.502909	0.999841	41	93	45	46	87	73
Charlie10a:hAT-Charlie:DNA	6.50439	-0.348821	1.28367	-0.271736	0.785825	0.999841	7	11	0	4	6	11
Charlie10b:hAT-Charlie:DNA	5.45854	0.503899	1.36356	0.369546	0.711721	0.999841	6	10	4	0	3	10
Charlie11:hAT-Charlie:DNA	23.2997	-0.756517	0.651761	-1.16073	0.245752	0.999841	16	14	24	42	12	33
Charlie12:hAT-Charlie:DNA	222.785	-0.328313	0.444536	-0.738552	0.460179	0.999841	118	343	153	190	294	220
Charlie13a:hAT-Charlie:DNA	41.1449	0.0586208	0.499657	0.117322	0.906605	0.999841	46	50	35	27	51	36
Charlie13b:hAT-Charlie:DNA	13.0561	-0.404399	0.834915	-0.48436	0.628131	0.999841	13	5	17	21	15	7
Charlie14a:hAT-Charlie:DNA	5.44699	-0.010747	1.55738	-0.00690069	0.994494	0.999841	4	13	0	1	2	13
Charlie15a:hAT-Charlie:DNA	46.8436	-0.581032	0.479634	-1.21141	0.22574	0.999841	34	54	29	50	65	45
Charlie15b:hAT-Charlie:DNA	27.2349	-0.156129	0.664921	-0.234809	0.814357	0.999841	14	46	20	17	29	36
Charlie16a:hAT-Charlie:DNA	40.3512	0.136054	0.524043	0.259624	0.795154	0.999841	32	40	59	24	38	48
Charlie17:hAT-Charlie:DNA	54.1969	-0.201391	0.521576	-0.38612	0.699408	0.999841	37	76	44	43	36	90
Charlie17a:hAT-Charlie:DNA	47.9671	-0.125621	0.576818	-0.217783	0.827598	0.999841	43	65	35	21	70	49
Charlie17b:hAT-Charlie:DNA	24.395	0.150247	0.593728	0.253056	0.800225	0.999841	26	30	24	13	24	29
Charlie18a:hAT-Charlie:DNA	73.9169	0.0644206	0.554436	0.116191	0.907501	0.999841	54	118	63	28	86	90
Charlie19a:hAT-Charlie:DNA	95.5797	-0.297851	0.508117	-0.586186	0.557751	0.999841	61	150	56	64	129	105
Charlie1a:hAT-Charlie:DNA	1104.37	-0.105924	0.365881	-0.289504	0.772196	0.999841	786	1564	960	706	1228	1326
Charlie1b:hAT-Charlie:DNA	336.046	-0.0353587	0.291859	-0.12115	0.903572	0.999841	289	421	324	294	274	417
Charlie20a:hAT-Charlie:DNA	43.2575	-0.708764	0.540022	-1.31247	0.18936	0.999841	20	52	30	61	58	35
Charlie21a:hAT-Charlie:DNA	22.9293	-0.215851	0.69275	-0.311586	0.755355	0.999841	11	40	15	25	16	31
Charlie22a:hAT-Charlie:DNA	41.7146	0.0782919	0.671992	0.116507	0.907251	0.999841	39	79	16	19	39	58
Charlie23a:hAT-Charlie:DNA	33.8447	0.155744	0.655359	0.237647	0.812155	0.999841	31	38	42	13	19	61
Charlie24:hAT-Charlie:DNA	199.223	-0.516356	0.449969	-1.14754	0.25116	0.999841	129	226	155	113	319	225
Charlie25:hAT-Charlie:DNA	54.5854	-0.459079	0.572662	-0.801657	0.422751	0.999841	29	79	35	35	52	95
Charlie29a:hAT-Charlie:DNA	26.7086	0.554385	0.688202	0.805557	0.420499	0.999841	26	43	30	10	12	41
Charlie2a:hAT-Charlie:DNA	78.6104	-0.0439757	0.409301	-0.107441	0.914439	0.999841	62	111	68	63	78	88
Charlie2b:hAT-Charlie:DNA	103.944	-0.00506317	0.462182	-0.0109549	0.991259	0.999841	84	151	88	55	128	111
Charlie4:hAT-Charlie:DNA	21.3324	-0.37111	0.695908	-0.533275	0.593843	0.999841	15	31	12	13	22	34
Charlie4a:hAT-Charlie:DNA	213.265	0.0910989	0.427013	0.21334	0.831062	0.999841	159	366	160	139	234	214
Charlie4z:hAT-Charlie:DNA	198.036	-0.134075	0.409144	-0.327696	0.743142	0.999841	159	303	127	153	239	197
Charlie5:hAT-Charlie:DNA	528.869	-0.241786	0.284598	-0.849568	0.395565	0.999841	397	607	504	467	528	654
Charlie7:hAT-Charlie:DNA	96.2861	0.314437	0.384045	0.818748	0.41293	0.999841	88	136	108	62	92	91
Charlie7a:hAT-Charlie:DNA	11.5674	0.656441	0.887197	0.739904	0.459358	0.999841	9	22	13	4	6	16
Charlie8:hAT-Charlie:DNA	315.027	-0.0682895	0.42344	-0.161273	0.871878	0.999841	218	529	211	220	312	392
Charlie9:hAT-Charlie:DNA	50.8099	0.522841	0.561121	0.931781	0.35145	0.999841	33	99	54	26	36	58
Cheshire:hAT-Charlie:DNA	371.794	0.0136493	0.407616	0.0334856	0.973287	0.999841	254	600	308	233	368	457
CR1_Mam:CR1:LINE	132.539	0.0332066	0.48501	0.0684659	0.945415	0.999841	92	217	108	65	144	163
CYRA11_Mm:Y-chromosome:Unknown	412.205	-0.0466479	0.398402	-0.117088	0.906791	0.999841	294	626	342	250	431	514
DNA1_Mam:TcMar:DNA	14.5352	-0.679213	0.834865	-0.813561	0.415896	0.999841	13	17	5	7	18	26
ERV3-16A3_I-int:ERVL:LTR	100.292	-0.248366	0.400722	-0.619796	0.535392	0.999841	105	124	58	85	110	117
ERV3-16A3_LTR:ERVL:LTR	36.8746	0.320927	0.561727	0.571322	0.567782	0.999841	45	55	28	17	38	38
ERVB2_1A-I_MM-int:ERVK:LTR	174.063	0.16511	0.366825	0.450107	0.652633	0.999841	206	254	116	158	176	136
ERVB3_1-I_MM-int:ERVK:LTR	46.1466	0.746389	0.524966	1.42178	0.155089	0.999841	52	66	62	17	30	52
ERVB3_1-LTR_MM:ERVK:LTR	48.1066	-0.321244	0.446864	-0.718886	0.472211	0.999841	57	45	32	44	56	53
ERVB4_1-I_MM-int:ERVK:LTR	2450.56	0.261544	0.473856	0.551947	0.580984	0.999841	4981	2197	1273	3423	1926	1153
ERVB4_1B-I_MM-int:ERVK:LTR	9049.77	0.118906	0.37492	0.31715	0.75113	0.999841	14246	10200	5215	11628	7973	5568
ERVB4_1B-LTR_MM:ERVK:LTR	1674.16	0.154472	0.308253	0.501123	0.616285	0.999841	2463	1761	1313	1969	1511	1102
ERVB4_1C-LTR_Mm:ERVK:LTR	257.209	0.220674	0.343134	0.643113	0.520151	0.999841	426	258	187	282	194	215
ERVB4_2-I_MM-int:ERVK:LTR	169.322	-0.0498648	0.367772	-0.135586	0.892149	0.999841	165	204	150	106	197	186
ERVB4_2-LTR_MM:ERVK:LTR	20.464	0.52007	0.614619	0.846166	0.39746	0.999841	22	27	26	11	18	19
ERVB4_3-I_MM-int:ERVK:LTR	73.5379	-0.0686489	0.44295	-0.154981	0.876836	0.999841	61	113	50	66	61	91
ERVB4_3-LTR_MM:ERVK:LTR	4.90171	0.123162	1.17049	0.105223	0.916199	0.999841	5	6	5	9	2	3
ERVB5_1-I_MM-int:ERVK:LTR	144.57	-0.0940289	0.371723	-0.252954	0.800304	0.999841	114	174	147	98	149	180
ERVB5_1-LTR_MM:ERVK:LTR	21.2882	-0.388193	0.721875	-0.537756	0.590745	0.999841	6	27	24	20	18	32
ERVB5_2-LTR_MM:ERVK:LTR	118.171	-0.157575	0.416427	-0.378398	0.705135	0.999841	77	154	116	80	127	149
ERVB7_1-LTR_MM:ERVK:LTR	198.903	0.318429	0.307111	1.03685	0.299805	0.999841	230	254	205	131	178	198
ERVB7_2-LTR_MM:ERVK:LTR	72.9071	0.0697998	0.510779	0.136654	0.891304	0.999841	66	120	47	39	80	83
ERVB7_2B-LTR_MM:ERVK:LTR	65.1963	0.239912	0.402092	0.59666	0.550734	0.999841	65	92	63	50	64	57
ERVB7_3-LTR_MM:ERVK:LTR	66.8793	-0.639402	0.454495	-1.40684	0.159475	0.999841	66	69	29	64	78	92
ERVB7_4-LTR_MM:ERVK:LTR	60.2589	0.351149	0.429455	0.817662	0.41355	0.999841	68	89	54	41	44	68
ERVL-B4-int:ERVL:LTR	208.903	-0.519923	0.412422	-1.26066	0.207432	0.999841	145	257	133	161	317	216
ERVL-E-int:ERVL:LTR	200.93	0.219436	0.363452	0.603754	0.546007	0.999841	234	291	151	139	214	175
ERVL-int:ERVL:LTR	64.6021	0.100558	0.411691	0.244256	0.807032	0.999841	55	86	67	48	60	71
ETnERV-int:ERVK:LTR	1009.33	-0.292092	0.334907	-0.87216	0.383121	0.999841	746	1341	741	802	1171	1199
ETnERV2-int:ERVK:LTR	506.03	-0.308359	0.400388	-0.770151	0.441211	0.999841	444	672	297	405	750	421
ETnERV3-int:ERVK:LTR	668.345	0.114793	0.369168	0.310951	0.755838	0.999841	831	964	384	605	736	489
Eulor2B:DNA:DNA?	4.72773	-0.146122	1.46924	-0.0994543	0.920778	0.999841	4	4	6	13	2	0
Eulor5A:DNA:DNA?	42.3108	-0.212203	0.698111	-0.303967	0.761153	0.999841	23	78	21	17	48	64
Eulor6B:DNA:DNA?	15.8173	-0.557071	0.763479	-0.729648	0.465605	0.999841	13	19	8	9	17	28
Eulor6D:DNA:DNA?	19.6083	-0.195802	0.731634	-0.267622	0.78899	0.999841	20	17	20	29	25	6
Eulor9A:DNA:DNA	7.19264	-0.6874	1.07605	-0.638816	0.522942	0.999841	1	7	9	12	6	8
FAM:Alu:SINE	59.7763	-0.160918	0.457756	-0.351536	0.725186	0.999841	47	84	45	52	48	83
FordPrefect:hAT-Tip100:DNA	629.914	0.0791991	0.251171	0.31532	0.752519	0.999841	598	831	589	588	584	592
HAL1_SS:L1:LINE	10.2601	0.650881	1.11191	0.585373	0.558297	0.999841	12	16	11	0	13	9
HAL1:L1:LINE	1006.99	-0.054022	0.381846	-0.141476	0.887494	0.999841	718	1512	845	616	1074	1234
HAL1b:L1:LINE	105.792	-0.0242357	0.524481	-0.046209	0.963144	0.999841	63	179	84	52	109	143
HAL1M8:L1:LINE	105.508	0.00309953	0.48464	0.00639553	0.994897	0.999841	85	160	84	50	110	140
HAL1ME:L1:LINE	154.257	-0.195716	0.43674	-0.44813	0.654059	0.999841	93	227	127	107	150	216
hAT-N1_Mam:hAT:DNA	52.3225	-0.0776437	0.608919	-0.127511	0.898536	0.999841	36	64	58	16	60	76
Helitron3Na_Mam:Helitron:RC	15.6406	0.45778	0.785443	0.582831	0.560007	0.999841	10	26	20	6	18	13
HERV16-int:ERVL:LTR	28.3285	-0.18686	0.666382	-0.28041	0.779163	0.999841	33	27	23	15	16	57
HERVL40-int:ERVL:LTR	23.9617	-0.0128428	0.679525	-0.0188997	0.984921	0.999841	18	32	24	12	37	18
HERVL74-int:ERVL:LTR	69.9957	-0.32302	0.542071	-0.5959	0.551242	0.999841	57	92	45	31	90	99
IAPEY3C_LTR:ERVK:LTR	12.9034	1.24675	0.995549	1.25232	0.210453	0.999841	6	24	26	12	9	1
IAPEY4_I-int:ERVK:LTR	1650.95	0.00344142	0.38597	0.00891627	0.992886	0.999841	2396	1822	980	2464	1361	991
IAPEY4_LTR:ERVK:LTR	109.555	0.111	0.362703	0.306036	0.759577	0.999841	153	113	91	137	70	102
IAPEY5_I-int:ERVK:LTR	34.1251	0.234251	0.502406	0.466259	0.64103	0.999841	33	41	41	44	21	27
IAPEY5_LTR:ERVK:LTR	60.7683	-0.123689	0.46108	-0.26826	0.788499	0.999841	45	77	59	48	45	91
IAPLTR2a2_Mm:ERVK:LTR	289.055	0.251369	0.294402	0.85383	0.393199	0.999841	290	388	301	212	283	259
IAPLTR4:ERVK:LTR	54.8153	0.192799	0.471007	0.409333	0.682295	0.999841	63	84	36	62	48	38
ID_B1:B4:SINE	44699.6	-0.0807657	0.361974	-0.223126	0.823438	0.999841	31521	66602	37093	29460	48653	52858
ID:ID:SINE	2061.87	-0.147221	0.355787	-0.41379	0.679028	0.999841	1412	2998	1679	1482	2172	2544
ID2:ID:SINE	1654.8	-0.188819	0.355787	-0.530706	0.595623	0.999841	1163	2346	1306	1173	1809	2053
ID4_:ID:SINE	8892.92	-0.0359536	0.361373	-0.0994917	0.920748	0.999841	6561	13586	7197	5845	9267	10592
ID4:ID:SINE	7489.42	-0.139938	0.356641	-0.392378	0.694779	0.999841	5387	10949	5855	5168	8168	9072
IMPB_01:Satellite:Satellite	3246.49	-0.122209	0.343416	-0.355863	0.721943	0.999841	2381	4637	2662	2301	3512	3848
Kanga1:TcMar-Tc2:DNA	39.7582	-0.339772	0.57573	-0.590159	0.555084	0.999841	20	60	29	30	45	52
Kanga1a:TcMar-Tc2:DNA	28.8718	-0.175416	0.612099	-0.286581	0.774433	0.999841	12	40	32	30	23	36
Kanga1b:TcMar-Tc2:DNA	7.95843	1.41719	1.21907	1.16251	0.245026	0.999841	8	22	6	0	7	5
Kanga1c:TcMar-Tc2:DNA	17.2674	-0.704897	0.66886	-1.05388	0.291938	0.999841	14	14	13	15	16	31
Kanga1d:TcMar-Tc2:DNA	10.8871	1.07216	0.911584	1.17615	0.239534	0.999841	12	26	8	8	9	3
Kanga2_a:TcMar-Tc2:DNA	76.7716	-0.0494394	0.564367	-0.0876016	0.930193	0.999841	40	119	75	34	75	114
L1_Mur1:L1:LINE	1264.16	0.237267	0.358563	0.661718	0.508152	0.999841	1333	1897	1042	674	1284	1339
L1_Mur2:L1:LINE	2541.7	0.242589	0.336175	0.721615	0.470531	0.999841	2443	3902	2247	1493	2424	2726
L1_Mur3:L1:LINE	3459.76	0.0191129	0.32534	0.0587476	0.953153	0.999841	3006	4875	2975	2282	3615	3906
L1_Mus1:L1:LINE	16980	0.240594	0.245043	0.981844	0.326177	0.999841	17009	22502	17820	12724	14465	17588
L1_Mus2:L1:LINE	7682.24	0.264128	0.254761	1.03677	0.299843	0.999841	8740	9859	7581	5550	7618	6745
L1_Mus3:L1:LINE	10799.5	0.236528	0.307521	0.769144	0.441808	0.999841	10582	16388	9477	7144	9930	11305
L1_Mus4:L1:LINE	2111.85	0.46368	0.326434	1.42044	0.15548	0.999841	2268	3495	1879	1227	1798	2051
L1_Rod:L1:LINE	2023.95	-0.319965	0.387949	-0.824761	0.409507	0.999841	1360	2719	1526	1345	2874	2113
L1M:L1:LINE	56.5476	-0.0524559	0.85098	-0.0616418	0.950848	0.999841	48	80	45	2	80	78
L1M1:L1:LINE	58.7476	-0.071024	0.506411	-0.14025	0.888463	0.999841	61	75	43	29	66	76
L1M2:L1:LINE	2788.31	-0.0718899	0.333302	-0.21569	0.829229	0.999841	2328	3906	2242	1913	3105	3120
L1M2a:L1:LINE	11.7327	-0.542673	0.869828	-0.623886	0.532703	0.999841	13	13	4	7	12	21
L1M2b:L1:LINE	4.58514	0.146929	1.45802	0.100773	0.919731	0.999841	4	9	2	0	7	5
L1M2c:L1:LINE	111.97	-0.238546	0.571884	-0.417123	0.676588	0.999841	70	186	64	49	109	189
L1M3:L1:LINE	1099.32	-0.0833451	0.385467	-0.216218	0.828818	0.999841	792	1677	855	696	1281	1234
L1M3b:L1:LINE	8.84475	0.350133	0.96333	0.363461	0.716261	0.999841	13	10	8	2	9	11
L1M3c:L1:LINE	18.869	0.139812	0.706502	0.197893	0.843128	0.999841	27	22	13	8	20	23
L1M3d:L1:LINE	45.4024	-0.0714083	0.816334	-0.0874743	0.930295	0.999841	37	72	29	4	75	49
L1M3de:L1:LINE	16.7134	1.0912	0.772866	1.41189	0.157983	0.999841	23	35	13	5	15	10
L1M3e:L1:LINE	89.2457	0.149479	0.403231	0.370704	0.710858	0.999841	77	124	91	59	94	88
L1M3f:L1:LINE	23.4503	0.383949	0.646858	0.593561	0.552806	0.999841	25	42	16	15	15	29
L1M4:L1:LINE	3591.48	-0.0501833	0.378841	-0.132465	0.894616	0.999841	2713	5307	2969	2068	4073	4233
L1M4a1:L1:LINE	65.3718	0.0815196	0.527867	0.154432	0.877269	0.999841	65	104	41	32	66	83
L1M4a2:L1:LINE	145.147	0.153551	0.461872	0.332453	0.739547	0.999841	89	260	126	97	118	181
L1M4b:L1:LINE	498.625	-0.14211	0.404999	-0.35089	0.725671	0.999841	322	726	426	301	524	669
L1M4c:L1:LINE	520.625	0.0672599	0.418642	0.160662	0.87236	0.999841	383	879	397	304	471	683
L1M5:L1:LINE	3212.1	-0.073946	0.376919	-0.196185	0.844465	0.999841	2396	4789	2562	1935	3611	3819
L1M6:L1:LINE	40.8334	-0.0459328	0.679596	-0.0675884	0.946113	0.999841	23	75	27	19	29	72
L1M6B:L1:LINE	12.8694	0.475421	1.21695	0.390664	0.696045	0.999841	4	19	23	0	22	7
L1M7:L1:LINE	43.0695	-0.279298	0.54268	-0.514665	0.606787	0.999841	31	56	34	38	65	30
L1M8:L1:LINE	23.0339	-0.688256	0.873649	-0.787794	0.430817	0.999841	10	38	7	12	14	57
L1MA10:L1:LINE	53.4674	-0.205133	0.469009	-0.437376	0.661838	0.999841	45	70	40	44	43	79
L1MA4:L1:LINE	1394.97	-0.0837131	0.375561	-0.222902	0.823612	0.999841	997	2028	1190	852	1460	1785
L1MA4A:L1:LINE	368.719	0.395198	0.291921	1.35379	0.175805	0.999841	338	520	445	264	292	361
L1MA5:L1:LINE	648.353	0.143722	0.339788	0.422975	0.672313	0.999841	565	945	610	404	607	752
L1MA5A:L1:LINE	189.971	0.286897	0.452238	0.634393	0.525824	0.999841	158	323	169	85	195	205
L1MA6:L1:LINE	847.861	0.0544933	0.353228	0.154272	0.877395	0.999841	732	1265	696	535	883	953
L1MA7:L1:LINE	576.326	-0.0973495	0.366225	-0.265819	0.790379	0.999841	500	837	401	391	643	663
L1MA8:L1:LINE	635.04	0.161724	0.380397	0.425146	0.67073	0.999841	540	1038	512	374	638	696
L1MA9:L1:LINE	692.066	-0.0811361	0.311338	-0.260604	0.794398	0.999841	634	963	503	576	693	773
L1MB1:L1:LINE	257.821	-0.139139	0.340125	-0.409083	0.682479	0.999841	211	313	240	183	300	286
L1MB2:L1:LINE	743.493	0.00462524	0.380236	0.0121641	0.990295	0.999841	522	1131	663	471	848	788
L1MB3:L1:LINE	1368.82	-0.0866201	0.398869	-0.217164	0.82808	0.999841	957	2155	1022	837	1513	1663
L1MB4:L1:LINE	939.148	-0.039769	0.389485	-0.102107	0.918672	0.999841	652	1460	770	587	929	1208
L1MB5:L1:LINE	1269.52	-0.01293	0.353343	-0.0365932	0.970809	0.999841	973	1930	1033	876	1332	1432
L1MB7:L1:LINE	1737.95	-0.147363	0.384683	-0.383075	0.701664	0.999841	1141	2704	1288	1216	1874	2127
L1MB8:L1:LINE	1679.11	-0.0280782	0.384507	-0.0730238	0.941787	0.999841	1267	2551	1360	972	1821	2031
L1MC:L1:LINE	1125.3	-0.0945539	0.379087	-0.249425	0.803032	0.999841	781	1736	871	772	1286	1248
L1MC1:L1:LINE	1110.06	-0.0726577	0.395313	-0.183798	0.854172	0.999841	866	1704	803	649	1214	1376
L1MC2:L1:LINE	388.344	-0.0664948	0.40987	-0.162234	0.871122	0.999841	262	591	327	231	410	492
L1MC3:L1:LINE	881.632	-0.177205	0.323963	-0.546993	0.584383	0.999841	694	1191	694	683	933	1063
L1MC4:L1:LINE	1394.6	-0.0933554	0.360663	-0.258844	0.795756	0.999841	1062	2057	1085	953	1617	1522
L1MC4a:L1:LINE	731.841	-0.0469628	0.367313	-0.127855	0.898264	0.999841	605	1103	537	486	784	851
L1MC5:L1:LINE	780.12	0.0758896	0.315738	0.240356	0.810054	0.999841	614	1112	765	578	735	866
L1MC5a:L1:LINE	513.212	-0.140304	0.390212	-0.359559	0.719177	0.999841	356	778	386	386	654	484
L1MCa:L1:LINE	858.619	-0.283476	0.382124	-0.741841	0.458183	0.999841	613	1185	615	600	1161	903
L1MCb:L1:LINE	35.5577	-0.495579	0.504258	-0.982788	0.325712	0.999841	25	44	23	39	38	43
L1MCc:L1:LINE	83.8938	0.52932	0.421571	1.25559	0.209265	0.999841	92	133	84	43	72	81
L1Md_F3:L1:LINE	5638.23	0.422205	0.302336	1.39648	0.162571	0.999841	6327	8601	5235	3357	4923	5493
L1MD:L1:LINE	1057.75	0.00631605	0.371659	0.0169942	0.986441	0.999841	773	1625	901	681	1179	1140
L1MD1:L1:LINE	316.666	0.011267	0.391242	0.0287979	0.977026	0.999841	217	421	349	184	337	377
L1MD2:L1:LINE	688.33	-0.191602	0.331268	-0.578389	0.563002	0.999841	527	965	511	575	740	787
L1MD3:L1:LINE	361.542	0.096795	0.369936	0.261654	0.793589	0.999841	242	569	350	269	356	375
L1MDa:L1:LINE	877.106	0.119567	0.386357	0.309471	0.756963	0.999841	702	1415	728	499	918	974
L1MDb:L1:LINE	130.1	0.0597683	0.351569	0.170004	0.865007	0.999841	138	180	97	108	124	134
L1ME1:L1:LINE	1363.2	-0.214134	0.352564	-0.607363	0.54361	0.999841	1044	1921	970	992	1535	1651
L1ME2:L1:LINE	530.14	-0.0740526	0.388033	-0.190841	0.84865	0.999841	384	746	477	315	501	743
L1ME2z:L1:LINE	216.037	0.390108	0.482938	0.80778	0.419217	0.999841	183	388	192	78	215	236
L1ME3:L1:LINE	376.113	-0.0752251	0.362352	-0.207603	0.835539	0.999841	305	556	281	274	368	465
L1ME3A:L1:LINE	299.876	0.135162	0.441899	0.305866	0.759707	0.999841	181	524	270	175	299	341
L1ME3B:L1:LINE	149.938	-0.177893	0.382021	-0.465661	0.641458	0.999841	107	213	118	125	160	171
L1ME3C:L1:LINE	89.719	0.0850682	0.470262	0.180896	0.85645	0.999841	64	135	88	48	92	108
L1ME3Cz:L1:LINE	211.76	0.186974	0.352938	0.529766	0.596274	0.999841	183	315	204	143	191	234
L1ME3D:L1:LINE	52.394	-0.204693	0.466832	-0.438473	0.661043	0.999841	46	70	36	43	47	72
L1ME3E:L1:LINE	65.6527	-0.280388	0.530064	-0.528971	0.596826	0.999841	46	104	35	54	52	103
L1ME3F:L1:LINE	46.0884	-0.0801622	0.632556	-0.126727	0.899156	0.999841	18	90	31	38	53	44
L1ME3G:L1:LINE	254.477	-0.0412528	0.441824	-0.0933693	0.92561	0.999841	209	383	190	126	260	350
L1ME4a:L1:LINE	358.393	-0.383075	0.394153	-0.971895	0.331103	0.999841	281	428	261	216	491	439
L1ME4b:L1:LINE	387.893	0.163417	0.417117	0.391778	0.695222	0.999841	294	673	309	221	392	429
L1ME4c:L1:LINE	114.784	-0.296107	0.478671	-0.618603	0.536178	0.999841	72	144	104	64	170	121
L1ME5:L1:LINE	17.2495	-0.591352	0.66783	-0.885483	0.375896	0.999841	13	17	13	23	11	27
L1MEa:L1:LINE	11.242	0.399258	0.810411	0.492661	0.622252	0.999841	13	20	7	10	9	9
L1MEb:L1:LINE	25.6064	0.25873	0.782587	0.330609	0.74094	0.999841	25	46	16	5	33	27
L1MEc:L1:LINE	966.714	-0.15339	0.388343	-0.394987	0.692853	0.999841	765	1390	699	571	1116	1206
L1MEd:L1:LINE	814.225	0.0637115	0.329997	0.193067	0.846906	0.999841	659	1235	698	609	815	854
L1MEf:L1:LINE	674.398	-0.119013	0.396708	-0.300001	0.764177	0.999841	450	994	567	412	800	780
L1MEg:L1:LINE	924.137	0.000851492	0.268988	0.00316554	0.997474	0.999841	808	1198	874	768	880	1007
L1MEg1:L1:LINE	7.08306	0.507503	1.15513	0.439346	0.660411	0.999841	11	11	4	1	11	4
L1MEg2:L1:LINE	41.3515	0.196813	0.583308	0.337408	0.735809	0.999841	41	71	26	22	32	57
L1MEh:L1:LINE	28.6406	-1.03295	0.788191	-1.31054	0.190014	0.999841	22	34	3	27	54	27
L1MEi:L1:LINE	63.9622	0.428182	0.539001	0.794401	0.426962	0.999841	51	104	73	24	51	81
L1MEj:L1:LINE	76.4059	-0.347951	0.493065	-0.70569	0.480381	0.999841	59	116	35	69	88	88
L1P5:L1:LINE	8.12064	-0.264153	1.05535	-0.250299	0.802356	0.999841	4	15	4	6	4	16
L1PB4:L1:LINE	36.4822	0.621897	0.553465	1.12364	0.261165	0.999841	32	42	63	17	30	35
L1VL1:L1:LINE	874.73	-0.0165408	0.383943	-0.0430814	0.965637	0.999841	706	1389	617	575	812	1138
L1VL2:L1:LINE	2345.31	0.0563013	0.349652	0.161021	0.872077	0.999841	2099	3572	1789	1509	2301	2765
L1VL4:L1:LINE	1123.72	0.374325	0.304152	1.23072	0.218429	0.999841	1207	1781	973	774	1011	1015
L2:L2:LINE	4684.25	-0.203059	0.329281	-0.616675	0.537449	0.999841	3489	6328	3748	3493	5335	5470
L2a:L2:LINE	6444.7	-0.0425245	0.35266	-0.120582	0.904022	0.999841	4978	9686	5117	4361	7153	7101
L2b:L2:LINE	3326.75	-0.0363101	0.339608	-0.106918	0.914854	0.999841	2551	4689	2985	2202	3648	3742
L2c:L2:LINE	3246.81	-0.168091	0.334497	-0.502519	0.615302	0.999841	2408	4447	2667	2370	3746	3669
L3:CR1:LINE	2309.45	-0.12207	0.307984	-0.396352	0.691846	0.999841	1995	3079	1825	1743	2484	2652
L3b:CR1:LINE	419.532	0.114536	0.386022	0.296708	0.76669	0.999841	314	665	378	254	429	465
L4_A_Mam:RTE-X:LINE	75.0934	0.130835	0.518163	0.252497	0.800657	0.999841	86	127	33	53	67	86
L4_B_Mam:RTE-X:LINE	58.8578	-0.147535	0.499635	-0.295287	0.767775	0.999841	51	78	45	47	86	41
L4_C_Mam:RTE-X:LINE	49.2855	-0.289465	0.681354	-0.424838	0.670954	0.999841	23	96	19	32	68	53
L5:RTE-X:LINE	11.3236	0.294032	0.954996	0.307888	0.758167	0.999841	12	22	5	3	10	16
Looper:PiggyBac:DNA	79.9476	0.107549	0.482563	0.22287	0.823637	0.999841	58	132	68	48	70	103
LTR10_RN:ERVK:LTR	147.258	-0.687219	0.455472	-1.50881	0.131348	0.999841	150	138	66	126	253	131
LTR101_Mam:ERVL:LTR	10.4073	0.952349	0.920551	1.03454	0.300883	0.999841	21	10	12	2	9	9
LTR103_Mam:ERV1:LTR	4.85375	1.12933	1.98616	0.568599	0.569628	0.999841	11	10	0	0	8	0
LTR103b_Mam:ERV1:LTR	4.57777	-0.267576	1.45602	-0.183772	0.854192	0.999841	4	9	0	2	7	5
LTR104_Mam:Gypsy:LTR	35.9824	0.207257	0.546682	0.379118	0.7046	0.999841	32	54	34	19	37	39
LTR105_Mam:ERVL:LTR	14.9955	-0.275791	0.822177	-0.33544	0.737293	0.999841	11	11	20	5	22	19
LTR106_Mam:LTR:LTR	17.6204	0.751401	0.709155	1.05957	0.289339	0.999841	18	38	13	12	11	15
LTR107_Mam:LTR:LTR	23.2034	-1.00522	0.81892	-1.2275	0.219635	0.999841	6	37	5	27	30	32
LTR108a_Mam:ERVL:LTR	10.1384	-0.988194	1.18647	-0.832885	0.40491	0.999841	1	13	7	2	8	29
LTR108e_Mam:ERVL:LTR	7.14037	1.0598	1.01003	1.04927	0.294053	0.999841	11	7	12	3	7	3
LTR16A:ERVL:LTR	124.967	-0.252134	0.465464	-0.541683	0.588037	0.999841	109	165	82	74	186	121
LTR16A1:ERVL:LTR	40.5125	0.776818	0.539615	1.43958	0.149987	0.999841	35	81	43	24	35	26
LTR16A2:ERVL:LTR	38.7791	-0.528261	0.5717	-0.924018	0.355477	0.999841	30	38	31	22	36	74
LTR16B:ERVL:LTR	27.7064	-0.416564	0.515869	-0.8075	0.419379	0.999841	24	27	23	27	31	33
LTR16B1:ERVL:LTR	13.9326	0.0353736	1.01584	0.0348222	0.972222	0.999841	14	22	8	12	25	1
LTR16B2:ERVL:LTR	22.732	0.592163	0.710535	0.833404	0.404617	0.999841	25	32	28	5	23	23
LTR16C:ERVL:LTR	154.938	0.00416903	0.404944	0.0102953	0.991786	0.999841	163	169	152	79	188	170
LTR16D:ERVL:LTR	13.4646	-0.198609	0.719686	-0.275967	0.782574	0.999841	12	13	14	10	16	15
LTR16D1:ERVL:LTR	8.99663	-0.4474	0.90487	-0.494436	0.620998	0.999841	14	5	5	12	10	8
LTR16D2:ERVL:LTR	23.3342	-0.0362584	0.778203	-0.0465925	0.962838	0.999841	11	22	38	21	37	8
LTR16E1:ERVL:LTR	41.0609	-0.543508	0.560626	-0.969465	0.332313	0.999841	30	41	33	21	55	62
LTR16E2:ERVL:LTR	27.9389	-0.0718475	0.512009	-0.140325	0.888404	0.999841	26	34	25	30	24	29
LTR28:ERV1:LTR	4.49083	1.99431	1.48975	1.33868	0.180674	0.999841	3	4	15	0	3	2
LTR28B:ERV1:LTR	43.9417	-0.334636	0.600407	-0.557348	0.577289	0.999841	29	62	30	21	47	72
LTR31:ERV1:LTR	22.8219	-0.298266	0.585085	-0.509783	0.610204	0.999841	24	25	15	24	28	20
LTR33:ERVL:LTR	180.465	0.146523	0.37557	0.390136	0.696436	0.999841	146	273	171	123	189	176
LTR33A_:ERVL:LTR	55.654	-0.555875	0.571998	-0.971813	0.331144	0.999841	29	70	41	29	65	95
LTR33A:ERVL:LTR	71.4938	0.221087	0.436294	0.506739	0.612338	0.999841	66	113	61	52	53	86
LTR33B:ERVL:LTR	13.3311	0.246655	0.798343	0.308959	0.757353	0.999841	9	20	16	13	5	18
LTR33C:ERVL:LTR	24.4833	-0.0501854	0.786428	-0.0638144	0.949118	0.999841	29	22	24	6	46	16
LTR37A:ERV1:LTR	43.4028	-0.46858	0.48717	-0.96184	0.33613	0.999841	44	47	23	46	56	42
LTR37B:ERV1:LTR	23.8124	0.138709	0.647338	0.214276	0.830332	0.999841	28	35	15	13	29	22
LTR40a:ERVL:LTR	66.0462	-0.04303	0.527714	-0.0815404	0.935012	0.999841	63	94	46	32	91	65
LTR40A1:ERVL:LTR	24.9583	0.322245	0.720526	0.447236	0.654705	0.999841	18	41	27	7	31	24
LTR40b:ERVL:LTR	67.046	0.33236	0.410923	0.808814	0.418622	0.999841	65	108	60	56	56	59
LTR40c:ERVL:LTR	57.2821	-0.0370107	0.575817	-0.064275	0.948751	0.999841	42	92	42	24	68	72
LTR41:ERVL:LTR	79.5283	-0.21503	0.504544	-0.426187	0.669971	0.999841	50	122	57	49	86	109
LTR41B:ERVL:LTR	39.6017	-0.114605	0.526801	-0.217549	0.827781	0.999841	25	54	39	30	48	39
LTR45C:ERV1:LTR	5.42105	1.75433	1.26973	1.38166	0.167077	0.999841	8	9	9	0	3	4
LTR48:ERV1:LTR	81.4861	0.0634767	0.365896	0.173483	0.862272	0.999841	80	104	76	91	54	88
LTR48B:ERV1:LTR	19.1506	-0.0256089	0.820303	-0.0312188	0.975095	0.999841	11	39	9	13	29	12
LTR50:ERVL:LTR	60.2712	0.260287	0.406032	0.641051	0.52149	0.999841	67	83	55	46	58	53
LTR52:ERVL:LTR	17.2321	-0.660986	0.712991	-0.92706	0.353895	0.999841	21	13	8	14	17	30
LTR53:ERVL:LTR	37.2103	-0.0156158	0.637949	-0.0244781	0.980471	0.999841	24	61	30	15	42	49
LTR55:ERVL:LTR	17.8627	0.915218	0.674775	1.35633	0.174994	0.999841	25	29	19	18	11	7
LTR65:ERV1:LTR	33.873	-0.279203	0.558666	-0.499767	0.617239	0.999841	38	43	15	31	34	42
LTR67B:ERVL:LTR	118.342	-0.53115	0.385805	-1.37673	0.168595	0.999841	90	139	73	108	153	138
LTR69:ERVL:LTR	21.7219	-0.407066	0.62291	-0.65349	0.51344	0.999841	12	28	18	24	26	21
LTR72_RN:ERV1:LTR	68.3874	-0.338779	0.420219	-0.806197	0.420129	0.999841	69	81	39	69	79	71
LTR73:ERV1:LTR	27.5071	0.0365449	0.576808	0.0633572	0.949482	0.999841	31	36	20	18	33	26
LTR75B:ERVL:LTR	7.64085	0.38567	0.959093	0.40212	0.687596	0.999841	9	10	8	3	6	10
LTR78:ERV1:LTR	93.324	0.0852524	0.394602	0.216047	0.828951	0.999841	93	137	70	72	88	100
LTR78B:ERV1:LTR	62.3964	-0.19914	0.459809	-0.433092	0.664948	0.999841	54	76	51	40	79	70
LTR79:ERVL:LTR	35.7254	0.249679	0.587979	0.42464	0.671099	0.999841	35	61	25	20	43	29
LTR80A:ERVL:LTR	7.14289	-1.14152	1.04775	-1.0895	0.275935	0.999841	6	5	3	18	7	4
LTR80B:ERVL:LTR	8.41602	1.52546	1.31527	1.15981	0.246128	0.999841	10	27	2	0	7	5
LTR81A:Gypsy:LTR	36.7869	-0.446273	0.497195	-0.89758	0.369409	0.999841	24	46	27	43	35	45
LTR81B:Gypsy:LTR	17.9898	-0.0626661	0.612638	-0.102289	0.918527	0.999841	21	17	17	17	17	19
LTR81C:Gypsy:LTR	9.89484	0.0449077	1.03406	0.0434285	0.96536	0.999841	5	4	22	13	3	13
LTR82A:ERVL:LTR	25.1668	0.0269602	0.730454	0.0369088	0.970558	0.999841	15	49	15	28	31	12
LTR82B:ERVL:LTR	15.8188	0.428236	0.993863	0.43088	0.666555	0.999841	8	25	23	1	23	13
LTR83:ERVL:LTR	37.9789	0.149349	0.543287	0.274899	0.783393	0.999841	44	47	34	60	25	21
LTR84a:ERVL:LTR	10.5553	-0.519474	0.786773	-0.660259	0.509088	0.999841	8	8	11	14	11	11
LTR84b:ERVL:LTR	27.568	0.849777	0.651228	1.30488	0.191932	0.999841	26	48	36	9	29	17
LTR85a:Gypsy:LTR	15.5797	-0.0899718	0.688592	-0.13066	0.896044	0.999841	17	10	20	14	17	15
LTR85c:Gypsy:LTR	12.7339	-0.50995	0.790297	-0.645264	0.518756	0.999841	15	13	5	17	16	10
LTR86A1:ERVL:LTR	25.1078	-0.419461	0.73649	-0.569541	0.568989	0.999841	18	33	16	10	20	53
LTR86A2:ERVL:LTR	5.27794	0.444524	1.76411	0.251982	0.801055	0.999841	3	16	0	0	2	11
LTR86B2:ERVL:LTR	19.5799	-0.299774	0.645526	-0.464387	0.64237	0.999841	22	23	10	22	23	17
LTR87:ERVL:LTR	74.6313	0.312456	0.487535	0.640889	0.521595	0.999841	63	115	79	34	82	72
LTR88a:Gypsy:LTR	9.64836	0.861142	1.01538	0.8481	0.396383	0.999841	14	17	8	2	3	15
LTR88b:Gypsy:LTR	12.2027	0.139734	0.845862	0.165197	0.868789	0.999841	13	22	5	9	14	10
LTR88c:Gypsy:LTR	10.4449	-0.883057	1.03883	-0.85005	0.395297	0.999841	9	11	3	2	17	19
LTR89:ERVL:LTR	12.8874	0.25015	0.798691	0.313201	0.754128	0.999841	19	19	6	9	10	15
LTR90A:LTR:LTR	19.1676	0.0152614	0.859269	0.0177609	0.98583	0.999841	14	31	15	4	13	38
LTR90B:LTR:LTR	11.7077	0.524124	0.80687	0.649577	0.515965	0.999841	16	12	15	7	14	6
LTRIS_Mus:ERV1:LTR	584.816	-0.402753	0.266903	-1.50898	0.131303	0.999841	532	592	449	579	734	588
LTRIS3:ERV1:LTR	83.8598	-0.210423	0.397027	-0.529998	0.596113	0.999841	61	109	72	73	82	104
LTRIS4:ERV1:LTR	55.2193	-0.427598	0.609547	-0.701502	0.48299	0.999841	27	72	47	24	88	65
LTRIS4B:ERV1:LTR	35.9403	0.136008	0.558873	0.243361	0.807726	0.999841	44	48	26	56	22	23
LTRIS5:ERV1:LTR	10.157	0.809913	1.00808	0.803418	0.421733	0.999841	3	27	10	7	9	5
LTRIS6:ERV1:LTR	12.4023	-0.165305	0.918116	-0.180048	0.857115	0.999841	3	16	17	6	16	15
Lx:L1:LINE	8582.09	0.307462	0.239137	1.28571	0.198543	0.999841	8839	11651	9105	6504	6907	8695
Lx2:L1:LINE	3033.24	0.213387	0.305424	0.698659	0.484765	0.999841	2807	4617	2730	2112	2728	3216
Lx2B:L1:LINE	1006.91	-0.073394	0.349767	-0.209837	0.833795	0.999841	866	1389	805	655	1199	1074
Lx3_Mus:L1:LINE	2374.04	0.173111	0.338968	0.510701	0.60956	0.999841	2505	3353	2001	1404	2691	2219
Lx3B:L1:LINE	4562.31	0.254219	0.212507	1.19629	0.231584	0.999841	5069	4475	5921	4134	3729	4158
Lx3C:L1:LINE	830.144	0.31244	0.318781	0.980109	0.327032	0.999841	925	1191	756	490	798	822
Lx4A:L1:LINE	1694.76	0.14263	0.320766	0.444652	0.656571	0.999841	1630	2393	1524	1054	1707	1832
Lx4B:L1:LINE	792.595	-0.180026	0.372519	-0.483267	0.628906	0.999841	660	1022	635	522	1114	732
Lx5:L1:LINE	3337.24	0.0627864	0.297804	0.210831	0.833019	0.999841	3494	4228	2927	2373	3872	3014
Lx5b:L1:LINE	1132.17	0.257661	0.302353	0.852184	0.394112	0.999841	1101	1569	1172	714	1115	1110
Lx5c:L1:LINE	2531.91	-0.0349306	0.339111	-0.103006	0.917958	0.999841	2216	3599	1987	1670	2787	2838
Lx6:L1:LINE	2018.92	0.139254	0.302513	0.460326	0.645282	0.999841	1989	2824	1790	1363	2056	2061
Lx7:L1:LINE	4521.9	0.0816497	0.300214	0.271972	0.785644	0.999841	4246	6338	3920	3197	4673	4668
Lx8:L1:LINE	6614.24	-0.0206694	0.320504	-0.0644905	0.94858	0.999841	5819	9256	5405	4682	7496	6765
Lx8b:L1:LINE	2466.12	0.014656	0.352369	0.0415927	0.966823	0.999841	2084	3614	2028	1536	2775	2656
Lx9:L1:LINE	5414.85	0.152334	0.334709	0.455123	0.649021	0.999841	4954	8209	4613	3392	5604	5604
MADE2:TcMar-Mariner:DNA	25.2629	-0.932409	0.728498	-1.27991	0.200578	0.999841	10	33	11	15	37	42
Mam_R4:Dong-R4:LINE	12.9381	-0.146055	0.8345	-0.175021	0.861063	0.999841	8	15	15	11	21	6
MamGyp-int:Gypsy:LTR	185.338	0.439499	0.304068	1.4454	0.148347	0.999841	224	176	265	190	125	143
MamGypLTR1a:Gypsy:LTR	6.16007	0.652348	1.49916	0.435142	0.66346	0.999841	17	7	0	1	2	11
MamGypLTR1b:Gypsy:LTR	26.8006	1.01191	0.829822	1.21943	0.222681	0.999841	32	68	12	4	22	24
MamGypLTR1c:Gypsy:LTR	5.83719	0.748634	1.16342	0.643477	0.519915	0.999841	11	3	9	6	1	6
MamGypLTR1d:Gypsy:LTR	16.4976	0.00429728	0.741152	0.00579811	0.995374	0.999841	7	20	24	13	18	16
MamGypLTR2b:Gypsy:LTR	10.7656	-0.451917	0.988459	-0.457193	0.647532	0.999841	4	8	16	3	15	17
MamGypLTR2c:Gypsy:LTR	7.21906	0.618052	1.00781	0.613261	0.539704	0.999841	6	8	13	3	8	5
MamGypLTR3:Gypsy:LTR	64.2183	0.199317	0.410492	0.485556	0.627282	0.999841	87	70	58	47	48	78
MamGypLTR3a:Gypsy:LTR	32.967	0.328916	0.568934	0.578128	0.563178	0.999841	22	59	33	31	30	23
MamRep1151:LTR:LTR?	55.6365	0.0431419	0.477935	0.0902672	0.928075	0.999841	53	78	45	44	71	40
MamRep137:TcMar-Tigger:DNA	58.759	-0.33455	0.504944	-0.662547	0.507621	0.999841	39	91	32	60	67	61
MamRep1527:LTR:LTR	36.576	0.362209	0.637217	0.568424	0.569747	0.999841	31	59	38	12	26	54
MamRep1879:hAT-Tip100:DNA	24.4955	0.120546	0.665101	0.181245	0.856176	0.999841	11	42	26	20	26	21
MamRep38:hAT:DNA	19.5561	-0.925649	0.881128	-1.05053	0.293476	0.999841	9	25	8	5	24	44
MamRep4096:hAT:DNA	27.5764	-0.391198	0.82213	-0.475834	0.634193	0.999841	7	56	11	20	42	26
MamRep434:TcMar-Tigger:DNA	48.6826	0.542864	0.513872	1.05642	0.290776	0.999841	37	75	67	24	42	47
MamRep564:MamRep564:Unknown	13.9083	-0.293572	0.897335	-0.32716	0.743547	0.999841	11	23	5	5	20	18
MamRep605:LTR:LTR?	65.3452	-0.216817	0.437462	-0.495626	0.620158	0.999841	65	85	39	58	74	69
MamTip1:hAT-Tip100:DNA	11.612	-0.0114233	0.843013	-0.0135506	0.989189	0.999841	14	6	16	6	14	13
MamTip3:hAT-Tip100:DNA	29.7629	-0.429298	0.638087	-0.672789	0.501082	0.999841	16	47	16	27	26	46
MARNA:TcMar-Mariner:DNA	102.217	0.345712	0.476811	0.725049	0.468422	0.999841	96	193	68	59	94	104
MER102a:hAT-Charlie:DNA	111.61	0.116456	0.394271	0.29537	0.767711	0.999841	87	161	113	77	112	117
MER102b:hAT-Charlie:DNA	225.213	-0.00727793	0.40429	-0.0180018	0.985637	0.999841	172	325	202	130	254	257
MER102c:hAT-Charlie:DNA	113.339	0.0352555	0.428777	0.0822234	0.934469	0.999841	86	177	94	79	130	109
MER103C:hAT-Charlie:DNA	195.496	0.193045	0.346361	0.557351	0.577287	0.999841	160	301	188	156	185	182
MER104:TcMar-Tc2:DNA	36.7804	-0.407737	0.746259	-0.546374	0.584809	0.999841	32	55	12	12	37	71
MER105:DNA:DNA	85.055	-0.125234	0.59492	-0.210505	0.833273	0.999841	46	156	51	39	103	109
MER106A:hAT-Charlie:DNA	25.5055	0.176905	0.696411	0.254024	0.799477	0.999841	21	26	37	9	18	42
MER106B:hAT-Charlie:DNA	37.5009	-0.504576	0.48731	-1.03543	0.300468	0.999841	39	28	30	33	37	57
MER110A:ERV1:LTR	18.6439	-0.368894	0.68574	-0.537951	0.590611	0.999841	21	21	9	13	22	25
MER112:hAT-Charlie:DNA	60.6906	0.153123	0.455214	0.336377	0.736587	0.999841	56	84	59	35	60	69
MER113:hAT-Charlie:DNA	113.869	0.225691	0.537312	0.420037	0.674458	0.999841	79	171	131	37	104	158
MER113A:hAT-Charlie:DNA	38.4659	0.346818	0.64847	0.534825	0.592771	0.999841	52	66	17	18	47	30
MER113B:hAT-Charlie:DNA	5.04378	1.01972	1.56682	0.650823	0.515161	0.999841	4	16	1	0	7	2
MER115:hAT-Tip100:DNA	98.0736	0.0759738	0.462466	0.16428	0.869511	0.999841	90	154	70	55	109	107
MER117:hAT-Charlie:DNA	63.8685	-0.121265	0.561607	-0.215925	0.829046	0.999841	55	101	35	31	80	77
MER119:hAT-Charlie:DNA	61.4442	0.130787	0.452784	0.28885	0.772696	0.999841	54	85	61	39	50	80
MER121:TcMar:DNA	22.9261	-0.0110456	0.583994	-0.0189139	0.98491	0.999841	19	27	25	25	25	16
MER124:DNA:DNA?	80.6092	0.198801	0.413089	0.481255	0.630336	0.999841	99	118	53	86	55	78
MER125:DNA:DNA	4.50819	-1.86839	1.59455	-1.17174	0.241302	0.999841	0	4	2	3	1	17
MER126:DNA:DNA	31.3321	-0.219915	0.572385	-0.384209	0.700824	0.999841	41	30	20	32	18	49
MER127:TcMar-Tigger:DNA	8.60329	-0.427695	0.981238	-0.435873	0.662929	0.999841	9	12	2	7	12	9
MER130:MER130:Unknown	12.4446	0.263508	0.827555	0.318417	0.750168	0.999841	6	16	20	10	7	16
MER131:SINE:SINE?	18.927	0.223772	0.73633	0.303902	0.761202	0.999841	10	28	25	12	25	12
MER135:DNA:DNA	15.931	0.628284	0.745069	0.843256	0.399085	0.999841	17	12	31	8	11	17
MER2:TcMar-Tigger:DNA	2199.44	-0.166865	0.377014	-0.442597	0.658057	0.999841	1481	3227	1741	1444	2486	2696
MER20:hAT-Charlie:DNA	1929.36	-0.0972823	0.357902	-0.271813	0.785766	0.999841	1442	2816	1548	1296	2186	2193
MER20B:hAT-Charlie:DNA	112.356	-0.123077	0.48548	-0.253516	0.79987	0.999841	63	176	95	68	129	136
MER21B:ERVL:LTR	420.852	-0.0981847	0.351354	-0.279446	0.779902	0.999841	339	597	331	302	429	515
MER21C:ERVL:LTR	388.787	0.057827	0.331618	0.174378	0.861568	0.999841	343	557	336	283	417	386
MER2B:TcMar-Tigger:DNA	198.626	-0.138991	0.4819	-0.288422	0.773023	0.999841	87	316	183	129	208	258
MER3:hAT-Charlie:DNA	926.486	-0.10696	0.374092	-0.285919	0.77494	0.999841	649	1350	777	597	1031	1108
MER31-int:ERV1:LTR	14.1922	0.653767	0.860452	0.759795	0.447377	0.999841	9	29	16	18	3	12
MER31A:ERV1:LTR	82.2442	-0.345537	0.51687	-0.668517	0.503804	0.999841	68	107	51	43	125	90
MER31B:ERV1:LTR	46.0623	0.168454	0.503602	0.334498	0.738004	0.999841	54	47	51	22	50	51
MER33:hAT-Charlie:DNA	719.228	-0.221611	0.349362	-0.634332	0.525864	0.999841	546	963	560	516	864	822
MER34-int:ERV1:LTR	13.613	-0.935527	0.812272	-1.15174	0.249427	0.999841	7	13	9	14	27	9
MER34:ERV1:LTR	148.182	0.0108149	0.324186	0.0333601	0.973387	0.999841	114	170	178	138	140	147
MER34A:ERV1:LTR	97.1073	-0.287149	0.311237	-0.922607	0.356212	0.999841	92	92	89	116	94	99
MER34A1:ERV1:LTR	35.3826	0.369476	0.6547	0.564343	0.572521	0.999841	48	59	18	13	39	35
MER34B-int:ERV1:LTR	442.636	-0.0954615	0.292747	-0.326089	0.744357	0.999841	417	355	560	573	381	376
MER44A:TcMar-Tigger:DNA	127.939	-0.00659037	0.446695	-0.0147536	0.988229	0.999841	105	208	85	86	149	129
MER44B:TcMar-Tigger:DNA	232.229	-0.119659	0.379022	-0.315705	0.752227	0.999841	184	345	165	177	238	278
MER44C:TcMar-Tigger:DNA	93.4027	0.00494377	0.483573	0.0102234	0.991843	0.999841	63	150	78	56	82	130
MER44D:TcMar-Tigger:DNA	220.546	0.432247	0.404669	1.06815	0.285453	0.999841	198	388	203	116	200	219
MER45A:hAT-Tip100:DNA	76.7048	-0.308246	0.541577	-0.569163	0.569246	0.999841	50	102	61	47	131	58
MER45B:hAT-Tip100:DNA	170.959	-0.443551	0.406911	-1.09004	0.275694	0.999841	141	193	118	137	268	149
MER45C:hAT-Tip100:DNA	5.30469	-1.00776	1.13597	-0.887135	0.375006	0.999841	4	5	2	4	9	7
MER45R:hAT-Tip100:DNA	27.3232	0.429764	0.620143	0.693008	0.488305	0.999841	14	43	40	21	22	24
MER46C:TcMar-Tigger:DNA	154.598	-0.159003	0.479841	-0.331366	0.740368	0.999841	97	227	130	77	193	191
MER47A:TcMar-Tigger:DNA	11.1296	0.63993	0.823178	0.77739	0.436929	0.999841	8	17	17	6	8	11
MER47B:TcMar-Tigger:DNA	92.8014	-0.29422	0.407049	-0.722813	0.469795	0.999841	104	97	60	81	125	84
MER50B:ERV1:LTR	4.63842	-0.530656	1.24333	-0.426803	0.669523	0.999841	8	1	3	6	4	6
MER51-int:ERV1:LTR	5.8865	0.401977	1.13397	0.354487	0.722974	0.999841	6	12	3	9	3	3
MER52-int:ERV1:LTR	29.0149	-0.737672	0.900531	-0.819153	0.412699	0.999841	18	47	3	13	60	27
MER53:hAT:DNA	193.371	0.0282908	0.335409	0.0843471	0.93278	0.999841	162	216	229	137	185	227
MER54A:ERVL:LTR	169.025	0.315652	0.282877	1.11586	0.264481	0.999841	235	190	162	165	126	146
MER54B:ERVL:LTR	31.7137	0.516339	0.64477	0.800811	0.423241	0.999841	49	49	19	16	39	18
MER57-int:ERV1:LTR	11.4897	0.0768009	0.861094	0.0891899	0.928931	0.999841	15	17	5	6	11	15
MER57C2:ERV1:LTR	22.1546	-0.458634	0.785369	-0.583973	0.559239	0.999841	14	30	14	7	40	24
MER57D:ERV1:LTR	30.7674	0.206401	0.496851	0.415418	0.677836	0.999841	39	34	30	28	30	24
MER57E1:ERV1:LTR	19.1489	-0.474257	0.703716	-0.673932	0.500354	0.999841	16	23	11	22	30	11
MER58A:hAT-Charlie:DNA	930.811	0.00924197	0.369547	0.025009	0.980048	0.999841	661	1437	807	618	1002	1023
MER58B:hAT-Charlie:DNA	889.014	-0.053503	0.387167	-0.138191	0.890089	0.999841	737	1237	745	468	1017	1083
MER58C:hAT-Charlie:DNA	1356.6	-0.266679	0.237171	-1.12442	0.260836	0.999841	1283	1323	1237	1474	1578	1193
MER58D:hAT-Charlie:DNA	53.5686	-0.750548	0.636319	-1.17952	0.238193	0.999841	22	73	29	33	101	53
MER5A:hAT-Charlie:DNA	1993.01	-0.354986	0.393898	-0.901214	0.367474	0.999841	1382	2712	1356	1303	2803	2203
MER5A1:hAT-Charlie:DNA	490.369	-0.0572725	0.441467	-0.129732	0.896778	0.999841	324	779	392	256	606	550
MER5B:hAT-Charlie:DNA	1059.08	0.110185	0.313114	0.351899	0.724914	0.999841	898	1574	953	782	1017	1119
MER5C:hAT-Charlie:DNA	41.3547	-0.139062	0.637689	-0.218072	0.827373	0.999841	22	60	40	16	54	52
MER5C1:hAT-Charlie:DNA	14.9882	-0.0918782	0.837045	-0.109765	0.912596	0.999841	11	19	15	4	23	16
MER63A:hAT-Blackjack:DNA	113.136	0.223478	0.495152	0.451332	0.65175	0.999841	98	149	132	42	93	164
MER63B:hAT-Blackjack:DNA	163.908	-0.196887	0.49747	-0.395777	0.69227	0.999841	68	241	164	101	168	232
MER63C:hAT-Blackjack:DNA	30.3526	0.871921	0.625891	1.39309	0.163593	0.999841	26	65	31	12	24	25
MER63D:hAT-Blackjack:DNA	92.6607	0.227025	0.419994	0.540543	0.588823	0.999841	78	148	85	66	98	79
MER65-int:ERV1:LTR	9.15779	-0.453074	0.900816	-0.50296	0.614993	0.999841	6	10	8	11	14	5
MER65D:ERV1:LTR	7.50785	0.655404	1.36803	0.479085	0.631878	0.999841	16	13	0	3	11	2
MER67A:ERV1:LTR	13.7131	-1.51515	1.11473	-1.35921	0.17408	0.999841	0	19	3	20	23	15
MER67B:ERV1:LTR	22.9492	-0.18807	0.597016	-0.315016	0.752749	0.999841	23	22	22	18	17	36
MER67C:ERV1:LTR	114.838	-0.474881	0.336963	-1.4093	0.158747	0.999841	123	95	83	162	121	104
MER67D:ERV1:LTR	7.16117	-1.31291	1.20019	-1.09392	0.273989	0.999841	8	5	0	10	13	6
MER68-int:ERVL:LTR	20.9326	-0.297842	0.744716	-0.39994	0.689201	0.999841	7	29	22	13	30	22
MER68:ERVL:LTR	176.59	-0.340774	0.366684	-0.929339	0.352714	0.999841	110	208	166	148	213	202
MER70A:ERVL:LTR	13.5577	-0.197276	0.877248	-0.22488	0.822072	0.999841	4	13	22	21	6	16
MER70B:ERVL:LTR	32.3033	0.161563	0.548235	0.294696	0.768226	0.999841	28	36	42	40	31	17
MER73:ERVL:LTR	25.8187	-0.668734	0.826521	-0.809096	0.41846	0.999841	7	49	6	30	32	29
MER74A:ERVL:LTR	80.0731	-0.0896721	0.431114	-0.208001	0.835228	0.999841	79	95	68	48	97	89
MER74B:ERVL:LTR	57.2512	0.0292131	0.551596	0.052961	0.957763	0.999841	64	85	32	27	62	72
MER74C:ERVL:LTR	6.45939	1.31693	1.3595	0.968683	0.332704	0.999841	16	10	3	0	8	2
MER76:ERVL:LTR	15.4348	0.421499	0.730981	0.576621	0.564195	0.999841	19	18	18	7	19	11
MER77:ERVL:LTR	50.2399	0.156933	0.592298	0.264957	0.791043	0.999841	39	90	36	22	44	70
MER77B:ERVL:LTR	30.6925	-0.248552	0.652446	-0.380955	0.703237	0.999841	41	30	17	15	49	29
MER81:hAT-Blackjack:DNA	62.2068	-0.10479	0.450419	-0.232649	0.816034	0.999841	53	91	43	51	63	71
MER88:ERVL:LTR	29.1731	-0.838872	0.591994	-1.41703	0.156475	0.999841	37	17	12	45	30	34
MER89:ERV1:LTR	104.058	0.393321	0.428861	0.917129	0.359075	0.999841	112	177	80	61	86	111
MER90:ERV1:LTR	29.1477	0.243875	0.605188	0.402973	0.686968	0.999841	19	46	33	16	29	31
MER90a:ERV1:LTR	62.0771	-0.223932	0.463073	-0.483579	0.628684	0.999841	67	65	47	37	75	78
MER91A:hAT-Tip100:DNA	52.609	-0.055082	0.628007	-0.0877092	0.930108	0.999841	49	72	40	14	57	81
MER91B:hAT-Tip100:DNA	36.1	-0.0875969	0.589904	-0.148494	0.881953	0.999841	29	51	29	17	38	51
MER91C:hAT-Tip100:DNA	5.74733	-0.790071	1.30947	-0.603349	0.546276	0.999841	0	9	4	5	6	10
MER92-int:ERV1:LTR	32.0001	-0.507918	0.610007	-0.832643	0.405046	0.999841	19	35	28	36	52	18
MER92B:ERV1:LTR	32.6704	0.0409109	0.565513	0.072343	0.942329	0.999841	24	49	30	20	33	39
MER92C:ERV1:LTR	4.56489	0.143417	1.52247	0.0942001	0.92495	0.999841	5	10	0	1	7	4
MER92D:ERV1:LTR	4.78618	-0.0134618	1.20177	-0.0112017	0.991063	0.999841	7	6	2	3	3	8
MER94:hAT-Blackjack:DNA	61.1618	0.27039	0.652875	0.414153	0.678762	0.999841	22	128	57	29	72	55
MER94B:hAT-Blackjack:DNA	5.69617	-1.10507	1.61216	-0.685457	0.493056	0.999841	0	0	11	4	9	9
MER96:hAT-Tip100:DNA	6.66536	0.327066	1.09694	0.298162	0.765579	0.999841	3	14	6	3	5	9
MER96B:hAT-Tip100:DNA	87.9663	-0.0747699	0.36652	-0.204	0.838354	0.999841	93	109	66	85	70	107
MER99:hAT:DNA	34.8732	0.333865	0.61851	0.539788	0.589343	0.999841	28	67	26	18	40	29
MERV1_I-int:ERV1:LTR	1291.89	-0.229678	0.394968	-0.58151	0.560897	0.999841	1100	1708	904	723	1749	1457
MERVK26-int:ERVK:LTR	508.59	-0.234598	0.391923	-0.59858	0.549453	0.999841	319	718	416	365	667	524
MERVL_2A-int:ERVL:LTR	1962.08	-0.0639138	0.314935	-0.202943	0.83918	0.999841	1548	2761	1667	1505	1933	2315
MERVL-int:ERVL:LTR	2673.87	-0.00863991	0.36131	-0.0239127	0.980922	0.999841	2227	4088	1998	1728	2915	2991
MERX:TcMar-Tigger:DNA	15.2908	-0.0343496	0.726146	-0.047304	0.962271	0.999841	13	20	14	8	17	19
MIR:MIR:SINE	10589.2	-0.038703	0.341409	-0.113363	0.909743	0.999841	8183	15679	8678	7312	10881	12481
MIR3:MIR:SINE	4532.67	-0.121024	0.332097	-0.364424	0.715542	0.999841	3430	6294	3799	3227	4921	5333
MIRb:MIR:SINE	10484	-0.0633296	0.351554	-0.180142	0.857041	0.999841	7729	15304	8886	6944	11510	12064
MIRc:MIR:SINE	5575.37	-0.11981	0.346779	-0.345494	0.729723	0.999841	4121	8106	4416	3947	6019	6613
MLT-int:ERVL-MaLR:LTR	123.62	-0.209836	0.415649	-0.504839	0.613672	0.999841	122	143	93	77	168	129
MLT1-int:ERVL-MaLR:LTR	69.3667	-0.46755	0.44605	-1.0482	0.294547	0.999841	41	85	55	59	77	95
MLT1A:ERVL-MaLR:LTR	489.184	0.0336715	0.323992	0.103927	0.917227	0.999841	441	728	375	400	492	493
MLT1A0-int:ERVL-MaLR:LTR	94.4735	-0.442361	0.408818	-1.08205	0.27923	0.999841	74	119	57	84	108	120
MLT1A0:ERVL-MaLR:LTR	1190.87	-0.0562479	0.330208	-0.170341	0.864742	0.999841	928	1630	1077	824	1198	1453
MLT1A1-int:ERVL-MaLR:LTR	7.05291	-0.132258	1.17715	-0.112355	0.910542	0.999841	8	10	3	2	15	3
MLT1A1:ERVL-MaLR:LTR	789.191	-0.177444	0.339912	-0.522028	0.601651	0.999841	726	963	623	534	1020	815
MLT1B-int:ERVL-MaLR:LTR	12.0747	-1.01559	0.864796	-1.17437	0.240248	0.999841	7	15	3	22	14	11
MLT1B:ERVL-MaLR:LTR	1189.07	0.0196558	0.337878	0.0581742	0.95361	0.999841	1055	1683	995	759	1218	1394
MLT1C-int:ERVL-MaLR:LTR	4.80487	0.197327	1.14212	0.172772	0.862831	0.999841	5	5	6	3	3	7
MLT1C:ERVL-MaLR:LTR	1111.21	0.0254997	0.328965	0.0775147	0.938214	0.999841	945	1618	931	776	1099	1277
MLT1D-int:ERVL-MaLR:LTR	10.9568	-0.797449	0.942153	-0.846411	0.397323	0.999841	6	17	2	11	13	16
MLT1D:ERVL-MaLR:LTR	1154.1	0.032372	0.318366	0.101682	0.919009	0.999841	995	1682	961	853	1181	1228
MLT1E1:ERVL-MaLR:LTR	69.1142	-0.501733	0.509344	-0.985057	0.324596	0.999841	73	61	45	50	122	54
MLT1E1A:ERVL-MaLR:LTR	93.8937	-0.135348	0.419126	-0.322929	0.746749	0.999841	71	103	104	59	105	116
MLT1E2:ERVL-MaLR:LTR	250.562	0.198011	0.338101	0.585654	0.558108	0.999841	226	368	240	171	221	278
MLT1E3:ERVL-MaLR:LTR	96.8233	0.181857	0.435921	0.417178	0.676548	0.999841	114	144	64	61	103	94
MLT1F-int:ERVL-MaLR:LTR	55.3831	-0.0584043	0.587005	-0.0994955	0.920745	0.999841	35	106	28	40	62	59
MLT1F:ERVL-MaLR:LTR	300.74	-0.225713	0.337988	-0.667815	0.504252	0.999841	236	395	233	248	351	326
MLT1F1-int:ERVL-MaLR:LTR	5.46195	-0.89285	1.45063	-0.61549	0.538231	0.999841	5	6	1	0	8	12
MLT1F1:ERVL-MaLR:LTR	195.043	0.292757	0.364398	0.803399	0.421744	0.999841	195	311	164	128	183	190
MLT1F2:ERVL-MaLR:LTR	520.937	0.285816	0.246204	1.16089	0.245685	0.999841	526	647	610	444	372	546
MLT1G-int:ERVL-MaLR:LTR	13.0752	-1.28186	0.95738	-1.33893	0.180595	0.999841	15	5	4	11	33	7
MLT1G:ERVL-MaLR:LTR	136.006	-0.2277	0.333337	-0.683095	0.494547	0.999841	127	157	107	125	161	133
MLT1G1:ERVL-MaLR:LTR	273.279	0.13632	0.412125	0.330774	0.740816	0.999841	258	429	206	147	308	282
MLT1G3-int:ERVL-MaLR:LTR	12.5783	-0.627676	0.88046	-0.712896	0.47591	0.999841	13	15	3	8	20	15
MLT1G3:ERVL-MaLR:LTR	434.564	-0.411489	0.297907	-1.38126	0.167198	0.999841	430	403	333	401	590	418
MLT1H-int:ERVL-MaLR:LTR	41.0941	-0.232848	0.468132	-0.497397	0.618909	0.999841	36	52	30	43	34	52
MLT1H:ERVL-MaLR:LTR	219.77	-0.248068	0.332338	-0.746434	0.455405	0.999841	210	270	148	187	230	268
MLT1H1:ERVL-MaLR:LTR	136.785	-0.356936	0.352066	-1.01383	0.310664	0.999841	112	157	105	161	168	111
MLT1H2-int:ERVL-MaLR:LTR	10.1451	-0.800246	1.35452	-0.590798	0.554656	0.999841	6	12	5	0	31	3
MLT1H2:ERVL-MaLR:LTR	126.104	-0.126052	0.300098	-0.420037	0.674458	0.999841	125	123	128	116	130	132
MLT1I-int:ERVL-MaLR:LTR	6.91742	-0.740327	1.44097	-0.513768	0.607414	0.999841	1	9	6	0	5	20
MLT1I:ERVL-MaLR:LTR	145.482	-0.0269317	0.404419	-0.0665934	0.946905	0.999841	111	226	112	114	123	187
MLT1J:ERVL-MaLR:LTR	340.25	-0.387445	0.341953	-1.13303	0.2572	0.999841	264	441	215	321	406	376
MLT1J1:ERVL-MaLR:LTR	79.408	0.164385	0.472504	0.347902	0.727914	0.999841	106	105	52	43	90	79
MLT1J2:ERVL-MaLR:LTR	116.86	0.0261782	0.348342	0.075151	0.940095	0.999841	115	158	95	109	121	102
MLT1K:ERVL-MaLR:LTR	894.041	0.0397622	0.240936	0.165032	0.868918	0.999841	878	1126	824	868	695	997
MLT1L:ERVL-MaLR:LTR	257.525	-0.296759	0.395478	-0.75038	0.453026	0.999841	241	301	180	173	380	245
MLT1M:ERVL-MaLR:LTR	19.683	0.3923	0.683719	0.573774	0.56612	0.999841	26	32	12	11	15	23
MLT1N2:ERVL-MaLR:LTR	66.4913	-0.0324063	0.461024	-0.0702922	0.943961	0.999841	56	104	45	57	74	61
MLT1O:ERVL-MaLR:LTR	62.4844	-0.109424	0.399196	-0.274111	0.783999	0.999841	52	65	70	53	57	77
MLT2B1:ERVL:LTR	189.771	0.305714	0.409146	0.747201	0.454942	0.999841	181	307	166	98	191	193
MLT2B2:ERVL:LTR	69.2938	0.212565	0.434069	0.489703	0.624344	0.999841	73	99	60	48	79	55
MLT2B4:ERVL:LTR	463.825	0.136359	0.309596	0.440441	0.659617	0.999841	349	624	536	386	369	523
MLT2B5:ERVL:LTR	45.1124	-0.370759	0.495681	-0.74798	0.454472	0.999841	25	52	45	44	58	43
MLT2C1:ERVL:LTR	144.534	-0.362836	0.360265	-1.00714	0.313869	0.999841	104	187	103	159	165	143
MLT2C2:ERVL:LTR	68.232	-0.15107	0.381698	-0.395783	0.692265	0.999841	65	78	59	91	51	68
MLT2D:ERVL:LTR	121.566	0.0366261	0.434554	0.0842843	0.93283	0.999841	88	196	99	86	139	116
MLT2E:ERVL:LTR	5.32154	1.41818	1.31651	1.07722	0.281381	0.999841	8	5	11	0	5	3
MLT2F:ERVL:LTR	93.1008	-0.336531	0.396622	-0.848492	0.396164	0.999841	88	105	64	82	125	88
MLTR11A:ERVK:LTR	661.754	-0.141884	0.332507	-0.426711	0.66959	0.999841	476	907	575	514	707	765
MLTR11B:ERVK:LTR	642.604	-0.0769602	0.350333	-0.219677	0.826123	0.999841	532	921	497	443	681	760
MLTR12:ERV1:LTR	180.193	-0.527327	0.456539	-1.15506	0.248068	0.999841	115	243	102	126	269	205
MLTR13:ERVK:LTR	70.0862	0.00407981	0.573367	0.00711553	0.994323	0.999841	25	114	78	45	78	76
MLTR14:ERV1:LTR	1455.87	-0.314618	0.347679	-0.904909	0.365513	0.999841	1119	1773	1152	1123	2080	1349
MLTR18_MM:ERVK:LTR	110.483	-0.267841	0.491398	-0.545059	0.585713	0.999841	86	174	53	85	146	111
MLTR18A_MM:ERVK:LTR	36.3143	0.268207	0.586268	0.457482	0.647325	0.999841	23	61	39	23	43	27
MLTR18C_MM:ERVK:LTR	174.568	-0.0845097	0.420229	-0.201104	0.840617	0.999841	111	274	142	136	148	235
MLTR18D_MM:ERVK:LTR	222.319	0.0287722	0.381211	0.0754757	0.939836	0.999841	162	358	179	183	192	260
MLTR25A:ERVK:LTR	566.68	-0.050957	0.388183	-0.131271	0.895561	0.999841	397	859	476	356	577	715
MLTR25C:ERVK:LTR	33.3592	0.884427	0.679393	1.30179	0.192988	0.999841	56	57	23	16	9	44
MLTR31A_MM:ERVK:LTR	56.1612	-0.242298	0.533368	-0.45428	0.649628	0.999841	44	66	50	30	88	52
MLTR31C_MM:ERVK:LTR	57.7532	-0.322171	0.424671	-0.758636	0.44807	0.999841	74	43	44	54	58	73
MLTR31D_MM:ERVK:LTR	36.4003	0.588409	0.541191	1.08725	0.276927	0.999841	28	68	40	35	20	30
MLTR31E_MM:ERVK:LTR	63.6175	0.180171	0.474007	0.380102	0.70387	0.999841	57	79	74	34	78	56
MLTR31F_MM:ERVK:LTR	105.876	-0.464609	0.349188	-1.33054	0.18334	0.999841	96	112	70	118	129	105
MLTR32C_MM:ERVK:LTR	20.2053	0.229707	0.713204	0.322078	0.747394	0.999841	17	40	11	14	21	18
MLTR73:ERV1:LTR	135.902	-0.360183	0.444496	-0.810318	0.417758	0.999841	96	190	85	92	157	187
MMAR1:TcMar-Mariner:DNA	115.734	0.226436	0.491931	0.4603	0.645301	0.999841	84	197	107	52	109	143
MMERVK10D3_I-int:ERVK:LTR	1410.22	-0.102407	0.236809	-0.432448	0.665416	0.999841	1363	1474	1405	1284	1159	1789
MMERVK9C_I-int:ERVK:LTR	432.258	0.136043	0.37774	0.36015	0.718735	0.999841	445	607	361	285	559	314
MMERVK9E_I-int:ERVK:LTR	917.39	0.0624354	0.372343	0.167683	0.866833	0.999841	712	1420	786	559	991	1002
MMETn-int:ERVK:LTR	1314.35	0.0693591	0.30875	0.224645	0.822255	0.999841	1196	1782	1217	938	1483	1223
MMSAT4:Satellite:Satellite	12058.7	-0.0599343	0.224578	-0.266875	0.789565	0.999841	13518	13542	9878	12383	9548	13843
MMTV-int:ERVK:LTR	36.835	0.275733	0.643666	0.428379	0.668375	0.999841	22	58	45	13	33	49
MMVL30-int:ERV1:LTR	11262.8	0.198882	0.451248	0.440737	0.659403	0.999841	22063	9286	6689	16675	8228	5832
MRLTR33:ERVK:LTR	113.956	0.259952	0.378623	0.686573	0.492352	0.999841	113	159	115	69	102	126
MT-int:ERVL-MaLR:LTR	331.148	0.289766	0.385714	0.751244	0.452506	0.999841	284	528	322	176	308	366
MT2_Mm:ERVL:LTR	1069	0.0949564	0.320467	0.296306	0.766996	0.999841	879	1573	986	767	1084	1102
MT2A:ERVL:LTR	1437.3	-0.0612085	0.310386	-0.197201	0.84367	0.999841	1257	1850	1278	995	1577	1611
MT2B:ERVL:LTR	3172.71	-0.0293499	0.330346	-0.0888461	0.929204	0.999841	2466	4577	2736	2245	3157	3775
MT2B1:ERVL:LTR	1601.55	-0.046922	0.359689	-0.130452	0.896209	0.999841	1171	2295	1436	1008	1707	1925
MT2B2:ERVL:LTR	1149.82	0.0620426	0.34842	0.178068	0.858669	0.999841	974	1706	980	727	1229	1246
MT2C_Mm:ERVL:LTR	532.721	-0.0651396	0.344236	-0.189229	0.849913	0.999841	462	746	416	367	546	645
MTA_Mm-int:ERVL-MaLR:LTR	5798.69	0.0878967	0.242968	0.361762	0.71753	0.999841	5632	7531	5473	4805	5134	6254
MTA_Mm:ERVL-MaLR:LTR	6261.94	0.086174	0.310156	0.277841	0.781135	0.999841	5170	8899	6008	4337	6007	7051
MTB_Mm:ERVL-MaLR:LTR	902.126	0.0772525	0.311184	0.248254	0.803938	0.999841	820	1190	876	597	960	943
MTB-int:ERVL-MaLR:LTR	835.56	-0.0084045	0.326524	-0.0257393	0.979465	0.999841	628	1225	740	669	741	1005
MTB:ERVL-MaLR:LTR	1648.54	0.0979217	0.342655	0.285773	0.775052	0.999841	1321	2465	1520	1052	1615	1884
MTC-int:ERVL-MaLR:LTR	1760.15	-0.180342	0.348372	-0.517671	0.604688	0.999841	1312	2426	1402	1223	2046	2053
MTC:ERVL-MaLR:LTR	5884.59	-0.133492	0.344409	-0.387598	0.698314	0.999841	4292	8453	4731	4201	6408	6966
MTD-int:ERVL-MaLR:LTR	945.504	-0.0220691	0.329126	-0.0670536	0.946539	0.999841	805	1349	771	675	1006	1038
MTD:ERVL-MaLR:LTR	9797.33	-0.0939284	0.331587	-0.283269	0.77697	0.999841	7806	13854	7877	6942	10823	11073
MTE-int:ERVL-MaLR:LTR	1350.16	0.047944	0.303693	0.15787	0.874559	0.999841	1157	1973	1148	1067	1257	1491
MTE2a-int:ERVL-MaLR:LTR	91.908	0.284778	0.442567	0.643468	0.51992	0.999841	71	159	84	60	85	92
MTE2a:ERVL-MaLR:LTR	2820.18	-0.0218862	0.339876	-0.0643946	0.948656	0.999841	2311	3959	2449	1798	3047	3248
MTE2b-int:ERVL-MaLR:LTR	153.065	-0.0437822	0.371514	-0.117848	0.906188	0.999841	130	224	116	123	158	164
MTE2b:ERVL-MaLR:LTR	2374.4	-0.0150882	0.335996	-0.0449058	0.964182	0.999841	1962	3399	1999	1630	2723	2427
MTEa-int:ERVL-MaLR:LTR	698.993	-0.435545	0.301826	-1.44303	0.149012	0.999841	726	675	460	687	941	658
MTEa:ERVL-MaLR:LTR	3313.36	-0.0790415	0.271572	-0.291051	0.771012	0.999841	2744	4215	3078	2789	3515	3438
MTEb-int:ERVL-MaLR:LTR	209.379	0.169239	0.336678	0.502673	0.615194	0.999841	157	312	220	185	176	208
MTEb:ERVL-MaLR:LTR	1334.28	-0.204855	0.33302	-0.615144	0.53846	0.999841	1090	1626	1147	880	1600	1579
MuLV-int:ERV1:LTR	1753.56	-0.000460796	0.259602	-0.00177501	0.998584	0.999841	1861	2243	1377	1668	1381	2041
MurERV4-int:ERVK:LTR	1416.34	-0.450876	0.405115	-1.11296	0.265727	0.999841	948	1841	940	883	2062	1664
MuRRS-int:ERV1:LTR	1492.12	0.256015	0.393024	0.651397	0.51479	0.999841	2321	1641	1140	1154	1888	784
MuRRS4-int:ERV1:LTR	416.475	-0.29324	0.412464	-0.710947	0.477117	0.999841	336	565	267	345	633	311
MurSatRep1:MurSatRep1:Unknown	17213.7	0.0996195	0.235844	0.422396	0.672736	0.999841	18268	21884	15462	15470	13216	19515
MURVY-int:ERV1:LTR	100.048	-0.308359	0.359358	-0.858083	0.390847	0.999841	119	86	75	108	120	89
MURVY-LTR:ERV1:LTR	218.93	-0.435546	0.431871	-1.00851	0.313211	0.999841	215	260	108	211	337	162
MusHAL1:L1:LINE	791.517	0.342536	0.33561	1.02064	0.307426	0.999841	868	1258	639	488	693	817
MYSERV-int:ERVK:LTR	504.999	0.100562	0.317666	0.316564	0.751574	0.999841	422	720	485	368	458	574
MYSERV16_I-int:ERVK:LTR	877.186	-0.0594683	0.398951	-0.149062	0.881505	0.999841	635	1364	676	535	1063	936
MYSERV6-int:ERVK:LTR	1675.93	-0.0993606	0.336916	-0.294912	0.768061	0.999841	1297	2481	1265	1305	1743	1915
ORR1A0-int:ERVL-MaLR:LTR	1603.37	-0.0443567	0.231668	-0.191467	0.84816	0.999841	1709	1918	1308	1556	1390	1764
ORR1A0:ERVL-MaLR:LTR	1191.04	0.0494381	0.221101	0.2236	0.823069	0.999841	1083	1431	1259	1177	1029	1179
ORR1A1-int:ERVL-MaLR:LTR	846.469	0.0906562	0.273626	0.331314	0.740407	0.999841	815	1136	772	662	798	893
ORR1A1:ERVL-MaLR:LTR	844.409	0.127252	0.289208	0.440001	0.659936	0.999841	824	1159	767	612	806	894
ORR1A2-int:ERVL-MaLR:LTR	2269.63	0.0621562	0.307608	0.202063	0.839868	0.999841	1886	3220	2114	1633	2168	2564
ORR1A2:ERVL-MaLR:LTR	4340.23	0.0101584	0.316966	0.0320489	0.974433	0.999841	3434	6043	4080	3049	4562	4731
ORR1A3-int:ERVL-MaLR:LTR	844.45	0.146372	0.337758	0.433364	0.664751	0.999841	732	1310	723	571	825	895
ORR1A3:ERVL-MaLR:LTR	1094.71	0.0942948	0.274989	0.342903	0.731671	0.999841	1225	1484	827	946	981	1123
ORR1A4-int:ERVL-MaLR:LTR	2110.11	-0.102658	0.256476	-0.400262	0.688963	0.999841	2142	2488	1728	1763	2225	2269
ORR1A4:ERVL-MaLR:LTR	1887.3	-0.0821133	0.31863	-0.257707	0.796633	0.999841	1566	2542	1606	1343	2083	2107
ORR1B1-int:ERVL-MaLR:LTR	1811.66	0.0194118	0.319644	0.0607293	0.951575	0.999841	1582	2667	1439	1348	1719	2097
ORR1B1:ERVL-MaLR:LTR	3828.5	-0.155114	0.281109	-0.551793	0.58109	0.999841	3245	4794	3255	3146	4293	4081
ORR1B2-int:ERVL-MaLR:LTR	158.562	0.0902852	0.365957	0.24671	0.805133	0.999841	163	231	117	124	127	193
ORR1B2:ERVL-MaLR:LTR	1135.34	0.108534	0.324004	0.334977	0.737643	0.999841	959	1715	996	808	1095	1225
ORR1C1-int:ERVL-MaLR:LTR	191.196	-0.100439	0.393976	-0.254937	0.798771	0.999841	122	261	190	136	220	207
ORR1C1:ERVL-MaLR:LTR	1065.24	0.072627	0.344266	0.210962	0.832917	0.999841	956	1641	810	735	1093	1136
ORR1C2-int:ERVL-MaLR:LTR	300.79	-0.0673243	0.334163	-0.201471	0.84033	0.999841	253	431	232	250	296	338
ORR1C2:ERVL-MaLR:LTR	2105.23	0.0374918	0.32664	0.11478	0.908619	0.999841	1757	3094	1794	1468	2049	2433
ORR1D-int:ERVL-MaLR:LTR	362.853	0.0364122	0.409807	0.0888522	0.929199	0.999841	242	561	339	223	308	500
ORR1D1-int:ERVL-MaLR:LTR	866.404	-0.0640217	0.345784	-0.185149	0.853112	0.999841	667	1284	688	640	928	961
ORR1D1:ERVL-MaLR:LTR	3987.3	0.0123704	0.283911	0.0435715	0.965246	0.999841	3540	5453	3491	3108	3857	4425
ORR1D2-int:ERVL-MaLR:LTR	337.893	-0.506518	0.367162	-1.37955	0.167726	0.999841	257	352	261	269	529	318
ORR1D2:ERVL-MaLR:LTR	2015.48	-0.00206457	0.325586	-0.00634109	0.994941	0.999841	1679	2892	1705	1438	2216	2090
ORR1E-int:ERVL-MaLR:LTR	291.79	-0.0459982	0.370432	-0.124174	0.901177	0.999841	214	407	272	196	331	316
ORR1E:ERVL-MaLR:LTR	2629.11	-0.0638865	0.323542	-0.19746	0.843468	0.999841	2332	3446	2239	1783	3139	2699
ORR1F-int:ERVL-MaLR:LTR	78.5194	0.448108	0.473143	0.947088	0.343594	0.999841	67	144	71	43	74	72
ORR1F:ERVL-MaLR:LTR	2705.59	-0.112756	0.318277	-0.354268	0.723138	0.999841	2308	3693	2108	2020	3059	2932
ORR1G-int:ERVL-MaLR:LTR	6.01996	-0.129051	1.01703	-0.126891	0.899027	0.999841	8	5	5	6	7	5
ORR1G:ERVL-MaLR:LTR	453.268	-0.119127	0.364536	-0.326791	0.743826	0.999841	382	623	350	305	561	471
ORSL-2a:hAT-Tip100:DNA	8.50009	-1.35785	1.11403	-1.21886	0.222897	0.999841	9	1	5	17	15	3
ORSL-2b:hAT-Tip100:DNA	40.5965	-0.358004	0.766875	-0.466835	0.640618	0.999841	25	70	16	12	36	83
ORSL:hAT-Tip100:DNA	34.1857	0.0863538	0.594559	0.14524	0.884521	0.999841	15	53	41	30	27	39
PB1:Alu:SINE	5633.08	-0.0971586	0.351751	-0.276214	0.782384	0.999841	4050	8242	4652	3878	6064	6675
PB1D10:Alu:SINE	28857	-0.0924643	0.357346	-0.258753	0.795826	0.999841	20432	42727	23777	19484	31038	34450
PB1D11:Alu:SINE	7079.52	-0.0931194	0.372751	-0.249817	0.802729	0.999841	4848	10499	5967	4471	7577	8795
PB1D7:Alu:SINE	11239.4	-0.0643555	0.367736	-0.175005	0.861076	0.999841	7764	16907	9516	7273	12170	13302
PB1D9:Alu:SINE	17906.9	-0.100533	0.362769	-0.277127	0.781683	0.999841	12191	26693	14887	12135	19347	21385
Plat_L3:CR1:LINE	46.0336	-0.141009	0.548081	-0.257277	0.796965	0.999841	25	76	35	38	51	49
RCHARR1:hAT-Charlie:DNA	1352.19	-0.0384974	0.388398	-0.0991186	0.921044	0.999841	1064	2082	1012	800	1552	1536
Ricksha_0:MULE-MuDR:DNA	16.3951	0.483652	0.884692	0.54669	0.584592	0.999841	6	33	20	5	21	12
Ricksha:MuDR:DNA	253.767	0.111129	0.398232	0.279057	0.780201	0.999841	232	435	156	201	241	258
RLTR10:ERVK:LTR	1117.86	0.307767	0.31779	0.968458	0.332816	0.999841	1044	1574	1232	652	1011	1192
RLTR10D:ERVK:LTR	258.477	0.354088	0.344738	1.02712	0.304364	0.999841	340	262	304	138	224	287
RLTR10D2:ERVK:LTR	107.989	-0.323111	0.375111	-0.861373	0.389032	0.999841	123	83	94	102	145	94
RLTR10E:ERVK:LTR	227.548	0.404596	0.32605	1.2409	0.214643	0.999841	201	373	233	188	179	198
RLTR11A:ERVK:LTR	579.35	-0.0949677	0.350495	-0.270953	0.786427	0.999841	410	780	552	401	652	651
RLTR11A2:ERVK:LTR	1021.19	-0.372337	0.368362	-1.01079	0.312117	0.999841	724	1299	750	722	1416	1118
RLTR11B:ERVK:LTR	274.617	-0.059903	0.339315	-0.176541	0.859869	0.999841	226	391	221	228	299	274
RLTR11C_MM:ERVK:LTR	216.853	-0.235201	0.370759	-0.634377	0.525835	0.999841	160	316	145	202	225	247
RLTR11D:ERVK:LTR	105.944	-0.34769	0.449054	-0.774272	0.43877	0.999841	85	146	60	87	146	103
RLTR12A:ERVK:LTR	190.558	0.150118	0.403732	0.371827	0.710022	0.999841	138	292	193	115	177	225
RLTR12B:ERVK:LTR	261.577	-0.187108	0.427168	-0.438021	0.661371	0.999841	151	392	217	175	315	301
RLTR12B2:ERVK:LTR	89.9598	0.1642	0.438444	0.374506	0.708028	0.999841	73	143	80	58	76	110
RLTR12C:ERVK:LTR	121.916	-0.364772	0.353802	-1.03101	0.302538	0.999841	93	137	102	105	124	166
RLTR12D:ERVK:LTR	141.993	-0.0448788	0.371627	-0.120763	0.903879	0.999841	97	182	155	111	145	157
RLTR12E:ERVK:LTR	186.27	-0.0898457	0.330659	-0.271717	0.78584	0.999841	168	244	151	153	174	226
RLTR12G:ERVK:LTR	46.2942	-0.33577	0.509186	-0.659425	0.509623	0.999841	48	41	39	33	35	82
RLTR12H:ERVK:LTR	55.4389	-0.0881902	0.489948	-0.179999	0.857153	0.999841	45	58	64	30	58	75
RLTR13A:ERVK:LTR	202.018	0.15953	0.375609	0.424724	0.671038	0.999841	134	319	209	186	194	168
RLTR13A1:ERVK:LTR	75.3012	0.13017	0.535939	0.242882	0.808097	0.999841	56	129	60	37	59	111
RLTR13A2:ERVK:LTR	190.42	0.395597	0.356684	1.1091	0.267389	0.999841	219	297	160	119	157	196
RLTR13A3:ERVK:LTR	244.734	-0.0653989	0.396475	-0.164951	0.868983	0.999841	259	324	165	158	319	229
RLTR13B1:ERVK:LTR	237.701	0.0547865	0.286423	0.191278	0.848308	0.999841	210	294	250	201	226	243
RLTR13B3:ERVK:LTR	182.613	-0.049548	0.350028	-0.141554	0.887432	0.999841	209	236	117	173	197	162
RLTR13B4:ERVK:LTR	166.264	0.138164	0.296731	0.46562	0.641487	0.999841	174	218	152	186	131	143
RLTR13C1:ERVK:LTR	116.339	0.12529	0.357228	0.350727	0.725793	0.999841	157	121	102	88	127	102
RLTR13C2:ERVK:LTR	145.394	0.594626	0.395176	1.50471	0.132398	0.999841	179	222	145	73	148	106
RLTR13D1:ERVK:LTR	37.5706	-0.164805	0.528776	-0.311672	0.75529	0.999841	24	48	38	27	37	50
RLTR13D2:ERVK:LTR	60.4802	-0.666506	0.611853	-1.08932	0.276011	0.999841	47	71	28	34	122	49
RLTR13D3:ERVK:LTR	77.6674	0.00624805	0.344949	0.018113	0.985549	0.999841	80	88	75	77	61	87
RLTR13D3A:ERVK:LTR	50.6372	-0.0265718	0.500775	-0.0530613	0.957683	0.999841	38	74	44	46	64	35
RLTR13D3A1:ERVK:LTR	539.056	0.0848459	0.299973	0.282845	0.777296	0.999841	503	731	496	392	497	613
RLTR13D5:ERVK:LTR	100.842	0.39814	0.448243	0.888225	0.37442	0.999841	104	175	79	58	72	121
RLTR13D6:ERVK:LTR	145.408	0.248664	0.433898	0.573092	0.566582	0.999841	108	251	132	91	157	129
RLTR13E:ERVK:LTR	216.22	-0.050572	0.373582	-0.13537	0.892319	0.999841	202	254	206	127	267	228
RLTR13G:ERVK:LTR	337.156	-0.0547283	0.32083	-0.170584	0.864551	0.999841	310	456	266	300	385	295
RLTR14_RN:ERV1:LTR	151.932	0.036412	0.312432	0.116544	0.907222	0.999841	166	197	118	147	137	149
RLTR14-int:ERV1:LTR	1217.29	-0.0181408	0.351176	-0.0516572	0.958802	0.999841	859	1647	1253	792	1147	1574
RLTR14:ERV1:LTR	617.035	-0.364084	0.315975	-1.15226	0.249216	0.999841	461	778	443	560	726	700
RLTR15:ERVK:LTR	503.097	-0.257663	0.345555	-0.745652	0.455878	0.999841	381	665	382	382	596	583
RLTR16:ERVK:LTR	366.853	0.159428	0.350909	0.454329	0.649592	0.999841	387	528	294	249	420	313
RLTR16B_MM:ERVK:LTR	184.032	0.19544	0.349371	0.559406	0.575885	0.999841	150	267	194	132	176	183
RLTR16C_MM:ERVK:LTR	85.9066	-0.41471	0.42326	-0.9798	0.327185	0.999841	102	74	55	116	106	60
RLTR17:ERVK:LTR	624.881	-0.07474	0.231251	-0.323199	0.746544	0.999841	703	648	552	589	639	613
RLTR17B_Mm:ERVK:LTR	1981.44	-0.0986162	0.35237	-0.279866	0.77958	0.999841	1507	2825	1628	1331	2308	2183
RLTR17C_Mm:ERVK:LTR	96.2038	0.17262	0.504265	0.34232	0.73211	0.999841	55	151	110	48	92	118
RLTR17D_Mm:ERVK:LTR	290.178	0.0419975	0.35169	0.119416	0.904946	0.999841	255	432	231	209	284	326
RLTR18-int:ERVK:LTR	219.271	-0.135609	0.437597	-0.309895	0.756641	0.999841	183	326	143	126	276	247
RLTR18:ERVK:LTR	174.63	-0.320842	0.351989	-0.911511	0.362026	0.999841	133	223	128	153	193	210
RLTR18B:ERVK:LTR	318.533	-0.387043	0.376423	-1.02821	0.30385	0.999841	240	372	248	225	460	333
RLTR19-int:ERVK:LTR	6824.64	-0.023544	0.184863	-0.12736	0.898656	0.999841	7375	6481	7270	7088	5863	6978
RLTR19:ERVK:LTR	202.707	-0.130027	0.367053	-0.354247	0.723154	0.999841	167	261	175	135	224	245
RLTR19A:ERVK:LTR	28.5462	-0.0949771	0.561861	-0.16904	0.865765	0.999841	24	27	35	38	15	34
RLTR19A2:ERVK:LTR	10.183	-1.13575	0.86566	-1.31201	0.189518	0.999841	9	6	5	22	11	8
RLTR19B:ERVK:LTR	82.0563	-0.170405	0.480779	-0.354435	0.723013	0.999841	59	108	73	50	118	76
RLTR19C:ERVK:LTR	75.7309	-0.0499388	0.42176	-0.118406	0.905746	0.999841	69	103	60	58	90	71
RLTR19D:ERVK:LTR	132.923	-0.122979	0.396405	-0.310237	0.756381	0.999841	100	136	159	93	171	128
RLTR1A2_MM:ERV1:LTR	819.757	0.23959	0.242513	0.987947	0.323178	0.999841	785	1095	885	694	678	797
RLTR1B-int:ERV1:LTR	1569.51	-0.0952154	0.336929	-0.282598	0.777485	0.999841	1423	1736	1570	1190	2184	1188
RLTR1B:ERV1:LTR	481.501	0.418382	0.297056	1.40843	0.159004	0.999841	438	736	540	343	404	436
RLTR1C:ERV1:LTR	275.54	-0.0852575	0.366738	-0.232475	0.816169	0.999841	173	406	252	261	222	340
RLTR1D:ERV1:LTR	167.137	0.0308021	0.3185	0.0967099	0.922957	0.999841	150	209	167	133	173	167
RLTR1F_Mm:ERVK:LTR	4.96316	-0.841897	1.65204	-0.50961	0.610325	0.999841	1	9	1	0	14	3
RLTR20A:ERVK:LTR	43.4478	-0.0468185	0.50101	-0.0934484	0.925547	0.999841	35	51	47	31	32	65
RLTR20A1:ERVK:LTR	7.72492	1.3756	1.05483	1.3041	0.192199	0.999841	17	13	5	2	7	3
RLTR20A2:ERVK:LTR	35.7597	0.0614731	0.536582	0.114564	0.908791	0.999841	39	48	27	23	44	32
RLTR20A3_MM:ERVK:LTR	128.249	-0.482613	0.380648	-1.26787	0.204843	0.999841	125	142	68	129	164	134
RLTR20A4:ERVK:LTR	1413.79	-0.121148	0.371872	-0.32578	0.744591	0.999841	975	2095	1145	942	1509	1755
RLTR20B1:ERVK:LTR	125.9	0.254967	0.436403	0.584246	0.559055	0.999841	139	195	94	66	137	122
RLTR20B2:ERVK:LTR	192.149	-0.632865	0.418902	-1.51077	0.130846	0.999841	122	255	93	184	244	240
RLTR20B3:ERVK:LTR	129.104	0.020664	0.426513	0.0484487	0.961359	0.999841	118	207	81	94	136	136
RLTR20B3A_MM:ERVK:LTR	125.145	-0.483824	0.380226	-1.27246	0.203208	0.999841	87	149	89	131	167	118
RLTR20B4_MM:ERVK:LTR	71.8502	0.225914	0.399767	0.565113	0.571997	0.999841	74	71	96	48	64	78
RLTR20B5_MM:ERVK:LTR	144.785	-0.340836	0.406616	-0.838225	0.401905	0.999841	122	192	85	113	177	171
RLTR20C:ERVK:LTR	38.7501	-0.326468	0.566486	-0.576304	0.56441	0.999841	26	56	25	28	53	41
RLTR20C1_MM:ERVK:LTR	656.716	-0.147043	0.367985	-0.399591	0.689458	0.999841	504	933	505	433	723	812
RLTR20C2_MM:ERVK:LTR	525.133	0.0421623	0.380626	0.110771	0.911798	0.999841	401	875	384	386	544	548
RLTR20D:ERVK:LTR	152.47	0.163755	0.387742	0.42233	0.672785	0.999841	167	206	130	105	187	114
RLTR21:ERVK:LTR	816.576	0.219368	0.298025	0.736073	0.461686	0.999841	1176	965	616	917	678	592
RLTR22_Mur:ERVK:LTR	427.388	0.201241	0.331499	0.607064	0.543808	0.999841	436	638	353	300	447	385
RLTR22_Mus:ERVK:LTR	183.884	-0.38529	0.298947	-1.28882	0.19746	0.999841	141	210	146	214	194	193
RLTR23:ERV1:LTR	414.971	0.107959	0.340851	0.316735	0.751445	0.999841	336	614	390	288	381	477
RLTR24:ERV1:LTR	500.534	-0.467356	0.312721	-1.49448	0.13505	0.999841	399	564	348	510	672	472
RLTR24B_MM:ERV1:LTR	134.452	0.513547	0.448793	1.14428	0.252506	0.999841	128	259	106	71	124	120
RLTR25A:ERVK:LTR	393.416	0.0522306	0.325899	0.160266	0.872671	0.999841	357	563	329	290	403	411
RLTR25B:ERVK:LTR	11133.3	0.318733	0.313954	1.01522	0.310001	0.999841	8857	16285	13256	7523	8527	12521
RLTR26_Mus:ERVK:LTR	138.597	0.325199	0.389502	0.83491	0.403769	0.999841	137	195	148	74	143	132
RLTR26:ERVK:LTR	24.3004	-0.476664	0.69344	-0.68739	0.491837	0.999841	35	19	10	27	38	15
RLTR26B_MM:ERVK:LTR	62.148	-0.233448	0.492222	-0.474273	0.635305	0.999841	49	86	43	41	82	67
RLTR26C_MM:ERVK:LTR	104.693	-0.278758	0.452829	-0.615592	0.538164	0.999841	70	129	95	61	134	130
RLTR26D_MM:ERVK:LTR	107.09	-0.280592	0.494235	-0.567729	0.570219	0.999841	77	145	79	67	172	89
RLTR28:ERVL:LTR	781.434	-0.211983	0.393399	-0.538849	0.589991	0.999841	491	1141	620	526	961	893
RLTR28B:ERVL:LTR	76.826	0.0339404	0.431802	0.0786017	0.937349	0.999841	51	95	95	56	79	82
RLTR30:ERV1:LTR	96.9771	-0.424842	0.495444	-0.857497	0.39117	0.999841	59	108	90	54	155	102
RLTR30C_MM:ERV1:LTR	12.7237	0.255631	0.954333	0.267864	0.788804	0.999841	10	23	10	2	19	11
RLTR30D2_MM:ERV1:LTR	315.446	-0.0897253	0.45526	-0.197086	0.84376	0.999841	182	481	286	163	360	400
RLTR30E_MM:ERV1:LTR	128.278	-0.360802	0.38051	-0.948205	0.343025	0.999841	120	142	89	95	134	185
RLTR31_Mm:ERVK:LTR	26.889	0.711896	0.764736	0.930905	0.351903	0.999841	22	65	17	7	21	30
RLTR31_Mur:ERVK:LTR	119.526	0.134442	0.367129	0.366198	0.714217	0.999841	112	177	101	103	123	100
RLTR31A_Mm:ERVK:LTR	53.6558	-0.309868	0.443543	-0.69862	0.484789	0.999841	53	57	40	79	34	62
RLTR31B_Mm:ERVK:LTR	59.4709	-0.00512223	0.461133	-0.0111079	0.991137	0.999841	46	92	47	54	45	74
RLTR31B2:ERVK:LTR	511.184	-0.214937	0.329502	-0.652309	0.514202	0.999841	408	631	435	377	622	562
RLTR31C_MM:ERVK:LTR	354.075	-0.103424	0.353443	-0.29262	0.769813	0.999841	280	514	270	274	340	440
RLTR31D_MM:ERVK:LTR	776.306	-0.0630183	0.363597	-0.173319	0.862401	0.999841	621	1116	629	489	814	961
RLTR31M:ERVK:LTR	58.613	0.154899	0.544247	0.284612	0.775941	0.999841	43	101	48	32	74	50
RLTR33:ERVK:LTR	377.506	-0.11864	0.348555	-0.340376	0.733574	0.999841	317	532	280	282	400	442
RLTR34B_MM:ERVK:LTR	473.573	-0.0676646	0.242158	-0.279423	0.77992	0.999841	477	458	507	413	443	540
RLTR34C_MM:ERVK:LTR	85.5721	-0.172963	0.405971	-0.426047	0.670074	0.999841	102	93	57	64	96	99
RLTR34D_MM:ERVK:LTR	64.0893	-0.145269	0.413416	-0.351386	0.725299	0.999841	65	70	55	46	65	82
RLTR4_MM-int:ERV1:LTR	5463.7	-0.218328	0.364739	-0.598586	0.549449	0.999841	7523	4970	3390	6702	6721	3384
RLTR4_Mm:ERV1:LTR	1469.75	-0.151934	0.256255	-0.592902	0.553247	0.999841	1749	1435	1177	1758	1513	1190
RLTR40:ERVK:LTR	551.755	0.025666	0.376628	0.0681466	0.945669	0.999841	370	840	520	365	568	628
RLTR41:ERV1:LTR	247.375	0.0653077	0.317646	0.205599	0.837104	0.999841	244	321	224	183	268	238
RLTR41B:ERV1:LTR	41.2448	-0.00529899	0.48868	-0.0108435	0.991348	0.999841	40	39	49	31	52	34
RLTR42-int:ERVK:LTR	508.736	0.0822548	0.325098	0.253015	0.800256	0.999841	437	735	458	363	516	533
RLTR42:ERVK:LTR	67.5069	0.0539876	0.436138	0.123786	0.901485	0.999841	50	98	66	63	46	84
RLTR43C:ERVK:LTR	39.4502	0.101011	0.484178	0.208624	0.834742	0.999841	39	43	45	30	47	31
RLTR44-int:ERVK:LTR	969.881	0.131708	0.232694	0.566014	0.571385	0.999841	1259	947	967	849	923	886
RLTR44A:ERVK:LTR	132.202	0.0424037	0.42839	0.0989838	0.921151	0.999841	154	89	175	80	162	126
RLTR44C:ERVK:LTR	91.0643	0.342413	0.390646	0.87653	0.380742	0.999841	85	131	101	61	66	105
RLTR44E:ERVK:LTR	84.268	0.317411	0.392766	0.808142	0.419009	0.999841	73	117	101	99	50	71
RLTR45-int:ERVK:LTR	1092.58	-0.1768	0.431626	-0.409613	0.68209	0.999841	1118	1218	870	1436	1455	412
RLTR45:ERVK:LTR	288.225	-0.119666	0.323466	-0.36995	0.71142	0.999841	253	351	257	212	330	313
RLTR46A:ERVK:LTR	27.9773	-0.104564	0.624702	-0.167382	0.86707	0.999841	17	48	19	37	19	29
RLTR46B:ERVK:LTR	7.59209	1.05032	1.03225	1.01751	0.308913	0.999841	11	16	5	5	7	2
RLTR47:ERVK:LTR	19.299	0.687668	1.02044	0.673892	0.50038	0.999841	17	34	23	0	14	28
RLTR48A:ERV1:LTR	322.02	0.209279	0.367094	0.570097	0.568612	0.999841	256	485	333	197	279	381
RLTR48B:ERV1:LTR	81.1551	-0.566925	0.444345	-1.27587	0.202003	0.999841	56	103	45	73	101	103
RLTR48C:ERV1:LTR	57.4102	-0.0697841	0.612068	-0.114014	0.909227	0.999841	26	114	34	44	69	54
RLTR49:ERVK:LTR	200.917	-0.101246	0.319818	-0.316576	0.751566	0.999841	171	252	181	162	200	235
RLTR5_Mm:ERV1:LTR	14.9134	-0.523278	0.800514	-0.653677	0.51332	0.999841	5	24	9	20	15	16
RLTR50B:ERVK:LTR	77.5246	0.326166	0.361458	0.902361	0.366865	0.999841	80	112	77	69	60	70
RLTR51A_Mm:ERVK:LTR	716.284	-0.239093	0.356856	-0.669999	0.502858	0.999841	586	922	541	487	929	779
RLTR51B_Mm:ERVK:LTR	112.39	-0.622591	0.449142	-1.38618	0.165692	0.999841	85	119	72	92	193	97
RLTR53_Mm:ERVK:LTR	181.384	0.024196	0.329856	0.073353	0.941525	0.999841	171	219	180	207	189	121
RLTR53B_Mm:ERVK:LTR	34.6015	0.150042	0.510532	0.293893	0.76884	0.999841	32	30	51	32	35	27
RLTR6_Mm:ERV1:LTR	2241.75	-0.0572394	0.377707	-0.151545	0.879546	0.999841	3645	1882	1398	3209	1909	1547
RLTR6-int:ERV1:LTR	2109.87	-0.244321	0.352006	-0.694082	0.487631	0.999841	1863	2696	1473	1601	2945	1908
RLTR6B_Mm:ERV1:LTR	405.021	0.0170793	0.337711	0.0505736	0.959665	0.999841	552	468	259	352	448	349
RLTR6C_Mm:ERV1:LTR	79.7842	-0.103276	0.560813	-0.184154	0.853893	0.999841	136	75	32	108	88	42
RLTR8:ERVK:LTR	86.4688	0.108519	0.371	0.292505	0.769901	0.999841	68	116	95	93	73	75
RLTR9A:ERVK:LTR	167.946	-0.0878435	0.412704	-0.212849	0.831445	0.999841	174	221	114	108	222	158
RLTR9A2:ERVK:LTR	21.8451	0.4534	0.661489	0.685423	0.493077	0.999841	27	38	14	22	20	11
RLTR9A3A:ERVK:LTR	19.2627	-0.520029	0.832519	-0.624645	0.532204	0.999841	8	26	15	6	34	23
RLTR9A3B:ERVK:LTR	46.4408	0.170251	0.52034	0.327193	0.743522	0.999841	32	80	41	39	32	56
RLTR9B:ERVK:LTR	101.323	-0.193273	0.417021	-0.463461	0.643034	0.999841	81	113	100	68	138	99
RLTR9B2:ERVK:LTR	13.6636	0.3736	0.748682	0.499011	0.617772	0.999841	15	16	17	6	12	16
RLTR9C:ERVK:LTR	44.8405	0.21157	0.495602	0.426895	0.669456	0.999841	45	67	38	28	49	41
RLTR9D:ERVK:LTR	130.375	0.0707236	0.501786	0.140944	0.887914	0.999841	134	185	98	67	200	86
RLTR9D2:ERVK:LTR	47.258	0.199947	0.455945	0.438534	0.660999	0.999841	52	69	37	55	36	37
RLTR9E:ERVK:LTR	509.47	0.0192521	0.245642	0.0783746	0.93753	0.999841	580	602	422	528	476	456
RLTR9F:ERVK:LTR	25.8047	0.230007	0.735403	0.312764	0.75446	0.999841	18	23	45	8	36	22
RLTRETN_Mm:ERVK:LTR	454.526	-0.2049	0.336514	-0.608889	0.542598	0.999841	352	528	434	357	605	415
RMER10A:ERVL:LTR	1372.41	-0.22506	0.334796	-0.672231	0.501436	0.999841	1018	1842	1082	1055	1652	1502
RMER10B:ERVL:LTR	781.746	-0.0748599	0.365843	-0.204623	0.837866	0.999841	603	1143	626	509	792	993
RMER12:ERVK:LTR	683.206	0.166872	0.377134	0.442475	0.658146	0.999841	534	1136	580	425	650	765
RMER12B:ERVK:LTR	284.416	-0.217583	0.32511	-0.669258	0.503331	0.999841	296	343	184	292	332	251
RMER13A:ERVK:LTR	350.102	0.0799949	0.384036	0.2083	0.834994	0.999841	254	538	327	225	308	445
RMER13A1:ERVK:LTR	499.393	-0.0762215	0.362068	-0.210517	0.833264	0.999841	339	738	435	372	536	556
RMER13A2:ERVK:LTR	318.726	0.0222422	0.434938	0.0511387	0.959215	0.999841	235	521	244	176	381	337
RMER13B:ERVK:LTR	490.962	0.111852	0.375217	0.2981	0.765627	0.999841	354	735	496	298	515	530
RMER15:ERVL:LTR	3842.73	-0.046088	0.269987	-0.170705	0.864456	0.999841	3102	4776	3889	3167	3964	4050
RMER16_Mm:ERVK:LTR	94.8093	-0.137506	0.432177	-0.318171	0.750356	0.999841	62	147	72	88	85	114
RMER16-int:ERVK:LTR	692.041	-0.154973	0.273176	-0.567302	0.570509	0.999841	709	803	535	592	759	735
RMER16:ERVK:LTR	200.622	0.0598513	0.281928	0.212293	0.831878	0.999841	228	236	176	200	197	168
RMER16A2:ERVK:LTR	74.6369	0.0114005	0.469031	0.0243064	0.980608	0.999841	59	96	78	40	69	104
RMER16A3:ERVK:LTR	26.2911	0.469906	0.606912	0.774258	0.438779	0.999841	22	50	23	18	24	21
RMER16B:ERVK:LTR	12.1942	0.317476	0.804305	0.394721	0.693049	0.999841	13	9	20	12	13	6
RMER16B2:ERVK:LTR	80.0424	0.186103	0.481439	0.386556	0.699085	0.999841	42	124	98	70	53	95
RMER16B3:ERVK:LTR	11.9022	0.293259	0.888296	0.330137	0.741296	0.999841	11	26	4	11	9	11
RMER16C:ERVK:LTR	21.6731	0.462238	0.639669	0.722621	0.469913	0.999841	17	38	23	13	20	19
RMER17A-int:ERVK:LTR	116.749	0.177753	0.470667	0.377662	0.705682	0.999841	75	203	107	68	111	134
RMER17A:ERVK:LTR	463.876	-0.028234	0.352489	-0.0800989	0.936159	0.999841	392	628	411	291	517	524
RMER17A2:ERVK:LTR	577.949	-0.200432	0.369556	-0.542359	0.587571	0.999841	412	829	434	422	689	647
RMER17B:ERVK:LTR	542.012	0.0345122	0.34337	0.10051	0.919939	0.999841	475	787	448	364	571	592
RMER17B2:ERVK:LTR	241.862	-0.156946	0.394283	-0.398055	0.690589	0.999841	181	332	199	157	304	261
RMER17C-int:ERVK:LTR	394.103	0.124762	0.408087	0.305724	0.759815	0.999841	260	674	344	258	418	397
RMER17C:ERVK:LTR	1762.23	0.0147555	0.377055	0.0391336	0.968784	0.999841	1269	2759	1484	1108	1967	1906
RMER17C2:ERVK:LTR	536.563	-0.0912922	0.413329	-0.22087	0.825193	0.999841	322	763	528	305	598	671
RMER17D:ERVK:LTR	203.106	0.0631337	0.435625	0.144927	0.884769	0.999841	133	331	181	120	218	227
RMER17D2:ERVK:LTR	290.48	-0.394358	0.454221	-0.868209	0.38528	0.999841	184	382	215	157	436	333
RMER19A:ERVK:LTR	665.864	-0.136084	0.345646	-0.393709	0.693796	0.999841	546	872	559	482	860	630
RMER19B:ERVK:LTR	2922.59	-0.0832409	0.272443	-0.305535	0.759959	0.999841	2694	3673	2488	2416	3234	2935
RMER19B2:ERVK:LTR	832.282	0.074813	0.27802	0.269092	0.787859	0.999841	797	1065	800	630	872	812
RMER19C:ERVK:LTR	740.221	-0.271573	0.300545	-0.903603	0.366206	0.999841	625	883	584	646	926	732
RMER1A:RMER1A:Other	929.547	-0.0693542	0.382899	-0.181129	0.856266	0.999841	774	1316	738	582	1250	846
RMER1B:RMER1B:Other	2012.79	0.0574997	0.325921	0.176423	0.859962	0.999841	1696	2982	1719	1402	1996	2244
RMER1C:RMER1C:Other	1249.06	-0.0500674	0.359903	-0.139114	0.88936	0.999841	928	1850	1043	829	1372	1418
RMER2:ERV1:LTR	514.467	-0.210408	0.388104	-0.542144	0.58772	0.999841	351	750	384	352	600	619
RMER20A:ERVK:LTR	233.376	-0.160967	0.358016	-0.449608	0.652993	0.999841	178	309	199	176	277	248
RMER20B:ERVK:LTR	217.01	0.0504135	0.371093	0.135851	0.891939	0.999841	201	321	167	148	200	264
RMER20C_Mm:ERVK:LTR	197.045	-0.134475	0.37618	-0.357476	0.720736	0.999841	164	284	138	152	210	228
RMER21A:ERV1:LTR	403.844	0.0471205	0.365505	0.128919	0.897422	0.999841	367	579	334	241	420	471
RMER30:hAT-Charlie:DNA	686.765	-0.0914429	0.430866	-0.21223	0.831927	0.999841	490	1126	456	397	808	804
RMER4A:ERVK:LTR	1131.97	-0.00113935	0.37942	-0.00300287	0.997604	0.999841	753	1766	999	738	1152	1345
RMER4B:ERVK:LTR	1414.87	-0.0431482	0.339252	-0.127186	0.898793	0.999841	1157	1924	1260	909	1597	1576
RMER5:ERV1:LTR	1518.13	-0.116522	0.254541	-0.45777	0.647117	0.999841	1374	1860	1310	1363	1604	1560
RMER6-int:ERVK:LTR	337.692	0.362812	0.297605	1.2191	0.222804	0.999841	324	515	345	310	215	336
RMER6A:ERVK:LTR	2025.35	-0.0282698	0.362807	-0.0779197	0.937892	0.999841	1519	3036	1689	1292	2128	2414
RMER6B:ERVK:LTR	432.209	-0.0832971	0.402223	-0.207092	0.835938	0.999841	348	667	294	272	500	491
RMER6BA:ERVK:LTR	311.211	0.0234918	0.349139	0.067285	0.946355	0.999841	243	474	260	246	306	333
RMER6D:ERVK:LTR	341.391	-0.03563	0.368682	-0.0966415	0.923011	0.999841	340	485	229	235	315	443
RNERVK23-int:ERVK:LTR	202.719	0.315925	0.27483	1.14953	0.250338	0.999841	258	230	215	196	128	203
RSINE1:B4:SINE	44660.1	-0.0881675	0.360327	-0.244688	0.806698	0.999841	31424	66609	36713	30013	49088	52052
SRV_MM-int:ERVK:LTR	535.695	0.417097	0.280735	1.48574	0.137349	0.999841	503	804	600	406	398	521
SUBTEL_sa:Satellite:Satellite	4.83194	-0.19995	1.44949	-0.137945	0.890284	0.999841	6	3	5	3	11	0
Tigger1:TcMar-Tigger:DNA	406.494	-0.168983	0.358711	-0.471084	0.63758	0.999841	310	599	284	334	435	463
Tigger10:TcMar-Tigger:DNA	183.381	-0.186818	0.41977	-0.445048	0.656285	0.999841	127	269	138	124	182	254
Tigger11a:TcMar-Tigger:DNA	10.4299	0.774803	0.958873	0.808036	0.41907	0.999841	10	22	9	2	7	13
Tigger12:TcMar-Tigger:DNA	74.1225	0.265431	0.39516	0.671705	0.501771	0.999841	66	105	81	65	48	83
Tigger12A:TcMar-Tigger:DNA	8.77246	-0.420798	1.25576	-0.335094	0.737554	0.999841	0	11	12	9	16	3
Tigger12c:TcMar-Tigger:DNA	17.9216	0.0103075	0.963385	0.0106992	0.991463	0.999841	9	44	3	12	26	12
Tigger13a:TcMar-Tigger:DNA	75.623	0.0160924	0.441892	0.036417	0.97095	0.999841	87	99	52	49	69	98
Tigger14a:TcMar-Tigger:DNA	48.9456	-0.081166	0.487096	-0.166632	0.867659	0.999841	36	71	41	36	51	57
Tigger15a:TcMar-Tigger:DNA	135.809	0.0237241	0.502752	0.0471886	0.962363	0.999841	99	258	70	94	138	153
Tigger16a:TcMar-Tigger:DNA	43.9236	-0.442872	0.514152	-0.861364	0.389038	0.999841	31	58	27	38	58	48
Tigger16b:TcMar-Tigger:DNA	35.0257	0.154519	0.549765	0.281063	0.778662	0.999841	34	48	33	18	31	46
Tigger17a:TcMar-Tigger:DNA	311.873	-0.127413	0.445858	-0.285771	0.775053	0.999841	185	465	276	168	334	426
Tigger17b:TcMar-Tigger:DNA	21.6408	-0.031308	0.741631	-0.042215	0.966327	0.999841	8	26	32	11	25	26
Tigger17c:TcMar-Tigger:DNA	162.696	-0.258408	0.356512	-0.724824	0.46856	0.999841	146	215	102	199	166	147
Tigger18a:TcMar-Tigger:DNA	85.6987	0.0788101	0.383573	0.205463	0.83721	0.999841	70	121	83	71	77	92
Tigger19a:TcMar-Tigger:DNA	245.406	-0.313238	0.365937	-0.855988	0.392005	0.999841	177	336	169	223	298	255
Tigger1a_Art:TcMar-Tigger:DNA	27.3972	0.342137	0.585549	0.584302	0.559017	0.999841	35	45	16	26	21	23
Tigger20a:TcMar-Tigger:DNA	71.8389	0.114077	0.516252	0.220972	0.825114	0.999841	65	119	49	36	69	92
Tigger2b:TcMar-Tigger:DNA	124.369	0.0809674	0.402087	0.201368	0.840411	0.999841	96	198	104	95	124	127
Tigger5:TcMar-Tigger:DNA	496.832	0.0662462	0.401436	0.165023	0.868926	0.999841	390	797	396	287	562	527
Tigger5b:TcMar-Tigger:DNA	389.493	-0.0980843	0.435214	-0.22537	0.821691	0.999841	261	620	290	220	429	497
Tigger6a:TcMar-Tigger:DNA	116.253	-0.283376	0.406335	-0.697396	0.485555	0.999841	95	151	81	93	153	116
Tigger6b:TcMar-Tigger:DNA	55.825	-0.358495	0.457381	-0.783801	0.433157	0.999841	58	60	35	48	76	54
Tigger7:TcMar-Tigger:DNA	1244.74	-0.106195	0.359406	-0.295473	0.767633	0.999841	834	1788	1106	863	1289	1539
Tigger8:TcMar-Tigger:DNA	10.8888	0.523964	0.909829	0.575893	0.564688	0.999841	11	22	7	4	13	8
Tigger9a:TcMar-Tigger:DNA	79.866	-0.16532	0.58106	-0.284515	0.776016	0.999841	57	107	70	33	139	61
Tigger9b:TcMar-Tigger:DNA	61.5825	-0.322565	0.50384	-0.640213	0.522034	0.999841	32	90	48	51	61	85
UCON14:DNA:DNA?	4.77739	-0.00690738	1.38714	-0.00497957	0.996027	0.999841	10	2	3	2	10	1
UCON2:UCON2:Unknown	44.2088	-0.629444	0.765952	-0.82178	0.411202	0.999841	14	83	11	30	49	75
UCON23:hAT:DNA	10.4	-0.581162	1.02093	-0.569249	0.569187	0.999841	11	8	7	2	23	9
UCON29:PiggyBac:DNA	24.6155	0.40653	0.814987	0.498818	0.617908	0.999841	9	55	23	13	10	39
UCON31:UCON31:Unknown	6.07656	1.30634	1.27015	1.02849	0.303718	0.999841	8	13	6	0	3	7
UCON4:UCON4:Unknown	25.9183	0.472599	0.558796	0.845746	0.397694	0.999841	31	39	24	17	24	21
UCON5:UCON5:Unknown	4.94327	0.504915	1.35027	0.373937	0.708452	0.999841	1	14	3	7	3	2
URR1A:hAT-Charlie:DNA	5351.31	-0.00803251	0.378859	-0.0212019	0.983085	0.999841	4032	8259	4327	3161	5859	6238
URR1B:hAT-Charlie:DNA	5918.86	-0.119412	0.35357	-0.337731	0.735566	0.999841	4396	8507	4767	3950	6563	7050
X3_LINE:RTE-BovB:LINE	24.7461	0.190218	0.568599	0.334538	0.737973	0.999841	22	33	27	17	25	24
X6A_LINE:CR1:LINE	11.8633	-0.00684769	0.783347	-0.00874159	0.993025	0.999841	13	17	7	10	13	11
X6B_LINE:CR1:LINE	12.851	-0.671608	0.798973	-0.840589	0.400578	0.999841	11	15	5	16	19	10
X7A_LINE:CR1:LINE	23.0497	0.304293	0.729276	0.417253	0.676493	0.999841	14	40	25	8	19	32
X7B_LINE:CR1:LINE	222.203	0.0298268	0.312759	0.0953669	0.924023	0.999841	209	288	203	170	206	256
X7C_LINE:CR1:LINE	27.0444	0.809901	0.798134	1.01474	0.310228	0.999841	39	57	12	5	19	32
X8_LINE:CR1:LINE	16.4655	-0.137984	0.682785	-0.20209	0.839846	0.999841	16	21	12	13	13	24
X9_LINE:L1:LINE	4.84302	1.01691	1.24863	0.81442	0.415404	0.999841	3	9	8	3	5	1
YREP_Mm:YREP_Mm:Unknown	875.228	-0.0992771	0.366505	-0.270875	0.786487	0.999841	626	1313	692	616	974	990
Zaphod:hAT-Tip100:DNA	54.5132	0.00135881	0.486327	0.00279403	0.997771	0.999841	52	74	44	46	72	36
Zaphod2:hAT-Tip100:DNA	62.3237	-0.278743	0.416689	-0.668947	0.503529	0.999841	63	70	43	60	77	58
Zaphod3:hAT-Tip100:DNA	40.642	-0.199202	0.482887	-0.412523	0.679956	0.999841	34	54	30	47	44	34
ZP3AR:Satellite:Satellite	1276.13	0.115558	0.341338	0.338543	0.734954	0.999841	974	1947	1208	863	1271	1365
C573_MM:C573_MM:Other	2.58273	-0.331952	1.94827	-0.170383	0.864709	NA	0	3	4	0	4	4
Cheshire_Mars_:hAT-Charlie:DNA	0.867476	0.351514	3.71893	0.0945202	0.924696	NA	0	3	0	0	2	0
ERVB2_1-I_MM-int:ERVK:LTR	4.28693	0.553392	1.26369	0.437917	0.661446	NA	7	6	3	5	4	1
ERVB4_1-LTR_MM:ERVK:LTR	1.63572	1.07798	2.0368	0.529252	0.596631	NA	4	2	1	0	1	2
Eulor1:DNA:DNA	0.471326	2.30437	3.99614	0.57665	0.564176	NA	2	1	0	0	0	0
Eulor12:DNA:DNA?	1.91739	-0.975938	2.47108	-0.394943	0.692885	NA	0	4	0	0	4	3
Eulor2A:DNA:DNA?	1.12186	3.55287	3.34622	1.06176	0.288347	NA	1	6	0	0	0	0
Eulor4:Eulor4:Unknown	0.658247	2.78105	3.9712	0.700306	0.483736	NA	0	0	4	0	0	0
Eulor5B:DNA:DNA?	1.49527	0.875142	2.73763	0.319671	0.749218	NA	0	6	0	0	1	2
Eulor6C:DNA:DNA?	1.14818	-3.70426	3.23571	-1.14481	0.252289	NA	0	0	0	4	0	3
Eulor6E:DNA:DNA?	3.34291	0.141287	1.57091	0.0899398	0.928335	NA	4	7	0	2	4	3
Eulor8:TcMar:DNA	3.75572	1.74015	1.49879	1.16104	0.245627	NA	5	7	6	0	1	4
Eulor9C:DNA:DNA	1.9284	0.439125	1.88621	0.232808	0.815911	NA	3	2	2	4	0	1
FordPrefect_a:hAT-Tip100:DNA	0.68253	-0.152293	3.49071	-0.043628	0.965201	NA	0	2	0	0	1	1
Helitron1Na_Mam:Helitron:RC	0.851834	-2.0155	3.21833	-0.626257	0.531146	NA	1	0	0	0	1	3
Helitron1Nb_Mam:Helitron:RC	2.01408	0.348157	1.93106	0.180293	0.856923	NA	1	5	1	0	2	3
Helitron2Na_Mam:Helitron:RC?	2.14099	3.38592	2.14966	1.57509	0.115235	NA	2	2	8	0	1	0
L1M2a1:L1:LINE	1.74729	-1.4445	2.55212	-0.566	0.571394	NA	3	0	0	2	5	0
L1M3a:L1:LINE	3.37188	-0.115451	1.87516	-0.0615687	0.950906	NA	0	8	2	0	3	7
LTR108c_Mam:ERVL:LTR	0.658247	2.78105	3.9712	0.700306	0.483736	NA	0	0	4	0	0	0
LTR27C:ERV1:LTR	1.01486	2.14113	3.54213	0.604475	0.545528	NA	0	0	5	0	1	0
LTR29:ERV1:LTR	3.71703	1.25706	1.80643	0.695885	0.486501	NA	0	6	10	0	4	2
LTR32:ERVL:LTR	0.384097	-2.10077	4.02685	-0.521692	0.601885	NA	0	0	0	0	2	0
LTR36:ERV1:LTR	0.644506	2.75271	3.97246	0.692949	0.488342	NA	0	4	0	0	0	0
LTR39:ERV1:LTR	0.812482	0.539216	3.29624	0.163585	0.870058	NA	0	3	0	1	0	1
LTR52-int:ERVL:LTR	0.632453	2.72735	3.97362	0.686364	0.492484	NA	2	2	0	0	0	0
LTR53B:ERVL:LTR	3.45741	-0.222052	1.65558	-0.134123	0.893305	NA	5	4	1	0	8	2
LTR59:ERV1:LTR	0.384097	-2.10077	4.02685	-0.521692	0.601885	NA	0	0	0	0	2	0
LTR64:ERV1:LTR	1.97246	0.42057	2.52768	0.166386	0.867853	NA	0	6	1	0	0	5
LTR75:ERVL:LTR	4.43965	-0.0204387	1.4211	-0.0143824	0.988525	NA	9	5	0	6	4	3
LTR77:ERV1:LTR	2.03859	-0.592801	2.15861	-0.274622	0.783607	NA	1	0	4	0	2	5
LTR81:Gypsy:LTR	1.77932	-4.32695	2.38896	-1.81123	0.070106	NA	0	0	0	3	5	2
LTR85b:Gypsy:LTR	3.14595	-0.250285	1.62172	-0.154333	0.877347	NA	2	7	0	3	2	5
LTR86B1:ERVL:LTR	3.21766	-0.00715952	1.65609	-0.00432315	0.996551	NA	2	8	0	2	5	2
LTR86C:ERVL:LTR	3.33668	-1.64714	1.82994	-0.900107	0.368063	NA	0	5	0	2	8	4
LTR9:ERV1:LTR	2.69018	2.16707	2.22658	0.973276	0.330416	NA	8	6	0	3	0	0
MamRep1894:hAT:DNA	1.90952	-2.29958	2.13587	-1.07665	0.281638	NA	0	2	0	3	4	2
MamRep488:hAT-Tip100:DNA	1.78767	1.33719	2.59292	0.515709	0.606058	NA	1	7	0	0	0	3
MARINER1_EC:TcMar-Tigger:DNA	0.841143	-3.25265	3.96128	-0.821112	0.411583	NA	0	0	0	0	0	5
MER101B:ERV1:LTR	3.88857	-0.766825	1.80609	-0.424578	0.671144	NA	2	7	0	0	4	10
MER110-int:ERV1:LTR	3.05697	-1.11572	1.42432	-0.783338	0.433429	NA	2	1	3	3	4	5
MER123:DNA:DNA	3.19417	-2.50061	1.57176	-1.59096	0.111619	NA	1	1	1	10	4	2
MER129:LTR:LTR?	4.04203	0.337114	1.32628	0.254181	0.799356	NA	3	8	3	1	5	4
MER132:TcMar-Pogo:DNA	0.49025	2.35603	3.99303	0.590035	0.555167	NA	0	1	2	0	0	0
MER133A:DNA:DNA?	0.322253	1.75225	4.03714	0.434032	0.664265	NA	0	2	0	0	0	0
MER134:DNA:DNA?	1.14477	-1.34901	2.56848	-0.525218	0.599432	NA	0	1	1	3	0	2
MER136:DNA:DNA	1.44786	-4.03798	3.60721	-1.11942	0.262961	NA	0	0	0	9	0	0
MER21-int:ERVL:LTR	3.5089	0.00543705	1.54947	0.00350897	0.9972	NA	4	5	2	0	3	7
MER4B-int:ERV1:LTR	3.02145	0.895854	1.91618	0.467521	0.640127	NA	0	3	9	0	2	4
MER4CL34:ERV1:LTR	0.310199	1.70449	4.04145	0.421751	0.673207	NA	2	0	0	0	0	0
MER57E2:ERV1:LTR	1.94248	1.42993	2.17722	0.656767	0.51133	NA	6	3	0	0	1	2
MER66A:ERV1:LTR	0.329123	1.77875	4.0348	0.440853	0.659319	NA	0	0	2	0	0	0
MER66B:ERV1:LTR	1.43893	3.91225	2.54359	1.53808	0.124028	NA	3	4	2	0	0	0
MER66C:ERV1:LTR	0.644	-0.0134163	4.0028	-0.00335173	0.997326	NA	0	2	0	2	0	0
MER68C:ERVL:LTR	2.43301	0.92296	1.73217	0.532836	0.594147	NA	4	3	3	4	1	0
MER72:ERV1:LTR	2.02415	0.866726	1.95196	0.444028	0.657022	NA	1	1	6	0	2	2
MER72B:ERV1:LTR	2.52563	-0.300592	1.77068	-0.169761	0.865198	NA	1	3	3	0	2	6
MER87:ERV1:LTR	1.84454	1.96712	2.51581	0.781903	0.434272	NA	0	6	3	0	2	0
MER89-int:ERV1:LTR	0.486815	2.3468	3.99358	0.587642	0.556772	NA	0	2	1	0	0	0
MER92A:ERV1:LTR	2.22126	0.063173	2.12681	0.0297031	0.976304	NA	0	6	1	2	4	0
MER95:ERV1:LTR	1.76251	0.234535	2.23365	0.105001	0.916375	NA	2	3	1	5	0	0
MER97a:hAT-Tip100:DNA	3.60695	0.534468	1.69572	0.315187	0.75262	NA	0	4	9	1	6	1
MER97b:hAT-Tip100:DNA	3.36106	0.132027	1.60775	0.0821191	0.934552	NA	4	6	1	0	4	5
MER97c:hAT-Tip100:DNA	2.83255	0.711381	1.68578	0.421989	0.673033	NA	4	6	1	0	3	3
MER97d:hAT-Tip100:DNA	0.828014	-1.96993	3.77173	-0.522287	0.60147	NA	1	0	0	0	0	4
MLT1A-int:ERVL-MaLR:LTR	4.22882	0.466289	1.73356	0.268978	0.787947	NA	0	5	10	0	4	6
MLT1E-int:ERVL-MaLR:LTR	1.00478	0.850203	3.09873	0.274372	0.783799	NA	0	4	0	0	1	1
MLT1E2-int:ERVL-MaLR:LTR	2.45448	1.33831	1.82033	0.7352	0.462218	NA	3	7	1	0	1	3
MLT1F2-int:ERVL-MaLR:LTR	3.38454	0.961183	1.89939	0.506048	0.612823	NA	2	12	0	5	0	2
MLT1G1-int:ERVL-MaLR:LTR	1.77269	-0.876745	2.98939	-0.293285	0.769304	NA	4	0	0	0	6	0
MLT1H1-int:ERVL-MaLR:LTR	0.651377	2.76694	3.97182	0.696643	0.486027	NA	0	2	2	0	0	0
MLT1J2-int:ERVL-MaLR:LTR	1.67111	1.06942	1.98516	0.538706	0.59009	NA	2	2	3	1	2	0
MLT1K-int:ERVL-MaLR:LTR	0.647183	-1.49708	4.00077	-0.374198	0.708257	NA	0	0	1	3	0	0
MLT1L-int:ERVL-MaLR:LTR	0.384097	-2.10077	4.02685	-0.521692	0.601885	NA	0	0	0	0	2	0
MLT1N2-int:ERVL-MaLR:LTR	0.493685	2.36521	3.99249	0.592416	0.553572	NA	0	0	3	0	0	0
MurSAT1:Satellite:Satellite	0.632453	2.72735	3.97362	0.686364	0.492484	NA	2	2	0	0	0	0
nhAT5a_ML:hAT-Charlie:DNA	1.04991	-2.3636	2.98117	-0.792843	0.427869	NA	0	1	0	0	2	3
RLTR1:ERV1:LTR	2.74604	-0.556493	1.73212	-0.321279	0.747999	NA	4	3	0	2	6	1
RLTR12F:ERVK:LTR	2.7134	-0.489852	2.28009	-0.214839	0.829893	NA	0	7	0	0	3	6
RLTR1E_MM:ERV1:LTR	0.958141	3.32572	2.97266	1.11877	0.263239	NA	2	3	1	0	0	0
RLTR3_Mm:ERVK:LTR	3.027	-1.51213	1.60784	-0.940474	0.346975	NA	4	1	0	5	4	4
RLTR46:ERVK:LTR	2.45421	0.0894224	1.78376	0.0501313	0.960018	NA	5	1	2	5	2	0
RLTR46A2:ERVK:LTR	3.70739	2.64925	1.73943	1.52305	0.127745	NA	5	12	3	0	0	3
RLTR47_MM:ERV1:LTR	0.819837	0.515472	3.78395	0.136226	0.891643	NA	0	3	0	0	0	2
RLTR50A:ERVK:LTR	1.88552	0.653637	2.26448	0.288648	0.772851	NA	0	1	6	1	3	0
RLTR9A4:ERVK:LTR	1.80363	0.181697	2.02414	0.0897652	0.928474	NA	1	5	0	3	1	1
RMER3D2:ERVK:LTR	1.1356	3.5689	2.81774	1.26658	0.205305	NA	1	2	4	0	0	0
RMER3D3:ERVK:LTR	0.504686	-2.51726	3.99709	-0.629773	0.528843	NA	0	0	0	0	0	3
SYNREP_MM:Satellite:Satellite	2.51327	1.27795	1.80229	0.709072	0.47828	NA	4	1	6	0	3	1
UCON10:UCON10:Unknown	1.51283	1.6019	2.34831	0.682148	0.495146	NA	1	4	2	0	2	0
UCON11:UCON11:Unknown	0.898398	-0.824694	3.67767	-0.224244	0.822568	NA	0	2	0	0	3	0
UCON12:UCON12:Unknown	3.18637	-1.17228	1.86493	-0.628593	0.529616	NA	0	3	3	0	8	4
UCON12A:UCON12A:Unknown	3.21157	-4.14325	2.19926	-1.88393	0.0595746	NA	0	1	0	0	8	9
UCON13:Penelope:LINE?	1.16806	-0.556467	2.55382	-0.217896	0.82751	NA	2	1	0	0	1	3
UCON15:UCON15:Unknown	0.78496	3.03952	3.76591	0.807115	0.4196	NA	4	0	1	0	0	0
UCON16:UCON16:Unknown	1.31475	2.59198	2.4113	1.07493	0.282407	NA	2	3	2	0	1	0
UCON18:UCON18:Unknown	2.57151	0.76145	2.73227	0.278688	0.780484	NA	0	10	0	0	5	0
UCON19:UCON19:Unknown	0.696734	-2.97763	3.92643	-0.758357	0.448237	NA	0	0	0	0	1	3
UCON22:UCON22:Unknown	2.29031	0.808415	2.01527	0.401144	0.688314	NA	0	5	4	2	0	3
UCON26:UCON26:Unknown	2.80766	1.12095	1.72586	0.649501	0.516014	NA	3	8	1	0	2	3
UCON27:UCON27:Unknown	3.44536	-0.232339	1.69502	-0.137072	0.890974	NA	7	2	1	0	8	2
UCON28a:UCON28a:Unknown	3.82244	0.0499642	1.67082	0.029904	0.976144	NA	1	5	6	0	1	10
UCON28b:UCON28b:Unknown	0.476847	-0.916501	4.04651	-0.226492	0.820819	NA	1	0	0	2	0	0
UCON28c:UCON28c:Unknown	2.00705	-0.578858	2.51647	-0.230028	0.81807	NA	0	5	0	0	1	6
UCON6:UCON6:Unknown	2.71307	1.16416	1.99821	0.582599	0.560163	NA	9	3	0	1	0	4
UCON8:UCON8:Unknown	2.18323	-1.25801	1.97364	-0.637406	0.523861	NA	1	1	2	0	1	8
UCON9:UCON9:Unknown	0.807783	0.481585	3.26972	0.147287	0.882906	NA	2	1	0	0	0	2
X1_LINE:CR1:LINE	2.68532	1.35746	1.89631	0.715843	0.474088	NA	5	3	4	0	4	0
X2_LINE:CR1:LINE	1.13499	2.37594	3.42439	0.69383	0.487789	NA	0	6	0	0	0	1
X5B_LINE:CR1:LINE	1.30299	2.60615	2.80208	0.930075	0.352332	NA	0	5	2	0	0	1
X7D_LINE:CR1:LINE	3.05488	1.60048	2.18626	0.732063	0.46413	NA	0	5	9	0	4	0

## Sheet: TETranscripts_Spc
TEname:Family:Class	baseMean	log2FoldChange	lfcSE	stat	pvalue	padj	Spc_KO_rep1	Spc_KO_rep2	Spc_KO_rep3	Spc_KO_rep4	Spc_WT_rep1	Spc_WT_rep2	Spc_WT_rep3	Spc_WT_rep4
LTR102_Mam:ERVL:LTR	1700.86	-6.94583	0.294395	-23.5936	4.48212e-123	7.1761e-119	30	30	33	45	2448	3183	2823	2350
LTR68:ERV1:LTR	799.003	-8.22622	0.407726	-20.1759	1.59523e-90	3.00475e-87	5	7	8	7	858	1710	1809	929
RLTR20A2B_MM:ERVK:LTR	1441.59	-5.60769	0.300042	-18.6896	6.01083e-78	4.47611e-75	68	51	93	80	1974	2935	2549	1715
LTR37-int:ERV1:LTR	864.869	-5.00497	0.274146	-18.2565	1.83539e-74	1.08835e-71	61	75	61	68	1450	1343	1273	1227
MurERV4_19-int:ERVK:LTR	4988.95	-4.19073	0.248331	-16.8756	6.803e-64	2.01703e-61	702	542	656	710	7960	6948	8372	6897
IAPLTR3:ERVK:LTR	919.907	-4.16476	0.268189	-15.5292	2.20061e-54	3.45421e-52	123	91	119	155	1244	1292	2069	1147
Charlie6:hAT-Charlie:DNA	201.431	-4.05673	0.263963	-15.3686	2.66034e-53	3.87213e-51	29	27	37	23	260	337	424	233
L1Md_T:L1:LINE	311522	5.63873	0.396948	14.2052	8.50368e-46	7.43979e-44	878351	396295	788012	985550	8254	7030	19487	7219
IAPLTR3-int:ERVK:LTR	3903.73	-3.6985	0.265861	-13.9114	5.39824e-44	4.21602e-42	783	565	719	746	4810	5303	10483	4048
RMER15-int:ERVL:LTR	5809.2	-3.12843	0.225072	-13.8997	6.36241e-44	4.93295e-42	1436	1271	1782	1534	8389	8434	9544	7148
MLT1E:ERVL-MaLR:LTR	704.329	-4.64088	0.339236	-13.6804	1.3296e-42	9.65425e-41	70	41	73	88	980	1412	1141	836
L1Md_A:L1:LINE	254696	5.8397	0.435568	13.4071	5.4934e-41	3.63438e-39	716199	282785	691800	805599	5850	5298	15024	4296
RLTR13B2:ERVK:LTR	858.794	-3.23311	0.241934	-13.3636	9.86573e-41	6.39495e-39	211	174	228	220	1246	1350	1320	1053
RLTR41A2:ERV1:LTR	1880.2	-4.91235	0.370621	-13.2544	4.25488e-40	2.65586e-38	131	124	161	192	2436	4354	2159	2516
IAPA_MM-int:ERVK:LTR	975.283	6.38098	0.48544	13.1447	1.82454e-39	1.09819e-37	2252	1362	3454	2618	18	6	29	22
IAPLTR1_Mm:ERVK:LTR	3821.35	4.31164	0.329745	13.0757	4.53539e-39	2.67454e-37	8826	7144	12018	8778	346	177	405	259
RMER21B:ERV1:LTR	2980.14	-3.62701	0.285137	-12.7202	4.56574e-37	2.4046e-35	510	514	768	474	4415	4859	4109	4039
L1Md_Gf:L1:LINE	12664.3	5.99968	0.47531	12.6227	1.58334e-36	8.13807e-35	35006	16972	32047	40495	278	120	642	283
Charlie24:hAT-Charlie:DNA	358.927	-2.62084	0.208842	-12.5494	4.00583e-36	2.01683e-34	122	155	133	102	439	558	689	356
RLTR35B_MM:ERVL:LTR	1204.34	-4.82811	0.386534	-12.4908	8.38335e-36	4.16191e-34	122	57	136	97	1581	2744	1678	1444
MamTip2:hAT-Tip100:DNA	1015.15	-4.26562	0.351819	-12.1245	7.83564e-34	3.41832e-32	133	98	146	129	1385	2175	1146	1356
LTRIS4A:ERV1:LTR	975.236	-3.97219	0.330776	-12.0087	3.19788e-33	1.35091e-31	141	180	173	103	1629	1548	1133	1392
MLT1G3:ERVL-MaLR:LTR	1653.5	-2.8965	0.241795	-11.9791	4.57083e-33	1.91824e-31	476	444	553	506	2431	2133	2496	2201
L1_Mm:L1:LINE	9782.39	4.13254	0.355893	11.6118	3.59168e-31	1.36753e-29	26101	12737	24780	28900	804	626	1374	701
Lx2A1:L1:LINE	5280.23	-4.67525	0.403742	-11.5798	5.21618e-31	1.97199e-29	511	376	563	552	10466	6970	5014	8449
MER77B:ERVL:LTR	333.8	-4.86576	0.430755	-11.2959	1.3753e-29	4.75066e-28	26	17	47	22	515	627	377	490
Ricksha_c:MULE-MuDR:DNA	272.835	-3.09029	0.27887	-11.0815	1.54349e-28	4.9424e-27	51	90	76	75	289	493	564	281
MMERGLN_LTR:ERV1:LTR	279.932	3.07429	0.282428	10.8852	1.3556e-27	4.07584e-26	675	701	591	577	37	45	92	29
MER58C:hAT-Charlie:DNA	3966.05	-3.07975	0.284614	-10.8208	2.74332e-27	8.10368e-26	988	1166	1181	932	6650	5363	4865	5283
RLTR30D_MM:ERV1:LTR	169.06	-2.81994	0.265746	-10.6114	2.63819e-26	7.30774e-25	47	43	68	54	231	250	287	192
RLTR1D2_MM:ERV1:LTR	1410.51	-3.86084	0.372173	-10.3738	3.26395e-25	8.41505e-24	217	127	297	270	2452	1910	1991	1946
RLTR11A2:ERVK:LTR	1818.31	-1.91856	0.188405	-10.1831	2.35845e-24	5.74296e-23	924	915	1134	884	2081	2628	3047	1698
RodERV21-int:ERV1:LTR	3973.49	-3.18698	0.328009	-9.71613	2.57377e-22	5.40779e-21	1043	619	1184	1102	5145	7272	5496	4918
RLTR13C3:ERVK:LTR	189.47	4.3533	0.448633	9.70347	2.91407e-22	6.08288e-21	541	262	422	579	17	7	22	12
IAPEz-int:ERVK:LTR	40273.9	3.67914	0.382333	9.62286	6.40263e-22	1.29923e-20	87600	60588	134240	94129	4251	2860	9388	3460
L1_Rod:L1:LINE	5627.25	-2.06766	0.214873	-9.62273	6.41073e-22	1.30005e-20	2775	2311	3197	2671	6081	8589	9343	5743
RLTR10C:ERVK:LTR	3321.28	3.5617	0.384233	9.26962	1.86805e-20	3.34733e-19	5561	11514	9169	5278	333	360	909	220
MLT1J-int:ERVL-MaLR:LTR	384.797	-3.49688	0.377297	-9.26823	1.89252e-20	3.38768e-19	98	55	83	79	452	777	431	554
RLTR9F:ERVK:LTR	117.277	-2.70223	0.300275	-8.99919	2.27386e-19	3.68478e-18	46	39	33	40	177	121	238	131
LTRIS_Mus:ERV1:LTR	1597.21	-2.14006	0.238436	-8.9754	2.82316e-19	4.53362e-18	729	718	936	617	2135	2242	2183	1762
RLTR44A:ERVK:LTR	294.621	-2.65822	0.299499	-8.87555	6.95905e-19	1.0812e-17	90	142	124	58	404	423	552	294
MMERGLN-int:ERV1:LTR	4402.83	2.13792	0.247107	8.65181	5.06908e-18	7.2205e-17	9179	9371	10227	7684	1076	1077	2416	970
MER65-int:ERV1:LTR	66.1729	-4.81883	0.560738	-8.59372	8.41955e-18	1.17782e-16	4	4	12	3	127	77	83	107
Charlie19a:hAT-Charlie:DNA	246.361	-2.6812	0.312217	-8.5876	8.88012e-18	1.239e-16	89	65	111	71	353	329	332	330
RLTR24:ERV1:LTR	1152.71	-1.8233	0.215197	-8.47272	2.3973e-17	3.22267e-16	681	585	618	680	1311	1756	1759	1049
L1ME4c:L1:LINE	407.346	-2.74196	0.32492	-8.43888	3.20392e-17	4.2605e-16	148	104	163	120	625	509	504	573
RMER12C:ERVK:LTR	1408.07	-2.26072	0.26852	-8.41918	3.79119e-17	5.00608e-16	697	452	710	592	1519	2384	2372	1380
RLTR1F_Mm:ERVK:LTR	53.2644	-3.53054	0.431495	-8.18212	2.78894e-16	3.37126e-15	7	9	18	9	88	61	89	74
RLTR51B_Mm:ERVK:LTR	243.597	-1.85774	0.228237	-8.13951	3.96875e-16	4.71727e-15	134	120	139	139	309	268	389	269
MLT2B3:ERVL:LTR	763.06	-2.44596	0.301293	-8.11822	4.73067e-16	5.58146e-15	313	187	391	300	978	1043	1220	913
RLTR1B-int:ERV1:LTR	4456.04	-2.24867	0.278937	-8.06156	7.53275e-16	8.70152e-15	1883	1811	2202	1943	6252	6461	4968	5406
MMERVK10C-int:ERVK:LTR	80865.5	4.49908	0.562204	8.00257	1.21845e-15	1.37477e-14	201616	131064	223655	221612	2708	2981	17982	2280
MLT1G-int:ERVL-MaLR:LTR	97.4352	-4.13886	0.517765	-7.99371	1.30936e-15	1.47268e-14	19	5	8	20	153	166	111	143
MURVY-LTR:ERV1:LTR	899.914	-2.33518	0.294701	-7.92389	2.302e-15	2.52094e-14	461	274	375	387	1321	967	1417	1100
RLTR10B:ERVK:LTR	5454.44	3.76519	0.477299	7.88855	3.05726e-15	3.29396e-14	14646	6009	14036	16019	435	448	1503	299
MLT1E1:ERVL-MaLR:LTR	283.96	-3.4724	0.443612	-7.82756	4.9744e-15	5.24137e-14	74	21	65	74	327	577	565	265
UCON23:hAT:DNA	48.5777	-4.06736	0.522946	-7.77778	7.3806e-15	7.61386e-14	6	10	9	3	44	116	66	67
Charlie10:hAT-Charlie:DNA	240.599	-2.71976	0.359122	-7.57336	3.63707e-14	3.48169e-13	64	72	104	81	343	457	249	266
LTRIS2:ERV1:LTR	1820.21	-2.55561	0.339766	-7.52169	5.40731e-14	5.07169e-13	755	441	727	734	2812	2188	2250	2469
RLTR10-int:ERVK:LTR	6968.63	2.4254	0.323792	7.49061	6.85541e-14	6.34259e-13	16220	8742	16199	17679	1544	1592	2967	1261
MTEa-int:ERVL-MaLR:LTR	1941.88	-2.14488	0.290421	-7.38541	1.51988e-13	1.35002e-12	1119	643	890	947	2577	2609	2617	2276
RLTR9D:ERVK:LTR	755.43	-2.49795	0.338282	-7.38423	1.53334e-13	1.36122e-12	272	221	368	286	1225	777	969	1036
RNERVK23-int:ERVK:LTR	276.022	3.94341	0.5383	7.32567	2.37701e-13	2.05993e-12	1078	276	329	884	24	19	48	22
MLTR18B_MM:ERVK:LTR	4435.21	-2.19121	0.299913	-7.30617	2.74874e-13	2.36352e-12	2026	1574	2118	2299	5769	5929	5200	5888
RLTR9B:ERVK:LTR	197.39	-2.03218	0.279037	-7.28282	3.26922e-13	2.78044e-12	71	114	123	87	260	278	263	213
RLTR10D2:ERVK:LTR	267.245	-2.74304	0.377792	-7.26073	3.85011e-13	3.24347e-12	68	129	101	59	252	607	404	259
IAP-d-int:ERVK:LTR	592.496	3.11515	0.430461	7.23677	4.59494e-13	3.83663e-12	1102	1502	1577	1229	46	87	256	54
AmnSINE1:Deu:SINE	656.286	-1.85148	0.25737	-7.19385	6.29892e-13	5.19572e-12	389	331	417	306	899	746	856	758
IAP1-MM_I-int:ERVK:LTR	1188.63	3.61466	0.511244	7.07031	1.54587e-12	1.21473e-11	2310	2406	4071	2373	77	127	413	49
RLTR6-int:ERV1:LTR	5595.92	-1.73366	0.247083	-7.0165	2.27492e-12	1.75235e-11	3617	3493	2784	3210	7423	6415	7007	6396
RLTR10F:ERVK:LTR	121.512	2.94764	0.425745	6.9235	4.40633e-12	3.27215e-11	278	186	306	312	13	14	50	19
ORR1G-int:ERVL-MaLR:LTR	65.4252	-3.59562	0.520328	-6.91031	4.83609e-12	3.56894e-11	10	6	17	17	112	76	66	113
MuRRS4-int:ERV1:LTR	1385.39	-1.9521	0.282652	-6.90635	4.97289e-12	3.66399e-11	807	578	753	730	2003	1558	1757	1632
RLTR10B2:ERVK:LTR	7900.72	4.36098	0.631504	6.90571	4.99542e-12	3.67974e-11	22198	7989	19923	24915	281	338	1987	200
RLTR31B2:ERVK:LTR	661.688	-1.20883	0.175385	-6.89246	5.48355e-12	4.01621e-11	523	526	544	436	720	707	952	623
L1MEh:L1:LINE	138.107	-2.30823	0.338309	-6.82283	8.9263e-12	6.34894e-11	85	39	65	45	192	197	220	137
RLTR30D_RN:ERV1:LTR	257.789	4.73378	0.694151	6.81953	9.13406e-12	6.49238e-11	981	312	339	836	3	15	47	5
LTRIS_Mm:ERV1:LTR	1045.81	2.20855	0.33493	6.59407	4.27936e-11	2.79481e-10	2342	1173	2519	2573	285	274	415	245
RLTR19D:ERVK:LTR	373.254	-1.88678	0.289229	-6.52346	6.87051e-11	4.37987e-10	183	173	244	203	532	350	546	444
RLTR18B:ERVK:LTR	831.227	-2.1119	0.324155	-6.5151	7.26393e-11	4.61963e-10	424	299	439	411	1048	1332	858	994
LTR10_RN:ERVK:LTR	387.623	-2.12235	0.326103	-6.50823	7.60431e-11	4.82364e-10	246	152	131	199	431	682	652	321
MER45A:hAT-Tip100:DNA	141.689	-2.15495	0.332699	-6.47717	9.34579e-11	5.8541e-10	72	50	61	78	171	251	173	145
SRV_MM-int:ERVK:LTR	221.358	3.12105	0.487147	6.40679	1.48614e-10	9.03677e-10	465	646	578	347	17	33	102	15
RLTR41C:ERV1:LTR	78.037	2.40649	0.379181	6.34655	2.20198e-10	1.30743e-09	188	106	197	170	13	22	33	15
RMER17D2:ERVK:LTR	484.056	-1.39325	0.220013	-6.33257	2.41114e-10	1.42343e-09	258	346	398	352	530	613	739	418
MLT1G:ERVL-MaLR:LTR	493.253	-2.16494	0.344358	-6.28688	3.239e-10	1.87721e-09	251	133	264	254	751	633	634	540
RLTR26D_MM:ERVK:LTR	163.119	-1.72595	0.276245	-6.24789	4.16023e-10	2.37502e-09	75	111	125	76	160	219	322	141
MER67C:ERV1:LTR	290.032	-2.001	0.321197	-6.2298	4.67017e-10	2.64867e-09	150	119	171	145	446	322	330	352
Kanga11a:TcMar-Tc2:DNA	286.561	-4.56773	0.734557	-6.21836	5.02393e-10	2.83474e-09	27	19	42	29	99	1078	703	68
MLT1H1:ERVL-MaLR:LTR	388.214	-1.81823	0.293963	-6.18522	6.20151e-10	3.45354e-09	247	136	239	239	416	541	619	398
MLT2C2:ERVL:LTR	96.1919	2.35723	0.387299	6.08632	1.15535e-09	6.21773e-09	220	127	231	231	16	27	47	17
LTR48B:ERV1:LTR	134.121	-3.20669	0.526987	-6.08494	1.16536e-09	6.26632e-09	21	28	40	43	253	68	183	237
MER58D:hAT-Charlie:DNA	96.4563	-2.00736	0.332007	-6.04615	1.48346e-09	7.85772e-09	49	48	64	35	84	151	211	80
MLT1L:ERVL-MaLR:LTR	567.748	-1.70349	0.283168	-6.01583	1.78971e-09	9.35796e-09	409	284	352	302	697	711	654	674
LTRIS5:ERV1:LTR	95.4427	-3.20181	0.532854	-6.0088	1.86899e-09	9.74386e-09	12	30	25	28	188	57	113	165
MLTR25C:ERVK:LTR	53.9661	2.26184	0.376535	6.00698	1.89007e-09	9.84736e-09	135	89	102	123	9	16	21	15
LTR31:ERV1:LTR	121.259	-2.87666	0.479516	-5.9991	1.98419e-09	1.03076e-08	24	18	47	56	194	122	160	187
MLT1J:ERVL-MaLR:LTR	745.923	-1.51381	0.253167	-5.97948	2.2385e-09	1.15434e-08	526	415	526	486	894	983	868	768
RMER17B2:ERVK:LTR	586.385	-1.75426	0.295974	-5.92709	3.08352e-09	1.56652e-08	369	280	303	396	801	724	675	652
ORSL-2a:hAT-Tip100:DNA	19.0254	-3.94164	0.675352	-5.83643	5.33325e-09	2.61686e-08	2	4	5	1	15	34	61	16
MLT-int:ERVL-MaLR:LTR	309.264	-1.99388	0.3472	-5.74273	9.31608e-09	4.41549e-08	150	87	223	164	390	362	477	361
RLTR31A_Mm:ERVK:LTR	81.8699	-2.06339	0.359907	-5.73312	9.86013e-09	4.66231e-08	35	67	39	22	103	93	161	81
L1Md_F2:L1:LINE	38279.3	1.90351	0.332231	5.72949	1.00735e-08	4.75756e-08	83609	49587	82291	87573	11145	9409	24206	10010
RLTR51A_Mm:ERVK:LTR	1222.74	-1.23598	0.21655	-5.70757	1.146e-08	5.3571e-08	1015	761	996	906	1320	1443	1642	1147
RLTR26C_MM:ERVK:LTR	222.14	-1.48053	0.259815	-5.69841	1.20929e-08	5.6332e-08	127	154	168	145	270	266	256	243
LTR16E1:ERVL:LTR	77.2252	-1.8223	0.322016	-5.65904	1.52219e-08	6.9891e-08	45	35	56	36	85	89	108	101
RLTRETN_Mm:ERVK:LTR	816.777	-1.31047	0.234213	-5.59521	2.20352e-08	9.91551e-08	589	570	636	581	1022	707	1242	803
Lx:L1:LINE	8965.82	1.48863	0.266391	5.58815	2.29506e-08	1.03115e-07	17241	12981	17754	18565	3240	3154	6596	2885
RMER19A:ERVK:LTR	1358.48	-1.36509	0.251492	-5.42799	5.69929e-08	2.41974e-07	997	716	1095	1018	1613	1538	1842	1314
ERVB7_3-LTR_MM:ERVK:LTR	197.884	-2.27512	0.420356	-5.41237	6.2196e-08	2.62292e-07	71	109	99	67	357	187	175	278
Charlie12:hAT-Charlie:DNA	261.017	-1.05406	0.194969	-5.40628	6.43483e-08	2.70762e-07	228	201	227	203	268	302	370	214
MER45B:hAT-Tip100:DNA	351.718	-1.24094	0.230158	-5.3917	6.97935e-08	2.92253e-07	209	251	333	267	383	384	538	314
MamTip3:hAT-Tip100:DNA	57.4358	-2.8871	0.542578	-5.32108	1.03152e-07	4.20126e-07	20	18	28	4	101	53	77	84
L1_Mus4:L1:LINE	3227.45	1.63892	0.310963	5.27045	1.36086e-07	5.44023e-07	6641	3921	6677	7258	1133	1039	2130	961
IAPEy-int:ERVK:LTR	2229.22	2.99806	0.569142	5.26769	1.38152e-07	5.51662e-07	4216	5688	5525	4730	149	329	1292	123
MLT1H:ERVL-MaLR:LTR	554.424	-1.47124	0.284083	-5.17893	2.23167e-07	8.64301e-07	360	310	372	437	700	581	659	632
RLTR11C_MM:ERVK:LTR	368.432	-1.46041	0.282071	-5.17745	2.24944e-07	8.70867e-07	214	242	307	233	387	549	397	383
IAPEY5_I-int:ERVK:LTR	50.941	2.04982	0.397963	5.15078	2.59405e-07	9.94185e-07	88	100	123	104	13	8	23	20
MuLV-int:ERV1:LTR	1948.55	2.44546	0.47564	5.14141	2.72684e-07	1.04159e-06	6788	2847	1594	5179	369	520	848	320
RLTR25B:ERVK:LTR	4781.06	2.18226	0.427128	5.10916	3.23597e-07	1.22178e-06	7345	16050	10942	6117	753	2028	2513	702
MurERV4-int:ERVK:LTR	1797.25	-1.157	0.227169	-5.09312	3.52228e-07	1.32193e-06	1351	1289	1717	1283	1443	2317	2660	1718
LTR45:ERV1:LTR	9.46875	6.36833	1.2508	5.09141	3.55402e-07	1.33212e-06	19	13	21	41	0	0	0	0
LTR37A:ERV1:LTR	188.417	-2.37277	0.469207	-5.05697	4.25969e-07	1.5776e-06	69	32	97	106	287	170	247	279
IAPLTR2a:ERVK:LTR	391.196	1.07605	0.212809	5.05642	4.27194e-07	1.58159e-06	574	812	761	560	196	212	243	165
MER110:ERV1:LTR	35.6925	-2.80723	0.557352	-5.03673	4.73542e-07	1.74251e-06	5	9	18	13	60	57	27	47
L1_Mus1:L1:LINE	16794.7	1.25798	0.255132	4.93071	8.19307e-07	2.90693e-06	30077	24622	33159	31606	6148	8234	13920	5366
ORR1A4-int:ERVL-MaLR:LTR	2376.31	-0.872499	0.177018	-4.92888	8.27025e-07	2.93171e-06	2023	2309	2302	1900	2349	2156	3710	1948
GSAT_MM:Satellite:Satellite	171.594	1.89457	0.38554	4.91407	8.92038e-07	3.14858e-06	355	223	386	392	77	49	48	53
RLTR44-int:ERVK:LTR	1044.8	-1.51902	0.309299	-4.91117	9.05353e-07	3.19101e-06	470	876	977	452	1129	1318	1542	1042
L1MEf:L1:LINE	1173.5	-1.17136	0.238731	-4.9066	9.267e-07	3.2605e-06	804	876	1037	936	1322	1082	1528	1260
IAP1-MM_LTR:ERVK:LTR	123.604	1.67234	0.341959	4.89046	1.00603e-06	3.52066e-06	168	267	339	188	41	36	83	38
MLTR14:ERV1:LTR	3223.42	-1.28417	0.263592	-4.87182	1.10577e-06	3.847e-06	2437	1661	2943	2412	3577	3655	4477	3082
MLT1F:ERVL-MaLR:LTR	584.175	-1.43709	0.297618	-4.82864	1.37472e-06	4.71204e-06	399	302	501	388	767	605	689	635
RLTR1A2_MM:ERV1:LTR	412.34	2.115	0.441451	4.79102	1.65937e-06	5.61678e-06	644	919	1075	775	81	92	332	57
IAPEY4_I-int:ERVK:LTR	1430.49	2.77348	0.579192	4.78854	1.67999e-06	5.68056e-06	4954	1709	1651	4092	151	221	843	134
Lx2B:L1:LINE	2384.08	-1.16198	0.243061	-4.78063	1.74746e-06	5.89039e-06	1803	1536	2276	1828	2155	3144	3934	1784
RMER13A2:ERVK:LTR	525.077	-1.1137	0.23345	-4.77061	1.83673e-06	6.17081e-06	416	375	514	376	611	591	642	465
RLTR10D:ERVK:LTR	162.339	1.59607	0.335016	4.76414	1.89656e-06	6.35383e-06	217	439	336	260	51	85	102	35
MER92C:ERV1:LTR	35.6745	-2.77745	0.583257	-4.76197	1.91712e-06	6.41733e-06	5	16	10	15	73	23	40	54
MYSERV16_I-int:ERVK:LTR	1881.58	-1.27759	0.268492	-4.75838	1.95152e-06	6.52293e-06	1456	969	1611	1492	1911	2497	2504	1726
RLTR24B_MM:ERV1:LTR	231.414	1.64466	0.348262	4.72247	2.32998e-06	7.68129e-06	494	255	538	474	69	91	155	64
Charlie7a:hAT-Charlie:DNA	16.5717	2.76129	0.585888	4.713	2.441e-06	8.03158e-06	47	34	33	32	3	1	6	4
LTRIS4:ERV1:LTR	78.1424	-1.89694	0.405952	-4.67282	2.97097e-06	9.66017e-06	30	67	47	26	105	81	91	107
ORR1A4:ERVL-MaLR:LTR	2579.27	-0.862544	0.185572	-4.64804	3.35111e-06	1.08051e-05	2237	2227	2713	2105	2410	2515	3512	2382
Lx2A:L1:LINE	677.161	1.79912	0.388361	4.6326	3.61096e-06	1.15823e-05	1480	679	1402	1691	176	187	396	241
MER92-int:ERV1:LTR	111.96	-1.62258	0.35255	-4.60242	4.17608e-06	1.32556e-05	81	49	76	70	153	89	162	134
MER20B:hAT-Charlie:DNA	144.762	-1.37747	0.300635	-4.58185	4.60873e-06	1.45238e-05	135	79	103	89	184	184	203	111
ERVB4_1C-LTR_Mm:ERVK:LTR	416.664	-2.17583	0.474887	-4.58178	4.61043e-06	1.45277e-05	218	168	174	201	814	254	375	614
RMER6-int:ERVK:LTR	168.475	1.72653	0.378466	4.56191	5.06898e-06	1.58448e-05	246	491	392	205	56	42	119	48
RLTR48B:ERV1:LTR	65.1505	1.71342	0.3756	4.56181	5.07139e-06	1.58508e-05	140	101	119	144	17	24	50	14
Tigger17:TcMar-Tigger:DNA	531.596	-2.0014	0.439072	-4.55824	5.15832e-06	1.61036e-05	263	154	306	340	882	485	498	733
SUBTEL_sa:Satellite:Satellite	19.4703	-3.3105	0.726893	-4.55431	5.25584e-06	1.63777e-05	10	4	3	1	29	34	13	31
RLTR20B3:ERVK:LTR	182.728	-1.45946	0.322107	-4.53097	5.87133e-06	1.81228e-05	109	99	170	115	150	281	234	198
MTC-int:ERVL-MaLR:LTR	2389.88	-0.968028	0.213676	-4.53037	5.88816e-06	1.8173e-05	2050	2133	2117	1902	2697	2231	2837	2325
IAPEY_LTR:ERVK:LTR	361.644	1.35081	0.299534	4.50969	6.49232e-06	1.99091e-05	557	923	601	578	111	178	302	107
RMER17C:ERVK:LTR	2649.34	-0.981298	0.2181	-4.49931	6.81745e-06	2.08422e-05	2199	1864	2650	2283	2666	3000	3357	2354
B2_Mm1a:B2:SINE	49260.5	1.90518	0.428758	4.44349	8.85115e-06	2.65725e-05	70387	151686	122493	56843	9371	24270	29837	8489
MER57E1:ERV1:LTR	53.5032	-2.88556	0.6495	-4.44273	8.88235e-06	2.66537e-05	14	1	20	28	84	80	87	54
ERVB3_1-I_MM-int:ERVK:LTR	45.335	2.32757	0.524882	4.43446	9.23043e-06	2.76206e-05	94	76	83	128	8	12	31	3
MTB-int:ERVL-MaLR:LTR	586.73	1.00242	0.226109	4.43336	9.27769e-06	2.7749e-05	925	1142	1033	885	276	256	541	240
MLT1A1:ERVL-MaLR:LTR	1701.53	-1.23274	0.27822	-4.43082	9.3876e-06	2.80673e-05	1418	873	1509	1311	1982	1827	2230	1638
MER68B:ERVL:LTR	39.8941	2.13077	0.481558	4.42474	9.65571e-06	2.88118e-05	97	43	102	85	9	12	24	6
MLT2B5:ERVL:LTR	77.1508	-1.41461	0.32387	-4.36784	1.25481e-05	3.67761e-05	32	62	66	54	94	98	98	71
MLT1F2:ERVL-MaLR:LTR	539.16	0.958619	0.221817	4.32167	1.54853e-05	4.46836e-05	797	955	1086	785	252	264	484	226
RLTR41B:ERV1:LTR	135.814	-2.08495	0.482723	-4.31915	1.56631e-05	4.5156e-05	119	79	24	41	181	174	198	152
RLTR1C:ERV1:LTR	214.757	1.28993	0.298664	4.31898	1.56749e-05	4.5181e-05	347	528	336	346	114	69	157	73
B2_Mm1t:B2:SINE	32878.7	1.47959	0.343578	4.30642	1.65914e-05	4.76223e-05	46167	88680	76114	38224	9701	17843	22701	8681
ORR1E:ERVL-MaLR:LTR	4376.15	-1.1233	0.261401	-4.29725	1.72927e-05	4.95108e-05	3646	2576	4177	3482	4889	4666	5374	4272
RLTR16C_MM:ERVK:LTR	131.814	-1.58631	0.369635	-4.29154	1.77435e-05	5.06883e-05	61	115	91	70	115	256	148	119
MTB_Mm-int:ERVL-MaLR:LTR	226.545	1.66898	0.389456	4.28542	1.82397e-05	5.19944e-05	505	274	444	504	79	47	139	90
RLTR12E:ERVK:LTR	237.469	1.51209	0.354267	4.26823	1.97027e-05	5.5817e-05	460	286	533	489	79	73	192	76
L1M3de:L1:LINE	18.5827	2.6823	0.634618	4.22663	2.37217e-05	6.63052e-05	36	39	42	46	6	0	9	2
RLTR13A:ERVK:LTR	118.579	1.91969	0.456289	4.20718	2.5858e-05	7.18438e-05	255	270	239	193	21	51	93	13
MER124:DNA:DNA?	34.2118	2.33359	0.55797	4.18229	2.88587e-05	7.95253e-05	39	112	74	69	3	16	16	4
ERVB5_1-I_MM-int:ERVK:LTR	95.5364	1.61303	0.385817	4.18081	2.9047e-05	8.00305e-05	209	198	173	153	29	21	85	28
MamGyp-int:Gypsy:LTR	45.1534	3.00511	0.721071	4.16757	3.07863e-05	8.4387e-05	84	86	148	91	5	5	28	0
RLTR31M:ERVK:LTR	135.878	-1.4431	0.346776	-4.16147	3.1621e-05	8.6512e-05	95	95	88	92	209	89	228	122
MERVL-int:ERVL:LTR	2101.08	1.33086	0.319936	4.15976	3.18581e-05	8.70713e-05	3932	3090	4321	3833	752	721	2010	657
IAPLTR2_Mm:ERVK:LTR	1196.4	1.68749	0.40714	4.14475	3.40183e-05	9.24939e-05	1786	3125	2989	1484	363	321	1069	254
RLTR46A:ERVK:LTR	14.0026	2.896	0.699276	4.14143	3.45142e-05	9.37069e-05	20	52	39	17	4	2	4	1
RLTR30B_MM:ERV1:LTR	124.762	-1.11654	0.270788	-4.12329	3.73499e-05	0.000100824	120	86	91	101	121	138	223	92
RLTR13D5:ERVK:LTR	140.049	1.1348	0.276173	4.10903	3.97326e-05	0.000106779	234	206	241	289	66	64	114	49
Charlie15a:hAT-Charlie:DNA	59.0158	-1.45819	0.355819	-4.09811	4.16536e-05	0.00011154	49	31	36	42	61	67	68	76
L1M2c:L1:LINE	47.2249	1.75589	0.428562	4.09718	4.18218e-05	0.000111952	122	76	97	75	15	14	38	8
LTR84b:ERVL:LTR	42.3986	2.45797	0.60327	4.07442	4.613e-05	0.000122522	120	60	64	115	13	2	24	6
L1MC5a:L1:LINE	882.109	-0.857082	0.210363	-4.07429	4.6154e-05	0.00012257	823	673	845	825	877	855	1161	792
RLTR13B4:ERVK:LTR	335.904	1.5264	0.37601	4.05947	4.9184e-05	0.000130062	703	328	636	822	136	117	232	96
RMER17B:ERVK:LTR	1112.96	-1.20457	0.296839	-4.05797	4.95007e-05	0.000130845	890	610	1043	851	1370	1034	1365	1164
RLTR13D3:ERVK:LTR	95.8422	1.43375	0.35347	4.05623	4.98713e-05	0.000131771	160	172	191	186	48	24	77	26
L1MA8:L1:LINE	563.234	0.862552	0.212949	4.0505	5.11073e-05	0.000134836	864	823	1001	982	298	287	428	287
RLTR8:ERVK:LTR	173.909	-1.26593	0.31282	-4.04682	5.19187e-05	0.000136729	120	107	178	112	213	195	186	181
IAPEY3-int:ERVK:LTR	479.672	1.5265	0.37778	4.04071	5.32902e-05	0.000140018	840	877	1050	846	154	111	462	139
L1_Mus3:L1:LINE	12615.3	1.13471	0.282478	4.01699	5.89462e-05	0.000153854	23350	15334	24409	24054	5567	5370	10802	4797
RLTR6B_Mm:ERV1:LTR	1046.73	-1.63589	0.407743	-4.01206	6.01912e-05	0.0001568	723	601	446	792	1603	792	1054	1411
IAPLTR1a_Mm:ERVK:LTR	540.925	1.39985	0.34995	4.00013	6.33087e-05	0.0001642	1032	901	1215	831	236	121	430	207
RLTR13D4:ERVK:LTR	17.2301	2.30686	0.578232	3.98951	6.62098e-05	0.000171156	31	38	36	41	2	2	12	4
L1MA5A:L1:LINE	195.558	1.39219	0.349211	3.98669	6.70016e-05	0.000173105	333	329	409	364	49	83	188	57
B1_Mm:Alu:SINE	12447.2	0.837377	0.210903	3.97044	7.17401e-05	0.000184647	18063	22235	23781	17189	5678	7892	11383	5049
MER31B:ERV1:LTR	108.21	-1.35463	0.341794	-3.9633	7.39203e-05	0.000189785	73	78	99	59	159	97	120	113
L1MEb:L1:LINE	28.4939	2.07349	0.52322	3.96293	7.4034e-05	0.000190061	53	63	69	51	7	5	24	3
LTR33:ERVL:LTR	305.11	-1.12445	0.285568	-3.93759	8.23044e-05	0.00020953	249	198	306	217	356	283	363	325
ETnERV2-int:ERVK:LTR	1018.42	-1.05582	0.27006	-3.90958	9.24555e-05	0.000233535	828	712	879	918	847	1162	1998	698
MamRep1527:LTR:LTR	75.1323	-1.75567	0.453033	-3.87537	0.000106465	0.000266503	40	45	38	50	125	70	54	101
MTA_Mm-int:ERVL-MaLR:LTR	4672.69	0.826138	0.213545	3.86869	0.000109422	0.000273371	7667	7966	7537	7140	2046	3075	4435	1830
LTR87:ERVL:LTR	48.1392	1.4149	0.367653	3.84847	0.000118857	0.000295238	108	80	84	82	14	15	36	22
MER31A:ERV1:LTR	207.603	-1.23666	0.323456	-3.82328	0.000131689	0.000324995	165	115	145	195	265	222	226	208
RLTR26:ERVK:LTR	59.9872	-2.01359	0.528518	-3.80989	0.000139031	0.000341849	50	11	28	30	60	43	153	70
RLTR30:ERV1:LTR	149.204	-1.195	0.313961	-3.8062	0.000141116	0.000346498	128	81	142	107	172	189	237	94
MTA_Mm:ERVL-MaLR:LTR	5721.98	0.659652	0.173946	3.79228	0.000149272	0.000364928	8815	8415	9634	8614	3259	3373	5379	2708
RLTR9A3B:ERVK:LTR	38.4447	1.6585	0.437658	3.78949	0.000150955	0.000368818	83	43	87	81	11	15	28	9
MamRep1879:hAT-Tip100:DNA	21.1842	-1.88887	0.498756	-3.78716	0.000152379	0.000371957	9	8	9	19	28	18	37	25
L1Md_F:L1:LINE	2587.64	1.55893	0.41177	3.78591	0.000153146	0.000373658	5307	2863	5268	5904	994	518	1989	913
LTR40a:ERVL:LTR	118.416	-1.361	0.359879	-3.78183	0.000155679	0.000379346	85	51	100	97	158	95	185	115
IAPEY5_LTR:ERVK:LTR	39.6376	2.76605	0.732858	3.77433	0.00016044	0.000390206	79	101	100	74	3	7	29	0
RLTR16:ERVK:LTR	1009.43	-1.34109	0.357274	-3.75368	0.000174259	0.000421318	766	469	767	862	1284	1054	972	1186
IAPLTR2b:ERVK:LTR	292.988	1.23271	0.331223	3.72168	0.000197903	0.000473797	486	447	632	516	109	132	293	76
RLTR43C:ERVK:LTR	70.2311	-1.84688	0.497034	-3.7158	0.000202559	0.000483981	59	13	44	37	56	103	163	56
L1M4c:L1:LINE	337.757	1.0625	0.287001	3.70206	0.000213852	0.000508749	522	617	744	447	156	151	326	113
RLTR13B3:ERVK:LTR	187.687	-1.04859	0.283568	-3.69784	0.000217439	0.000516745	160	153	196	114	170	168	360	156
RLTR13A2:ERVK:LTR	254.971	1.24478	0.337571	3.68747	0.000226494	0.000536393	461	381	509	460	134	66	208	96
X7B_LINE:CR1:LINE	118.91	1.15485	0.315087	3.66517	0.000247171	0.000581917	154	273	227	185	50	41	100	54
L1MB4:L1:LINE	584.606	0.963656	0.26305	3.66339	0.000248895	0.000585459	1000	889	1087	937	254	296	599	208
RMER10A:ERVL:LTR	1506.63	-0.73023	0.199387	-3.66238	0.000249879	0.000587645	1403	1231	1654	1439	1317	1499	2180	1208
L1VL1:L1:LINE	762.998	1.48457	0.407983	3.6388	0.000273909	0.000639089	1432	1000	1730	1500	181	239	774	228
Charlie2b:hAT-Charlie:DNA	89.7772	1.31936	0.363026	3.63434	0.00027869	0.000649485	136	154	203	158	28	27	84	36
MMERVK10D3_I-int:ERVK:LTR	544.374	1.2274	0.338724	3.6236	0.00029053	0.000675457	695	1315	1297	617	213	234	479	183
RLTR53_Mm:ERVK:LTR	159.921	0.852552	0.236635	3.60281	0.000314793	0.000727324	267	313	273	198	89	94	133	62
IAPEY4_LTR:ERVK:LTR	98.0063	2.11259	0.587069	3.59853	0.000320017	0.000738276	288	194	94	226	14	17	90	15
ORR1A0-int:ERVL-MaLR:LTR	1163.43	1.29832	0.361635	3.59013	0.000330517	0.000760526	2170	2394	1865	1974	370	437	1285	301
L1PB4:L1:LINE	32.5239	1.9683	0.548609	3.58779	0.000333493	0.000766659	79	56	43	83	4	18	20	4
RLTR20A1:ERVK:LTR	12.4836	3.4464	0.967131	3.56353	0.000365902	0.000834215	39	9	21	44	0	0	4	3
L1ME3B:L1:LINE	134.265	1.15728	0.325097	3.55979	0.000371156	0.000845291	263	189	247	237	56	46	128	52
B2_Mm2:B2:SINE	46734.4	0.892317	0.250935	3.55597	0.000376592	0.000856697	64977	92667	94143	58669	20734	30434	41568	17451
MusHAL1:L1:LINE	1205.09	1.29999	0.367496	3.53744	0.000404026	0.000915138	2486	1342	2110	2641	425	419	1134	416
RLTR34B_MM:ERVK:LTR	446.485	-1.23647	0.350244	-3.53031	0.000415067	0.000938487	189	497	431	252	476	639	581	348
MLTR73:ERV1:LTR	218.813	-1.04125	0.29518	-3.52752	0.000419479	0.000947794	177	170	206	171	289	210	218	209
RLTR12H:ERVK:LTR	64.5497	-1.14646	0.32587	-3.51816	0.000434551	0.000978879	31	59	55	59	78	67	97	50
ERVB4_1B-LTR_MM:ERVK:LTR	1375.42	1.97755	0.562911	3.51308	0.000442947	0.000995831	4431	1291	1086	4043	352	334	1026	254
MER54A:ERVL:LTR	90.4543	1.5955	0.454744	3.50856	0.000450538	0.00101077	171	166	237	120	16	30	90	24
RMER16-int:ERVK:LTR	1188.16	-0.863033	0.246046	-3.50761	0.000452153	0.00101389	1027	828	1268	1127	1195	1270	1404	1062
HAL1:L1:LINE	1210.3	-0.76175	0.217392	-3.50403	0.000458267	0.0010266	1190	948	1288	1109	1154	1258	1433	1063
RMER16C:ERVK:LTR	20.629	1.9816	0.566458	3.49823	0.000468365	0.00104767	31	27	63	46	4	7	15	3
RMER1A:RMER1A:Other	1568.23	-0.769766	0.220219	-3.49545	0.000473262	0.00105782	1451	1207	1777	1425	1386	1682	2335	1162
Zaphod2:hAT-Tip100:DNA	77.0165	-1.46353	0.419956	-3.48496	0.000492216	0.00109682	68	45	54	40	126	55	82	88
Lx2B2:L1:LINE	3890.04	1.07553	0.309705	3.47276	0.000515129	0.00114381	7106	4269	7271	7814	1981	1526	3023	1706
Ricksha_a:MULE-MuDR:DNA	3.16103	4.78744	1.38192	3.46433	0.000531551	0.00117669	7	10	5	10	0	0	0	0
ORR1A0:ERVL-MaLR:LTR	1036.36	0.700067	0.202154	3.46304	0.000534102	0.00118166	1726	1748	1631	1414	532	621	1057	449
LTR55:ERVL:LTR	10.3073	2.62948	0.759408	3.46255	0.00053509	0.00118362	17	27	24	23	1	0	7	2
RLTR17D_Mm:ERVK:LTR	249.663	0.970266	0.28023	3.46239	0.000535402	0.00118423	434	303	480	448	131	128	214	91
RMER13A1:ERVK:LTR	319.36	0.823364	0.238131	3.45761	0.000544997	0.00120354	403	567	667	443	165	182	270	145
FordPrefect:hAT-Tip100:DNA	1042.25	-0.82313	0.238146	-3.45642	0.00054741	0.00120862	880	987	935	1008	1074	993	1100	1047
ORR1F:ERVL-MaLR:LTR	3818.04	-0.808929	0.234678	-3.44698	0.000566898	0.00124812	3508	2807	4122	3565	3790	3690	4633	3521
X7A_LINE:CR1:LINE	12.4095	2.20918	0.641651	3.44296	0.000575393	0.0012656	26	15	32	30	4	3	7	1
ORR1C2-int:ERVL-MaLR:LTR	289.669	0.858381	0.249416	3.44156	0.000578377	0.00127121	474	398	557	458	158	131	241	145
UCON14:DNA:DNA?	7.98622	-2.64349	0.768792	-3.4385	0.000584939	0.00128431	5	2	2	2	13	12	6	11
RLTR22_Mur:ERVK:LTR	687.952	-0.913304	0.265965	-3.43392	0.000594919	0.00130452	609	483	687	627	799	668	756	635
L1MA10:L1:LINE	73.8124	-1.20006	0.349837	-3.43035	0.0006028	0.00131981	47	60	82	39	87	65	93	82
RMER6C:ERVK:LTR	880.45	1.23001	0.358574	3.43027	0.000602976	0.00132002	1710	808	1778	1878	411	329	649	349
MLT2B2:ERVL:LTR	131.558	-1.17319	0.342881	-3.42156	0.000622638	0.00136046	88	74	159	88	159	123	176	128
Eulor5A:DNA:DNA?	33.0863	1.46348	0.427823	3.42076	0.000624458	0.00136416	68	35	77	64	12	13	21	12
L1VL2:L1:LINE	2431.18	1.03038	0.302977	3.40086	0.00067174	0.00145938	4616	2878	4343	4562	1032	1039	2323	1011
LTR16D2:ERVL:LTR	26.3123	2.11366	0.622376	3.39612	0.000683491	0.0014832	48	37	49	81	4	5	24	3
Charlie9:hAT-Charlie:DNA	58.8569	-0.935017	0.276589	-3.38053	0.000723455	0.0015623	47	47	62	49	58	59	90	48
RLTR20B1:ERVK:LTR	93.8527	1.38092	0.408673	3.37904	0.000727391	0.00157027	204	132	178	171	29	28	99	27
IAPLTR4_I:ERVK:LTR	41.0625	2.00971	0.594853	3.3785	0.000728816	0.00157303	138	41	48	101	14	9	29	5
Eulor9B:DNA:DNA	17.5093	-2.45734	0.728994	-3.37086	0.000749337	0.00161253	2	11	11	4	28	26	46	4
LTR45C:ERV1:LTR	11.0606	2.87339	0.853783	3.36548	0.000764118	0.00164247	27	12	22	35	1	3	0	4
RLTR48A:ERV1:LTR	359.545	-0.808846	0.240711	-3.36023	0.000778774	0.00167184	276	341	448	266	350	355	511	288
RMER16B2:ERVK:LTR	69.2882	1.20076	0.357859	3.3554	0.000792509	0.00169927	128	154	139	74	38	24	55	23
MLT1E3:ERVL-MaLR:LTR	151.402	-1.03623	0.309268	-3.35057	0.000806455	0.00172686	108	96	171	126	182	140	188	142
MLT1H2:ERVL-MaLR:LTR	164.529	-0.784079	0.234483	-3.34386	0.000826219	0.00176599	151	138	173	149	138	175	202	157
Tigger6b:TcMar-Tigger:DNA	73.9609	1.30183	0.390408	3.33453	0.000854423	0.00182129	154	90	168	120	26	27	71	23
LTR29:ERV1:LTR	14.3789	-2.61584	0.785197	-3.33145	0.000863957	0.00184002	2	0	9	9	20	24	17	17
MER74A:ERVL:LTR	189.333	-1.26225	0.37906	-3.32995	0.000868614	0.00184921	169	112	169	113	268	134	209	222
LTR86A2:ERVL:LTR	6.74639	-2.56994	0.777744	-3.30435	0.000951971	0.00201089	2	5	2	1	7	6	15	10
MER63C:hAT-Blackjack:DNA	41.2601	1.36608	0.413428	3.30426	0.000952258	0.00201136	74	46	81	96	15	17	22	20
MT2_Mm:ERVL:LTR	864.223	1.0785	0.326959	3.29857	0.00097179	0.00204937	1605	1198	1613	1502	378	347	938	268
MER33:hAT-Charlie:DNA	891.548	-0.720728	0.219073	-3.28989	0.00100225	0.00210833	771	771	1076	794	914	859	1121	711
MamRep1151:LTR:LTR?	103.887	-0.993471	0.302306	-3.28631	0.00101508	0.00213378	111	83	104	55	93	119	141	97
MER112:hAT-Charlie:DNA	61.2319	1.19296	0.363377	3.28299	0.00102711	0.00215625	96	75	129	129	30	26	50	19
MLT2E:ERVL:LTR	22.8552	-2.3174	0.707447	-3.27573	0.00105391	0.002208	9	6	10	13	30	10	16	54
BGLII_Mus:ERVK:LTR	44.3695	1.43739	0.439116	3.27338	0.00106269	0.00222554	79	45	112	90	22	18	30	10
X8_LINE:CR1:LINE	12.8561	2.13764	0.656425	3.25649	0.00112799	0.00235166	42	15	19	29	2	4	7	3
MER5A:hAT-Charlie:DNA	2254.04	-0.724539	0.223022	-3.24873	0.0011592	0.00241282	2191	1739	2392	2250	1920	2395	3420	1629
ORR1A1-int:ERVL-MaLR:LTR	895.657	0.703614	0.217129	3.24053	0.00119308	0.00247802	1459	1242	1519	1389	530	451	822	445
RMER5:ERV1:LTR	2392.2	-0.829104	0.256111	-3.23729	0.00120672	0.0025044	2318	1801	2482	2101	2688	2240	2591	2210
X7C_LINE:CR1:LINE	21.6629	1.57456	0.489151	3.21896	0.00128657	0.00265515	41	37	50	37	6	4	19	8
L1MD1:L1:LINE	374.189	-0.659588	0.205846	-3.20428	0.00135403	0.00278396	325	372	423	351	332	371	436	337
MLTR25A:ERVK:LTR	326.223	1.04527	0.327037	3.19618	0.0013926	0.00285775	509	487	674	555	142	128	359	109
MamRep137:TcMar-Tigger:DNA	32.977	1.35342	0.423719	3.19415	0.00140242	0.00287661	57	49	66	68	11	22	24	6
Lx2:L1:LINE	3700.43	0.763649	0.240795	3.17137	0.00151724	0.00309568	6141	4641	6308	6368	2133	1850	3327	1755
L1MEg2:L1:LINE	16.6888	1.81274	0.572535	3.16616	0.00154466	0.00314722	25	24	52	31	2	7	11	5
hAT-N1_Mam:hAT:DNA	39.8965	1.16569	0.368758	3.16113	0.00157158	0.00319881	77	57	69	76	12	23	34	14
L1M4a2:L1:LINE	82.8819	1.17028	0.370813	3.15598	0.00159958	0.00324878	149	132	173	129	23	32	88	33
MER50:ERV1:LTR	7.19892	-3.74003	1.18785	-3.14856	0.00164076	0.00332587	0	0	3	2	16	1	11	13
RLTR11A:ERVK:LTR	694.685	0.886967	0.282105	3.1441	0.00166596	0.00337374	1302	869	1047	1312	415	368	594	248
L1M8:L1:LINE	17.0318	1.83961	0.58598	3.13937	0.00169312	0.00342421	59	32	20	24	6	6	10	3
RLTR10E:ERVK:LTR	126.029	1.24546	0.396903	3.13795	0.00170132	0.00343948	164	386	232	136	47	67	108	34
MER67A:ERV1:LTR	30.5997	-1.9751	0.632432	-3.12302	0.00179003	0.00360225	15	4	20	23	16	35	96	27
MER44C:TcMar-Tigger:DNA	55.0521	0.991632	0.317959	3.11874	0.00181628	0.00365091	101	79	90	100	24	25	50	24
ERV3-16A3_LTR:ERVL:LTR	37.9982	1.38022	0.442708	3.11767	0.00182289	0.00366328	62	91	68	61	15	17	37	5
RMER16A3:ERVK:LTR	33.5149	1.35643	0.437179	3.10268	0.00191776	0.00383852	53	52	64	75	8	13	33	11
RLTR53B_Mm:ERVK:LTR	72.3749	-1.33781	0.431397	-3.10112	0.00192789	0.00385686	45	46	64	52	96	45	74	103
Charlie11:hAT-Charlie:DNA	14.4039	1.84493	0.595538	3.09792	0.00194887	0.00389518	26	32	21	36	4	5	12	1
MER102b:hAT-Charlie:DNA	127.334	0.940402	0.304134	3.09207	0.00198767	0.00396828	189	194	309	160	70	62	103	53
MLTR31C_MM:ERVK:LTR	30.1215	1.14005	0.368727	3.09185	0.00198914	0.00397071	53	61	56	42	13	19	23	8
ERVB7_2-LTR_MM:ERVK:LTR	71.273	0.929004	0.300781	3.08864	0.00201077	0.0040104	102	100	150	120	40	36	49	34
MLT1N2:ERVL-MaLR:LTR	75.0766	-0.852316	0.276495	-3.08257	0.00205219	0.00408665	66	89	68	50	69	79	93	71
L1MB5:L1:LINE	977.016	0.643415	0.208801	3.08148	0.00205977	0.00410047	1545	1408	1613	1463	633	528	923	443
L1ME3Cz:L1:LINE	144.143	1.02606	0.333114	3.08021	0.00206854	0.00411587	229	184	311	253	54	75	147	50
MT2C_Mm:ERVL:LTR	485.674	0.872874	0.28504	3.06228	0.00219656	0.00435032	830	648	893	801	219	219	517	211
RLTR25A:ERVK:LTR	308.716	0.979158	0.320858	3.05169	0.00227557	0.00449484	485	467	622	502	118	161	347	98
MRLTR33:ERVK:LTR	145.81	-0.912258	0.299038	-3.05064	0.00228353	0.0045089	136	100	170	106	144	119	217	141
L1ME3E:L1:LINE	39.7536	1.04954	0.344674	3.04502	0.00232667	0.00458956	65	62	74	70	23	14	31	17
ERVL-B4-int:ERVL:LTR	241.186	-0.987086	0.324219	-3.0445	0.00233066	0.00459685	178	149	280	210	172	270	453	193
L1M6:L1:LINE	24.0191	1.33787	0.440811	3.03502	0.00240517	0.0047307	45	53	46	33	9	10	23	5
MER81:hAT-Blackjack:DNA	57.576	-1.35402	0.447489	-3.02583	0.00247951	0.00486587	53	28	60	23	69	39	92	67
ORR1D2-int:ERVL-MaLR:LTR	380.479	-0.805207	0.26621	-3.02471	0.00248875	0.0048828	309	355	399	343	349	317	724	260
Tigger10:TcMar-Tigger:DNA	88.6375	1.14249	0.378574	3.01787	0.00254554	0.00498415	137	166	175	144	41	45	91	16
RMER15:ERVL:LTR	6665.06	-0.75434	0.250805	-3.00768	0.00263254	0.00514129	7012	5589	5929	6500	7186	6166	6968	6218
RLTR20B3A_MM:ERVK:LTR	135.87	-0.937446	0.311715	-3.00739	0.00263504	0.00514555	132	140	104	99	98	201	218	86
RLTR30C_MM:ERV1:LTR	24.913	-1.23664	0.411923	-3.00211	0.00268116	0.00522954	14	15	22	24	21	36	39	20
MER44A:TcMar-Tigger:DNA	101.798	1.01342	0.338198	2.99654	0.00273061	0.00531725	162	116	204	203	51	56	88	32
L1MCa:L1:LINE	1147.89	-0.705867	0.235567	-2.99646	0.00273137	0.00531808	1152	862	1338	1054	926	1157	1658	955
MER5A1:hAT-Charlie:DNA	515.998	-0.791354	0.264197	-2.99532	0.00274161	0.00533585	445	416	529	517	604	461	559	457
RMER19C:ERVK:LTR	972.174	-0.695424	0.232724	-2.98819	0.00280637	0.00544887	995	844	1072	848	941	821	1584	681
RMER21A:ERV1:LTR	642.28	-0.918188	0.307602	-2.98499	0.00283589	0.00550119	585	552	572	541	814	446	713	670
MT2B2:ERVL:LTR	1006	0.709703	0.23795	2.98258	0.00285834	0.00554036	1626	1257	1830	1588	600	632	902	405
MLT1A-int:ERVL-MaLR:LTR	8.32946	2.34863	0.790645	2.97052	0.00297294	0.00574337	30	11	16	13	1	1	4	3
RMER12:ERVK:LTR	655.929	0.608471	0.205357	2.963	0.0030466	0.00587363	999	867	1118	1018	414	393	573	324
Tigger12:TcMar-Tigger:DNA	38.9026	1.15573	0.391079	2.95523	0.00312438	0.006012	63	93	67	53	14	27	32	9
ERVB4_1B-I_MM-int:ERVK:LTR	6866.3	1.8848	0.640968	2.94055	0.00327627	0.00627749	23634	4370	3558	21559	2068	1634	4591	1707
RLTR47:ERVK:LTR	22.4516	1.5949	0.542443	2.94022	0.00327978	0.00628271	37	59	52	26	13	5	17	3
Lx3B:L1:LINE	4783.92	-0.651664	0.222149	-2.93346	0.00335206	0.00641005	4149	5401	5498	3921	5150	4772	5184	3683
Plat_L3:CR1:LINE	45.4278	1.1167	0.380949	2.93137	0.0033747	0.0064495	77	74	79	84	23	11	37	23
LTR101_Mam:ERVL:LTR	16.6343	-1.7241	0.588548	-2.92942	0.00339599	0.00648592	13	8	10	8	35	9	25	13
Lx3C:L1:LINE	1277.52	0.811019	0.277461	2.92301	0.00346671	0.00660995	2239	1456	2321	2172	697	598	1176	606
L1MC:L1:LINE	1606.37	-0.985361	0.33759	-2.91882	0.00351365	0.00669127	1367	1192	1544	1346	2101	1134	1615	1788
RCHARR1:hAT-Charlie:DNA	1669.79	-0.652826	0.223679	-2.91859	0.0035162	0.00669475	1618	1303	1925	1703	1576	1602	2128	1344
MLT1J1:ERVL-MaLR:LTR	211.63	-1.05928	0.363606	-2.91326	0.0035768	0.00680365	190	121	172	205	284	177	208	223
ERVB7_2B-LTR_MM:ERVK:LTR	108.855	-0.963407	0.33183	-2.90331	0.00369239	0.00700646	106	111	97	62	133	81	131	112
Tigger2b:TcMar-Tigger:DNA	89.4727	1.07886	0.37194	2.90062	0.00372422	0.00705974	185	135	172	125	35	40	101	25
L1MEa:L1:LINE	11.5755	1.58296	0.547168	2.893	0.00381578	0.00722262	24	25	18	21	3	4	7	5
MamTip1:hAT-Tip100:DNA	4.82091	3.40553	1.18072	2.88429	0.00392297	0.00741062	15	9	9	12	0	0	3	0
ORR1A3-int:ERVL-MaLR:LTR	658.366	0.632166	0.219255	2.88325	0.00393596	0.00743296	917	1064	1106	977	349	377	720	298
MIRc:MIR:SINE	6130.67	-0.695285	0.24257	-2.86632	0.00415269	0.00780543	6143	5636	6316	5606	6625	5273	6357	5746
Cheshire:hAT-Charlie:DNA	258.02	0.769007	0.270662	2.84121	0.00449429	0.00840016	374	358	488	425	130	124	271	118
RLTR12BD_Mm:ERVK:LTR	251.335	0.927791	0.327234	2.83525	0.00457893	0.0085454	390	337	482	451	154	94	151	147
RLTR44D:ERVK:LTR	45.6413	1.36499	0.482505	2.82896	0.00466997	0.00870149	49	139	115	38	19	22	25	17
BGLII_B2:ERVK:LTR	157.518	-0.795119	0.284691	-2.79292	0.00522345	0.00964794	132	130	174	146	133	195	157	151
RLTR16B_MM:ERVK:LTR	122.609	0.73652	0.264408	2.78554	0.0053438	0.00985338	156	217	209	198	58	83	121	48
RLTR13D2:ERVK:LTR	135.814	-0.830075	0.299217	-2.77416	0.0055345	0.0101728	119	93	133	147	94	148	211	123
MMTV-int:ERVK:LTR	13.515	2.01649	0.727341	2.77241	0.00556434	0.0102241	37	15	32	25	0	3	9	6
RMER30:hAT-Charlie:DNA	634.377	0.578921	0.208906	2.77121	0.00558486	0.0102559	971	843	1004	1018	328	404	590	353
L1MCb:L1:LINE	30.8175	2.13985	0.774378	2.76332	0.00572166	0.0104831	67	17	73	93	4	2	30	6
HERVL40-int:ERVL:LTR	17.4002	1.75991	0.638243	2.75743	0.00582568	0.0106554	42	21	53	21	2	6	16	4
L2b:L2:LINE	3511.57	-0.696732	0.252785	-2.75622	0.00584736	0.010692	3185	3305	3896	3199	4004	2955	3633	3168
LTR16B1:ERVL:LTR	22.7307	-1.37795	0.500549	-2.75289	0.00590721	0.0107916	15	13	27	9	33	20	25	25
RMER20C_Mm:ERVK:LTR	282.521	-0.748283	0.272729	-2.74369	0.00607534	0.011076	301	206	313	244	272	236	358	274
ORR1E-int:ERVL-MaLR:LTR	401.62	-0.788164	0.288699	-2.73005	0.00633242	0.0115125	384	268	466	367	458	332	522	335
ERVB4_1-I_MM-int:ERVK:LTR	773.873	1.67981	0.616486	2.72481	0.00643383	0.0116797	2412	589	492	2322	197	198	705	201
L1VL4:L1:LINE	2230.81	0.999407	0.367201	2.72169	0.00649483	0.0117777	4133	2139	3958	4644	965	861	2241	974
LTR41B:ERVL:LTR	42.3049	0.922543	0.339494	2.71741	0.00657959	0.0119166	65	62	77	75	27	18	28	21
L1M3d:L1:LINE	36.3336	-1.21856	0.449799	-2.70913	0.00674603	0.0121877	17	21	47	26	46	35	67	23
MLT2C1:ERVL:LTR	118.997	0.795982	0.295015	2.69811	0.00697342	0.0125638	182	190	203	192	61	73	128	36
Chap1_Mam:hAT-Charlie:DNA	34.264	1.14932	0.426268	2.69624	0.00701279	0.0126319	37	68	91	46	18	15	27	11
Arthur1B:hAT-Tip100:DNA	53.552	0.959057	0.357205	2.68489	0.00725536	0.0130321	56	106	83	113	30	26	37	25
MER96B:hAT-Tip100:DNA	84.1872	-0.907687	0.338238	-2.68358	0.00728393	0.0130761	69	61	89	76	100	62	96	89
Lx5:L1:LINE	6554	-0.649304	0.242608	-2.67635	0.00744294	0.0133399	6786	4806	7210	6890	5834	6962	7708	5417
RLTR50A:ERVK:LTR	7.73448	-2.93438	1.0984	-2.67151	0.0075511	0.0135231	2	0	6	1	18	1	11	12
(CATTC)n:Satellite:Satellite	8.08	2.28526	0.857884	2.66383	0.00772564	0.0138064	3	25	26	15	2	2	3	2
L1M6B:L1:LINE	4.32769	3.05836	1.1502	2.65898	0.00783767	0.0139925	6	17	13	4	1	0	1	1
ORR1C1:ERVL-MaLR:LTR	1082.66	0.624837	0.235438	2.65393	0.00795604	0.0141849	1663	1388	1907	1676	645	587	1106	507
MLTR12:ERV1:LTR	144.012	-0.640334	0.242541	-2.64011	0.00828798	0.0147193	126	142	172	132	125	123	227	110
RLTR21:ERVK:LTR	709.607	0.864521	0.328136	2.63465	0.00842251	0.0149392	1427	773	1014	1373	386	296	602	365
L1ME1:L1:LINE	2025.48	-0.655299	0.248793	-2.63391	0.00844088	0.0149693	2011	1550	2193	2169	2145	1785	2408	1655
LTR40c:ERVL:LTR	93.5212	-1.06927	0.407223	-2.62575	0.00864591	0.01531	85	46	67	103	106	71	109	112
RLTR10:ERVK:LTR	1084.55	0.539262	0.205396	2.62547	0.00865299	0.0153208	1437	1869	1901	1343	751	677	901	548
ORR1A2:ERVL-MaLR:LTR	4665.62	-0.470333	0.179549	-2.61953	0.00880503	0.0155616	4813	4756	5742	4524	3816	4898	5968	3202
LTR33B:ERVL:LTR	20.0334	-1.22375	0.469787	-2.6049	0.00919021	0.0161779	9	23	21	9	20	22	36	16
MER4B-int:ERV1:LTR	35.3472	-1.90277	0.731353	-2.60172	0.00927579	0.0163171	22	5	23	24	62	10	30	63
X5A_LINE:CR1:LINE	14.3202	1.56824	0.602987	2.60078	0.00930122	0.0163549	37	16	31	24	3	11	7	3
MER113B:hAT-Charlie:DNA	12.9144	1.72776	0.664923	2.59844	0.00936483	0.0164584	37	10	35	18	5	6	7	2
RMER6D:ERVK:LTR	349.274	0.650969	0.250735	2.59624	0.00942505	0.0165578	519	418	652	563	205	198	294	189
L1MA9:L1:LINE	648.943	0.59249	0.229359	2.58324	0.00978777	0.0171368	1032	786	1105	1013	359	398	632	328
MER70-int:ERVL:LTR	1.93718	4.08493	1.58411	2.5787	0.00991743	0.0173457	6	8	4	2	0	0	0	0
L1M2:L1:LINE	4071.03	-0.59961	0.233709	-2.56562	0.0102991	0.0179623	4142	3120	4979	4089	3630	3897	5615	3036
BGLII:ERVK:LTR	489.882	-0.622178	0.242604	-2.56458	0.0103301	0.0180095	503	371	553	517	385	498	666	403
Tigger7:TcMar-Tigger:DNA	919.326	0.542516	0.212194	2.5567	0.0105671	0.0183836	1359	1269	1618	1278	500	599	975	437
MER106A:hAT-Charlie:DNA	16.4583	1.45441	0.569331	2.55459	0.0106314	0.0184894	45	23	26	28	2	10	13	5
L1MA6:L1:LINE	829.621	0.633182	0.249126	2.54162	0.0110342	0.0191442	1359	987	1410	1328	488	458	835	389
MER125:DNA:DNA	19.0653	-2.05226	0.810568	-2.53187	0.0113455	0.0196311	2	6	14	15	39	5	18	30
MER2B:TcMar-Tigger:DNA	138.261	0.561169	0.221953	2.52833	0.0114608	0.0198146	199	236	214	190	90	87	134	60
RLTR3_Mm:ERVK:LTR	4.14751	3.12609	1.23655	2.52807	0.0114692	0.0198281	18	5	11	4	0	1	2	0
MLTR18D_MM:ERVK:LTR	169.837	0.678325	0.268357	2.52769	0.0114815	0.0198482	270	216	319	252	100	85	167	82
RLTR1B:ERV1:LTR	343.149	0.607	0.240616	2.52269	0.0116462	0.0201155	492	674	584	371	196	207	335	166
RLTR20A2:ERVK:LTR	69.9946	-0.887135	0.352105	-2.51952	0.0117515	0.0202854	72	37	66	71	77	74	79	61
LTR40b:ERVL:LTR	64.4624	0.710157	0.283022	2.50919	0.0121007	0.0208556	112	115	103	78	38	44	55	25
LTR82B:ERVL:LTR	42.6387	-0.844377	0.336787	-2.50716	0.0121707	0.0209627	34	39	30	51	43	44	63	31
LTR91:ERVL:LTR	3.30749	3.38849	1.35827	2.4947	0.0126063	0.0216431	5	9	5	12	0	0	2	0
L3b:CR1:LINE	371.113	-0.565239	0.227271	-2.48707	0.0128801	0.0220742	377	335	469	335	353	372	416	290
ERVL-int:ERVL:LTR	53.9746	0.827751	0.333497	2.48204	0.0130633	0.0223679	80	84	104	83	32	22	56	21
L4_B_Mam:RTE-X:LINE	149.886	-0.985032	0.397043	-2.48092	0.0131043	0.0224308	167	68	122	146	141	232	162	110
RLTR17:ERVK:LTR	653.223	-0.565545	0.229059	-2.46899	0.0135496	0.0231237	675	585	795	612	592	752	802	419
MLTR18A_MM:ERVK:LTR	36.0867	1.70284	0.691274	2.46333	0.0137652	0.0234617	78	29	127	46	8	17	35	2
RLTR17C_Mm:ERVK:LTR	49.5586	1.1408	0.463347	2.46208	0.0138133	0.0235336	84	91	105	69	17	25	61	8
L1MB1:L1:LINE	469.876	-0.854737	0.348606	-2.45187	0.0142115	0.0241441	420	321	478	465	589	326	479	497
Lx5c:L1:LINE	3788.82	-0.518885	0.212031	-2.44721	0.0143966	0.0244223	3970	3220	4456	4069	3134	3863	4550	2991
Charlie17a:hAT-Charlie:DNA	40.9775	1.17753	0.481908	2.44348	0.0145462	0.0246512	69	73	83	65	6	24	47	12
RMER4A:ERVK:LTR	707.512	0.651983	0.266954	2.44231	0.0145938	0.0247187	946	1177	1304	974	344	450	821	273
MER5C1:hAT-Charlie:DNA	7.64327	1.69525	0.695612	2.43706	0.0148072	0.0250471	20	14	9	16	3	2	5	2
ORR1C1-int:ERVL-MaLR:LTR	243.688	0.570184	0.234863	2.42773	0.0151936	0.0256343	381	309	432	351	133	156	244	120
MER74B:ERVL:LTR	73.9875	-0.698875	0.288285	-2.42425	0.0153399	0.0258661	92	71	56	66	69	71	93	64
L5:RTE-X:LINE	14.3931	2.19954	0.908564	2.4209	0.0154821	0.0260709	37	10	15	55	0	4	13	2
RLTR13A1:ERVK:LTR	32.1935	2.2291	0.923261	2.41438	0.0157621	0.0265002	50	61	118	43	2	0	37	5
X6A_LINE:CR1:LINE	17.7994	1.24443	0.516303	2.41028	0.0159403	0.0267657	22	32	37	36	13	5	13	4
MamRep434:TcMar-Tigger:DNA	52.5934	0.82433	0.3424	2.40751	0.0160619	0.0269544	82	99	101	62	19	28	55	26
RLTR49:ERVK:LTR	309.101	-0.591838	0.246122	-2.40465	0.016188	0.0271476	276	312	339	321	312	238	355	284
Lx8:L1:LINE	11044.6	-0.578679	0.241456	-2.39663	0.0165468	0.0276884	11356	8579	12957	11752	10573	9997	12858	9246
Charlie1:hAT-Charlie:DNA	299.611	0.619913	0.258936	2.39408	0.0166621	0.0278536	504	398	514	419	194	143	251	176
Tigger20a:TcMar-Tigger:DNA	36.0893	1.08141	0.45199	2.39256	0.0167312	0.0279547	73	67	56	54	9	30	33	8
MLT1E1-int:ERVL-MaLR:LTR	3.41774	-4.01585	1.67999	-2.39039	0.0168303	0.0281084	0	0	2	0	5	0	7	8
MER91A:hAT-Tip100:DNA	61.8411	-1.04863	0.440497	-2.38057	0.017286	0.0287929	48	35	60	59	86	61	42	66
MTD:ERVL-MaLR:LTR	11194.1	-0.507245	0.213077	-2.38057	0.0172859	0.0287929	11714	9938	13796	11293	10432	9778	13204	9111
UCON27:UCON27:Unknown	6.1386	2.716	1.14238	2.37749	0.0174308	0.0290114	12	4	10	27	1	0	5	0
RLTR20D:ERVK:LTR	304.198	-0.851729	0.358534	-2.37559	0.017521	0.029151	308	172	332	278	369	242	308	309
Charlie7:hAT-Charlie:DNA	79.0258	1.05787	0.446443	2.36955	0.0178098	0.0295669	145	60	207	125	34	32	72	34
MLTR31F_MM:ERVK:LTR	115.273	-0.598102	0.25298	-2.36423	0.0180678	0.029944	119	104	109	130	97	106	141	105
Looper:PiggyBac:DNA	42.6561	1.11802	0.47311	2.36313	0.0181212	0.0300216	45	58	110	82	10	19	33	26
MERVK26-int:ERVK:LTR	639.934	-0.48872	0.207043	-2.36048	0.0182513	0.0302122	634	620	829	617	513	582	899	481
MLT1O:ERVL-MaLR:LTR	66.506	-1.11064	0.470831	-2.35891	0.0183289	0.030336	32	33	74	72	87	41	86	74
RLTR34D_MM:ERVK:LTR	48.3528	0.947725	0.402204	2.35633	0.0184566	0.0305252	77	44	97	101	21	27	39	22
MER68:ERVL:LTR	199.523	-0.648497	0.276902	-2.34197	0.0191822	0.0316143	135	198	207	245	176	194	242	176
HERVL74-int:ERVL:LTR	37.5891	0.971925	0.415948	2.33665	0.0194573	0.0320264	63	78	71	44	12	26	40	10
MLT1F1-int:ERVL-MaLR:LTR	7.39582	1.83414	0.786753	2.33127	0.0197391	0.0324402	19	9	9	20	3	3	1	3
L1MEi:L1:LINE	54.3771	1.0202	0.437843	2.33006	0.019803	0.0325386	84	56	121	105	17	20	50	32
Tigger8:TcMar-Tigger:DNA	10.4533	1.68939	0.726044	2.32684	0.0199736	0.0327936	15	25	34	8	4	1	6	5
Lx3A:L1:LINE	1651.44	0.810224	0.348793	2.32293	0.0201827	0.0330861	3050	1641	2806	3044	1076	639	1227	908
MamRep605:LTR:LTR?	82.7634	-1.17113	0.504572	-2.32103	0.020285	0.0332384	52	55	83	67	127	29	98	102
HAL1M8:L1:LINE	108.82	1.00373	0.433195	2.31704	0.0205013	0.0335603	221	153	190	170	43	25	129	52
Charlie8:hAT-Charlie:DNA	214.513	0.625278	0.270311	2.31318	0.0207127	0.0338631	313	304	399	305	103	141	243	88
MER131:SINE:SINE?	23.2984	1.22864	0.532967	2.30528	0.0211509	0.0344985	39	32	51	44	6	17	23	3
L1MA5:L1:LINE	687.891	0.621815	0.270927	2.29514	0.0217252	0.0353379	1058	855	1239	1057	460	317	582	395
RLTR46B:ERVK:LTR	8.83279	1.66579	0.726826	2.29186	0.0219136	0.0356209	20	13	11	24	2	3	9	1
MER57C2:ERV1:LTR	49.021	-1.00653	0.439934	-2.28791	0.0221428	0.0359515	30	30	60	44	69	36	48	51
MTEa:ERVL-MaLR:LTR	4332.14	-0.469674	0.205567	-2.28477	0.0223262	0.0362236	4586	4047	5388	4360	3962	4060	4752	3447
MamRep1894:hAT:DNA	2.03098	3.30312	1.44913	2.27938	0.0226446	0.0366788	6	6	4	3	1	0	0	0
MER52-int:ERV1:LTR	104.674	-0.870359	0.382258	-2.27689	0.0227928	0.0368965	109	45	104	112	118	97	145	82
RLTR20B4_MM:ERVK:LTR	43.301	0.866845	0.381548	2.27192	0.0230916	0.0373198	86	53	88	55	22	20	29	27
RLTR50B:ERVK:LTR	180.27	-1.19758	0.528392	-2.26647	0.0234228	0.0377997	156	106	136	152	293	67	149	246
MER121:TcMar:DNA	39.0098	-1.33845	0.591742	-2.26188	0.0237049	0.0382164	42	10	29	29	66	23	33	48
MamGypLTR3:Gypsy:LTR	16.5696	1.24395	0.550537	2.25952	0.0238508	0.0384188	25	44	37	15	5	9	16	4
L1Md_F3:L1:LINE	10170.4	0.629792	0.279063	2.25681	0.0240199	0.0386715	17314	10386	16212	18065	6164	5799	8677	5416
B1_Mus2:Alu:SINE	27298.1	0.429214	0.190393	2.25436	0.0241734	0.0388856	35452	43939	45975	34130	15468	20759	27798	13484
ORR1B1:ERVL-MaLR:LTR	4495.15	-0.420759	0.186753	-2.25302	0.0242577	0.0389958	4903	4328	5401	4804	3748	4064	6138	3112
LTR81:Gypsy:LTR	7.09999	-2.41877	1.07948	-2.24068	0.0250467	0.040121	8	0	1	2	15	4	4	12
RLTR9A3A:ERVK:LTR	26.2745	-1.1248	0.502298	-2.23931	0.0251355	0.0402412	24	9	21	28	26	28	25	33
ORSL:hAT-Tip100:DNA	25.2815	0.852808	0.381722	2.23411	0.025476	0.0407415	37	43	37	47	12	16	16	14
IAPLTR4:ERVK:LTR	65.618	1.14972	0.514639	2.23404	0.0254807	0.040747	166	103	62	125	28	23	82	13
Charlie25:hAT-Charlie:DNA	58.8714	-1.07254	0.480529	-2.23199	0.0256154	0.0409338	32	36	69	54	90	58	38	58
MER119:hAT-Charlie:DNA	84.4495	-0.773257	0.34798	-2.22213	0.0262746	0.0418784	64	76	76	98	79	55	112	95
MLT1C-int:ERVL-MaLR:LTR	12.6109	-1.21085	0.546674	-2.21494	0.0267645	0.0425914	13	8	5	12	15	11	16	14
Cheshire_Mars_:hAT-Charlie:DNA	2.72474	3.00949	1.3601	2.21269	0.0269188	0.0428058	7	6	10	2	1	0	1	0
Ricksha:MuDR:DNA	123.519	0.694779	0.314314	2.21046	0.0270733	0.0430231	225	208	203	142	59	55	142	63
ORR1B1-int:ERVL-MaLR:LTR	1327.8	0.523557	0.237003	2.20907	0.0271697	0.0431591	1882	1867	2419	1777	718	784	1526	651
RMER20A:ERVK:LTR	338.789	-0.80699	0.367013	-2.1988	0.0278919	0.0441639	384	203	368	285	386	237	360	369
Charlie26a:hAT-Charlie:DNA	11.9998	1.56782	0.713109	2.19857	0.0279087	0.0441862	19	16	29	27	3	10	8	0
RMER2:ERV1:LTR	491.198	0.539185	0.246366	2.18855	0.0286293	0.0452108	800	601	827	711	259	287	529	263
L1MEj:L1:LINE	102.863	-0.785579	0.359151	-2.18732	0.028719	0.0453412	99	79	101	101	133	86	85	100
RLTR18-int:ERVK:LTR	175.643	0.874728	0.400147	2.18602	0.0288141	0.0454758	296	153	395	299	79	110	185	53
ETnERV3-int:ERVK:LTR	1039.21	0.776356	0.355471	2.18402	0.0289609	0.0456914	2295	1103	1314	1858	594	422	935	562
MLT1A1-int:ERVL-MaLR:LTR	11.7667	-1.45686	0.668258	-2.18009	0.029251	0.0460978	11	3	3	14	15	13	15	12
MTEb:ERVL-MaLR:LTR	1550.08	-0.440523	0.202455	-2.17591	0.0295624	0.0465625	1690	1459	1833	1664	1391	1257	2031	1176
MER102a:hAT-Charlie:DNA	73.2615	0.664665	0.306859	2.16603	0.030309	0.0475654	94	128	122	114	39	38	86	30
Tigger17a:TcMar-Tigger:DNA	297.917	-0.528447	0.245155	-2.15557	0.0311176	0.0487079	272	332	375	262	307	227	359	244
L1MD:L1:LINE	1424.68	-0.478572	0.222414	-2.15172	0.0314194	0.0491275	1545	1276	1665	1524	1308	1314	1508	1189
RLTR19:ERVK:LTR	247.778	-0.571073	0.265552	-2.15051	0.0315148	0.0492646	239	242	274	253	266	221	230	218
ORR1F-int:ERVL-MaLR:LTR	67.208	0.768851	0.35895	2.14194	0.032198	0.0502369	102	131	86	112	19	49	68	32
LTR88b:Gypsy:LTR	20.1002	1.03905	0.489333	2.1234	0.0337202	0.0523746	36	19	42	39	11	8	18	7
MER97c:hAT-Tip100:DNA	7.80781	1.6037	0.755576	2.12249	0.0337966	0.0524755	10	8	16	24	3	3	2	4
ERVB5_2-LTR_MM:ERVK:LTR	91.8613	0.750173	0.35359	2.12159	0.0338722	0.0525724	141	152	138	154	33	45	120	40
MLTR31D_MM:ERVK:LTR	32.9041	1.06819	0.504462	2.11749	0.0342183	0.0530427	52	41	84	49	22	7	33	10
MER67B:ERV1:LTR	40.1615	-0.812977	0.384878	-2.1123	0.0346608	0.0536689	31	44	41	33	29	63	60	21
L1ME3G:L1:LINE	237.278	0.615973	0.292627	2.10498	0.0352932	0.0545629	353	278	382	432	110	179	240	102
LTR16A1:ERVL:LTR	65.25	0.894553	0.427425	2.09289	0.036359	0.0560464	122	50	125	127	42	27	51	29
MLT1H2-int:ERVL-MaLR:LTR	24.1586	-1.05193	0.504854	-2.08363	0.0371942	0.0572043	28	22	13	17	21	44	35	10
LTR53:ERVL:LTR	32.5905	-0.926098	0.445214	-2.08012	0.0375146	0.0576336	27	26	45	17	21	30	67	28
RLTR20B2:ERVK:LTR	168.833	0.728809	0.351584	2.07293	0.0381788	0.0585472	257	206	296	303	69	103	212	59
RLTR14:ERV1:LTR	804.103	-0.489799	0.236375	-2.07213	0.0382536	0.058645	802	727	1053	804	648	769	1221	519
MMERVK9C_I-int:ERVK:LTR	868.938	-0.657294	0.317308	-2.07147	0.0383153	0.0587256	959	602	865	960	1025	620	1030	735
LTR77:ERV1:LTR	1.7168	-3.74076	1.80722	-2.0699	0.0384616	0.0589273	1	0	0	0	4	0	3	3
MER5C:hAT-Charlie:DNA	25.4445	1.00125	0.483845	2.06935	0.038513	0.0589973	46	34	61	32	15	15	24	4
MT2A:ERVL:LTR	1961.32	-0.518936	0.251971	-2.05951	0.0394458	0.0602363	1968	1626	2563	1988	1896	1608	2275	1661
RLTR40:ERVK:LTR	485.43	0.472206	0.230513	2.0485	0.0405108	0.0617096	617	637	848	751	266	306	497	277
ERVB2_1A-I_MM-int:ERVK:LTR	195.517	0.670026	0.327496	2.0459	0.0407659	0.062048	314	210	381	306	83	144	207	79
ZP3AR:Satellite:Satellite	857.654	0.512407	0.2508	2.04309	0.0410434	0.0624317	1020	1715	1419	1010	451	697	784	410
URR1A:hAT-Charlie:DNA	4074.34	0.455542	0.223958	2.03405	0.0419463	0.0636661	5786	5563	6785	5729	2197	2955	4632	1845
RMER12B:ERVK:LTR	548.255	-0.752314	0.369891	-2.03388	0.0419635	0.0636892	611	452	482	515	661	290	612	596
UCON20:UCON20:Unknown	1.8449	4.01291	1.97833	2.02843	0.0425164	0.0644431	7	5	7	0	0	0	0	0
MER105:DNA:DNA	50.055	0.784769	0.387073	2.02744	0.0426171	0.0645801	83	83	85	72	21	20	67	20
MTE2b:ERVL-MaLR:LTR	3451.77	-0.482716	0.238112	-2.02727	0.0426352	0.0645984	3696	2762	4269	3786	3182	3024	4198	2686
RMER17C-int:ERVK:LTR	581.883	-0.811769	0.400701	-2.02587	0.0427782	0.0647967	506	524	651	463	805	289	578	627
MER77:ERVL:LTR	59.3994	0.810239	0.399963	2.02578	0.0427869	0.0648032	87	78	138	81	16	47	52	29
RLTR9A2:ERVK:LTR	68.4121	-0.651643	0.322945	-2.01782	0.0436104	0.0659386	57	54	84	74	67	81	90	39
MLT1E2:ERVL-MaLR:LTR	307.8	0.521425	0.258454	2.01748	0.0436457	0.0659827	425	352	517	532	194	186	284	165
LTR28B:ERV1:LTR	46.8461	-0.919448	0.456136	-2.01573	0.0438278	0.0662174	25	33	56	49	64	33	43	50
LTR106_Mam:LTR:LTR	14.6089	1.18402	0.590855	2.0039	0.0450804	0.0678761	31	21	32	19	5	2	15	8
MER58A:hAT-Charlie:DNA	719.56	0.461561	0.230844	1.99945	0.0455595	0.0685168	1175	895	1142	1000	462	404	748	390
ERVB4_3-I_MM-int:ERVK:LTR	29.381	1.10633	0.553732	1.99795	0.0457218	0.0687351	70	49	58	28	14	5	36	10
RLTR14-int:ERV1:LTR	1038.56	0.369992	0.18531	1.99661	0.0458673	0.0689408	1361	1704	1540	1353	614	653	1123	612
RMER17A-int:ERVK:LTR	115.082	0.706698	0.354453	1.99377	0.046177	0.0693627	172	219	180	156	91	36	104	55
RMER17D:ERVK:LTR	157.273	0.503593	0.253138	1.9894	0.0466571	0.0700162	206	232	278	220	81	89	161	98
RLTR9A3:ERVK:LTR	105.688	0.709907	0.357415	1.98623	0.0470081	0.0704967	209	129	130	191	68	45	111	45
LTR103b_Mam:ERV1:LTR	2.97568	3.16903	1.6097	1.96871	0.0489861	0.0731615	0	15	4	9	0	1	1	0
MER101B:ERV1:LTR	1.7884	3.1498	1.60364	1.96416	0.0495112	0.0738563	8	3	5	1	0	0	1	0
MLTR13:ERVK:LTR	57.4137	-0.899333	0.458393	-1.96192	0.0497713	0.0741993	46	40	80	37	78	32	60	63
ERVB2_1-I_MM-int:ERVK:LTR	11.283	1.18191	0.602448	1.96184	0.0497813	0.0742073	31	20	14	14	8	5	5	4
Eulor2B:DNA:DNA?	2.95341	2.59838	1.33243	1.95011	0.0511636	0.0760695	3	14	8	2	0	1	2	0
IAPEY3_LTR:ERVK:LTR	92.8417	0.517479	0.268213	1.92936	0.0536861	0.0794804	140	125	167	122	60	50	90	51
MYSERV6-int:ERVK:LTR	1852.01	-0.423667	0.222413	-1.90487	0.0567974	0.0835574	1919	1800	2256	2023	1665	1488	2044	1611
RLTR1E_MM:ERV1:LTR	2.83007	2.60226	1.36739	1.90309	0.0570284	0.0838587	3	5	8	9	0	0	3	0
RMER16B3:ERVK:LTR	17.8324	1.25	0.65821	1.89909	0.0575527	0.0845325	46	22	33	26	1	17	13	5
MER47A:TcMar-Tigger:DNA	6.93568	1.76271	0.930059	1.89526	0.0580575	0.0852037	23	7	5	18	1	6	1	2
MMAR1:TcMar-Mariner:DNA	131.831	0.504019	0.266404	1.89194	0.0584996	0.0857896	219	155	231	176	80	99	107	69
RLTR5_Mm:ERV1:LTR	25.4295	0.836846	0.448798	1.86464	0.062232	0.0906817	58	32	38	37	12	10	29	11
L1ME5:L1:LINE	12.5784	-1.03308	0.555781	-1.8588	0.0630561	0.0917115	6	9	15	12	16	9	24	8
LTR86C:ERVL:LTR	8.51797	-1.94335	1.05073	-1.84952	0.0643826	0.093382	12	6	0	0	9	13	18	6
RLTR42:ERVK:LTR	35.4348	0.95413	0.519184	1.83775	0.0660993	0.0955345	24	84	68	64	9	23	40	12
RLTR9A4:ERVK:LTR	3.33259	2.43123	1.32344	1.83706	0.0662012	0.0956602	12	4	9	4	0	0	4	0
B1_Mus1:Alu:SINE	32889.8	0.347348	0.18941	1.83384	0.0666771	0.0962696	42992	50745	53078	40546	19378	26920	33745	16305
Eulor8:TcMar:DNA	8.68426	-1.74196	0.95018	-1.8333	0.0667582	0.0963661	7	2	9	2	16	4	2	16
RLTR30E_MM:ERV1:LTR	86.5282	0.787994	0.432593	1.82156	0.068522	0.0985512	100	198	155	110	18	63	94	42
Charlie22a:hAT-Charlie:DNA	31.8604	0.658591	0.36246	1.81701	0.0692161	0.0994646	57	51	49	41	25	16	27	13
UCON18:UCON18:Unknown	1.77466	3.95983	2.18482	1.81243	0.0699204	0.100373	0	14	4	1	0	0	0	0
LTRIS6:ERV1:LTR	19.1871	-0.887874	0.490922	-1.80859	0.0705153	0.101136	17	13	26	12	27	14	21	17
Charlie4a:hAT-Charlie:DNA	203.591	-0.426556	0.236267	-1.8054	0.0710116	0.101752	226	217	250	189	206	165	271	129
RLTR31B_Mm:ERVK:LTR	44.9002	0.628821	0.349102	1.80125	0.0716633	0.102631	86	58	62	69	33	22	41	20
B1_Mur2:Alu:SINE	11570.9	0.313838	0.175158	1.79174	0.0731744	0.104547	15110	16494	18633	14867	7318	8339	12647	6063
Charlie14a:hAT-Charlie:DNA	7.91791	1.35708	0.759601	1.78657	0.0740067	0.105595	9	19	16	15	2	5	9	0
LTR78B:ERV1:LTR	128.983	-0.953141	0.535371	-1.78034	0.0750208	0.106852	90	72	119	158	192	47	120	160
B1_Mur4:Alu:SINE	14028.5	0.321077	0.180448	1.77933	0.0751849	0.107066	18698	20034	22668	17723	8677	10906	14921	7055
MTE-int:ERVL-MaLR:LTR	1049.46	0.414088	0.233554	1.77298	0.0762315	0.108388	1544	1340	1751	1432	665	575	1164	588
MLT2B4:ERVL:LTR	419.197	0.458798	0.25883	1.77259	0.0762974	0.108458	471	662	847	495	252	266	396	243
BGLII_C:ERVK:LTR	6.70607	-1.91634	1.08245	-1.77037	0.0766652	0.108942	2	0	9	3	14	2	4	11
L1ME3C:L1:LINE	63.4224	0.538415	0.304176	1.77008	0.0767142	0.109002	92	100	112	77	48	36	44	37
RLTR31_Mm:ERVK:LTR	27.5053	0.976187	0.551918	1.76872	0.0769413	0.109303	48	42	41	54	15	15	34	2
Tigger1:TcMar-Tigger:DNA	443.997	-0.664173	0.375821	-1.76726	0.0771852	0.109603	413	383	554	390	474	233	474	518
Kanga1b:TcMar-Tc2:DNA	15.5246	1.16225	0.658389	1.7653	0.0775142	0.110016	21	24	39	26	7	5	22	1
MLT1M:ERVL-MaLR:LTR	27.9831	-0.822724	0.466187	-1.76479	0.0775983	0.110126	34	26	19	23	44	17	32	21
MLTR31E_MM:ERVK:LTR	54.1105	-0.663078	0.376581	-1.76079	0.0782746	0.110953	42	43	81	46	64	51	53	43
RLTR13D:ERVK:LTR	23.901	1.06118	0.603414	1.75863	0.07864	0.111425	58	32	27	44	16	8	5	17
RLTR45:ERVK:LTR	557.439	-0.569129	0.323714	-1.75812	0.0787265	0.111525	652	347	639	615	486	414	888	434
ORR1D1-int:ERVL-MaLR:LTR	827.693	0.46209	0.263201	1.75566	0.0791468	0.112041	1224	974	1444	1201	519	426	907	462
MTD-int:ERVL-MaLR:LTR	1241.72	0.487932	0.278499	1.75201	0.0797728	0.112812	1888	1290	2114	2001	677	861	1375	573
RMER17A:ERVK:LTR	563.235	-0.481523	0.274944	-1.75135	0.0798857	0.112947	625	429	715	600	533	426	789	417
Tigger5b:TcMar-Tigger:DNA	388.27	-0.515898	0.294952	-1.74909	0.0802748	0.113412	354	350	588	330	346	331	418	363
ERVB7_4-LTR_MM:ERVK:LTR	21.3652	0.804149	0.460232	1.74727	0.0805908	0.113807	21	42	33	42	12	18	14	7
B1F1:Alu:SINE	6979.69	-0.270026	0.15482	-1.74412	0.0811373	0.114484	7778	7923	8914	7474	5569	6576	8151	4735
Charlie17:hAT-Charlie:DNA	23.175	0.908404	0.520957	1.74372	0.0812074	0.114563	29	27	49	48	14	9	28	5
LTR104_Mam:Gypsy:LTR	36.863	0.745266	0.428452	1.73944	0.0819574	0.115524	61	35	61	75	20	21	41	12
Lx6:L1:LINE	2564.86	0.485033	0.279962	1.7325	0.0831847	0.117053	4065	2545	4315	4112	1666	1450	2563	1375
RLTR11B:ERVK:LTR	291.14	0.458339	0.268239	1.7087	0.0875071	0.122334	402	424	446	435	193	133	333	159
LTR59:ERV1:LTR	1.35828	-3.35338	1.97294	-1.69969	0.0891898	0.124442	0	0	0	1	3	1	0	3
MER130:MER130:Unknown	10.5223	0.971351	0.574167	1.69176	0.0906925	0.126341	23	13	18	16	6	3	8	6
MLT1D:ERVL-MaLR:LTR	1608.54	-0.469487	0.277775	-1.69017	0.0909948	0.126707	1792	1299	1979	1730	1599	1343	1563	1414
Eulor6D:DNA:DNA?	30.8939	-0.783846	0.464963	-1.68582	0.0918295	0.127727	25	41	32	18	20	42	24	36
X2_LINE:CR1:LINE	2.05495	3.29602	1.95607	1.68502	0.0919852	0.12793	1	0	4	13	0	0	0	1
L1M3f:L1:LINE	23.4975	0.757904	0.449975	1.68432	0.0921191	0.128094	31	39	43	36	17	7	15	16
UCON5:UCON5:Unknown	5.8468	-1.82242	1.09248	-1.66814	0.0952875	0.132012	1	4	2	6	17	4	9	0
LTR16A2:ERVL:LTR	30.7853	0.814411	0.48855	1.66699	0.0955155	0.132288	41	42	37	77	14	10	37	15
MMVL30-int:ERV1:LTR	13681.6	0.637601	0.38286	1.66536	0.0958406	0.132681	28284	21282	9492	24708	8618	7039	10844	7989
MER46C:TcMar-Tigger:DNA	122.416	0.393413	0.236892	1.66072	0.0967692	0.133839	151	184	202	169	79	73	127	70
MLT1H-int:ERVL-MaLR:LTR	61.6048	-0.552107	0.33309	-1.65753	0.0974121	0.134583	41	93	53	68	50	62	79	49
MurSatRep1:MurSatRep1:Unknown	8910.68	0.395237	0.239022	1.65356	0.0982168	0.135584	10859	16582	14553	9810	6269	5326	7701	5530
RMER16_Mm:ERVK:LTR	81.8155	0.39767	0.240777	1.65161	0.098614	0.136091	125	117	113	116	54	55	79	44
L1ME3D:L1:LINE	34.541	0.778487	0.471574	1.65083	0.0987737	0.136276	62	32	93	34	22	20	26	15
MER58B:hAT-Charlie:DNA	650.261	0.345718	0.210429	1.64292	0.1004	0.138279	859	844	1115	869	422	407	665	388
RLTR18:ERVK:LTR	214.851	-0.357301	0.217489	-1.64285	0.100414	0.138283	224	216	282	232	172	217	263	143
MT2B:ERVL:LTR	2979.05	-0.276695	0.169379	-1.63358	0.102346	0.140702	3287	3438	3885	3065	2566	2593	3284	2154
Lx3_Mus:L1:LINE	5165.26	-0.441314	0.270699	-1.63028	0.103043	0.141502	6049	3709	5967	6269	4079	5215	6390	3832
MLT1G1-int:ERVL-MaLR:LTR	6.69997	-1.44857	0.888986	-1.62947	0.103214	0.141688	5	0	10	3	8	11	6	6
L2:L2:LINE	5079.27	-0.358256	0.220015	-1.62833	0.103455	0.141995	5537	4538	6799	5606	4377	4525	5889	3782
MLT1K:ERVL-MaLR:LTR	875.753	0.415257	0.255329	1.62636	0.103873	0.142476	1326	1281	1287	1179	667	409	849	519
LTR86B2:ERVL:LTR	8.60828	1.45611	0.89689	1.62351	0.104481	0.143216	13	15	12	24	0	1	13	3
RLTR13C2:ERVK:LTR	217.105	0.417391	0.257929	1.61824	0.10561	0.144513	325	281	364	286	174	130	171	122
LTR65:ERV1:LTR	37.7574	0.774473	0.479182	1.61624	0.106043	0.145055	67	35	64	72	18	11	31	29
LTR89:ERVL:LTR	16.8276	1.0538	0.652018	1.61622	0.106047	0.145055	34	10	31	38	13	3	14	6
AmnSINE2:Deu:SINE	62.0752	-0.525635	0.326066	-1.61205	0.106951	0.146092	64	47	89	57	50	65	70	52
RLTR27:ERVK:LTR	619.567	-0.458943	0.286326	-1.60287	0.108964	0.148537	501	906	817	455	599	547	677	487
Charlie1b:hAT-Charlie:DNA	237.447	0.351015	0.219857	1.59656	0.110363	0.150217	283	356	413	302	140	165	243	140
L3:CR1:LINE	2430.11	-0.355676	0.222773	-1.59658	0.110359	0.150217	2746	2198	3010	2800	2242	2186	2613	1778
RLTR31_Mur:ERVK:LTR	77.6205	0.586553	0.369012	1.58953	0.111942	0.152053	132	117	110	114	41	31	109	34
LTR81A:Gypsy:LTR	27.3925	0.655591	0.412969	1.58751	0.112398	0.15257	57	33	45	34	11	20	21	17
MamGypLTR2c:Gypsy:LTR	5.85594	-1.59111	1.00446	-1.58405	0.113182	0.153477	0	3	11	1	8	9	6	5
LTR78:ERV1:LTR	155.219	0.682221	0.431252	1.58195	0.11366	0.15406	327	145	159	321	71	85	107	114
SYNREP_MM:Satellite:Satellite	3.3043	2.36335	1.49444	1.58144	0.113778	0.154201	3	7	2	15	0	0	0	3
RMER16:ERVK:LTR	271.218	-0.315893	0.200496	-1.57556	0.115128	0.155813	273	364	334	261	203	272	330	186
ERVB7_1-LTR_MM:ERVK:LTR	302.838	-0.579539	0.367874	-1.57537	0.11517	0.155863	269	321	351	292	354	135	482	230
MER76:ERVL:LTR	25.0556	-0.851467	0.541177	-1.57336	0.115635	0.156379	29	16	14	30	28	37	14	21
BGLII_B:ERVK:LTR	206.583	0.394884	0.251253	1.57166	0.11603	0.156888	239	304	362	288	116	141	241	103
RLTR6_Mm:ERV1:LTR	2738.27	0.520761	0.331482	1.57101	0.11618	0.157057	5162	4698	2071	4379	1717	1681	2500	1473
MLT1A0-int:ERVL-MaLR:LTR	46.197	0.699003	0.445286	1.56978	0.116465	0.157389	55	83	95	60	17	44	50	11
MADE2:TcMar-Mariner:DNA	16.3788	0.954981	0.60855	1.56927	0.116584	0.157529	37	35	16	23	6	10	22	2
LTR48:ERV1:LTR	75.9035	0.520326	0.331943	1.56752	0.116994	0.157991	116	83	127	125	50	40	87	33
MTE2a-int:ERVL-MaLR:LTR	80.5988	0.488773	0.311945	1.56686	0.117148	0.158158	121	105	144	107	36	45	90	52
Helitron3Na_Mam:Helitron:RC	22.2205	-0.897733	0.573384	-1.56567	0.117425	0.158486	15	22	16	25	27	7	24	31
Charlie17b:hAT-Charlie:DNA	14.7143	1.18763	0.760473	1.5617	0.118359	0.159585	13	11	49	30	1	13	10	6
LTR32:ERVL:LTR	4.74443	-1.53926	0.986168	-1.56085	0.11856	0.159828	2	0	5	5	4	10	3	5
RLTR13D3A:ERVK:LTR	48.2595	0.554061	0.355804	1.55721	0.119421	0.160908	71	64	92	65	31	24	59	19
LTR82A:ERVL:LTR	52.3311	0.650998	0.418499	1.55555	0.119814	0.16139	91	39	95	95	25	29	52	29
Kanga1c:TcMar-Tc2:DNA	14.9446	0.91678	0.589433	1.55536	0.119861	0.161433	24	16	39	20	8	15	8	3
Lx8b:L1:LINE	3768.53	-0.394667	0.25465	-1.54984	0.12118	0.163031	4206	3062	4723	4405	3423	2956	4462	3030
Eulor6E:DNA:DNA?	1.22611	3.4175	2.20746	1.54816	0.121585	0.163493	5	0	2	5	0	0	0	0
ORR1D-int:ERVL-MaLR:LTR	157.742	0.46807	0.303342	1.54304	0.12282	0.164977	218	255	266	195	96	102	203	55
LTR9:ERV1:LTR	1.2641	3.46705	2.26156	1.53304	0.125267	0.167846	0	7	1	5	0	0	0	0
PB1D9:Alu:SINE	12693.2	0.267087	0.175048	1.52579	0.127062	0.169959	16745	17622	20080	15922	7900	10023	13671	6721
RMER19B2:ERVK:LTR	1379.41	-0.377238	0.247508	-1.52415	0.127472	0.170441	1558	1231	1726	1540	1223	1006	1638	1171
RLTR12B2:ERVK:LTR	61.9126	0.505343	0.332408	1.52025	0.128448	0.171574	92	75	117	84	30	33	71	37
RLTR30D2_MM:ERV1:LTR	280.758	-0.326304	0.215	-1.51769	0.129092	0.172343	260	354	349	303	206	276	305	225
RMER13A:ERVK:LTR	262.523	0.395751	0.261341	1.51431	0.129948	0.173277	396	329	455	332	171	163	311	120
RLTR1D:ERV1:LTR	160.878	-0.330229	0.218298	-1.51274	0.130345	0.173727	161	212	181	170	138	150	164	125
B1_Mur3:Alu:SINE	9791.66	0.242815	0.161396	1.50447	0.13246	0.176223	12384	13881	15359	12277	6620	7428	10221	5360
Tigger16a:TcMar-Tigger:DNA	24.7349	0.791558	0.526839	1.50247	0.132977	0.176824	40	32	54	34	12	18	31	3
L2a:L2:LINE	7100.1	-0.307484	0.205394	-1.49704	0.134382	0.178447	8141	6800	9258	7868	5709	7012	7721	5095
LTR84a:ERVL:LTR	7.20811	1.08862	0.728602	1.49412	0.135145	0.17934	11	16	19	5	2	4	8	2
LTR75:ERVL:LTR	3.28376	1.716	1.14942	1.49293	0.135456	0.179709	7	1	9	8	2	0	2	1
B3:B2:SINE	51271.7	0.25704	0.172399	1.49096	0.135972	0.180325	67143	71234	81724	63330	32557	38602	56165	27951
MER74C:ERVL:LTR	15.5409	-0.727193	0.490267	-1.48326	0.138006	0.182712	11	23	13	13	20	11	23	10
MLT2F:ERVL:LTR	137.749	-0.522361	0.352291	-1.48275	0.13814	0.182868	184	85	185	116	132	147	169	86
MER70B:ERVL:LTR	46.3163	0.728957	0.492569	1.47991	0.138898	0.183717	83	41	82	84	32	12	57	18
Charlie10a:hAT-Charlie:DNA	6.89425	1.68587	1.14015	1.47864	0.139236	0.184102	4	2	12	33	2	0	3	5
RLTR9E:ERVK:LTR	705.436	-0.372285	0.252122	-1.47661	0.13978	0.184756	733	670	898	805	616	482	893	597
LTR80B:ERVL:LTR	5.03128	1.57061	1.06448	1.47547	0.140087	0.185062	11	20	6	2	1	0	3	4
MER47B:TcMar-Tigger:DNA	109.619	0.520233	0.353112	1.47328	0.140675	0.185755	169	108	213	162	63	74	131	40
MLT1A0:ERVL-MaLR:LTR	1549.23	-0.398316	0.271153	-1.46897	0.141841	0.187109	1780	1387	1977	1608	1502	1184	1514	1380
LTR105_Mam:ERVL:LTR	6.56453	1.23431	0.840431	1.46866	0.141925	0.187205	16	5	18	8	1	2	9	2
RLTR17B_Mm:ERVK:LTR	1962.59	-0.265447	0.181109	-1.46567	0.142738	0.188176	2243	2073	2544	2162	1593	1865	2136	1379
MamRep4096:hAT:DNA	28.1909	-0.733935	0.500996	-1.46495	0.142934	0.188381	18	22	28	39	29	26	58	10
Eulor6B:DNA:DNA?	14.0122	0.718643	0.490785	1.46427	0.14312	0.188579	24	25	18	22	7	6	17	6
DNA1_Mam:TcMar:DNA	5.93165	1.2405	0.848801	1.46148	0.143884	0.189461	6	10	22	5	3	1	6	2
MER63D:hAT-Blackjack:DNA	106.96	-0.354898	0.24418	-1.45342	0.146106	0.192086	130	110	115	120	95	100	139	64
MARNA:TcMar-Mariner:DNA	87.0821	0.388588	0.26757	1.45228	0.146422	0.192471	133	120	112	134	43	66	88	52
MER94B:hAT-Blackjack:DNA	4.30113	1.49929	1.03272	1.45178	0.146563	0.192605	17	8	4	3	4	1	1	1
LTR33A:ERVL:LTR	60.2154	0.636075	0.438654	1.45006	0.147042	0.193166	62	66	140	102	47	22	60	27
LTR16A:ERVL:LTR	174.294	-0.378282	0.261126	-1.44866	0.147433	0.193608	207	148	199	209	151	136	226	133
L1MDa:L1:LINE	764.593	0.328958	0.227147	1.44821	0.147557	0.193748	1042	945	1248	1070	553	448	808	426
MER34A:ERV1:LTR	97.2205	-0.452093	0.312371	-1.4473	0.147814	0.194013	132	75	120	87	85	79	115	84
MLT1E1A:ERVL-MaLR:LTR	172.257	-0.53936	0.373845	-1.44274	0.149095	0.195398	211	121	173	199	197	102	181	164
CR1_Mam:CR1:LINE	65.5064	0.498859	0.346624	1.4392	0.150095	0.196484	88	100	126	78	29	42	87	29
RLTR20C1_MM:ERVK:LTR	491.681	0.442722	0.308028	1.43728	0.15064	0.197116	739	585	921	624	218	335	635	241
MTB:ERVL-MaLR:LTR	1558.76	0.288386	0.201105	1.43401	0.15157	0.198184	2139	2085	2492	1975	1012	960	1739	935
UCON13:Penelope:LINE?	1.53309	2.87198	2.00278	1.434	0.151573	0.198184	3	0	10	1	0	1	0	0
LTR88a:Gypsy:LTR	22.4507	-0.944215	0.66138	-1.42764	0.153395	0.200287	26	19	14	18	31	8	11	36
RMER16B:ERVK:LTR	26.912	-0.936543	0.657547	-1.4243	0.15436	0.20131	28	3	22	38	30	19	38	27
RLTR13E:ERVK:LTR	354.047	-0.423987	0.298569	-1.42006	0.155589	0.202723	436	298	412	379	291	230	580	263
Charlie4:hAT-Charlie:DNA	38.8487	0.755501	0.534134	1.41444	0.157232	0.204548	71	24	72	76	10	24	30	29
LTR107_Mam:LTR:LTR	23.7443	0.875195	0.62045	1.41058	0.158369	0.205875	52	21	32	49	11	23	22	2
ORR1B2-int:ERVL-MaLR:LTR	176.872	0.533107	0.378436	1.40871	0.158921	0.206526	315	172	280	283	132	63	174	103
RLTR13C1:ERVK:LTR	280.634	-0.523191	0.372139	-1.4059	0.159754	0.207491	324	137	339	351	239	309	355	188
RLTR9C:ERVK:LTR	85.7656	-0.59533	0.424834	-1.40133	0.161117	0.209066	97	51	87	107	85	42	146	71
L1M1:L1:LINE	60.4497	0.539336	0.386075	1.39697	0.162422	0.210602	81	57	126	97	38	29	68	30
L1_Mur2:L1:LINE	4112.08	0.415389	0.297887	1.39445	0.163181	0.211419	6224	3714	6715	6919	2533	2513	4342	2290
UCON11:UCON11:Unknown	1.52532	-2.05059	1.47079	-1.39422	0.163253	0.211477	1	0	2	0	2	1	3	2
Charlie18a:hAT-Charlie:DNA	41.8719	0.670527	0.481006	1.39401	0.163315	0.21153	45	48	97	71	20	27	57	10
L1ME4b:L1:LINE	384.12	-0.356112	0.25549	-1.39384	0.163365	0.211564	419	380	459	443	343	277	408	348
MER34B-int:ERV1:LTR	332.912	-0.25436	0.182859	-1.39101	0.164221	0.212509	398	398	388	357	242	317	426	217
Eulor12:DNA:DNA?	1.35412	2.66899	1.92149	1.38902	0.164828	0.213199	5	0	5	2	0	1	0	0
RMER6A:ERVK:LTR	1817.82	0.364365	0.263065	1.38507	0.16603	0.214571	2578	2248	2993	2528	1018	1189	2381	850
MIR3:MIR:SINE	3825.1	-0.238109	0.173609	-1.37153	0.170211	0.219347	4285	4397	5104	4023	3104	3507	4037	2770
RLTR26_Mus:ERVK:LTR	307.899	-0.477629	0.348746	-1.36956	0.170823	0.220082	385	242	298	367	330	176	354	283
UCON12:UCON12:Unknown	1.75343	-2.40026	1.75306	-1.36919	0.170941	0.220191	1	2	0	0	1	1	10	0
RLTR46A2:ERVK:LTR	2.89063	1.50855	1.10232	1.36852	0.171149	0.220422	2	5	12	3	1	1	2	1
MER110-int:ERV1:LTR	3.47298	1.39212	1.02823	1.3539	0.175768	0.225808	10	4	6	5	1	0	2	3
MamGypLTR1a:Gypsy:LTR	4.3304	1.64631	1.22141	1.34787	0.177699	0.227895	12	6	14	2	0	0	7	1
Charlie2a:hAT-Charlie:DNA	76.9497	0.402573	0.299578	1.3438	0.179013	0.229407	90	136	121	101	47	46	97	35
UCON2:UCON2:Unknown	36.8721	0.49797	0.370987	1.34229	0.179503	0.229943	37	58	62	61	27	23	24	23
LTR50:ERVL:LTR	91.7066	-0.513803	0.383386	-1.34017	0.180189	0.23072	103	57	121	98	95	74	79	89
MER90a:ERV1:LTR	55.9609	0.506657	0.379999	1.33331	0.18243	0.233151	97	90	104	45	33	27	65	30
L1MB3:L1:LINE	1476.06	-0.385451	0.290193	-1.32825	0.184094	0.23511	1565	1374	1906	1622	1571	1023	1416	1273
MER89-int:ERV1:LTR	1.86533	2.36179	1.77982	1.32698	0.184514	0.23558	2	0	2	11	0	0	1	1
Arthur1C:hAT-Tip100:DNA	10.7151	-1.03291	0.787621	-1.31143	0.189712	0.241359	5	9	16	6	15	1	22	10
MER95:ERV1:LTR	1.29704	2.54303	1.94456	1.30777	0.190951	0.242714	2	0	6	3	0	0	0	1
MER34:ERV1:LTR	114.655	0.451266	0.347062	1.30024	0.193517	0.245615	121	176	222	154	104	73	72	58
Tigger6a:TcMar-Tigger:DNA	82.7183	0.377036	0.290437	1.29817	0.19423	0.246412	133	132	107	104	46	50	106	42
MLT1G1:ERVL-MaLR:LTR	270.717	0.442901	0.342115	1.2946	0.195459	0.247834	440	240	400	482	131	168	317	155
MER104:TcMar-Tc2:DNA	29.4393	0.515163	0.398432	1.29297	0.19602	0.248446	54	33	41	47	18	17	35	12
LTR37B:ERV1:LTR	39.2695	-0.661719	0.512032	-1.29234	0.19624	0.248686	53	36	42	23	55	16	37	41
MLTR31A_MM:ERVK:LTR	118.288	-0.500057	0.387036	-1.29202	0.196351	0.248816	141	62	158	131	85	127	187	71
L1ME3A:L1:LINE	305.731	0.353115	0.273452	1.29132	0.196592	0.249063	409	379	457	484	233	158	271	201
MTEb-int:ERVL-MaLR:LTR	173.407	-0.353697	0.274242	-1.28973	0.197146	0.249627	159	220	209	186	159	106	230	141
L1MB2:L1:LINE	657.891	0.249005	0.193079	1.28965	0.197171	0.249639	850	855	1065	851	470	446	661	391
L1M3e:L1:LINE	130.388	-0.337846	0.262326	-1.28789	0.197785	0.250317	146	147	167	124	115	92	144	116
B1F2:Alu:SINE	6596.9	-0.243754	0.189609	-1.28557	0.198595	0.251163	7425	7339	8867	6997	5766	5383	7058	4910
HAL1b:L1:LINE	99.0342	0.321552	0.250225	1.28505	0.198774	0.25136	130	144	144	139	55	65	95	71
RLTR14_RN:ERV1:LTR	147.808	0.405202	0.317775	1.27512	0.202266	0.255242	190	225	213	226	87	62	190	89
MER68-int:ERVL:LTR	11.4983	1.01964	0.802466	1.27064	0.203858	0.256947	16	6	21	34	2	6	18	2
ERVB4_2-I_MM-int:ERVK:LTR	337.922	-0.473247	0.374337	-1.26423	0.206148	0.259531	374	266	413	372	350	159	410	334
B4:B4:SINE	16262.7	-0.206545	0.16484	-1.253	0.210204	0.264052	18573	18291	21569	18078	13363	13728	18368	11392
LTR33C:ERVL:LTR	39.9843	-0.506653	0.405908	-1.2482	0.211959	0.266017	52	44	23	47	36	34	38	40
L1MC5:L1:LINE	728.456	0.269508	0.218457	1.23369	0.217319	0.271954	977	858	1202	989	512	482	778	409
MLT1F-int:ERVL-MaLR:LTR	37.975	0.420662	0.34266	1.22763	0.219584	0.274457	65	48	53	54	18	33	38	19
MER134:DNA:DNA?	1.35612	1.84644	1.50588	1.22615	0.220141	0.275056	4	2	3	2	0	1	1	0
ETnERV-int:ERVK:LTR	1108.32	-0.418665	0.341973	-1.22426	0.220853	0.275816	986	1270	1468	1100	1033	539	1891	809
MTE2b-int:ERVL-MaLR:LTR	204.998	-0.42256	0.345167	-1.22422	0.22087	0.275827	279	126	219	253	158	164	302	157
UCON10:UCON10:Unknown	4.1627	1.27636	1.04363	1.22299	0.221332	0.276334	8	1	6	14	1	4	2	1
FordPrefect_a:hAT-Tip100:DNA	1.22365	3.41654	2.80827	1.2166	0.223758	0.278933	0	0	5	7	0	0	0	0
Tigger17c:TcMar-Tigger:DNA	235.998	-0.461861	0.380146	-1.21496	0.224382	0.279613	249	166	289	292	273	168	187	220
MLT1A:ERVL-MaLR:LTR	538.353	0.321607	0.266123	1.20849	0.226859	0.282282	817	613	798	787	388	280	583	324
L1ME4a:L1:LINE	384.867	-0.2997	0.248148	-1.20774	0.227146	0.282551	464	352	516	412	321	355	525	220
RLTR9A:ERVK:LTR	223.782	-0.301402	0.249593	-1.20757	0.227212	0.282611	291	220	261	242	159	195	336	143
UCON4:UCON4:Unknown	20.4725	0.632069	0.525922	1.20183	0.22943	0.285027	44	38	28	17	10	23	11	8
LTR16B2:ERVL:LTR	29.2421	0.606617	0.504822	1.20165	0.229501	0.285104	43	35	58	43	27	10	35	7
MLTR32C_MM:ERVK:LTR	21.335	-0.548289	0.456727	-1.20047	0.229956	0.285603	18	33	24	14	11	27	26	19
L1_Mur1:L1:LINE	2078.57	0.361805	0.302007	1.198	0.230916	0.286574	3044	1998	3259	3435	1507	1093	2004	1306
LTR81B:Gypsy:LTR	11.2783	0.731547	0.611423	1.19647	0.231515	0.287249	24	17	25	6	7	6	10	5
MER44D:TcMar-Tigger:DNA	165.554	-0.280064	0.234611	-1.19373	0.232582	0.288439	156	221	224	161	151	137	187	116
MER68C:ERVL:LTR	2.46899	1.6888	1.41644	1.19228	0.233151	0.289101	1	13	3	3	0	3	1	0
RLTR4_MM-int:ERV1:LTR	17534.6	-0.618969	0.519772	-1.19085	0.233713	0.289719	27506	9332	6971	24738	17015	19052	13211	16822
RMER19B:ERVK:LTR	3775.41	-0.232973	0.195743	-1.1902	0.233969	0.290002	4366	3723	4895	4540	3040	3346	4440	2560
LTR75B:ERVL:LTR	3.37985	1.25657	1.05982	1.18564	0.235763	0.291988	8	9	4	3	2	0	1	3
ORR1D1:ERVL-MaLR:LTR	4081.06	0.261118	0.220876	1.1822	0.237128	0.293524	5656	4761	6269	5776	3000	2503	4146	2486
L1M:L1:LINE	41.8553	0.531314	0.450729	1.17879	0.238483	0.294957	72	65	59	56	23	13	66	18
MTB_Mm:ERVL-MaLR:LTR	1051	0.233813	0.19844	1.17825	0.238696	0.295188	1446	1240	1609	1444	686	742	1094	650
ORSL-2b:hAT-Tip100:DNA	47.3266	-0.40695	0.347936	-1.16961	0.242158	0.299019	57	52	54	43	55	29	52	37
MER103C:hAT-Charlie:DNA	163.577	-0.278029	0.237958	-1.1684	0.242647	0.299507	189	182	218	161	136	117	202	130
UCON31:UCON31:Unknown	9.42431	0.992638	0.856754	1.1586	0.246618	0.303764	17	3	24	18	6	1	4	8
MuRRS-int:ERV1:LTR	4718.41	-0.414399	0.361019	-1.14786	0.251027	0.30866	5499	2777	5755	6206	3708	5919	4431	3331
Helitron1Nb_Mam:Helitron:RC	3.99514	1.30249	1.13569	1.14687	0.251435	0.309102	5	2	18	4	1	0	5	2
RLTR33:ERVK:LTR	390.325	0.263945	0.231243	1.14142	0.253695	0.31163	594	455	599	505	284	256	429	207
RLTR12C:ERVK:LTR	106.108	0.322414	0.282931	1.13955	0.254474	0.312455	125	184	169	125	66	62	134	56
RLTR22_Mus:ERVK:LTR	250.662	-0.287517	0.253596	-1.13376	0.256895	0.315186	253	227	351	308	216	234	280	169
RLTR19C:ERVK:LTR	60.1777	0.374893	0.333637	1.12366	0.261159	0.319915	88	64	112	80	30	44	70	32
MLT1J2-int:ERVL-MaLR:LTR	1.9769	1.89664	1.6962	1.11817	0.263494	0.322491	7	1	8	0	1	0	2	0
LTR85c:Gypsy:LTR	29.7098	0.583324	0.52335	1.1146	0.265023	0.32414	52	15	61	50	17	14	29	18
MER31-int:ERV1:LTR	5.89764	1.32293	1.19421	1.10778	0.267956	0.327352	15	18	10	1	5	0	7	0
RLTR12G:ERVK:LTR	31.662	0.635301	0.575774	1.10339	0.269859	0.32936	50	25	68	51	17	6	47	16
LTR80A:ERVL:LTR	3.82431	1.11056	1.00658	1.1033	0.269898	0.329385	5	6	8	8	0	1	7	1
RLTR19A2:ERVK:LTR	14.0987	-0.519902	0.47551	-1.09336	0.274238	0.334045	13	15	15	16	7	15	23	11
MLT1-int:ERVL-MaLR:LTR	60.6145	0.444832	0.409997	1.08496	0.277937	0.338024	90	80	85	99	21	53	85	21
ORR1D2:ERVL-MaLR:LTR	2483.45	-0.247243	0.229471	-1.07745	0.28128	0.341506	2806	2358	3519	2794	2041	1910	2905	1915
Charlie1a:hAT-Charlie:DNA	1015.31	0.242731	0.22564	1.07575	0.28204	0.342338	1438	1153	1640	1331	584	786	1133	590
B1_Mur1:Alu:SINE	13219.8	0.190607	0.177404	1.07442	0.282634	0.343006	16834	17609	20644	16405	8509	10583	14717	7251
RLTR6C_Mm:ERV1:LTR	156.227	-0.505402	0.470465	-1.07426	0.282705	0.34308	290	128	73	157	111	193	237	82
RLTR46:ERVK:LTR	1.65302	1.54829	1.45181	1.06645	0.286221	0.346702	4	6	2	1	1	0	2	0
ERVL-E-int:ERVL:LTR	254.106	-0.285773	0.268357	-1.0649	0.286922	0.347433	347	232	283	291	225	201	257	210
UCON28b:UCON28b:Unknown	2.74483	-1.60589	1.52296	-1.05446	0.291674	0.352481	0	2	3	2	6	0	9	0
LTR40A1:ERVL:LTR	27.1474	0.591808	0.563772	1.04973	0.293843	0.354781	44	20	51	49	5	24	34	12
RMER16A2:ERVK:LTR	78.1292	0.39267	0.375357	1.04612	0.295504	0.356571	113	78	156	102	33	64	98	36
RMER3D-int:ERVK:LTR	632.518	0.270876	0.260186	1.04108	0.297836	0.359034	882	688	1028	893	381	473	778	307
MER90:ERV1:LTR	27.7152	0.574187	0.552537	1.03918	0.29872	0.360004	48	19	53	46	16	33	14	9
Kanga1a:TcMar-Tc2:DNA	22.9293	-0.609389	0.587559	-1.03715	0.299664	0.360952	27	6	28	29	26	16	20	24
IAPEY3C_LTR:ERVK:LTR	23.9771	0.439211	0.424216	1.03535	0.300507	0.361872	25	27	47	40	13	16	21	16
L1M4:L1:LINE	3580.17	0.220806	0.213429	1.03456	0.300874	0.362259	4860	4157	5442	5000	2471	2330	4060	2096
MLTR31FA_MM:ERVK:LTR	443.649	-0.325206	0.3153	-1.03142	0.302345	0.363838	526	303	573	574	322	446	614	272
Lx10:L1:LINE	1299.05	0.321918	0.312527	1.03005	0.302986	0.364515	1843	1243	1997	2161	1007	682	1173	852
RLTR31C_MM:ERVK:LTR	306.413	-0.268992	0.263496	-1.02086	0.307322	0.369024	306	322	486	297	284	263	314	219
MER99:hAT:DNA	23.9344	0.531688	0.522909	1.01679	0.309254	0.370941	32	21	65	26	12	19	28	8
RLTR13D6:ERVK:LTR	179.43	0.279633	0.277094	1.00916	0.312896	0.374776	228	189	301	274	101	129	200	108
RLTR12D:ERVK:LTR	129.468	-0.288683	0.286438	-1.00784	0.313532	0.37548	148	104	191	145	101	122	156	89
RMER20B:ERVK:LTR	260.483	-0.382504	0.380677	-1.0048	0.314993	0.376921	282	210	348	299	303	125	282	226
B4A:B4:SINE	30014.8	0.167164	0.166814	1.0021	0.316297	0.37824	39359	37763	45657	38045	20630	22698	32111	17736
RLTR28:ERVL:LTR	658.594	0.208902	0.208789	1.00054	0.317047	0.379025	862	904	1009	811	416	461	824	355
IAPEY2_LTR:ERVK:LTR	183.311	-0.294963	0.296026	-0.99641	0.319051	0.381064	205	169	230	226	151	110	255	149
Charlie10b:hAT-Charlie:DNA	3.45743	1.20671	1.21692	0.991614	0.321386	0.383552	3	10	2	10	0	2	6	0
MLT1I-int:ERVL-MaLR:LTR	6.9168	0.862958	0.872349	0.989235	0.322548	0.384825	6	4	16	18	1	4	3	7
LTR79:ERVL:LTR	37.2285	0.334712	0.340086	0.984197	0.325018	0.387354	55	51	59	45	29	19	33	25
L2c:L2:LINE	2872.35	-0.197342	0.201164	-0.981004	0.326591	0.389012	3403	3087	3934	3128	2434	2157	3283	2110
MER51-int:ERV1:LTR	4.59059	1.00771	1.03336	0.975183	0.32947	0.392075	12	1	3	14	1	2	4	3
Kanga1:TcMar-Tc2:DNA	88.2315	-0.370105	0.381082	-0.971195	0.331451	0.394096	137	58	112	80	92	64	94	69
RMER17A2:ERVK:LTR	702.174	0.247095	0.256979	0.961535	0.336283	0.399115	986	721	1070	1059	417	472	778	453
MERV1_LTR:ERV1:LTR	331.103	0.278606	0.290987	0.957452	0.338339	0.401213	424	369	614	428	229	252	237	230
UCON17:UCON17:Unknown	1.77471	-1.36246	1.43467	-0.949668	0.342281	0.405317	2	0	3	0	3	3	1	1
Tigger18a:TcMar-Tigger:DNA	67.7381	0.360069	0.379983	0.947595	0.343336	0.406371	97	114	110	69	23	51	96	35
L1MEd:L1:LINE	774.971	0.187856	0.200242	0.938145	0.34817	0.411439	922	1001	1215	1043	522	523	838	497
Arthur1A:hAT-Tip100:DNA	12.5579	-0.542595	0.580478	-0.934738	0.349923	0.413038	12	9	14	17	7	11	29	6
Charlie4z:hAT-Charlie:DNA	166.841	-0.2798	0.299329	-0.934756	0.349914	0.413038	191	161	231	179	183	108	192	111
RLTR44C:ERVK:LTR	56.2244	0.315531	0.337954	0.933653	0.350483	0.413638	58	109	83	70	31	47	68	24
IMPB_01:Satellite:Satellite	2899.76	0.195978	0.210362	0.931624	0.351531	0.414643	3842	3462	4349	3994	2049	1836	3277	1766
LTR33A_:ERVL:LTR	47.6964	0.379715	0.407917	0.930862	0.351925	0.415064	64	35	88	83	30	30	45	30
RLTR11D:ERVK:LTR	147.813	-0.278875	0.300733	-0.927319	0.353761	0.416938	158	144	174	196	134	100	146	134
MER34A1:ERV1:LTR	50.3278	0.427963	0.462077	0.926173	0.354356	0.417537	64	81	66	82	26	13	76	32
MER92A:ERV1:LTR	2.18394	1.45672	1.57333	0.92588	0.354508	0.41768	2	0	8	6	2	0	2	0
MLTR11B:ERVK:LTR	678.693	0.196707	0.212898	0.923951	0.355512	0.418719	917	849	1077	830	522	432	699	414
BGLII_Mur:ERVK:LTR	126.51	-0.242825	0.262907	-0.923616	0.355686	0.418852	150	116	182	138	94	123	154	82
MLT1E2-int:ERVL-MaLR:LTR	1.81682	1.38525	1.5015	0.922579	0.356226	0.419365	2	6	3	3	0	0	4	0
LTRIS3:ERV1:LTR	80.1478	0.270341	0.293859	0.919968	0.35759	0.420784	109	131	118	89	50	82	70	37
Lx7:L1:LINE	7006.62	-0.247657	0.269561	-0.918745	0.358229	0.421459	8479	5743	9167	8832	6235	5363	7468	5434
Ricksha_0:MULE-MuDR:DNA	12.3285	0.605104	0.65954	0.917463	0.3589	0.422093	10	27	29	11	2	13	12	6
Eulor2A:DNA:DNA?	1.60644	-1.54523	1.69002	-0.914325	0.360546	0.423811	0	0	2	2	0	2	1	4
MER113:hAT-Charlie:DNA	74.7013	0.274405	0.30094	0.911826	0.36186	0.425138	99	115	116	85	50	43	62	60
LTR52:ERVL:LTR	23.1015	0.422539	0.465416	0.907873	0.363945	0.427258	20	32	39	42	20	15	13	14
ID4_:ID:SINE	6988.88	0.151591	0.167008	0.907689	0.364042	0.427341	9005	8915	10597	8759	4759	5140	7530	4347
ERVB4_2-LTR_MM:ERVK:LTR	31.1088	0.380784	0.421644	0.903094	0.366476	0.429851	55	33	43	47	20	17	44	12
ERV3-16A3_I-int:ERVL:LTR	119.012	0.306234	0.345277	0.886925	0.375119	0.438784	131	113	224	194	67	76	120	84
MT-int:ERVL-MaLR:LTR	261.567	0.219507	0.249162	0.88098	0.378329	0.441956	382	368	386	293	141	178	265	201
MMERVK10D3_LTR:ERVK:LTR	28.2499	0.460781	0.527102	0.874177	0.382022	0.445669	28	73	38	31	14	16	47	8
L1M4a1:L1:LINE	70.6406	0.297477	0.341917	0.870027	0.384286	0.447918	97	89	128	82	44	34	95	41
MamGypLTR1b:Gypsy:LTR	19.7043	0.433177	0.50069	0.86516	0.386951	0.450598	24	41	27	23	17	7	12	16
PB1:Alu:SINE	4921.64	-0.155603	0.180443	-0.862336	0.388503	0.452192	5561	5595	6807	5629	4087	3907	5466	3436
B3A:B2:SINE	28072.6	0.146176	0.170304	0.858327	0.390712	0.454312	35325	36670	43410	34217	18280	22843	30478	16481
RLTR20A4:ERVK:LTR	1157.89	0.154533	0.180115	0.85797	0.390909	0.454431	1584	1560	1630	1414	773	837	1393	656
X5B_LINE:CR1:LINE	4.04319	0.906595	1.05712	0.857606	0.39111	0.454615	7	8	4	8	4	0	6	0
Mam_R4:Dong-R4:LINE	4.45978	0.937282	1.09346	0.85717	0.391351	0.454845	3	21	5	2	0	4	3	3
Charlie23a:hAT-Charlie:DNA	20.0879	0.465665	0.546538	0.852027	0.394199	0.457591	40	14	46	18	10	13	24	10
RLTR41:ERV1:LTR	310.63	-0.191184	0.224706	-0.850819	0.39487	0.45827	382	339	395	352	270	215	397	210
MER45C:hAT-Tip100:DNA	9.85369	-0.658673	0.776373	-0.848398	0.396216	0.459566	14	3	11	10	17	2	11	8
MER129:LTR:LTR?	4.65629	-0.945887	1.11593	-0.847624	0.396648	0.459966	1	0	11	4	8	2	7	3
MLT1F1:ERVL-MaLR:LTR	250.54	0.262288	0.310417	0.844956	0.398135	0.461458	334	261	442	342	209	127	257	150
MER97b:hAT-Tip100:DNA	4.50129	1.11694	1.32769	0.84126	0.400202	0.463468	21	1	4	5	0	3	8	0
MamGypLTR1c:Gypsy:LTR	7.13022	0.843513	1.01005	0.83512	0.40365	0.466869	15	1	16	13	2	1	3	9
RLTR23:ERV1:LTR	522.018	-0.236784	0.285633	-0.828979	0.407116	0.470284	580	682	633	541	544	340	458	435
RLTR19-int:ERVK:LTR	5850.1	-0.122952	0.148386	-0.828597	0.407332	0.4705	7102	7252	6956	7060	4284	4881	7028	3922
LTRIS4B:ERV1:LTR	31.6851	-0.340314	0.416313	-0.817447	0.413673	0.476998	32	40	42	29	32	37	40	10
Kanga2_a:TcMar-Tc2:DNA	72.2743	-0.262969	0.322452	-0.815528	0.41477	0.478047	107	69	95	62	57	51	102	52
L1M7:L1:LINE	28.8622	-0.355074	0.436148	-0.814113	0.41558	0.478766	45	31	21	31	20	17	46	25
LTR73:ERV1:LTR	36.392	-0.475242	0.5855	-0.811686	0.416972	0.480248	45	41	39	29	42	11	21	51
MURVY-int:ERV1:LTR	133.932	-0.295915	0.36514	-0.810415	0.417702	0.481002	186	98	180	142	69	121	219	94
MamGypLTR3a:Gypsy:LTR	23.7285	0.328282	0.408781	0.803075	0.421931	0.485349	37	35	34	28	14	10	27	18
ID_B1:B4:SINE	37701.5	-0.126219	0.157863	-0.799552	0.42397	0.487415	43147	45924	51868	42011	30106	31867	41008	25390
MER5B:hAT-Charlie:DNA	942.274	0.17146	0.215317	0.796318	0.425847	0.489326	1337	1120	1358	1229	652	656	865	678
RLTR44E:ERVK:LTR	40.9965	-0.34905	0.441546	-0.790518	0.429226	0.492589	27	70	64	25	34	29	50	36
L1M3c:L1:LINE	20.3369	-0.427677	0.547112	-0.781699	0.434392	0.497947	24	13	20	29	14	14	15	28
L1MC4:L1:LINE	1488.52	-0.149029	0.191001	-0.780253	0.435242	0.498779	1819	1547	2019	1750	1155	1254	1691	1023
Arthur1:hAT-Tip100:DNA	103.912	-0.235066	0.301971	-0.778439	0.43631	0.499802	129	101	152	102	60	88	150	78
LTR53B:ERVL:LTR	9.95502	-0.519592	0.670417	-0.775028	0.438323	0.501663	6	11	21	4	13	8	11	6
MER127:TcMar-Tigger:DNA	9.45898	-0.412321	0.532286	-0.774623	0.438562	0.50192	10	9	13	9	8	8	11	8
LTR103_Mam:ERV1:LTR	7.21225	-0.739639	0.955119	-0.774395	0.438697	0.502056	9	0	14	4	12	6	5	5
LTR86B1:ERVL:LTR	4.49097	-0.710516	0.920916	-0.771531	0.440392	0.503601	4	9	4	1	5	3	11	1
MER45R:hAT-Tip100:DNA	26.8547	-0.382396	0.49566	-0.771489	0.440417	0.50361	29	17	30	41	26	14	49	15
MERV1_I-int:ERV1:LTR	1302.65	0.198378	0.257405	0.770684	0.440894	0.504054	1845	1370	1902	1895	835	906	1671	685
L1MC4a:L1:LINE	655.745	0.214739	0.27942	0.768519	0.442179	0.505228	867	759	1170	773	486	351	683	453
Charlie13a:hAT-Charlie:DNA	33.0731	0.277872	0.36538	0.760501	0.446955	0.509921	40	53	33	57	20	25	30	22
Tigger19a:TcMar-Tigger:DNA	175.359	0.221718	0.291624	0.760285	0.447084	0.510032	253	245	225	234	74	127	225	118
RLTR20A:ERVK:LTR	35.2085	0.321303	0.423287	0.759067	0.447812	0.510772	35	54	63	47	30	12	40	21
RLTR1:ERV1:LTR	5.62008	-0.547718	0.721928	-0.758688	0.448039	0.510994	5	7	6	5	7	2	6	6
LTR88c:Gypsy:LTR	18.5544	0.356106	0.477985	0.745015	0.456263	0.519005	17	36	33	21	8	20	17	9
MER91B:hAT-Tip100:DNA	42.4657	-0.245743	0.331297	-0.741762	0.458232	0.521023	55	47	55	40	32	27	56	36
PB1D7:Alu:SINE	8396.82	0.122743	0.16581	0.740262	0.459141	0.521871	10648	11303	12725	9783	5759	6735	9333	4797
Tigger17b:TcMar-Tigger:DNA	15.1977	0.481185	0.653821	0.735958	0.461756	0.524416	24	14	15	35	2	15	12	12
Tigger5:TcMar-Tigger:DNA	359.643	0.151957	0.20716	0.733526	0.463237	0.525762	434	503	573	416	239	259	426	210
ORR1A2-int:ERVL-MaLR:LTR	2017.27	0.155465	0.212255	0.732445	0.463897	0.526361	2512	2898	3043	2359	1247	1573	2585	1047
Zaphod3:hAT-Tip100:DNA	32.7884	0.326122	0.447169	0.729304	0.465816	0.528183	59	49	55	23	18	15	36	26
RMER4B:ERVK:LTR	1476.28	-0.156424	0.217691	-0.718559	0.472413	0.534773	1838	1451	2027	1735	1090	1446	1616	951
Lx4B:L1:LINE	1482.87	-0.224056	0.313215	-0.715342	0.474398	0.536678	1973	1053	1876	1956	1178	1049	2019	1053
L1M3:L1:LINE	1207.72	-0.158545	0.22188	-0.714553	0.474885	0.53706	1353	1321	1736	1372	954	863	1625	797
L1_Mur3:L1:LINE	4679.66	0.177382	0.248674	0.713312	0.475653	0.537719	6311	4779	7449	6500	3474	2971	4941	2978
MER57-int:ERV1:LTR	19.2644	-0.4622	0.649004	-0.712168	0.476361	0.538367	13	11	33	24	28	15	7	17
UCON29:PiggyBac:DNA	14.0853	0.36402	0.512154	0.710764	0.47723	0.539197	17	14	25	24	12	7	16	6
RLTR20C:ERVK:LTR	33.604	-0.285489	0.40205	-0.710084	0.477652	0.539593	31	61	36	28	34	32	42	15
RMER10B:ERVL:LTR	625.779	0.127795	0.179977	0.710064	0.477664	0.539593	809	928	857	728	468	437	612	421
RLTR19A:ERVK:LTR	55.8956	-0.293103	0.414547	-0.707044	0.479539	0.541405	46	68	98	44	56	34	50	53
Tigger12c:TcMar-Tigger:DNA	11.3039	0.442176	0.62997	0.7019	0.482742	0.544464	13	8	31	14	5	11	11	5
FAM:Alu:SINE	35.9264	0.258966	0.369243	0.701342	0.483089	0.544798	45	48	55	51	27	33	39	11
L1MCc:L1:LINE	127.212	0.242357	0.346714	0.699011	0.484545	0.546267	188	104	203	196	103	78	108	84
UCON28a:UCON28a:Unknown	5.2414	0.807658	1.16159	0.695302	0.486866	0.548478	13	0	8	12	5	3	5	0
LTR72_RN:ERV1:LTR	75.7283	0.291783	0.423871	0.688378	0.491215	0.552696	130	57	135	98	35	55	111	35
RLTR20B5_MM:ERVK:LTR	150.721	-0.155767	0.226669	-0.687197	0.491959	0.553456	158	180	178	205	113	142	168	98
L1M3a:L1:LINE	4.10446	0.88146	1.29589	0.680195	0.496381	0.557582	8	1	4	13	4	5	0	0
LTR28:ERV1:LTR	3.54346	0.73304	1.07985	0.678838	0.49724	0.558436	9	6	5	3	1	0	8	1
MER117:hAT-Charlie:DNA	53.5797	0.259106	0.383041	0.676444	0.498759	0.559945	83	48	93	71	33	47	66	20
MER54B:ERVL:LTR	32.6026	-0.273417	0.405744	-0.673865	0.500397	0.561497	35	38	54	23	24	27	30	32
L1MC1:L1:LINE	1019.42	0.165952	0.249281	0.665722	0.505589	0.566401	1299	1308	1511	1340	807	552	1016	725
RLTR44B:ERVK:LTR	90.4003	0.167003	0.25266	0.66098	0.508625	0.569385	103	124	141	117	63	80	81	53
MER3:hAT-Charlie:DNA	830.092	-0.138038	0.210018	-0.657266	0.51101	0.571731	968	912	1199	925	659	603	1000	591
RLTR4_Mm:ERV1:LTR	4070.79	-0.302048	0.460122	-0.656452	0.511534	0.572241	7198	3057	1947	5955	3544	3673	3507	3474
MLT2B1:ERVL:LTR	205.066	-0.166646	0.255351	-0.652617	0.514003	0.574682	218	235	256	267	201	160	190	143
L1_Mus2:L1:LINE	14328.4	-0.182201	0.282336	-0.645334	0.518711	0.579096	18718	11861	17870	18982	12130	12278	12963	11162
L1MC2:L1:LINE	600.814	0.188465	0.293796	0.641483	0.521209	0.581537	858	529	913	913	421	380	620	408
MER63B:hAT-Blackjack:DNA	107.072	0.20359	0.317786	0.640652	0.521749	0.582082	119	173	187	108	74	65	146	53
L1MA4:L1:LINE	1255	0.133083	0.207903	0.64012	0.522095	0.58239	1672	1449	1930	1590	906	942	1454	681
MIRb:MIR:SINE	8668.82	-0.0984853	0.154151	-0.638888	0.522896	0.583138	10501	10390	11644	9906	6393	7187	9703	6038
Tigger1a_Art:TcMar-Tigger:DNA	9.44668	0.423723	0.669604	0.632796	0.526867	0.586811	23	7	16	9	4	8	13	3
MurSAT1:Satellite:Satellite	2.62654	-0.72456	1.15615	-0.626699	0.530857	0.590474	2	0	6	2	3	1	5	2
MYSERV-int:ERVK:LTR	463.413	0.153738	0.24531	0.62671	0.530849	0.590474	601	611	751	516	338	269	484	333
MER21-int:ERVL:LTR	8.09206	-0.406915	0.653056	-0.623093	0.533223	0.59264	6	11	7	11	12	4	7	6
MER106B:hAT-Charlie:DNA	30.4392	-0.250771	0.403351	-0.621719	0.534126	0.593389	46	31	22	41	20	26	42	22
LTR67B:ERVL:LTR	79.1265	-0.177962	0.288875	-0.616052	0.53786	0.596978	82	103	105	88	65	49	115	52
MTC:ERVL-MaLR:LTR	6232.06	-0.122278	0.199416	-0.613177	0.539759	0.598837	7557	6362	8733	7498	4789	5084	7194	4239
L1MD3:L1:LINE	391.405	-0.143366	0.23463	-0.611029	0.54118	0.600247	534	378	520	446	285	378	449	243
L1MC3:L1:LINE	899.064	-0.135978	0.224869	-0.604699	0.545379	0.604193	1062	956	1237	1076	796	625	1002	636
Tigger11a:TcMar-Tigger:DNA	5.37548	-0.541273	0.900616	-0.601003	0.547838	0.60656	11	6	4	1	5	3	3	8
L1M5:L1:LINE	3208.08	0.127565	0.212446	0.600459	0.5482	0.60694	4305	3515	4858	4237	2386	2256	3544	1916
LTR109A2:ERV1:LTR	1.97801	-1.16568	1.98822	-0.586293	0.557679	0.615901	2	0	2	2	8	0	0	0
L1M2a:L1:LINE	48.3562	-0.491935	0.852235	-0.577229	0.563785	0.621829	64	23	63	51	71	1	37	60
L1MA7:L1:LINE	582.924	0.142673	0.24731	0.5769	0.564007	0.622032	799	632	917	743	424	364	704	349
YREP_Mm:YREP_Mm:Unknown	664.648	0.124085	0.215848	0.574875	0.565376	0.623348	831	790	1031	857	447	602	709	350
L1MB8:L1:LINE	1504.92	0.110374	0.192398	0.573677	0.566186	0.624048	1978	1790	2254	1886	1089	1085	1736	884
MamRep564:MamRep564:Unknown	11.0303	0.339341	0.594456	0.570844	0.568106	0.625755	16	9	26	11	7	6	9	9
MMSAT4:Satellite:Satellite	8524.65	-0.174839	0.308459	-0.566814	0.570841	0.628443	9030	11663	11402	8704	8118	4867	7544	7793
MER110A:ERV1:LTR	15.5926	0.308977	0.546781	0.565084	0.572017	0.629503	23	19	24	22	9	5	28	7
RMER17C2:ERVK:LTR	510.817	0.0904155	0.160138	0.564608	0.57234	0.629769	635	696	682	658	369	389	546	319
ORR1A1:ERVL-MaLR:LTR	959.454	-0.135179	0.241393	-0.559997	0.575481	0.632921	1232	938	1357	1092	857	732	960	685
Helitron2Na_Mam:Helitron:RC?	1.86785	0.714693	1.27735	0.559511	0.575813	0.633199	2	3	4	3	2	0	3	0
MER132:TcMar-Pogo:DNA	1.56856	0.954259	1.70905	0.558356	0.576601	0.633935	0	7	1	3	1	0	3	0
MLTR18_MM:ERVK:LTR	100.062	-0.129432	0.234428	-0.552119	0.580867	0.637814	133	122	119	111	72	96	118	60
RLTR19B:ERVK:LTR	101.57	-0.182149	0.330238	-0.551569	0.581244	0.638184	114	110	131	127	47	112	147	61
Tigger16b:TcMar-Tigger:DNA	26.8116	-0.231916	0.423603	-0.547484	0.584046	0.640712	31	23	38	33	13	23	45	18
Charlie16a:hAT-Charlie:DNA	39.6517	0.175956	0.32771	0.536928	0.591318	0.647481	56	51	55	52	22	34	51	19
MER88:ERVL:LTR	27.1692	-0.32068	0.597535	-0.536672	0.591494	0.647618	48	9	32	31	21	31	15	26
Charlie13b:hAT-Charlie:DNA	13.685	0.314517	0.590515	0.532616	0.5943	0.650245	19	11	29	18	12	6	20	4
Eulor9A:DNA:DNA	3.43694	0.585413	1.10127	0.531579	0.595018	0.65089	5	2	12	2	4	3	2	0
L1ME2:L1:LINE	518.742	-0.17322	0.331067	-0.523217	0.600824	0.656531	624	476	725	633	487	276	520	460
MLT1B-int:ERVL-MaLR:LTR	8.82872	-0.390891	0.747757	-0.522752	0.601147	0.656772	12	7	17	3	14	5	11	3
MER73:ERVL:LTR	28.2229	-0.231179	0.443303	-0.52149	0.602025	0.657462	30	29	45	27	16	27	21	31
RMER6B:ERVK:LTR	451.583	-0.111248	0.213922	-0.520041	0.603035	0.658295	578	452	601	560	331	394	524	295
L1ME3F:L1:LINE	35.4214	-0.23686	0.463714	-0.51079	0.609498	0.664468	60	55	28	23	26	19	47	33
RLTR12B:ERVK:LTR	225.294	-0.132783	0.260618	-0.509492	0.610407	0.665358	254	270	328	239	197	136	265	169
BLACKJACK:hAT-Blackjack:DNA	76.5787	0.193126	0.380034	0.508181	0.611327	0.666234	146	59	110	95	58	45	80	50
HAL1_SS:L1:LINE	14.5033	0.252339	0.50368	0.500991	0.616378	0.671092	15	25	14	26	10	7	18	9
ORR1B2:ERVL-MaLR:LTR	1243.22	-0.122261	0.244414	-0.50022	0.61692	0.671598	1619	1170	1772	1447	989	899	1384	936
RLTR12F:ERVK:LTR	2.46059	0.603601	1.22853	0.491321	0.623199	0.67749	2	3	8	2	4	0	1	1
LTR16B:ERVL:LTR	36.1254	0.235912	0.480553	0.490919	0.623484	0.677776	55	43	58	42	22	9	52	28
MER57E2:ERV1:LTR	1.84602	0.962932	1.96192	0.49081	0.623561	0.677837	0	8	5	0	1	3	0	0
HAL1ME:L1:LINE	123.733	-0.179672	0.368956	-0.486974	0.626277	0.680327	127	131	185	144	102	54	150	117
MamRep488:hAT-Tip100:DNA	3.10684	-0.573697	1.18899	-0.482507	0.629446	0.683121	3	4	3	3	0	6	8	0
Charlie20a:hAT-Charlie:DNA	37.7391	-0.179587	0.372598	-0.481985	0.629816	0.683477	37	38	49	55	35	28	54	18
MER126:DNA:DNA	18.6614	0.318027	0.660812	0.481268	0.630326	0.683914	22	32	35	18	4	20	34	3
L1MB7:L1:LINE	1679.53	-0.111788	0.23458	-0.476546	0.633686	0.686875	1972	1831	2411	1957	1340	1082	1997	1274
LTR108a_Mam:ERVL:LTR	3.24961	-0.563337	1.19439	-0.471651	0.637176	0.690084	2	9	2	1	1	7	6	0
MLT1C:ERVL-MaLR:LTR	1130.1	0.125571	0.267155	0.470028	0.638335	0.691245	1423	1169	1840	1519	872	681	1138	803
LTR69:ERVL:LTR	12.5727	0.305192	0.663073	0.460269	0.645323	0.697798	20	20	26	6	9	6	22	3
Tigger15a:TcMar-Tigger:DNA	85.507	0.154686	0.336224	0.460068	0.645468	0.697907	129	96	162	71	57	61	93	55
RLTR10A:ERVK:LTR	225.957	0.185578	0.403805	0.459572	0.645823	0.698197	269	288	377	287	109	119	426	102
MER91C:hAT-Tip100:DNA	3.679	-0.455349	0.99104	-0.459466	0.6459	0.698256	7	2	4	3	1	3	11	1
HERV16-int:ERVL:LTR	30.8803	0.2054	0.452799	0.453624	0.650099	0.702038	46	27	52	42	28	14	42	13
LTR90B:LTR:LTR	14.2307	0.302769	0.696338	0.434801	0.663707	0.714453	19	10	23	27	5	22	15	2
MTE2a:ERVL-MaLR:LTR	2824.55	-0.090531	0.21125	-0.428549	0.668251	0.718562	3205	3207	4187	3264	2245	1976	3314	2001
RLTR9D2:ERVK:LTR	65.9942	-0.133996	0.314837	-0.425606	0.670395	0.720457	56	82	102	79	45	55	66	56
L1MEc:L1:LINE	918.022	0.0989136	0.23341	0.423777	0.671729	0.721672	1190	1014	1467	1132	649	613	1122	563
MERVL_2A-int:ERVL:LTR	1660.73	0.110967	0.262395	0.422902	0.672367	0.722212	1993	2088	2619	2045	1241	889	2125	1058
Eulor9C:DNA:DNA	2.10104	-0.674902	1.60596	-0.420248	0.674304	0.723953	0	0	3	5	3	0	5	1
IAPLTR2a2_Mm:ERVK:LTR	284.422	0.129067	0.307292	0.420013	0.674476	0.724064	376	358	433	340	219	132	392	170
MER92B:ERV1:LTR	53.6944	-0.142312	0.339528	-0.419145	0.67511	0.724673	57	51	83	66	40	42	49	48
MER123:DNA:DNA	1.24643	-0.602304	1.4384	-0.418731	0.675413	0.724865	1	0	3	1	1	1	2	1
UCON8:UCON8:Unknown	2.69466	-0.574623	1.37423	-0.418141	0.675844	0.725168	0	3	2	6	1	0	9	2
MER87:ERV1:LTR	2.70186	-0.643108	1.54086	-0.41737	0.676408	0.725603	0	3	8	0	4	0	5	2
Charlie29a:hAT-Charlie:DNA	32.6145	-0.287357	0.694252	-0.413908	0.678941	0.727833	44	14	56	33	39	5	27	38
ORR1A3:ERVL-MaLR:LTR	954.987	-0.0794589	0.192544	-0.412679	0.679842	0.728652	1148	1108	1303	1143	776	688	1142	624
MER21B:ERVL:LTR	335.27	0.104428	0.254922	0.409647	0.682065	0.730497	370	401	508	476	268	226	297	242
L4_C_Mam:RTE-X:LINE	38.4694	-0.13083	0.32263	-0.405511	0.685102	0.73333	39	59	49	41	28	30	54	23
LTR81C:Gypsy:LTR	4.84479	0.366037	0.909521	0.40245	0.687353	0.73518	5	4	9	9	1	1	4	7
RLTR28B:ERVL:LTR	77.2113	-0.150476	0.374605	-0.401692	0.687911	0.735591	91	88	101	91	90	61	94	26
B1F:Alu:SINE	14477.1	-0.061647	0.154377	-0.399328	0.689651	0.737255	17130	18045	20181	16530	10539	12465	16639	9116
RLTR15:ERVK:LTR	502.87	0.0945922	0.238744	0.396207	0.691952	0.739356	671	504	782	663	343	414	557	294
Tigger9a:TcMar-Tigger:DNA	97.7164	0.112627	0.300641	0.374622	0.707941	0.753373	137	99	166	112	55	85	115	58
MLT1J2:ERVL-MaLR:LTR	137.388	-0.103883	0.281324	-0.369265	0.71193	0.756989	151	203	175	146	142	117	139	67
ID4:ID:SINE	6275.78	-0.0558418	0.152573	-0.366	0.714365	0.759199	7268	8045	8688	7239	4883	5013	6956	4099
MLT1G3-int:ERVL-MaLR:LTR	9.55449	-0.324702	0.890118	-0.364785	0.715272	0.760113	5	20	3	15	9	1	8	14
Charlie15b:hAT-Charlie:DNA	23.9068	-0.206899	0.586067	-0.353029	0.724067	0.768006	30	7	29	44	23	16	32	14
RLTR13G:ERVK:LTR	478.486	-0.115105	0.32758	-0.35138	0.725303	0.769089	548	524	634	616	408	243	773	272
MIR:MIR:SINE	8592.87	0.057908	0.172813	0.335091	0.737557	0.78003	10795	10471	12771	10375	6273	6531	8984	5684
Charlie21a:hAT-Charlie:DNA	22.2279	0.153055	0.461655	0.331536	0.740239	0.782413	36	25	29	29	8	17	36	12
X9_LINE:L1:LINE	4.12368	0.354133	1.0877	0.32558	0.744742	0.786472	5	7	5	7	0	4	10	0
MER89:ERV1:LTR	141.048	-0.0714655	0.220325	-0.324365	0.745662	0.787299	161	167	201	168	107	107	163	97
RLTR13F:ERVK:LTR	49.1294	0.106196	0.331931	0.319934	0.749019	0.790128	66	56	65	70	31	27	61	37
Tigger9b:TcMar-Tigger:DNA	45.9909	-0.0996752	0.312611	-0.318848	0.749842	0.790814	69	52	50	53	31	42	46	35
MamRep38:hAT:DNA	20.898	-0.173534	0.548144	-0.316584	0.751559	0.792364	43	16	23	17	26	11	26	10
MamGypLTR1d:Gypsy:LTR	9.09218	-0.180288	0.570592	-0.315966	0.752028	0.792754	12	10	12	9	11	5	9	6
URR1B:hAT-Charlie:DNA	5044.85	-0.0527009	0.172661	-0.305227	0.760194	0.799756	6277	5725	6975	6082	3761	4196	5822	3160
X6B_LINE:CR1:LINE	14.1562	0.180419	0.597946	0.301731	0.762857	0.802057	24	12	11	28	13	5	18	8
LTR86A1:ERVL:LTR	21.6018	0.149353	0.49559	0.301364	0.763137	0.802325	33	23	33	25	24	14	10	15
MER65D:ERV1:LTR	8.31454	0.223036	0.744434	0.299605	0.764478	0.80334	17	8	14	7	5	3	18	2
RLTR26B_MM:ERVK:LTR	87.137	0.111594	0.373753	0.298578	0.765262	0.803977	145	75	138	98	70	42	101	61
UCON26:UCON26:Unknown	2.74415	0.366932	1.23978	0.295965	0.767257	0.805651	6	1	8	1	1	2	6	0
RLTR20C2_MM:ERVK:LTR	540.158	0.10106	0.343795	0.293953	0.768794	0.806974	724	498	822	768	531	262	537	349
MER57D:ERV1:LTR	26.5287	0.121961	0.422134	0.288916	0.772646	0.810433	26	45	49	22	23	17	30	14
Lx9:L1:LINE	8207.7	-0.0820405	0.284046	-0.288828	0.772713	0.810458	10370	7691	11605	10518	7449	5121	8073	6338
PB1D10:Alu:SINE	23799	-0.0446104	0.155175	-0.287485	0.773741	0.811449	28489	29226	33625	27490	17701	19857	26322	15396
L1M4b:L1:LINE	480.079	0.0622697	0.216969	0.286998	0.774114	0.811786	668	590	637	589	337	386	613	245
MER63A:hAT-Blackjack:DNA	86.9603	-0.117846	0.413728	-0.284838	0.775768	0.813122	101	92	143	86	62	74	48	92
MLT1B:ERVL-MaLR:LTR	1274.34	-0.0680391	0.242431	-0.280654	0.778976	0.81603	1422	1372	1900	1597	1034	844	1376	966
MER53:hAT:DNA	207.196	-0.0711445	0.253537	-0.280608	0.779011	0.81604	259	204	318	240	147	159	231	155
L1MD2:L1:LINE	776.184	0.0633697	0.226998	0.279164	0.780119	0.817041	1033	843	1218	919	572	542	919	479
MLTR11A:ERVK:LTR	647.67	-0.0600038	0.217182	-0.276283	0.782331	0.818821	803	716	835	847	525	481	639	482
MER94:hAT-Blackjack:DNA	53.526	-0.0893719	0.326506	-0.273722	0.784298	0.820572	50	72	70	72	43	50	70	23
L1MEg1:L1:LINE	4.34924	-0.272689	0.996566	-0.273628	0.78437	0.820607	11	2	4	3	5	1	10	1
Kanga1d:TcMar-Tc2:DNA	16.4197	0.129218	0.474894	0.272099	0.785546	0.821568	23	18	22	23	12	7	16	15
UCON12A:UCON12A:Unknown	3.4577	-0.418094	1.56872	-0.266519	0.78984	0.825304	8	0	7	0	5	0	8	1
MER34-int:ERV1:LTR	7.74228	0.197516	0.745144	0.265071	0.790955	0.826308	12	4	18	8	2	5	13	5
LTR108e_Mam:ERVL:LTR	5.32391	0.19788	0.748613	0.264329	0.791527	0.826797	3	12	6	8	4	3	5	4
MER115:hAT-Tip100:DNA	80.7696	0.083846	0.317944	0.263713	0.792001	0.827212	143	88	99	90	43	66	96	55
LTR16D1:ERVL:LTR	11.7678	0.183289	0.725054	0.252793	0.800428	0.834625	29	8	6	19	14	4	10	7
MMETn-int:ERVK:LTR	1290	0.0702116	0.278038	0.252525	0.800635	0.834741	1596	1427	1988	1669	924	759	1853	731
7SK:RNA:RNA	260.359	0.136435	0.542589	0.251452	0.801465	0.835434	293	335	403	350	410	172	108	78
Tigger13a:TcMar-Tigger:DNA	85.4476	0.0740765	0.304995	0.242878	0.8081	0.8409	123	117	93	110	76	46	85	61
MER92D:ERV1:LTR	2.87601	-0.262995	1.11528	-0.23581	0.81358	0.845503	4	0	6	3	4	1	3	2
MLT1D-int:ERVL-MaLR:LTR	14.3596	-0.165967	0.705631	-0.235204	0.814051	0.845882	16	6	26	20	2	18	22	10
L1M2b:L1:LINE	3.50224	0.303813	1.2946	0.234678	0.814459	0.846211	1	1	3	14	1	6	4	0
MLT2D:ERVL:LTR	99.1813	0.0704018	0.303688	0.231823	0.816676	0.848005	123	110	160	122	75	59	137	55
L1MEg:L1:LINE	772.355	0.0521948	0.230262	0.226676	0.820676	0.851413	1047	904	1079	948	629	474	921	479
L1ME2z:L1:LINE	316.381	-0.0664662	0.297974	-0.22306	0.823489	0.853916	360	348	489	367	272	235	239	267
RLTR13A3:ERVK:LTR	391.837	0.0730818	0.328506	0.222467	0.82395	0.854251	546	313	574	582	322	225	449	256
MER2:TcMar-Tigger:DNA	1798.32	0.0378012	0.174145	0.217068	0.828156	0.858061	2415	2224	2461	2131	1244	1398	2170	1087
MMERVK9E_I-int:ERVK:LTR	830.461	0.0629245	0.30229	0.20816	0.835104	0.863779	1016	886	1300	1085	624	421	1142	533
Tigger14a:TcMar-Tigger:DNA	39.3297	0.114106	0.548924	0.207873	0.835328	0.863983	59	44	84	21	38	16	26	36
LTR16E2:ERVL:LTR	25.9432	-0.0764148	0.369375	-0.206876	0.836107	0.864593	37	32	32	27	25	17	29	16
X3_LINE:RTE-BovB:LINE	17.4214	-0.108715	0.534929	-0.203233	0.838953	0.867143	16	15	37	17	20	9	20	10
RLTR20A3_MM:ERVK:LTR	121.572	-0.0550062	0.279557	-0.196762	0.844014	0.871447	134	120	200	149	97	91	143	77
ID2:ID:SINE	1366.87	0.039344	0.206578	0.190456	0.848952	0.875472	1666	1570	2202	1583	1029	1079	1409	880
MER44B:TcMar-Tigger:DNA	204.86	0.040815	0.21739	0.18775	0.851073	0.877277	280	247	299	227	162	148	219	131
L1MA4A:L1:LINE	525.432	-0.0365848	0.196122	-0.186541	0.852021	0.8781	626	633	749	620	409	429	503	374
Lx5b:L1:LINE	1770.7	0.0494736	0.271131	0.182471	0.855213	0.880993	2335	1566	2782	2382	1258	1385	1714	1265
RMER1B:RMER1B:Other	2332.91	-0.039141	0.221707	-0.176543	0.859867	0.884961	2997	2566	3180	2886	1994	1551	2521	1614
MamGypLTR2b:Gypsy:LTR	10.6696	-0.12937	0.737578	-0.175399	0.860766	0.885716	5	10	13	23	12	2	16	7
UCON6:UCON6:Unknown	3.8613	-0.180435	1.04765	-0.172229	0.863258	0.887652	3	0	10	5	3	2	4	4
LTR16C:ERVL:LTR	208.567	-0.0496489	0.289342	-0.171593	0.863758	0.888138	244	225	325	243	182	119	223	160
L1MDb:L1:LINE	99.8189	-0.0514582	0.304663	-0.168902	0.865874	0.889999	109	98	168	120	81	85	87	72
RMER1C:RMER1C:Other	1406.03	0.0384784	0.229176	0.167899	0.866663	0.890639	1932	1411	2077	1768	1073	1031	1480	937
RLTR12A:ERVK:LTR	201.161	0.0490246	0.29456	0.166433	0.867816	0.891595	258	197	316	260	157	174	152	144
L4_A_Mam:RTE-X:LINE	55.2655	0.0756946	0.455143	0.16631	0.867913	0.891666	57	60	90	79	45	16	63	49
MER20:hAT-Charlie:DNA	1451.62	0.0267116	0.163508	0.163366	0.87023	0.893703	1780	1802	2038	1802	1036	1121	1639	936
CYRA11_Mm:Y-chromosome:Unknown	341.454	-0.0397238	0.2434	-0.163204	0.870358	0.893805	424	423	439	421	235	235	504	200
RSINE1:B4:SINE	37151.5	-0.0257689	0.158434	-0.162648	0.870796	0.89414	44598	45759	53109	43256	27887	29969	41637	23671
RLTR13D1:ERVK:LTR	57.537	-0.0634828	0.39393	-0.161153	0.871973	0.895234	69	37	77	98	44	49	64	36
MLTR18C_MM:ERVK:LTR	125.78	-0.0465279	0.289858	-0.16052	0.872472	0.895625	160	135	171	160	93	78	186	75
MERX:TcMar-Tigger:DNA	11.915	-0.0944002	0.591299	-0.159649	0.873158	0.896191	8	17	15	19	4	12	21	6
Helitron1Na_Mam:Helitron:RC	2.5454	0.190937	1.27324	0.149961	0.880796	0.902671	3	7	0	4	2	4	2	0
MER70A:ERVL:LTR	15.1795	-0.109529	0.735093	-0.149	0.881554	0.903303	20	3	21	28	22	8	10	9
MT2B1:ERVL:LTR	1464.75	-0.0326408	0.227113	-0.14372	0.885721	0.906848	1741	1761	2253	1596	1183	946	1755	986
L1P5:L1:LINE	13.6239	-0.089242	0.626904	-0.142353	0.886801	0.90774	15	20	12	20	18	3	20	6
RLTR45-int:ERVK:LTR	1813.71	0.049566	0.351685	0.140939	0.887918	0.908662	2940	1242	2821	2256	1329	1132	2264	1185
LTR41:ERVL:LTR	69.5314	0.0551842	0.401459	0.137459	0.890668	0.910946	100	80	111	68	54	26	77	62
Lx4A:L1:LINE	2426.94	-0.0332125	0.241842	-0.137331	0.890769	0.910997	3119	2399	3317	3252	1976	1625	2775	1654
MLT1F2-int:ERVL-MaLR:LTR	5.03726	0.130204	0.955349	0.136289	0.891593	0.911694	3	7	13	4	3	0	8	5
MER21C:ERVL:LTR	409.12	0.034792	0.259406	0.134122	0.893306	0.913064	595	423	471	594	260	350	506	236
LTR83:ERVL:LTR	32.9375	-0.0502352	0.388337	-0.12936	0.897073	0.916244	32	38	47	46	29	17	33	28
ORR1G:ERVL-MaLR:LTR	593.449	0.0314788	0.243516	0.129268	0.897146	0.916289	753	597	892	784	442	402	680	402
X1_LINE:CR1:LINE	1.66148	-0.181715	1.43059	-0.127021	0.898924	0.917754	5	2	1	0	2	2	2	0
LTR85a:Gypsy:LTR	16.2986	0.0630191	0.524872	0.120066	0.904431	0.92265	10	18	31	25	13	16	12	10
RLTR42-int:ERVK:LTR	483.59	0.0267538	0.240401	0.111288	0.911388	0.928057	671	470	709	611	380	372	521	297
RLTR13B1:ERVK:LTR	290.129	-0.0278957	0.25765	-0.10827	0.913782	0.929958	375	272	440	362	203	217	333	207
Charlie5:hAT-Charlie:DNA	472.31	0.0242243	0.23148	0.10465	0.916654	0.932348	490	758	680	504	394	342	460	317
L1ME3:L1:LINE	274.169	0.02448	0.236252	0.103618	0.917472	0.933003	321	320	379	377	213	174	319	186
ERVB5_1-LTR_MM:ERVK:LTR	14.1659	0.0741648	0.716071	0.103572	0.917509	0.93301	25	13	28	8	8	2	25	12
MER135:DNA:DNA	17.8742	-0.0715111	0.698933	-0.102315	0.918507	0.933877	24	6	33	24	24	4	20	11
RLTR31D_MM:ERVK:LTR	712.29	-0.0213274	0.208615	-0.102233	0.918571	0.933913	821	894	1071	803	576	503	737	507
ERVB4_3-LTR_MM:ERVK:LTR	5.31756	-0.136356	1.40745	-0.0968812	0.922821	0.937786	19	0	3	3	12	0	3	2
MER72B:ERV1:LTR	1.2892	0.146055	1.54017	0.0948306	0.924449	0.939143	3	3	1	0	0	2	1	1
MLT1J1-int:ERVL-MaLR:LTR	22.4883	0.052623	0.716007	0.0734951	0.941412	0.952571	26	4	44	40	7	16	37	16
MER67D:ERV1:LTR	27.1885	0.0376867	0.518811	0.0726406	0.942092	0.953105	36	18	52	32	30	15	17	21
Tigger12A:TcMar-Tigger:DNA	11.6477	0.0421478	0.605714	0.0695836	0.944525	0.955054	11	23	19	8	3	13	13	9
MLT1I:ERVL-MaLR:LTR	155.042	-0.0210761	0.304977	-0.0691073	0.944904	0.955407	184	185	233	178	123	77	184	124
ORR1C2:ERVL-MaLR:LTR	2097.99	-0.0140042	0.217855	-0.0642823	0.948745	0.958443	2526	2222	3226	2581	1592	1534	2372	1411
MER96:hAT-Tip100:DNA	2.71809	0.0655335	1.1928	0.0549411	0.956185	0.96459	1	3	8	2	2	0	2	4
ID:ID:SINE	1736.17	0.00830484	0.165387	0.0502146	0.959951	0.967871	2199	2194	2461	1980	1357	1379	1907	1046
RLTR34C_MM:ERVK:LTR	93.6697	0.0118264	0.278231	0.0425056	0.966096	0.972871	96	115	163	104	70	71	104	61
Zaphod:hAT-Tip100:DNA	73.862	-0.0128888	0.315536	-0.0408473	0.967418	0.97405	120	75	99	78	41	67	91	48
L1M3b:L1:LINE	8.41549	-0.0324324	0.847153	-0.038284	0.969461	0.975554	12	4	11	15	5	2	23	2
BGLII_A:ERVK:LTR	105.091	-0.0120519	0.374109	-0.0322148	0.974301	0.979378	121	134	158	119	44	142	110	56
PB1D11:Alu:SINE	5496.6	-0.00433999	0.159107	-0.0272772	0.978239	0.982596	6608	7324	7738	6213	4294	4181	5875	3615
ERVB3_1-LTR_MM:ERVK:LTR	84.876	-0.0102884	0.391735	-0.0262637	0.979047	0.983285	96	65	123	140	47	54	125	61
MER50B:ERV1:LTR	1.55589	0.0515821	2.08466	0.0247436	0.980259	0.984255	6	1	1	0	0	5	0	0
RLTR13D3A1:ERVK:LTR	566.047	-0.00619624	0.261727	-0.0236745	0.981112	0.984926	706	821	795	557	518	324	634	373
RMER13B:ERVK:LTR	996.814	-0.0072268	0.344201	-0.0209959	0.983249	0.986669	1336	677	1462	1501	836	774	891	698
MER102c:hAT-Charlie:DNA	80.2273	-0.00563306	0.29189	-0.0192986	0.984603	0.98778	110	101	109	87	44	57	113	56
RMER6BA:ERVK:LTR	270.104	-0.00466547	0.271153	-0.017206	0.986272	0.989083	316	379	353	324	174	228	404	124
RLTR9B2:ERVK:LTR	12.1859	-0.011363	0.713747	-0.0159202	0.987298	0.989895	17	23	8	14	10	1	20	10
RLTR48C:ERV1:LTR	54.728	-0.00496577	0.382938	-0.0129676	0.989654	0.991831	74	84	55	66	28	44	95	25
LTR90A:LTR:LTR	16.1405	0.00309029	0.53397	0.00578739	0.995382	0.996316	19	10	30	22	17	9	16	10
LTR16D:ERVL:LTR	6.38895	0.00193177	0.671778	0.00287561	0.997706	0.99836	7	14	8	4	5	5	7	4
MER113A:hAT-Charlie:DNA	40.1168	-0.00135839	0.548152	-0.00247813	0.998023	0.998646	61	33	54	53	44	8	41	34
Eulor4:Eulor4:Unknown	1.3181	0.00086434	2.05141	0.00042134	0.999664	0.999735	0	5	2	0	3	1	0	0
C573_MM:C573_MM:Other	0.670222	-2.30272	3.29906	-0.697993	0.485182	NA	0	0	1	0	0	0	5	0
ERVB4_1-LTR_MM:ERVK:LTR	0.564348	-1.04681	2.79781	-0.374153	0.70829	NA	0	2	0	0	0	1	2	0
Eulor1:DNA:DNA	1.17157	1.28448	2.54097	0.505509	0.613201	NA	0	8	1	0	2	0	0	0
Eulor11:DNA:DNA	0.934978	3.02662	2.99345	1.01108	0.311979	NA	3	0	0	6	0	0	0	0
Eulor3:DNA:DNA?	0.503613	1.04628	3.46045	0.302354	0.762383	NA	0	0	4	0	0	0	1	0
Eulor5B:DNA:DNA?	0.833997	2.86128	3.09591	0.924211	0.355377	NA	2	0	0	6	0	0	0	0
L1M2a1:L1:LINE	0.888051	0.856325	3.22276	0.265712	0.790461	NA	0	0	6	0	0	2	0	0
LTR108b_Mam:ERVL:LTR	0.651081	-0.278598	2.73468	-0.101876	0.918855	NA	2	0	0	1	0	0	3	0
LTR27C:ERV1:LTR	0.229187	-1.9398	3.52715	-0.549963	0.582345	NA	0	0	0	0	0	0	2	0
LTR39:ERV1:LTR	0.787805	-0.816439	2.62317	-0.311241	0.755617	NA	0	0	3	0	0	1	3	0
LTR44:ERV1:LTR	0.342716	-2.25622	3.51593	-0.641715	0.521058	NA	0	0	0	0	2	0	0	0
LTR64:ERV1:LTR	0.854308	0.450867	2.56677	0.175656	0.860564	NA	0	0	2	3	0	0	3	0
LTR85b:Gypsy:LTR	0.905733	2.98238	2.44744	1.21857	0.223006	NA	6	0	2	1	0	0	0	0
MER133B:DNA:DNA?	0.518062	0.965844	3.46481	0.278758	0.78043	NA	0	4	0	0	0	1	0	0
MER47C:TcMar-Tigger:DNA	0.316018	1.45503	3.47883	0.418252	0.675763	NA	0	0	0	3	0	0	0	0
MER50-int:ERV1:LTR	0.525703	-1.84182	2.80295	-0.657101	0.511116	NA	1	0	0	0	0	0	2	1
MER66B:ERV1:LTR	0.326442	-1.21846	3.52715	-0.345452	0.729755	NA	0	0	1	0	0	0	2	0
MER66C:ERV1:LTR	0.307933	1.42168	3.48103	0.408407	0.682975	NA	0	0	1	2	0	0	0	0
MER72:ERV1:LTR	0.981881	-0.590877	2.15218	-0.274547	0.783664	NA	1	0	1	2	0	0	5	0
MER76-int:ERVL:LTR	0.974195	3.09155	2.41545	1.27991	0.200577	NA	2	1	7	0	0	0	0	0
MER97a:hAT-Tip100:DNA	1.0078	-0.0333074	2.52244	-0.0132044	0.989465	NA	2	0	3	0	3	0	0	0
MER97d:hAT-Tip100:DNA	0.810578	2.82079	2.49451	1.1308	0.25814	NA	1	2	0	5	0	0	0	0
MLT1E1A-int:ERVL-MaLR:LTR	0.299216	1.3852	3.4835	0.397647	0.690891	NA	2	0	1	0	0	0	0	0
MLT1H1-int:ERVL-MaLR:LTR	0.392745	1.78007	3.45979	0.514503	0.6069	NA	1	0	3	0	0	0	0	0
MLT1K-int:ERVL-MaLR:LTR	0.883378	2.94921	3.11916	0.945515	0.344396	NA	0	0	8	1	0	0	0	0
nhAT5a_ML:hAT-Charlie:DNA	0.636931	1.45997	2.76913	0.527229	0.598035	NA	1	0	0	4	0	0	1	0
RLTR47_MM:ERV1:LTR	0.705037	2.62155	3.18981	0.821853	0.411161	NA	0	0	4	3	0	0	0	0
RMER3D2:ERVK:LTR	1.14064	-3.10287	2.38261	-1.3023	0.192813	NA	0	0	1	0	0	3	0	3
RNLTR23:ERVK:LTR	0.669835	-0.189272	2.78504	-0.0679602	0.945817	NA	3	0	0	0	1	0	0	1
UCON16:UCON16:Unknown	0.781764	2.77333	3.19851	0.867069	0.385904	NA	1	0	7	0	0	0	0	0
UCON21:DNA:DNA?	0.342716	-2.25622	3.51593	-0.641715	0.521058	NA	0	0	0	0	2	0	0	0
UCON22:UCON22:Unknown	0.476945	2.06479	2.83602	0.728058	0.466578	NA	0	3	1	1	0	0	0	0
UCON28c:UCON28c:Unknown	1.14873	1.26517	2.06998	0.611202	0.541066	NA	1	0	4	3	2	0	0	0
UCON7:DNA:DNA?	0.628667	-3.11231	3.28089	-0.948618	0.342815	NA	0	0	0	0	3	0	1	0
UCON9:UCON9:Unknown	0.716215	2.64078	2.53829	1.04038	0.298165	NA	3	0	1	3	0	0	0	0
X7D_LINE:CR1:LINE	0.806555	1.87492	2.57321	0.72863	0.466228	NA	3	0	4	0	0	0	1	0
