# Supplementary material for: DNA methylation at retrotransposons protects the germline by preventing NRF1-mediated activation
Source: EMBO Rep. 2025 Aug 4;26(17):4312–39. doi: 10.1038/s44319-025-00526-1 (PMC12420836; doi:10.1038/s44319-025-00526-1)
Supplement: Supplementary file 5 — Dataset EV2 [file 44319_2025_526_MOESM5_ESM.xlsx]

## Sheet: Legend
Data set EV2. MS pulldown and AME erichment
	Raw mass spectrometry (MS) data from DNA pulldown assays using methylated and unmethylated L1MdT promoter monomers (tab: LINE1_MS_raw_data) and IAP LTR1a (tab: IAP_MS_raw_data) were used to identify proteins binding these sequences. Analysis of Motif Enrichment (AME) with HOCOMOCOv11 TF motif models was performed on DNMT3C-target LINE and IAP sequences, using all LINE or IAP sequences as backgrou…

## Sheet: LINE1_MS_raw_data
Protein.IDs	Majority.protein.IDs	Peptide.counts..all.	Peptide.counts..razor.unique.	Peptide.counts..unique.	Protein.names	Gene.names	Fasta.headers	Number.of.proteins	Peptides	Razor...unique.peptides	Unique.peptides	Peptides.CONTme_1	Peptides.CONTme_2	Peptides.CONTme_3	Peptides.CONTnon_1	Peptides.CONTnon_2	Peptides.CONTnon_3	Peptides.LINE1me_1	Peptides.LINE1me_2	Peptides.LINE1me_3	Peptides.LINE1non_1	Peptides.LINE1non_2	Peptides.LINE1non_3	Razor...unique.peptides.CONTme_1	Razor...unique.peptides.CONTme_2	Razor...unique.peptides.CONTme_3	Razor...unique.peptides.CONTnon_1	Razor...unique.peptides.CONTnon_2	Razor...unique.peptides.CONTnon_3	Razor...unique.peptides.LINE1me_1	Razor...unique.peptides.LINE1me_2	Razor...unique.peptides.LINE1me_3	Razor...unique.peptides.LINE1non_1	Razor...unique.peptides.LINE1non_2	Razor...unique.peptides.LINE1non_3	Unique.peptides.CONTme_1	Unique.peptides.CONTme_2	Unique.peptides.CONTme_3	Unique.peptides.CONTnon_1	Unique.peptides.CONTnon_2	Unique.peptides.CONTnon_3	Unique.peptides.LINE1me_1	Unique.peptides.LINE1me_2	Unique.peptides.LINE1me_3	Unique.peptides.LINE1non_1	Unique.peptides.LINE1non_2	Unique.peptides.LINE1non_3	Sequence.coverage....	Unique...razor.sequence.coverage....
A1BN54;Q7TPR4	A1BN54;Q7TPR4	31;31	19;19	18;18	Alpha-actinin-1	Actn1	tr|A1BN54|A1BN54_MOUSE Alpha actinin 1a OS=Mus musculus GN=Actn1 PE=2 SV=1;sp|Q7TPR4|ACTN1_MOUSE Alpha-actinin-1 OS=Mus musculus GN=Actn1 PE=1 SV=1	2	31	19	18	25	27	26	27	26	27	25	25	26	28	27	27	16	17	15	16	16	17	15	15	16	16	17	17	15	16	14	16	15	16	14	14	15	15	16	16	40.5	25.8
A1L341;Q61214;F6ZS07;Q9Z188-2;Q9Z188;Q9Z188-3;A9C477;A9C478	A1L341;Q61214;F6ZS07;Q9Z188-2;Q9Z188;Q9Z188-3	4;4;3;3;3;3;1;1	4;4;3;3;3;3;1;1	4;4;3;3;3;3;1;1	Dual specificity tyrosine-phosphorylation-regulated kinase 1A;Dual specificity tyrosine-phosphorylation-regulated kinase 1B	Dyrk1a;Dyrk1b	tr|A1L341|A1L341_MOUSE Dual-specificity tyrosine-(Y)-phosphorylation regulated kinase 1a OS=Mus musculus GN=Dyrk1a PE=2 SV=1;sp|Q61214|DYR1A_MOUSE Dual specificity tyrosine-phosphorylation-regulated kinase 1A OS=Mus musculus GN=Dyrk1a PE=1 SV=1;tr|F6ZS07|F	8	4	4	4	1	1	1	3	3	3	1	1	1	2	2	2	1	1	1	3	3	3	1	1	1	2	2	2	1	1	1	3	3	3	1	1	1	2	2	2	5.3	5.3
A2A4P0;F6ZF21;A2A4N9	A2A4P0;F6ZF21;A2A4N9	16;16;15	15;15;14	15;15;14	ATP-dependent RNA helicase DHX8	Dhx8	sp|A2A4P0|DHX8_MOUSE ATP-dependent RNA helicase DHX8 OS=Mus musculus GN=Dhx8 PE=2 SV=1;tr|F6ZF21|F6ZF21_MOUSE Uncharacterized protein (Fragment) OS=Mus musculus GN=Dhx8 PE=4 SV=1;tr|A2A4N9|A2A4N9_MOUSE DEAH (Asp-Glu-Ala-His) box polypeptide 8 (Fragment) OS	3	16	15	15	12	11	12	14	11	11	12	11	10	14	12	11	11	10	11	13	10	10	11	10	9	13	11	10	11	10	11	13	10	10	11	10	9	13	11	10	14.5	13.7
A2A547;P84099	A2A547;P84099	6;6	6;6	6;6	Ribosomal protein L19;60S ribosomal protein L19	Rpl19	tr|A2A547|A2A547_MOUSE Ribosomal protein L19 OS=Mus musculus GN=Rpl19 PE=3 SV=1;sp|P84099|RL19_MOUSE 60S ribosomal protein L19 OS=Mus musculus GN=Rpl19 PE=1 SV=1	2	6	6	6	6	6	6	6	6	6	6	6	6	6	6	6	6	6	6	6	6	6	6	6	6	6	6	6	6	6	6	6	6	6	6	6	6	6	6	6	30.4	30.4
A2A5R8;Q9DBE7;Q9Z108;A2A5S3	A2A5R8;Q9DBE7;Q9Z108;A2A5S3	11;11;11;10	11;11;11;10	11;11;11;10	Double-stranded RNA-binding protein Staufen homolog 1	Stau1	tr|A2A5R8|A2A5R8_MOUSE Staufen (RNA binding protein) homolog 1 (Drosophila) OS=Mus musculus GN=Stau1 PE=4 SV=1;tr|Q9DBE7|Q9DBE7_MOUSE Staufen (RNA binding protein) homolog 1 (Drosophila) OS=Mus musculus GN=Stau1 PE=2 SV=1;sp|Q9Z108|STAU1_MOUSE Double-stran	4	11	11	11	10	9	10	9	9	9	9	10	8	7	9	11	10	9	10	9	9	9	9	10	8	7	9	11	10	9	10	9	9	9	9	10	8	7	9	11	23.7	23.7
E9Q6A7;A2A655;A2A654;A2A652;F6QGR3	E9Q6A7;A2A655;A2A654	3;3;3;1;1	3;3;3;1;1	3;3;3;1;1		Bptf	tr|E9Q6A7|E9Q6A7_MOUSE Uncharacterized protein OS=Mus musculus GN=Bptf PE=4 SV=1;tr|A2A655|A2A655_MOUSE Bromodomain PHD finger transcription factor OS=Mus musculus GN=Bptf PE=4 SV=1;tr|A2A654|A2A654_MOUSE Bromodomain PHD finger transcription factor OS=Mus	5	3	3	3	3	3	3	2	2	3	3	2	2	2	3	3	3	3	3	2	2	3	3	2	2	2	3	3	3	3	3	2	2	3	3	2	2	2	3	3	1.1	1.1
A2A690;A2A690-2;F6VP19;F6VCI2	A2A690;A2A690-2;F6VP19	16;16;9;1	16;16;9;1	16;16;9;1	Protein TANC2	Tanc2	sp|A2A690|TANC2_MOUSE Protein TANC2 OS=Mus musculus GN=Tanc2 PE=1 SV=1;sp|A2A690-2|TANC2_MOUSE Isoform 2 of Protein TANC2 OS=Mus musculus GN=Tanc2;tr|F6VP19|F6VP19_MOUSE Tetratricopeptide repeat, ankyrin repeat and coiled-coil-containing 2 (Fragment) OS=Mu	4	16	16	16	13	12	10	10	11	13	12	12	12	10	12	13	13	12	10	10	11	13	12	12	12	10	12	13	13	12	10	10	11	13	12	12	12	10	12	13	9.5	9.5
A2A6G9;A2A6H0;Q61792;A2A6G7;A2A6G8;A2A6G6;A2A6H1;A2A6G5;E9Q0N6;A2A6G4	A2A6G9;A2A6H0;Q61792;A2A6G7;A2A6G8;A2A6G6	6;6;6;5;5;4;2;2;2;1	6;6;6;5;5;4;2;2;2;1	6;6;6;5;5;4;2;2;2;1	LIM and SH3 domain protein 1	Lasp1	tr|A2A6G9|A2A6G9_MOUSE LIM and SH3 protein 1 (Fragment) OS=Mus musculus GN=Lasp1 PE=4 SV=1;tr|A2A6H0|A2A6H0_MOUSE LIM and SH3 protein 1 (Fragment) OS=Mus musculus GN=Lasp1 PE=4 SV=1;sp|Q61792|LASP1_MOUSE LIM and SH3 domain protein 1 OS=Mus musculus GN=Lasp	10	6	6	6	4	1	2	2	4	5	4	3	3	2	3	3	4	1	2	2	4	5	4	3	3	2	3	3	4	1	2	2	4	5	4	3	3	2	3	3	51.9	51.9
A2A6Q8;Q9CZ19;P09541	A2A6Q8;Q9CZ19;P09541	5;5;5	4;4;4	3;3;3	Myosin light chain 4	Myl4	tr|A2A6Q8|A2A6Q8_MOUSE Myosin, light polypeptide 4 (Fragment) OS=Mus musculus GN=Myl4 PE=4 SV=1;tr|Q9CZ19|Q9CZ19_MOUSE Myosin, light polypeptide 4 OS=Mus musculus GN=Myl4 PE=2 SV=1;sp|P09541|MYL4_MOUSE Myosin light chain 4 OS=Mus musculus GN=Myl4 PE=2 SV=3	3	5	4	3	5	5	5	5	5	4	4	4	5	4	5	5	4	4	4	4	4	3	4	4	4	4	4	4	3	3	3	3	3	2	3	3	3	3	3	3	31.8	27.1
A2A6U3;Q80UG5-3;Q80UG5;Q80UG5-2;A2A6U5;A8Y5D3	A2A6U3;Q80UG5-3;Q80UG5;Q80UG5-2	16;16;16;8;6;1	16;16;16;8;6;1	16;16;16;8;6;1	Septin-9	2024-09-09	tr|A2A6U3|A2A6U3_MOUSE Septin 9 OS=Mus musculus GN=Sept9 PE=3 SV=1;sp|Q80UG5-3|SEPT9_MOUSE Isoform 3 of Septin-9 OS=Mus musculus GN=Sept9;sp|Q80UG5|SEPT9_MOUSE Septin-9 OS=Mus musculus GN=Sept9 PE=1 SV=1;sp|Q80UG5-2|SEPT9_MOUSE Isoform 2 of Septin-9 OS=Mus	6	16	16	16	15	15	13	13	14	14	14	14	15	12	16	15	15	15	13	13	14	14	14	14	15	12	16	15	15	15	13	13	14	14	14	14	15	12	16	15	29.6	29.6
F8VQM4;A2A716;E9Q8N9;F8WH20;F7C630;D3Z194;D3YTT6;Q9DBS9	F8VQM4;A2A716	8;8;2;1;1;1;1;1	8;8;2;1;1;1;1;1	8;8;2;1;1;1;1;1	Oxysterol-binding protein	Osbpl7	tr|F8VQM4|F8VQM4_MOUSE Oxysterol-binding protein OS=Mus musculus GN=Osbpl7 PE=3 SV=1;tr|A2A716|A2A716_MOUSE Oxysterol-binding protein OS=Mus musculus GN=Osbpl7 PE=3 SV=1	8	8	8	8	6	7	6	5	6	6	4	4	5	5	6	5	6	7	6	5	6	6	4	4	5	5	6	5	6	7	6	5	6	6	4	4	5	5	6	5	12.8	12.8
A2A839;A2A838;A2A841;P48193;A2AD32;A2A842;E9PWN6;P48193-2;E9Q6Q1;F7BUB8;Q3V048;E9PWN5;F6S4K9	A2A839;A2A838;A2A841;P48193;A2AD32;A2A842;E9PWN6;P48193-2;E9Q6Q1	7;7;7;7;6;6;6;6;4;3;2;2;2	6;6;6;6;5;5;5;5;3;3;2;2;2	6;6;6;6;5;5;5;5;3;3;2;2;2	Protein 4.1	Epb4.1;Epb41	tr|A2A839|A2A839_MOUSE Erythrocyte protein band 4.1 OS=Mus musculus GN=Epb4.1 PE=4 SV=1;tr|A2A838|A2A838_MOUSE Erythrocyte protein band 4.1 (Fragment) OS=Mus musculus GN=Epb4.1 PE=4 SV=1;tr|A2A841|A2A841_MOUSE Erythrocyte protein band 4.1 OS=Mus musculus G	13	7	6	6	5	4	7	6	3	3	6	4	2	5	4	4	4	3	6	5	2	2	5	3	1	4	3	3	4	3	6	5	2	2	5	3	1	4	3	3	12.5	11
E9Q2H6;E9Q7X5;A2A8U2-2;A2A8U2-3;A2A8U2	E9Q2H6;E9Q7X5;A2A8U2-2;A2A8U2-3;A2A8U2	6;6;6;6;6	6;6;6;6;6	6;6;6;6;6	Transmembrane protein 201	Tmem201	tr|E9Q2H6|E9Q2H6_MOUSE Uncharacterized protein OS=Mus musculus GN=Tmem201 PE=4 SV=1;tr|E9Q7X5|E9Q7X5_MOUSE Uncharacterized protein OS=Mus musculus GN=Tmem201 PE=4 SV=1;sp|A2A8U2-2|TM201_MOUSE Isoform Samp1 of Transmembrane protein 201 OS=Mus musculus GN=Tm	5	6	6	6	6	5	4	3	6	6	4	5	5	4	6	6	6	5	4	3	6	6	4	5	5	4	6	6	6	5	4	3	6	6	4	5	5	4	6	6	18.1	18.1
A2A8V8;A2A8V9;E9PUK6;E9QKA4;Q52KI8;Q52KI8-2;F6UK16;A2A983;F7BWM1;F6T4M4	A2A8V8;A2A8V9;E9PUK6;E9QKA4;Q52KI8;Q52KI8-2	18;18;18;17;17;15;6;3;3;2	18;18;18;17;17;15;6;3;3;2	18;18;18;17;17;15;6;3;3;2	Serine/arginine repetitive matrix protein 1	Srrm1	tr|A2A8V8|A2A8V8_MOUSE Serine/arginine repetitive matrix 1 OS=Mus musculus GN=Srrm1 PE=4 SV=1;tr|A2A8V9|A2A8V9_MOUSE Serine/arginine repetitive matrix 1 OS=Mus musculus GN=Srrm1 PE=4 SV=1;tr|E9PUK6|E9PUK6_MOUSE Uncharacterized protein OS=Mus musculus GN=Sr	10	18	18	18	15	14	17	16	15	15	15	15	15	17	14	15	15	14	17	16	15	15	15	15	15	17	14	15	15	14	17	16	15	15	15	15	15	17	14	15	22.9	22.9
E9PZ08;A2A995;E9PZN3;E9Q7I4	E9PZ08;A2A995;E9PZN3;E9Q7I4	3;3;2;2	3;3;2;2	3;3;2;2	Uncharacterized protein C1orf168 homolog	1700024P16Rik	tr|E9PZ08|E9PZ08_MOUSE Uncharacterized protein OS=Mus musculus GN=1700024P16Rik PE=4 SV=1;sp|A2A995|CA168_MOUSE Uncharacterized protein C1orf168 homolog OS=Mus musculus PE=2 SV=1;tr|E9PZN3|E9PZN3_MOUSE Uncharacterized protein OS=Mus musculus GN=1700024P16R	4	3	3	3	3	3	2	2	2	2	2	2	2	2	1	2	3	3	2	2	2	2	2	2	2	2	1	2	3	3	2	2	2	2	2	2	2	2	1	2	3.5	3.5
E9PX48;A2A9M5;Q8R1A4-2;Q8R1A4;A2A9M4;A2AW79;F6ZJ55;Q8VDR9-2;Q8C147;Q8VDR9-3	E9PX48;A2A9M5;Q8R1A4-2;Q8R1A4	54;54;54;54;22;3;3;2;2;1	54;54;54;54;22;3;3;2;2;1	50;50;50;50;20;3;3;0;2;0	Dedicator of cytokinesis protein 7	Dock7	tr|E9PX48|E9PX48_MOUSE Uncharacterized protein OS=Mus musculus GN=Dock7 PE=4 SV=1;tr|A2A9M5|A2A9M5_MOUSE Dedicator of cytokinesis 7 OS=Mus musculus GN=Dock7 PE=4 SV=1;sp|Q8R1A4-2|DOCK7_MOUSE Isoform 2 of Dedicator of cytokinesis protein 7 OS=Mus musculus G	10	54	54	50	46	46	43	47	46	46	44	46	48	44	48	52	46	46	43	47	46	46	44	46	48	44	48	52	43	43	41	43	44	43	40	43	45	41	46	48	27.9	27.9
B7ZWI9;A2A9R3	B7ZWI9;A2A9R3	23;23	23;23	5;5		Mageb4	tr|B7ZWI9|B7ZWI9_MOUSE Expressed sequence CN716893 OS=Mus musculus GN=Mageb4 PE=2 SV=1;tr|A2A9R3|A2A9R3_MOUSE Expressed sequence CN716893 OS=Mus musculus GN=Mageb4 PE=2 SV=1	2	23	23	5	22	22	22	20	20	22	21	21	22	17	19	20	22	22	22	20	20	22	21	21	22	17	19	20	4	4	4	3	3	4	3	3	4	2	2	3	54.9	54.9
E9Q1A7;A2AAE1-6;A2AAE1;A2AAE1-2;A2AAE1-3;A2AAE1-4;A2AB97;F6YAT5;F6RPM4;E9Q5C4;F6YB09;E9Q7H1;A2AAE1-5	E9Q1A7;A2AAE1-6;A2AAE1;A2AAE1-2;A2AAE1-3;A2AAE1-4	16;16;16;16;16;15;6;6;6;3;1;1;1	16;16;16;16;16;15;6;6;6;3;1;1;1	16;16;16;16;16;15;6;6;6;3;1;1;1	Uncharacterized protein KIAA1109	Kiaa1109	tr|E9Q1A7|E9Q1A7_MOUSE Uncharacterized protein OS=Mus musculus GN=4932438A13Rik PE=4 SV=1;sp|A2AAE1-6|K1109_MOUSE Isoform 6 of Uncharacterized protein KIAA1109 OS=Mus musculus GN=Kiaa1109;sp|A2AAE1|K1109_MOUSE Uncharacterized protein KIAA1109 OS=Mus muscul	13	16	16	16	14	14	15	13	14	12	14	15	13	13	13	13	14	14	15	13	14	12	14	15	13	13	13	13	14	14	15	13	14	12	14	15	13	13	13	13	3.6	3.6
A2AAN0;O35250-2;O35250;A2AAN3;A2AAN4	A2AAN0;O35250-2;O35250	13;13;13;5;2	13;13;13;5;2	13;13;13;5;2	Exocyst complex component 7	Exoc7	tr|A2AAN0|A2AAN0_MOUSE Exocyst complex component 7 OS=Mus musculus GN=Exoc7 PE=4 SV=1;sp|O35250-2|EXOC7_MOUSE Isoform 2 of Exocyst complex component 7 OS=Mus musculus GN=Exoc7;sp|O35250|EXOC7_MOUSE Exocyst complex component 7 OS=Mus musculus GN=Exoc7 PE=1	5	13	13	13	7	8	6	6	11	10	8	7	9	7	9	11	7	8	6	6	11	10	8	7	9	7	9	11	7	8	6	6	11	10	8	7	9	7	9	11	21.8	21.8
A2AAN2;Q8BMA6	A2AAN2;Q8BMA6	6;6	6;6	6;6	Signal recognition particle subunit SRP68	Srp68	tr|A2AAN2|A2AAN2_MOUSE Signal recognition particle 68 OS=Mus musculus GN=Srp68 PE=4 SV=1;sp|Q8BMA6|SRP68_MOUSE Signal recognition particle 68 kDa protein OS=Mus musculus GN=Srp68 PE=2 SV=2	2	6	6	6	4	3	4	5	5	3	6	5	4	3	5	3	4	3	4	5	5	3	6	5	4	3	5	3	4	3	4	5	5	3	6	5	4	3	5	3	11.1	11.1
A2ABW9;Q8K3M5;F7BFE5	A2ABW9;Q8K3M5	7;6;3	7;6;3	7;6;3	CDK5 and ABL1 enzyme substrate 2	Cables2	tr|A2ABW9|A2ABW9_MOUSE Cdk5 and Abl enzyme substrate 2 OS=Mus musculus GN=Cables2 PE=3 SV=1;sp|Q8K3M5|CABL2_MOUSE CDK5 and ABL1 enzyme substrate 2 OS=Mus musculus GN=Cables2 PE=1 SV=1	3	7	7	7	7	7	4	4	7	7	6	7	7	3	6	7	7	7	4	4	7	7	6	7	7	3	6	7	7	7	4	4	7	7	6	7	7	3	6	7	16.6	16.6
Q80US4-3;Q80US4;A2ACC9	Q80US4-3;Q80US4;A2ACC9	2;2;2	2;2;2	2;2;2	Actin-related protein 5	Actr5	sp|Q80US4-3|ARP5_MOUSE Isoform 3 of Actin-related protein 5 OS=Mus musculus GN=Actr5;sp|Q80US4|ARP5_MOUSE Actin-related protein 5 OS=Mus musculus GN=Actr5 PE=2 SV=2;tr|A2ACC9|A2ACC9_MOUSE ARP5 actin-related protein 5 homolog (Yeast) OS=Mus musculus GN=Actr	3	2	2	2	2	2	2	1	2	1	2	2	2	2	2	1	2	2	2	1	2	1	2	2	2	2	2	1	2	2	2	1	2	1	2	2	2	2	2	1	11.3	11.3
A2ACG7;Q3U505;Q9DBG6	A2ACG7;Q3U505;Q9DBG6	11;11;11	11;11;11	11;11;11	Dolichyl-diphosphooligosaccharide--protein glycosyltransferase subunit 2	Rpn2	tr|A2ACG7|A2ACG7_MOUSE Ribophorin II OS=Mus musculus GN=Rpn2 PE=4 SV=1;tr|Q3U505|Q3U505_MOUSE Uncharacterized protein (Fragment) OS=Mus musculus GN=Rpn2 PE=2 SV=1;sp|Q9DBG6|RPN2_MOUSE Dolichyl-diphosphooligosaccharide--protein glycosyltransferase subunit 2	3	11	11	11	10	10	11	10	9	9	11	11	11	11	11	11	10	10	11	10	9	9	11	11	11	11	11	11	10	10	11	10	9	9	11	11	11	11	11	11	27.5	27.5
A2ACQ1;Q8K1G9;A2ACP9	A2ACQ1;Q8K1G9	14;14;4	14;14;4	14;14;4		Dhx35	tr|A2ACQ1|A2ACQ1_MOUSE DEAH (Asp-Glu-Ala-His) box polypeptide 35 OS=Mus musculus GN=Dhx35 PE=4 SV=1;tr|Q8K1G9|Q8K1G9_MOUSE DEAH (Asp-Glu-Ala-His) box polypeptide 35 OS=Mus musculus GN=Dhx35 PE=2 SV=1	3	14	14	14	11	12	10	10	12	10	10	11	12	8	12	10	11	12	10	10	12	10	10	11	12	8	12	10	11	12	10	10	12	10	10	11	12	8	12	10	21.8	21.8
Q32NY8;A2ACT2;E9Q5K1	Q32NY8;A2ACT2;E9Q5K1	2;2;1	2;2;1	2;2;1		Tcfl5	tr|Q32NY8|Q32NY8_MOUSE Tcfl5 protein OS=Mus musculus GN=Tcfl5 PE=2 SV=1;tr|A2ACT2|A2ACT2_MOUSE Transcription factor-like 5 (Basic helix-loop-helix) OS=Mus musculus GN=Tcfl5 PE=4 SV=1;tr|E9Q5K1|E9Q5K1_MOUSE Uncharacterized protein OS=Mus musculus GN=Tcfl5 P	3	2	2	2	2	2	2	2	2	2	2	2	2	1	2	2	2	2	2	2	2	2	2	2	2	1	2	2	2	2	2	2	2	2	2	2	2	1	2	2	7	7
A2ACV6	A2ACV6	11	11	11		Soga1	tr|A2ACV6|A2ACV6_MOUSE Novel protein OS=Mus musculus GN=9830001H06Rik PE=4 SV=1	1	11	11	11	9	8	7	6	8	10	9	8	9	5	9	9	9	8	7	6	8	10	9	8	9	5	9	9	9	8	7	6	8	10	9	8	9	5	9	9	7.6	7.6
F6WHL0;A2ADH1;Q9CQY5;F6TBV1;Q9CQY5-2;Q9CQY5-3	F6WHL0;A2ADH1;Q9CQY5;F6TBV1;Q9CQY5-2;Q9CQY5-3	8;8;8;7;7;7	8;8;8;7;7;7	8;8;8;7;7;7	Magnesium transporter protein 1	Magt1	tr|F6WHL0|F6WHL0_MOUSE Magnesium transporter 1 (Fragment) OS=Mus musculus GN=Magt1 PE=4 SV=1;tr|A2ADH1|A2ADH1_MOUSE Magnesium transporter 1 OS=Mus musculus GN=Magt1 PE=4 SV=1;sp|Q9CQY5|MAGT1_MOUSE Magnesium transporter protein 1 OS=Mus musculus GN=Magt1 PE	6	8	8	8	7	6	8	8	5	6	7	8	7	7	7	6	7	6	8	8	5	6	7	8	7	7	7	6	7	6	8	8	5	6	7	8	7	7	7	6	20.7	20.7
A2ADS6;Q63ZW7;A2ADS8;Q63ZW7-6;Q63ZW7-2;F6RSZ8;A2ADT1;Q63ZW7-4;Q63ZW7-5;Q63ZW7-3	A2ADS6;Q63ZW7;A2ADS8;Q63ZW7-6;Q63ZW7-2	5;5;3;3;3;2;1;1;1;1	5;5;3;3;3;2;1;1;1;1	5;5;3;3;3;2;1;1;1;1	InaD-like protein	Inadl	tr|A2ADS6|A2ADS6_MOUSE InaD-like (Drosophila) OS=Mus musculus GN=Inadl PE=4 SV=1;sp|Q63ZW7|INADL_MOUSE InaD-like protein OS=Mus musculus GN=Inadl PE=1 SV=2;tr|A2ADS8|A2ADS8_MOUSE InaD-like (Drosophila) OS=Mus musculus GN=Inadl PE=4 SV=1;sp|Q63ZW7-6|INADL_M	10	5	5	5	4	3	2	2	4	4	4	3	3	2	5	4	4	3	2	2	4	4	4	3	3	2	5	4	4	3	2	2	4	4	4	3	3	2	5	4	3.3	3.3
D3YVP6;Q80W21;O35660;P10649;P15626;D3YVP5;A2AE89;D3YX76;E9QAC8;F6WHQ7;Q8R5I6;E9QA33;F6Y363;A2AE91;D3YVP9;D3YVP8;D3YZ29;G5E8M7;P19639	D3YVP6;Q80W21;O35660;P10649;P15626;D3YVP5;A2AE89;D3YX76;E9QAC8;F6WHQ7;Q8R5I6;E9QA33;F6Y363;A2AE91;D3YVP9;D3YVP8;D3YZ29;G5E8M7;P19639	2;2;2;2;2;2;2;2;2;1;1;1;1;1;1;1;1;1;1	2;2;2;2;2;2;2;2;2;1;1;1;1;1;1;1;1;1;1	2;2;2;2;2;2;2;2;2;1;1;1;1;1;1;1;1;1;1	Glutathione S-transferase Mu 7;Glutathione S-transferase Mu 6;Glutathione S-transferase Mu 1;Glutathione S-transferase Mu 2;Glutathione S-transferase Mu 3	Gstm7;Gstm6;Gstm1;Gstm2;Gstm4;Gm6665;Gstm3	tr|D3YVP6|D3YVP6_MOUSE Uncharacterized protein OS=Mus musculus GN=Gstm7 PE=4 SV=2;sp|Q80W21|GSTM7_MOUSE Glutathione S-transferase Mu 7 OS=Mus musculus GN=Gstm7 PE=1 SV=1;sp|O35660|GSTM6_MOUSE Glutathione S-transferase Mu 6 OS=Mus musculus GN=Gstm6 PE=2 SV=	19	2	2	2	2	2	1	1	2	2	2	2	2	1	1	2	2	2	1	1	2	2	2	2	2	1	1	2	2	2	1	1	2	2	2	2	2	1	1	2	13.8	13.8
A2AEB5;A2AEB4;A2AEB3;E9PZV9;Q9R0Q4;A2AEB8;A2AEB7;A2AEB6	A2AEB5;A2AEB4;A2AEB3;E9PZV9;Q9R0Q4;A2AEB8;A2AEB7;A2AEB6	2;2;2;2;2;1;1;1	2;2;2;2;2;1;1;1	2;2;2;2;2;1;1;1	Mortality factor 4-like protein 2	Morf4l2	tr|A2AEB5|A2AEB5_MOUSE Mortality factor 4 like 2 (Fragment) OS=Mus musculus GN=Morf4l2 PE=4 SV=1;tr|A2AEB4|A2AEB4_MOUSE Mortality factor 4 like 2 (Fragment) OS=Mus musculus GN=Morf4l2 PE=4 SV=1;tr|A2AEB3|A2AEB3_MOUSE Mortality factor 4 like 2 (Fragment) OS	8	2	2	2	2	2	1	1	2	2	2	2	2	2	2	2	2	2	1	1	2	2	2	2	2	2	2	2	2	2	1	1	2	2	2	2	2	2	2	2	11.5	11.5
A2AEP7;A2AEP8;P24815;B1ARP0;B1ARN9;E9Q007;Q61767;Q61694;P26150;P26149;O35469	A2AEP7;A2AEP8;P24815;B1ARP0;B1ARN9;E9Q007;Q61767;Q61694;P26150;P26149;O35469	2;2;2;1;1;1;1;1;1;1;1	2;2;2;1;1;1;1;1;1;1;1	2;2;2;1;1;1;1;1;1;1;1	3 beta-hydroxysteroid dehydrogenase/Delta 5-->4-isomerase type 1;3-beta-hydroxy-Delta(5)-steroid dehydrogenase;Steroid Delta-isomerase;3 beta-hydroxysteroid dehydrogenase type 4;3 beta-hydroxysteroid dehydrogenase type 5;3 beta-hydroxysteroid dehydrogenase/Delta 5-->4-isomerase type 3;3-beta-hydroxy-Delta(5)-steroid dehydrogenase;Steroid Delta-isomerase;3 beta-hydroxysteroid dehydrogenase/Delta 5…	Hsd3b1;Hsd3b3;Gm4450;Hsd3b4;Hsd3b5;Hsd3b2;Hsd3b6	tr|A2AEP7|A2AEP7_MOUSE Hydroxy-delta-5-steroid dehydrogenase, 3 beta- and steroid delta-isomerase 1 (Fragment) OS=Mus musculus GN=Hsd3b1 PE=3 SV=1;tr|A2AEP8|A2AEP8_MOUSE Hydroxysteroid dehydrogenase-1, delta<5>-3-beta OS=Mus musculus GN=Hsd3b1 PE=3 SV=1;sp	11	2	2	2	2	2	1	1	2	2	2	2	2	1	2	2	2	2	1	1	2	2	2	2	2	1	2	2	2	2	1	1	2	2	2	2	2	1	2	2	8.2	8.2
Q64092-2;Q64092-4;A2AEW0;A2AEW1;Q64092;Q64092-3;Q08874-8;Q3U2D2;E9PZ28;E9QMP9;E9QMP8;Q08874-2;Q08874-4;E9QMP7;Q08874-7;Q08874-6;Q08874;Q08874-5;Q08874-3;Q08874-9;E9QL92;Q3UKG7;Q9WTW4;F6W7D6;Q9R210;E9PXK3	Q64092-2;Q64092-4;A2AEW0;A2AEW1;Q64092;Q64092-3	7;7;7;7;7;7;2;2;2;2;2;2;2;2;2;2;2;2;2;2;2;1;1;1;1;1	7;7;7;7;7;7;2;2;2;2;2;2;2;2;2;2;2;2;2;2;2;1;1;1;1;1	7;7;7;7;7;7;2;2;2;2;2;2;2;2;2;2;2;2;2;2;2;1;1;1;1;1	Transcription factor E3	Tfe3	sp|Q64092-2|TFE3_MOUSE Isoform 2 of Transcription factor E3 OS=Mus musculus GN=Tfe3;sp|Q64092-4|TFE3_MOUSE Isoform 4 of Transcription factor E3 OS=Mus musculus GN=Tfe3;tr|A2AEW0|A2AEW0_MOUSE Transcription factor E3 OS=Mus musculus GN=Tfe3 PE=4 SV=1;tr|A2AE	26	7	7	7	6	4	6	5	5	5	5	7	6	5	5	4	6	4	6	5	5	5	5	7	6	5	5	4	6	4	6	5	5	5	5	7	6	5	5	4	13.9	13.9
A2AEY4-2;A2AEY4	A2AEY4-2;A2AEY4	8;8	8;8	8;8	MAP7 domain-containing protein 3	Map7d3	sp|A2AEY4-2|MA7D3_MOUSE Isoform 2 of MAP7 domain-containing protein 3 OS=Mus musculus GN=Map7d3;sp|A2AEY4|MA7D3_MOUSE MAP7 domain-containing protein 3 OS=Mus musculus GN=Map7d3 PE=2 SV=1	2	8	8	8	5	5	7	5	6	6	6	6	6	4	5	6	5	5	7	5	6	6	6	6	6	4	5	6	5	5	7	5	6	6	6	6	6	4	5	6	11.5	11.5
A2AFQ9;E9PUU4;Q8BX17;F7CKD6	A2AFQ9;E9PUU4;Q8BX17	21;21;21;2	21;21;21;2	21;21;21;2	Gem-associated protein 5	Gemin5	tr|A2AFQ9|A2AFQ9_MOUSE Gem (Nuclear organelle) associated protein 5 OS=Mus musculus GN=Gemin5 PE=4 SV=1;tr|E9PUU4|E9PUU4_MOUSE Gem (nuclear organelle)-associated protein 5 OS=Mus musculus GN=Gemin5 PE=4 SV=1;sp|Q8BX17|GEMI5_MOUSE Gem-associated protein 5 O	4	21	21	21	15	16	14	14	16	16	14	16	19	15	17	15	15	16	14	14	16	16	14	16	19	15	17	15	15	16	14	14	16	16	14	16	19	15	17	15	14.8	14.8
A2AG06;A2AG06-2	A2AG06;A2AG06-2	6;5	6;5	6;5	Uncharacterized protein C17orf104 homolog	Gm1564	sp|A2AG06|CQ104_MOUSE Uncharacterized protein C17orf104 homolog OS=Mus musculus GN=Gm1564 PE=2 SV=1;sp|A2AG06-2|CQ104_MOUSE Isoform 2 of Uncharacterized protein C17orf104 homolog OS=Mus musculus GN=Gm1564	2	6	6	6	2	1	1	1	2	4	4	3	2	1	2	3	2	1	1	1	2	4	4	3	2	1	2	3	2	1	1	1	2	4	4	3	2	1	2	3	6.1	6.1
A2AG58;A2AG58-2;A2AG55	A2AG58;A2AG58-2	5;5;1	5;5;1	5;5;1	Uncharacterized protein CXorf23 homolog		sp|A2AG58|CX023_MOUSE Uncharacterized protein CXorf23 homolog OS=Mus musculus PE=2 SV=1;sp|A2AG58-2|CX023_MOUSE Isoform 2 of Uncharacterized protein CXorf23 homolog OS=Mus musculus	3	5	5	5	4	5	4	2	5	5	4	5	5	3	5	3	4	5	4	2	5	5	4	5	5	3	5	3	4	5	4	2	5	5	4	5	5	3	5	3	6.5	6.5
A2AGT5-2;A2AGT5-3;A2AGT5	A2AGT5-2;A2AGT5-3;A2AGT5	19;19;19	19;19;19	19;19;19	Cytoskeleton-associated protein 5	Ckap5	sp|A2AGT5-2|CKAP5_MOUSE Isoform 2 of Cytoskeleton-associated protein 5 OS=Mus musculus GN=Ckap5;sp|A2AGT5-3|CKAP5_MOUSE Isoform 3 of Cytoskeleton-associated protein 5 OS=Mus musculus GN=Ckap5;sp|A2AGT5|CKAP5_MOUSE Cytoskeleton-associated protein 5 OS=Mus m	3	19	19	19	15	14	15	16	16	16	16	14	16	15	15	15	15	14	15	16	16	16	16	14	16	15	15	15	15	14	15	16	16	16	16	14	16	15	15	15	10.6	10.6
A2AH85;O08810;G3UZ34;G3UXK8;G3UZ25	A2AH85;O08810;G3UZ34	51;51;50;4;1	51;51;50;4;1	50;50;49;3;1	116 kDa U5 small nuclear ribonucleoprotein component	Eftud2	tr|A2AH85|A2AH85_MOUSE Elongation factor Tu GTP binding domain containing 2 OS=Mus musculus GN=Eftud2 PE=4 SV=1;sp|O08810|U5S1_MOUSE 116 kDa U5 small nuclear ribonucleoprotein component OS=Mus musculus GN=Eftud2 PE=2 SV=1;tr|G3UZ34|G3UZ34_MOUSE Elongation	5	51	51	50	47	45	43	43	47	49	46	45	46	45	47	48	47	45	43	43	47	49	46	45	46	45	47	48	46	44	42	42	46	48	45	44	45	44	46	47	64.8	64.8
A2AI92	A2AI92	3	2	2		Gm9112	tr|A2AI92|A2AI92_MOUSE Novel protein similar to human RNA binding motif protein, Y-linked, family 1, member A1 (RBMY1A1) OS=Mus musculus GN=Gm9112 PE=4 SV=1	1	3	2	2	3	3	3	3	3	3	3	2	3	3	3	3	2	2	2	2	2	2	2	1	2	2	2	2	2	2	2	2	2	2	2	1	2	2	2	2	65.3	33.3
E9PZY8;A2AIV2;A2AIV2-2	E9PZY8;A2AIV2;A2AIV2-2	2;2;1	2;2;1	2;2;1	Protein virilizer homolog	1110037F02Rik;Kiaa1429	tr|E9PZY8|E9PZY8_MOUSE Uncharacterized protein OS=Mus musculus GN=1110037F02Rik PE=4 SV=1;sp|A2AIV2|VIR_MOUSE Protein virilizer homolog OS=Mus musculus GN=Kiaa1429 PE=1 SV=1;sp|A2AIV2-2|VIR_MOUSE Isoform 2 of Protein virilizer homolog OS=Mus musculus GN=Ki	3	2	2	2	2	2	1	1	2	2	2	2	2	1	2	2	2	2	1	1	2	2	2	2	2	1	2	2	2	2	1	1	2	2	2	2	2	1	2	2	1	1
A2AJG0;Q80UU2	A2AJG0;Q80UU2	4;3	4;3	4;3	Ribonuclease P protein subunit p38	Rpp38	tr|A2AJG0|A2AJG0_MOUSE Ribonuclease P/MRP 38 subunit (Human) OS=Mus musculus GN=Rpp38 PE=4 SV=1;sp|Q80UU2|RPP38_MOUSE Ribonuclease P protein subunit p38 OS=Mus musculus GN=Rpp38 PE=2 SV=1	2	4	4	4	3	3	3	3	3	3	4	3	3	2	3	3	3	3	3	3	3	3	4	3	3	2	3	3	3	3	3	3	3	3	4	3	3	2	3	3	15	15
O70311;A2AJH3;Q8CFK1	O70311;A2AJH3;Q8CFK1	7;7;6	4;4;3	4;4;3	Glycylpeptide N-tetradecanoyltransferase 2;Glycylpeptide N-tetradecanoyltransferase	Nmt2	sp|O70311|NMT2_MOUSE Glycylpeptide N-tetradecanoyltransferase 2 OS=Mus musculus GN=Nmt2 PE=1 SV=1;tr|A2AJH3|A2AJH3_MOUSE Glycylpeptide N-tetradecanoyltransferase OS=Mus musculus GN=Nmt2 PE=3 SV=1;tr|Q8CFK1|Q8CFK1_MOUSE Glycylpeptide N-tetradecanoyltransfer	3	7	4	4	5	6	6	5	7	6	5	5	5	5	6	4	2	3	3	3	4	3	2	2	2	3	4	2	2	3	3	3	4	3	2	2	2	3	4	2	13.6	7.6
A2AJI0;A8Y5P4;A2AJI0-2;A2AJI1;F6WF36	A2AJI0;A8Y5P4;A2AJI0-2;A2AJI1;F6WF36	17;16;16;15;12	16;15;15;14;11	16;15;15;14;11	MAP7 domain-containing protein 1	Map7d1	sp|A2AJI0|MA7D1_MOUSE MAP7 domain-containing protein 1 OS=Mus musculus GN=Map7d1 PE=1 SV=1;tr|A8Y5P4|A8Y5P4_MOUSE Microtubule-associated protein 7 domain containing 1 OS=Mus musculus GN=Mtap7d1 PE=4 SV=1;sp|A2AJI0-2|MA7D1_MOUSE Isoform 2 of MAP7 domain-con	5	17	16	16	16	13	12	12	15	11	14	15	14	11	14	15	15	12	11	11	14	10	13	14	13	10	13	14	15	12	11	11	14	10	13	14	13	10	13	14	20.7	19.6
A2AJU2;F6ZGM5	A2AJU2;F6ZGM5	14;11	2;2	1;1		Gm10439	tr|A2AJU2|A2AJU2_MOUSE Novel protein similar to ovary testis transcribed (Ott) OS=Mus musculus GN=Gm10439 PE=4 SV=1;tr|F6ZGM5|F6ZGM5_MOUSE Uncharacterized protein (Fragment) OS=Mus musculus GN=Gm10439 PE=4 SV=1	2	14	2	1	14	12	14	13	13	14	13	12	13	14	14	13	2	1	2	2	1	2	1	1	2	2	2	2	1	0	1	1	1	1	1	1	1	1	1	1	29.8	5.5
A2AKX3;A2AKX3-2;F6R186	A2AKX3;A2AKX3-2	43;40;4	43;40;4	43;40;4	Probable helicase senataxin	Setx	sp|A2AKX3|SETX_MOUSE Probable helicase senataxin OS=Mus musculus GN=Setx PE=2 SV=1;sp|A2AKX3-2|SETX_MOUSE Isoform 2 of Probable helicase senataxin OS=Mus musculus GN=Setx	3	43	43	43	38	34	30	32	37	38	36	34	35	28	39	38	38	34	30	32	37	38	36	34	35	28	39	38	38	34	30	32	37	38	36	34	35	28	39	38	19.6	19.6
Q8CBM2;E9Q6M2;A2AL85;Q8BSY0	Q8CBM2;E9Q6M2;A2AL85;Q8BSY0	3;3;3;3	3;3;3;3	3;3;3;3	Aspartyl/asparaginyl beta-hydroxylase	Asph	tr|Q8CBM2|Q8CBM2_MOUSE Aspartate-beta-hydroxylase OS=Mus musculus GN=Asph PE=2 SV=1;tr|E9Q6M2|E9Q6M2_MOUSE Uncharacterized protein OS=Mus musculus GN=Asph PE=4 SV=1;tr|A2AL85|A2AL85_MOUSE Aspartate-beta-hydroxylase OS=Mus musculus GN=Asph PE=4 SV=1;sp|Q8BS	4	3	3	3	3	3	2	3	1	3	3	2	3	3	2	2	3	3	2	3	1	3	3	2	3	3	2	2	3	3	2	3	1	3	3	2	3	3	2	2	5.6	5.6
Q6PAQ4;A2ALB2;A2ALB1	Q6PAQ4;A2ALB2;A2ALB1	15;15;13	15;15;13	15;15;13	RNA exonuclease 4	Rexo4	sp|Q6PAQ4|REXO4_MOUSE RNA exonuclease 4 OS=Mus musculus GN=Rexo4 PE=2 SV=2;tr|A2ALB2|A2ALB2_MOUSE REX4, RNA exonuclease 4 homolog (S. cerevisiae) OS=Mus musculus GN=Rexo4 PE=4 SV=1;tr|A2ALB1|A2ALB1_MOUSE REX4, RNA exonuclease 4 homolog (S. cerevisiae) (Fra	3	15	15	15	14	14	12	12	14	13	13	14	15	11	13	14	14	14	12	12	14	13	13	14	15	11	13	14	14	14	12	12	14	13	13	14	15	11	13	14	36.3	36.3
A2ALK6;Q9JMC8;B1AXV1	A2ALK6;Q9JMC8	8;7;1	5;4;1	5;4;1	Band 4.1-like protein 4B	Epb4.1l4b;Epb41l4b	tr|A2ALK6|A2ALK6_MOUSE Erythrocyte protein band 4.1-like 4b OS=Mus musculus GN=Epb4.1l4b PE=4 SV=1;sp|Q9JMC8|E41LB_MOUSE Band 4.1-like protein 4B OS=Mus musculus GN=Epb41l4b PE=2 SV=2	3	8	5	5	7	7	6	7	7	6	7	7	7	6	7	6	4	4	4	5	4	3	4	4	4	4	4	3	4	4	4	5	4	3	4	4	4	4	4	3	8.8	5.8
A2ALW2;F7CTH4;F6YSE7;F6UF74;E9Q4R4;Q8BIC7;F6SC80;Q3URI6	A2ALW2	3;1;1;1;1;1;1;1	2;1;1;1;1;1;1;1	2;1;1;1;1;1;1;1		Zkscan16	tr|A2ALW2|A2ALW2_MOUSE Uncharacterized protein OS=Mus musculus GN=Zkscan16 PE=4 SV=1	8	3	2	2	3	3	2	2	3	2	3	3	2	2	2	3	2	2	2	2	2	2	2	2	2	2	1	2	2	2	2	2	2	2	2	2	2	2	1	2	4	2.7
A2ALW5;A2ALW5-2;G3UZK1;F2Z410;F2Z3Z8	A2ALW5;A2ALW5-2	6;5;1;1;1	6;5;1;1;1	6;5;1;1;1	DnaJ homolog subfamily C member 25	Dnajc25	sp|A2ALW5|DJC25_MOUSE DnaJ homolog subfamily C member 25 OS=Mus musculus GN=Dnajc25 PE=2 SV=1;sp|A2ALW5-2|DJC25_MOUSE Isoform 2 of DnaJ homolog subfamily C member 25 OS=Mus musculus GN=Dnajc25	5	6	6	6	5	6	6	5	6	6	6	5	6	5	6	6	5	6	6	5	6	6	6	5	6	5	6	6	5	6	6	5	6	6	6	5	6	5	6	6	17.9	17.9
A2ANY6	A2ANY6	27	27	27		Mdn1	tr|A2ANY6|A2ANY6_MOUSE Midasin OS=Mus musculus GN=Mdn1 PE=3 SV=1	1	27	27	27	14	16	13	15	15	15	20	14	16	17	17	15	14	16	13	15	15	15	20	14	16	17	17	15	14	16	13	15	15	15	20	14	16	17	17	15	5.6	5.6
A2AP82;Q6NZA9;Q8VI33;A2AP81	A2AP82;Q6NZA9;Q8VI33;A2AP81	3;3;3;2	3;3;3;2	3;3;3;2	Transcription initiation factor TFIID subunit 9B;Transcription initiation factor TFIID subunit 9	Taf9b;Taf9	tr|A2AP82|A2AP82_MOUSE TAF9B RNA polymerase II, TATA box binding protein (TBP)-associated factor OS=Mus musculus GN=Taf9b PE=4 SV=1;sp|Q6NZA9|TAF9B_MOUSE Transcription initiation factor TFIID subunit 9B OS=Mus musculus GN=Taf9b PE=1 SV=2;sp|Q8VI33|TAF9_MOU	4	3	3	3	2	2	3	3	2	2	2	2	2	2	2	2	2	2	3	3	2	2	2	2	2	2	2	2	2	2	3	3	2	2	2	2	2	2	2	2	9.9	9.9
E9QAU4;A2AQ25;A2AQ25-2;D3Z781;A2AQ25-4;A2AQ25-3;F8WHU1;A2AQ25-5;A2AQ25-9;A2AQ25-6;A2AQ25-8;Q8BHR1;B1AY50;B1AY49;A2AQ25-7	E9QAU4;A2AQ25;A2AQ25-2;D3Z781;A2AQ25-4;A2AQ25-3;F8WHU1;A2AQ25-5;A2AQ25-9;A2AQ25-6;A2AQ25-8	54;54;53;37;37;37;36;36;33;33;30;11;1;1;1	54;54;53;37;37;37;36;36;33;33;30;11;1;1;1	54;54;53;37;37;37;36;36;33;33;30;11;1;1;1	Sickle tail protein	Etl4;Skt	tr|E9QAU4|E9QAU4_MOUSE Uncharacterized protein OS=Mus musculus GN=Etl4 PE=4 SV=1;sp|A2AQ25|SKT_MOUSE Sickle tail protein OS=Mus musculus GN=Skt PE=1 SV=1;sp|A2AQ25-2|SKT_MOUSE Isoform 2 of Sickle tail protein OS=Mus musculus GN=Skt;tr|D3Z781|D3Z781_MOUSE U	15	54	54	54	44	42	47	44	40	43	43	44	42	46	44	47	44	42	47	44	40	43	43	44	42	46	44	47	44	42	47	44	40	43	43	44	42	46	44	47	31.3	31.3
A2AQ53;Q61554;Q61555	A2AQ53;Q61554	7;4;3	7;4;3	7;4;3	Fibrillin-1	Fbn1	tr|A2AQ53|A2AQ53_MOUSE Fibrillin 1 OS=Mus musculus GN=Fbn1 PE=4 SV=1;sp|Q61554|FBN1_MOUSE Fibrillin-1 OS=Mus musculus GN=Fbn1 PE=1 SV=1	3	7	7	7	5	5	5	5	6	6	5	5	6	5	6	5	5	5	5	5	6	6	5	5	6	5	6	5	5	5	5	5	6	6	5	5	6	5	6	5	2.2	2.2
A2AQA7;Q8CFQ3	A2AQA7;Q8CFQ3	32;32	32;32	32;32	Intron-binding protein aquarius	Aqr	tr|A2AQA7|A2AQA7_MOUSE Aquarius OS=Mus musculus GN=Aqr PE=4 SV=1;sp|Q8CFQ3|AQR_MOUSE Intron-binding protein aquarius OS=Mus musculus GN=Aqr PE=2 SV=2	2	32	32	32	26	25	24	25	23	26	22	22	23	24	27	27	26	25	24	25	23	26	22	22	23	24	27	27	26	25	24	25	23	26	22	22	23	24	27	27	28.9	28.9
A2AR02;A2AR01	A2AR02;A2AR01	6;3	6;3	6;3	Peptidyl-prolyl cis-trans isomerase G;Peptidyl-prolyl cis-trans isomerase	Ppig	sp|A2AR02|PPIG_MOUSE Peptidyl-prolyl cis-trans isomerase G OS=Mus musculus GN=Ppig PE=1 SV=1;tr|A2AR01|A2AR01_MOUSE Peptidyl-prolyl cis-trans isomerase (Fragment) OS=Mus musculus GN=Ppig PE=3 SV=1	2	6	6	6	5	4	5	5	5	5	6	5	5	5	5	5	5	4	5	5	5	5	6	5	5	5	5	5	5	4	5	5	5	5	6	5	5	5	5	5	7.8	7.8
A2AR12;Q8BKH7-2;Q8BKH7;Q8BKH7-3;A2AR15	A2AR12;Q8BKH7-2;Q8BKH7;Q8BKH7-3;A2AR15	7;7;7;5;4	7;7;7;5;4	7;7;7;5;4	Target of rapamycin complex 2 subunit MAPKAP1	Mapkap1	tr|A2AR12|A2AR12_MOUSE Mitogen-activated protein kinase associated protein 1 (Fragment) OS=Mus musculus GN=Mapkap1 PE=4 SV=1;sp|Q8BKH7-2|SIN1_MOUSE Isoform 2 of Target of rapamycin complex 2 subunit MAPKAP1 OS=Mus musculus GN=Mapkap1;sp|Q8BKH7|SIN1_MOUSE T	5	7	7	7	6	7	6	6	6	6	7	6	6	4	6	7	6	7	6	6	6	6	7	6	6	4	6	7	6	7	6	6	6	6	7	6	6	4	6	7	14.9	14.9
A2ARV7	A2ARV7	3	3	1		Gm14401	tr|A2ARV7|A2ARV7_MOUSE Novel KRAB box and zinc finger, C2H2 type domain containing protein OS=Mus musculus GN=OTTMUSG00000016569 PE=4 SV=1	1	3	3	1	1	1	1	1	3	2	2	2	1	1	2	2	1	1	1	1	3	2	2	2	1	1	2	2	0	0	0	0	1	0	1	1	0	0	0	0	18.8	18.8
A2AS45;Q68FH0-2;Q68FH0;A2AS44;Q05D18;A2AS47;Q68FH0-3;E9QKH8;O35927-2;O35927;E9QKX8	A2AS45;Q68FH0-2;Q68FH0;A2AS44;Q05D18;A2AS47	25;25;25;20;20;20;10;2;2;2;1	25;25;25;20;20;20;10;2;2;2;1	25;25;25;20;20;20;10;2;2;2;1	Plakophilin-4	Pkp4	tr|A2AS45|A2AS45_MOUSE Plakophilin 4 OS=Mus musculus GN=Pkp4 PE=4 SV=1;sp|Q68FH0-2|PKP4_MOUSE Isoform 2 of Plakophilin-4 OS=Mus musculus GN=Pkp4;sp|Q68FH0|PKP4_MOUSE Plakophilin-4 OS=Mus musculus GN=Pkp4 PE=1 SV=1;tr|A2AS44|A2AS44_MOUSE Plakophilin 4 (Frag	11	25	25	25	22	21	21	20	21	19	19	19	21	19	22	21	22	21	21	20	21	19	19	19	21	19	22	21	22	21	21	20	21	19	19	19	21	19	22	21	24.8	24.8
A2AS54;Q8K2I9;Q8K2I9-2;A2AS52	A2AS54;Q8K2I9;Q8K2I9-2	27;27;22;9	27;27;22;9	27;27;22;9	F-box only protein 18	Fbxo18	tr|A2AS54|A2AS54_MOUSE F-box protein 18 OS=Mus musculus GN=Fbxo18 PE=4 SV=1;sp|Q8K2I9|FBX18_MOUSE F-box only protein 18 OS=Mus musculus GN=Fbxo18 PE=2 SV=1;sp|Q8K2I9-2|FBX18_MOUSE Isoform 2 of F-box only protein 18 OS=Mus musculus GN=Fbxo18	4	27	27	27	22	21	22	24	22	20	21	21	21	22	21	19	22	21	22	24	22	20	21	21	21	22	21	19	22	21	22	24	22	20	21	21	21	22	21	19	29	29
A2AS70;F7BNF3;O54826;A2AS72	A2AS70;F7BNF3;O54826	3;3;3;1	3;3;3;1	3;3;3;1	Protein AF-10	Mllt10	tr|A2AS70|A2AS70_MOUSE Myeloid/lymphoid or mixed lineage-leukemia translocation to 10 homolog (Drosophila) OS=Mus musculus GN=Mllt10 PE=4 SV=1;tr|F7BNF3|F7BNF3_MOUSE Uncharacterized protein (Fragment) OS=Mus musculus GN=Mllt10 PE=4 SV=1;sp|O54826|AF10_MOUS	4	3	3	3	2	2	3	2	1	3	2	2	2	3	2	2	2	2	3	2	1	3	2	2	2	3	2	2	2	2	3	2	1	3	2	2	2	3	2	2	4.4	4.4
A2AS98;P28660;E9QQ62;P28660-2;Q8K1X4	A2AS98;P28660;E9QQ62;P28660-2	16;16;14;14;1	16;16;14;14;1	16;16;14;14;1	Nck-associated protein 1	Nckap1	tr|A2AS98|A2AS98_MOUSE NCK-associated protein 1 OS=Mus musculus GN=Nckap1 PE=4 SV=1;sp|P28660|NCKP1_MOUSE Nck-associated protein 1 OS=Mus musculus GN=Nckap1 PE=1 SV=2;tr|E9QQ62|E9QQ62_MOUSE Uncharacterized protein OS=Mus musculus GN=Nckap1 PE=4 SV=1;sp|P28	5	16	16	16	13	12	10	10	13	13	10	11	13	10	13	14	13	12	10	10	13	13	10	11	13	10	13	14	13	12	10	10	13	13	10	11	13	10	13	14	15.4	15.4
A2AT37;F6Q3G7	A2AT37	3;1	3;1	3;1		Upf2	tr|A2AT37|A2AT37_MOUSE UPF2 regulator of nonsense transcripts homolog (Yeast) OS=Mus musculus GN=Upf2 PE=2 SV=1	2	3	3	3	2	2	2	1	2	3	2	2	2	1	2	2	2	2	2	1	2	3	2	2	2	1	2	2	2	2	2	1	2	3	2	2	2	1	2	2	2	2
E9QL34;A2AU89;A2AU91;P70399-2;P70399-3;P70399;F6ZRL3	E9QL34;A2AU89;A2AU91;P70399-2;P70399-3;P70399	10;10;10;10;10;10;3	10;10;10;10;10;10;3	10;10;10;10;10;10;3	Tumor suppressor p53-binding protein 1	Trp53bp1;Tp53bp1	tr|E9QL34|E9QL34_MOUSE Transformation-related protein 53-binding protein 1 OS=Mus musculus GN=Trp53bp1 PE=4 SV=1;tr|A2AU89|A2AU89_MOUSE Transformation related protein 53 binding protein 1 OS=Mus musculus GN=Trp53bp1 PE=4 SV=2;tr|A2AU91|A2AU91_MOUSE Transfo	7	10	10	10	9	9	9	9	8	8	7	8	7	7	9	8	9	9	9	9	8	8	7	8	7	7	9	8	9	9	9	9	8	8	7	8	7	7	9	8	6.2	6.2
A2AUK7;A2AUK8;Q9Z2H5-3;Q9Z2H5-2;A2AUK5;Q9Z2H5;A2AUK6;E9PV14;E9QMK1	A2AUK7;A2AUK8;Q9Z2H5-3;Q9Z2H5-2;A2AUK5;Q9Z2H5;A2AUK6;E9PV14	11;11;11;11;10;10;9;8;2	9;9;9;9;8;8;7;6;2	9;9;9;9;8;8;7;6;2	Band 4.1-like protein 1	Epb4.1l1;Epb41l1	tr|A2AUK7|A2AUK7_MOUSE Erythrocyte protein band 4.1-like 1 OS=Mus musculus GN=Epb4.1l1 PE=4 SV=1;tr|A2AUK8|A2AUK8_MOUSE Erythrocyte protein band 4.1-like 1 OS=Mus musculus GN=Epb4.1l1 PE=4 SV=1;sp|Q9Z2H5-3|E41L1_MOUSE Isoform 3 of Band 4.1-like protein 1 O	9	11	9	9	10	8	6	5	9	11	8	8	8	5	9	9	8	7	5	4	7	9	7	7	7	4	7	7	8	7	5	4	7	9	7	7	7	4	7	7	17	15.2
A2AUR7;Q9D031;Q01730	A2AUR7;Q9D031;Q01730	2;2;2	2;2;2	2;2;2	Ras suppressor protein 1	Rsu1	tr|A2AUR7|A2AUR7_MOUSE Ras suppressor protein 1 OS=Mus musculus GN=Rsu1 PE=4 SV=1;tr|Q9D031|Q9D031_MOUSE Ras suppressor protein 1 OS=Mus musculus GN=Rsu1 PE=2 SV=1;sp|Q01730|RSU1_MOUSE Ras suppressor protein 1 OS=Mus musculus GN=Rsu1 PE=2 SV=3	3	2	2	2	2	2	2	2	1	2	2	2	2	2	2	2	2	2	2	2	1	2	2	2	2	2	2	2	2	2	2	2	1	2	2	2	2	2	2	2	6.5	6.5
E9PUZ4;A2AVJ7;Q99PL5-12;Q99PL5-11;Q99PL5-10;Q99PL5-9;Q99PL5-8;Q99PL5-7;Q99PL5-6;Q99PL5-5;Q99PL5-4;Q99PL5-3;Q99PL5-2;Q99PL5	E9PUZ4;A2AVJ7;Q99PL5-12;Q99PL5-11;Q99PL5-10;Q99PL5-9;Q99PL5-8;Q99PL5-7;Q99PL5-6;Q99PL5-5;Q99PL5-4;Q99PL5-3;Q99PL5-2;Q99PL5	5;5;5;5;5;5;5;5;5;5;5;5;5;5	5;5;5;5;5;5;5;5;5;5;5;5;5;5	5;5;5;5;5;5;5;5;5;5;5;5;5;5	Ribosome-binding protein 1	Rrbp1	tr|E9PUZ4|E9PUZ4_MOUSE Uncharacterized protein OS=Mus musculus GN=Rrbp1 PE=4 SV=1;tr|A2AVJ7|A2AVJ7_MOUSE Ribosome binding protein 1 OS=Mus musculus GN=Rrbp1 PE=4 SV=1;sp|Q99PL5-12|RRBP1_MOUSE Isoform RRp0 of Ribosome-binding protein 1 OS=Mus musculus GN=Rr	14	5	5	5	5	5	5	5	4	5	5	5	4	5	4	4	5	5	5	5	4	5	5	5	4	5	4	4	5	5	5	5	4	5	5	5	4	5	4	4	12	12
A2AW05;F8WGL8;Q08943;Q08943-2	A2AW05;F8WGL8;Q08943;Q08943-2	20;20;20;20	20;20;20;20	20;20;20;20	FACT complex subunit SSRP1	Ssrp1	tr|A2AW05|A2AW05_MOUSE Structure specific recognition protein 1 (Fragment) OS=Mus musculus GN=Ssrp1 PE=4 SV=1;tr|F8WGL8|F8WGL8_MOUSE Structure-specific recognition protein 1 OS=Mus musculus GN=Ssrp1 PE=4 SV=1;sp|Q08943|SSRP1_MOUSE FACT complex subunit SSRP	4	20	20	20	15	15	13	15	13	16	16	12	18	15	15	13	15	15	13	15	13	16	16	12	18	15	15	13	15	15	13	15	13	16	16	12	18	15	15	13	34	34
A2AWT6;A2AWT7;A2AWT5;P25976-2;P25976;E9Q4A8;G3UZW9	A2AWT6;A2AWT7;A2AWT5;P25976-2;P25976	18;18;18;18;18;7;6	18;18;18;18;18;7;6	18;18;18;18;18;7;6	Nucleolar transcription factor 1	Ubtf	tr|A2AWT6|A2AWT6_MOUSE Uncharacterized protein OS=Mus musculus GN=Ubtf PE=4 SV=1;tr|A2AWT7|A2AWT7_MOUSE Uncharacterized protein OS=Mus musculus GN=Ubtf PE=4 SV=1;tr|A2AWT5|A2AWT5_MOUSE Uncharacterized protein OS=Mus musculus GN=Ubtf PE=4 SV=1;sp|P25976-2|U	7	18	18	18	16	15	15	15	15	14	13	15	15	15	14	13	16	15	15	15	15	14	13	15	15	15	14	13	16	15	15	15	15	14	13	15	15	15	14	13	24.6	24.6
E9Q9G0;A2AX52	E9Q9G0;A2AX52	5;5	5;5	5;5	Collagen alpha-4(VI) chain	Col6a4	tr|E9Q9G0|E9Q9G0_MOUSE Uncharacterized protein OS=Mus musculus GN=Col6a4 PE=4 SV=1;sp|A2AX52|CO6A4_MOUSE Collagen alpha-4(VI) chain OS=Mus musculus GN=Col6a4 PE=1 SV=2	2	5	5	5	2	2	2	3	1	0	2	3	1	2	2	2	2	2	2	3	1	0	2	3	1	2	2	2	2	2	2	3	1	0	2	3	1	2	2	2	2.3	2.3
A2BDX0;Q9Z103	A2BDX0;Q9Z103	2;1	2;1	2;1	Activity-dependent neuroprotector homeobox protein	Adnp	tr|A2BDX0|A2BDX0_MOUSE Activity-dependent neuroprotective protein OS=Mus musculus GN=Adnp PE=3 SV=1;sp|Q9Z103|ADNP_MOUSE Activity-dependent neuroprotector homeobox protein OS=Mus musculus GN=Adnp PE=2 SV=1	2	2	2	2	2	2	2	2	1	1	2	2	2	2	2	2	2	2	2	2	1	1	2	2	2	2	2	2	2	2	2	2	1	1	2	2	2	2	2	2	2.6	2.6
A2BE28-2;A2BE28	A2BE28-2;A2BE28	6;6	6;6	6;6	Ribosomal biogenesis protein LAS1L	Las1l	sp|A2BE28-2|LAS1L_MOUSE Isoform 2 of Ribosomal biogenesis protein LAS1L OS=Mus musculus GN=Las1l;sp|A2BE28|LAS1L_MOUSE Ribosomal biogenesis protein LAS1L OS=Mus musculus GN=Las1l PE=2 SV=1	2	6	6	6	5	5	6	6	5	5	6	5	5	6	5	5	5	5	6	6	5	5	6	5	5	6	5	5	5	5	6	6	5	5	6	5	5	6	5	5	10.8	10.8
E9QAQ7;A2BH40-4;A2BH40-2;A2BH40-3;A2BH40;E9QA30;P10107	E9QAQ7;A2BH40-4;A2BH40-2;A2BH40-3;A2BH40	3;3;3;3;3;1;1	3;3;3;3;3;1;1	3;3;3;3;3;1;1	AT-rich interactive domain-containing protein 1A	Arid1a	tr|E9QAQ7|E9QAQ7_MOUSE AT-rich interactive domain 1A (SWI-like) OS=Mus musculus GN=Arid1a PE=4 SV=1;sp|A2BH40-4|ARI1A_MOUSE Isoform 4 of AT-rich interactive domain-containing protein 1A OS=Mus musculus GN=Arid1a;sp|A2BH40-2|ARI1A_MOUSE Isoform 2 of AT-rich	7	3	3	3	2	2	2	2	2	2	2	2	1	2	3	2	2	2	2	2	2	2	2	2	1	2	3	2	2	2	2	2	2	2	2	2	1	2	3	2	1.1	1.1
Q62012;B1B0X0;A2BI02;E9QA03;E9Q1L3;B1AZM3;A2BI72;A2ADW8;E9Q1F1;E9QA14;B1B0X6	Q62012;B1B0X0;A2BI02;E9QA03;E9Q1L3;B1AZM3;A2BI72;A2ADW8;E9Q1F1;E9QA14;B1B0X6	15;15;15;14;14;14;14;14;13;13;12	15;15;15;14;14;14;14;14;13;13;12	2;2;2;2;2;1;2;2;1;1;1		Ott;Gm15107;Gm15080;Gm15127;Gm15093;Gm15128;Gm15097;Gm15114	tr|Q62012|Q62012_MOUSE Novel protein identical to ovary testis transcribed (Ott) OS=Mus musculus GN=Ott PE=2 SV=1;tr|B1B0X0|B1B0X0_MOUSE Novel protein similar to ovary testis transcribed (Ott) OS=Mus musculus GN=Gm15107 PE=4 SV=1;tr|A2BI02|A2BI02_MOUSE Nov	11	15	15	2	14	13	15	13	14	15	15	14	14	15	15	13	14	13	15	13	14	15	15	14	14	15	15	13	1	1	2	1	1	2	2	2	2	2	2	1	30.5	30.5
A2CG76;Q9Z148-2;Q9Z148-3;Q9Z148;A2CG77;G3UYH7	A2CG76;Q9Z148-2;Q9Z148-3;Q9Z148;A2CG77	4;4;4;4;2;1	4;4;4;4;2;1	4;4;4;4;2;1	Histone-lysine N-methyltransferase EHMT2	Ehmt2	tr|A2CG76|A2CG76_MOUSE Euchromatic histone lysine N-methyltransferase 2 OS=Mus musculus GN=Ehmt2 PE=3 SV=1;sp|Q9Z148-2|EHMT2_MOUSE Isoform 2 of Histone-lysine N-methyltransferase EHMT2 OS=Mus musculus GN=Ehmt2;sp|Q9Z148-3|EHMT2_MOUSE Isoform 3 of Histone-l	6	4	4	4	3	4	3	3	4	3	4	4	4	2	4	4	3	4	3	3	4	3	4	4	4	2	4	4	3	4	3	3	4	3	4	4	4	2	4	4	4	4
A2RSE7;P70281	A2RSE7;P70281	6;6	6;6	6;6	Synaptonemal complex protein 3	Sycp3	tr|A2RSE7|A2RSE7_MOUSE Synaptonemal complex protein 3 OS=Mus musculus GN=Sycp3 PE=2 SV=1;sp|P70281|SYCP3_MOUSE Synaptonemal complex protein 3 OS=Mus musculus GN=Sycp3 PE=2 SV=1	2	6	6	6	1	2	2	4	3	2	2	2	3	4	4	3	1	2	2	4	3	2	2	2	3	4	4	3	1	2	2	4	3	2	2	2	3	4	4	3	26	26
Q91YZ8;D3Z5M2;A3KFU5;A3KFU8;Q6PHQ9;E9PW32	Q91YZ8;D3Z5M2;A3KFU5;A3KFU8;Q6PHQ9;E9PW32	10;10;10;10;10;8	4;4;4;4;4;3	4;4;4;4;4;3	Polyadenylate-binding protein	Pabpc4;Gm10110	tr|Q91YZ8|Q91YZ8_MOUSE Poly A binding protein, cytoplasmic 4 OS=Mus musculus GN=Pabpc4 PE=2 SV=1;tr|D3Z5M2|D3Z5M2_MOUSE Uncharacterized protein OS=Mus musculus GN=Gm10110 PE=4 SV=1;tr|A3KFU5|A3KFU5_MOUSE Poly A binding protein, cytoplasmic 4 OS=Mus musculu	6	10	4	4	7	7	7	7	7	7	8	9	8	7	6	8	2	2	1	1	3	3	3	4	3	1	1	4	2	2	1	1	3	3	3	4	3	1	1	4	17.7	7
G8JL40;A3KG93;Q6ZQ88;F6Z4I3	G8JL40;A3KG93;Q6ZQ88	7;7;7;3	7;7;7;3	7;7;7;3	Lysine-specific histone demethylase 1A	Kdm1a	tr|G8JL40|G8JL40_MOUSE Lysine (K)-specific demethylase 1A (Fragment) OS=Mus musculus GN=Kdm1a PE=4 SV=1;tr|A3KG93|A3KG93_MOUSE Amine oxidase (Flavin containing) domain 2 OS=Mus musculus GN=Kdm1a PE=4 SV=1;sp|Q6ZQ88|KDM1A_MOUSE Lysine-specific histone demet	4	7	7	7	4	4	6	6	5	4	5	5	5	6	4	5	4	4	6	6	5	4	5	5	5	6	4	5	4	4	6	6	5	4	5	5	5	6	4	5	12.2	12.2
Q5XK38;A3KGL9;B7ZCQ3;F6W687;P09602;E9Q2Z4;D3YUY4	Q5XK38;A3KGL9;B7ZCQ3;F6W687;P09602;E9Q2Z4	3;3;3;3;3;2;1	3;3;3;3;3;2;1	3;3;3;3;3;2;1	Non-histone chromosomal protein HMG-17	Hmgn2;Gm16494	tr|Q5XK38|Q5XK38_MOUSE High mobility group nucleosomal binding domain 2 OS=Mus musculus GN=Hmgn2 PE=2 SV=1;tr|A3KGL9|A3KGL9_MOUSE High mobility group nucleosomal binding domain 2 OS=Mus musculus GN=Hmgn2 PE=4 SV=1;tr|B7ZCQ3|B7ZCQ3_MOUSE High mobility group	7	3	3	3	2	2	2	2	3	2	1	2	2	1	3	2	2	2	2	2	3	2	1	2	2	1	3	2	2	2	2	2	3	2	1	2	2	1	3	2	20.7	20.7
A6H619-2;A6H619;F6WXS6;F7ANA1	A6H619-2;A6H619;F6WXS6;F7ANA1	5;5;3;3	5;5;3;3	5;5;3;3	PHD and RING finger domain-containing protein 1	Phrf1	sp|A6H619-2|PHRF1_MOUSE Isoform 2 of PHD and RING finger domain-containing protein 1 OS=Mus musculus GN=Phrf1;sp|A6H619|PHRF1_MOUSE PHD and RING finger domain-containing protein 1 OS=Mus musculus GN=Phrf1 PE=1 SV=2;tr|F6WXS6|F6WXS6_MOUSE PHD and ring finge	4	5	5	5	4	4	5	4	3	3	2	4	4	4	3	3	4	4	5	4	3	3	2	4	4	4	3	3	4	4	5	4	3	3	2	4	4	4	3	3	3.1	3.1
A6PWY4;A6PWY4-2;A6PWY4-3	A6PWY4;A6PWY4-2	10;10;2	10;10;2	10;10;2	WD repeat-containing protein 76	Wdr76	sp|A6PWY4|WDR76_MOUSE WD repeat-containing protein 76 OS=Mus musculus GN=Wdr76 PE=2 SV=1;sp|A6PWY4-2|WDR76_MOUSE Isoform 2 of WD repeat-containing protein 76 OS=Mus musculus GN=Wdr76	3	10	10	10	6	6	6	7	7	7	5	6	5	7	6	7	6	6	6	7	7	7	5	6	5	7	6	7	6	6	6	7	7	7	5	6	5	7	6	7	18.2	18.2
A6X8Z5	A6X8Z5	2	2	2	Rho GTPase-activating protein 31	Arhgap31	sp|A6X8Z5|RHG31_MOUSE Rho GTPase-activating protein 31 OS=Mus musculus GN=Arhgap31 PE=1 SV=1	1	2	2	2	2	2	1	1	2	2	2	1	2	1	1	2	2	2	1	1	2	2	2	1	2	1	1	2	2	2	1	1	2	2	2	1	2	1	1	2	1.5	1.5
B0V2M3;E9QLT2;Q99PP2;B8JJA0;G3X980;Q99PP2-2	B0V2M3;E9QLT2;Q99PP2;B8JJA0;G3X980;Q99PP2-2	10;9;9;8;7;7	10;9;9;8;7;7	10;9;9;8;7;7	Zinc finger protein 318	Zfp318;Znf318	tr|B0V2M3|B0V2M3_MOUSE Uncharacterized protein OS=Mus musculus GN=Zfp318 PE=4 SV=1;tr|E9QLT2|E9QLT2_MOUSE Uncharacterized protein OS=Mus musculus GN=Zfp318 PE=4 SV=1;sp|Q99PP2|ZN318_MOUSE Zinc finger protein 318 (Fragment) OS=Mus musculus GN=Znf318 PE=1 SV	6	10	10	10	7	8	8	7	8	8	7	7	7	6	7	8	7	8	8	7	8	8	7	7	7	6	7	8	7	8	8	7	8	8	7	7	7	6	7	8	5.3	5.3
B0V2N8;B0V2N7;P07356;B0V2N5	B0V2N8;B0V2N7;P07356	9;9;9;2	9;9;9;2	9;9;9;2	Annexin;Annexin A2	Anxa2	tr|B0V2N8|B0V2N8_MOUSE Annexin (Fragment) OS=Mus musculus GN=Anxa2 PE=3 SV=1;tr|B0V2N7|B0V2N7_MOUSE Annexin (Fragment) OS=Mus musculus GN=Anxa2 PE=3 SV=1;sp|P07356|ANXA2_MOUSE Annexin A2 OS=Mus musculus GN=Anxa2 PE=1 SV=2	4	9	9	9	8	8	7	7	8	8	8	7	8	7	7	8	8	8	7	7	8	8	8	7	8	7	7	8	8	8	7	7	8	8	8	7	8	7	7	8	63.6	63.6
B0V2V8;Q3UH70;Q9ESU6-2;Q8K2F0;Q9ESU6;B0V2V7;B0V2V6;A2AKA9;Q8K2F0-2	B0V2V8;Q3UH70;Q9ESU6-2;Q8K2F0;Q9ESU6;B0V2V7;B0V2V6;A2AKA9;Q8K2F0-2	2;2;2;2;2;2;1;1;1	2;2;2;2;2;2;1;1;1	2;2;2;2;2;2;1;1;1	Bromodomain-containing protein 4;Bromodomain-containing protein 3	Brd4;Brd3	tr|B0V2V8|B0V2V8_MOUSE Bromodomain containing 4 OS=Mus musculus GN=Brd4 PE=4 SV=1;tr|Q3UH70|Q3UH70_MOUSE Uncharacterized protein OS=Mus musculus GN=Brd4 PE=2 SV=1;sp|Q9ESU6-2|BRD4_MOUSE Isoform 2 of Bromodomain-containing protein 4 OS=Mus musculus GN=Brd4;	9	2	2	2	2	2	2	1	2	1	2	2	2	1	2	2	2	2	2	1	2	1	2	2	2	1	2	2	2	2	2	1	2	1	2	2	2	1	2	2	2.3	2.3
B1AQX6;B1AQX7;E9QKR5;B1AQX9;E9QMC4;Q9QWI6-3;Q9QWI6-2;Q9QWI6	B1AQX6;B1AQX7;E9QKR5;B1AQX9;E9QMC4;Q9QWI6-3;Q9QWI6-2;Q9QWI6	3;3;3;3;3;3;3;3	3;3;3;3;3;3;3;3	3;3;3;3;3;3;3;3	SRC kinase signaling inhibitor 1	Srcin1	tr|B1AQX6|B1AQX6_MOUSE P140 gene OS=Mus musculus GN=Srcin1 PE=4 SV=1;tr|B1AQX7|B1AQX7_MOUSE P140 gene OS=Mus musculus GN=Srcin1 PE=4 SV=1;tr|E9QKR5|E9QKR5_MOUSE SRC kinase-signaling inhibitor 1 OS=Mus musculus GN=Srcin1 PE=4 SV=1;tr|B1AQX9|B1AQX9_MOUSE P14	8	3	3	3	1	1	2	2	1	1	2	2	0	2	1	2	1	1	2	2	1	1	2	2	0	2	1	2	1	1	2	2	1	1	2	2	0	2	1	2	2.9	2.9
B1AQY2;Q69ZH9;F8VQ11;D6RDB5	B1AQY2;Q69ZH9;F8VQ11;D6RDB5	15;15;13;8	15;15;13;8	15;15;13;8	Rho GTPase-activating protein 23	Arhgap23	tr|B1AQY2|B1AQY2_MOUSE Rho GTPase activating protein 23 OS=Mus musculus GN=Arhgap23 PE=4 SV=1;sp|Q69ZH9|RHG23_MOUSE Rho GTPase-activating protein 23 OS=Mus musculus GN=Arhgap23 PE=1 SV=2;tr|F8VQ11|F8VQ11_MOUSE Rho GTPase-activating protein 23 OS=Mus muscul	4	15	15	15	13	14	10	10	13	14	14	14	15	10	13	14	13	14	10	10	13	14	14	14	15	10	13	14	13	14	10	10	13	14	14	14	15	10	13	14	11.4	11.4
B1AS67;Q66T02-2;Q66T02	B1AS67;Q66T02-2;Q66T02	4;4;4	4;4;4	4;4;4	Pleckstrin homology domain-containing family G member 5	Plekhg5	tr|B1AS67|B1AS67_MOUSE Pleckstrin homology domain containing, family G (With RhoGef domain) member 5 OS=Mus musculus GN=Plekhg5 PE=4 SV=1;sp|Q66T02-2|PKHG5_MOUSE Isoform 2 of Pleckstrin homology domain-containing family G member 5 OS=Mus musculus GN=Plekhg	3	4	4	4	4	4	4	4	4	4	4	4	3	4	3	4	4	4	4	4	4	4	4	4	3	4	3	4	4	4	4	4	4	4	4	4	3	4	3	4	3.9	3.9
B1AU25;Q9Z0X1	B1AU25;Q9Z0X1	15;15	15;15	15;15	Apoptosis-inducing factor 1, mitochondrial	Aifm1	tr|B1AU25|B1AU25_MOUSE Apoptosis-inducing factor, mitochondrion-associated 1 OS=Mus musculus GN=Aifm1 PE=4 SV=1;sp|Q9Z0X1|AIFM1_MOUSE Apoptosis-inducing factor 1, mitochondrial OS=Mus musculus GN=Aifm1 PE=1 SV=1	2	15	15	15	11	11	12	12	11	12	12	11	13	12	11	9	11	11	12	12	11	12	12	11	13	12	11	9	11	11	12	12	11	12	12	11	13	12	11	9	32.2	32.2
B1AUP9;Q6PGB8;Q6PGB8-2;F6Z6F4	B1AUP9;Q6PGB8;Q6PGB8-2;F6Z6F4	23;23;23;15	7;7;7;6	7;7;7;6	Probable global transcription activator SNF2L1	Smarca1	tr|B1AUP9|B1AUP9_MOUSE SWI/SNF related, matrix associated, actin dependent regulator of chromatin, subfamily a, member 1 OS=Mus musculus GN=Smarca1 PE=4 SV=1;sp|Q6PGB8|SMCA1_MOUSE Probable global transcription activator SNF2L1 OS=Mus musculus GN=Smarca1 PE	4	23	7	7	21	19	18	18	19	21	19	19	20	16	17	22	6	5	3	4	6	6	5	6	6	3	5	6	6	5	3	4	6	6	5	6	6	3	5	6	19.1	7.1
B1AUX2;Q61191	B1AUX2;Q61191	4;4	4;4	4;4	Host cell factor 1;HCF N-terminal chain 1;HCF N-terminal chain 2;HCF N-terminal chain 3;HCF N-terminal chain 4;HCF N-terminal chain 5;HCF N-terminal chain 6;HCF C-terminal chain 1;HCF C-terminal chain 2;HCF C-terminal chain 3;HCF C-terminal chain 4;HCF C-terminal chain 5;HCF C-terminal chain 6	Hcfc1	tr|B1AUX2|B1AUX2_MOUSE Host cell factor C1 OS=Mus musculus GN=Hcfc1 PE=4 SV=1;sp|Q61191|HCFC1_MOUSE Host cell factor 1 OS=Mus musculus GN=Hcfc1 PE=1 SV=2	2	4	4	4	4	4	4	3	3	3	4	4	4	4	3	3	4	4	4	3	3	3	4	4	4	4	3	3	4	4	4	3	3	3	4	4	4	4	3	3	2.3	2.3
B1AVB1;Q99MW4;Q8K214-2;Q8K214	B1AVB1;Q99MW4	37;32;3;3	37;32;3;3	1;0;0;0		Scml2	tr|B1AVB1|B1AVB1_MOUSE Sex comb on midleg-like 2 (Drosophila) OS=Mus musculus GN=Scml2 PE=4 SV=1;tr|Q99MW4|Q99MW4_MOUSE Transcriptional repressor Scml2 OS=Mus musculus GN=Scml2 PE=2 SV=1	4	37	37	1	35	34	34	33	36	36	34	34	33	33	35	36	35	34	34	33	36	36	34	34	33	33	35	36	1	1	1	1	1	1	1	1	1	1	1	1	57.1	57.1
B1AVB5;B1AVB3;B1AVB4;E9Q796;E9Q795	B1AVB5;B1AVB3;B1AVB4;E9Q796;E9Q795	36;36;34;34;27	2;2;2;2;2	2;2;2;2;2		Scml2	tr|B1AVB5|B1AVB5_MOUSE Sex comb on midleg-like 2 (Drosophila) OS=Mus musculus GN=Scml2 PE=4 SV=1;tr|B1AVB3|B1AVB3_MOUSE Sex comb on midleg-like 2 (Drosophila) OS=Mus musculus GN=Scml2 PE=4 SV=1;tr|B1AVB4|B1AVB4_MOUSE Sex comb on midleg-like 2 (Drosophila)	5	36	2	2	35	34	34	33	35	35	34	33	32	33	34	35	2	2	2	2	2	2	2	2	2	2	2	2	2	2	2	2	2	2	2	2	2	2	2	2	59.8	2.9
B1AWE0;Q6PFA2;B1AWE1;E9QM56;B1AWD8;B1AWD9;O08585	B1AWE0;Q6PFA2;B1AWE1;E9QM56;B1AWD8;B1AWD9;O08585	4;4;3;3;3;3;3	4;4;3;3;3;3;3	4;4;3;3;3;3;3	Clathrin light chain A	Clta	tr|B1AWE0|B1AWE0_MOUSE Clathrin light polypeptide (Lca) OS=Mus musculus GN=Clta PE=4 SV=1;tr|Q6PFA2|Q6PFA2_MOUSE Clathrin light polypeptide (Lca) OS=Mus musculus GN=Clta PE=2 SV=1;tr|B1AWE1|B1AWE1_MOUSE Clathrin light polypeptide (Lca) OS=Mus musculus GN=C	7	4	4	4	3	4	2	4	4	4	3	3	4	3	4	4	3	4	2	4	4	4	3	3	4	3	4	4	3	4	2	4	4	4	3	3	4	3	4	4	20.8	20.8
B1AWL2;B1AWL4;B1AWL5	B1AWL2;B1AWL4;B1AWL5	3;2;2	3;2;2	3;2;2		Zfp462	tr|B1AWL2|B1AWL2_MOUSE Uncharacterized protein OS=Mus musculus GN=Zfp462 PE=4 SV=1;tr|B1AWL4|B1AWL4_MOUSE Uncharacterized protein OS=Mus musculus GN=Zfp462 PE=4 SV=1;tr|B1AWL5|B1AWL5_MOUSE Uncharacterized protein OS=Mus musculus GN=Zfp462 PE=4 SV=1	3	3	3	3	2	2	2	3	2	2	2	2	2	2	2	2	2	2	2	3	2	2	2	2	2	2	2	2	2	2	2	3	2	2	2	2	2	2	2	2	0.9	0.9
B1AX35	B1AX35	4	4	3		1700011M02Rik	tr|B1AX35|B1AX35_MOUSE Novel protein similar to WW domain-containing transcription regulator protein 1 (Wwtr1) OS=Mus musculus GN=1700011M02Rik PE=4 SV=1	1	4	4	3	4	4	4	4	4	4	4	4	4	4	4	4	4	4	4	4	4	4	4	4	4	4	4	4	3	3	3	3	3	3	3	3	3	3	3	3	64.8	64.8
B1AXI9;Q62036	B1AXI9;Q62036	10;10	10;10	10;10	Centrosomal protein of 131 kDa	Cep131	tr|B1AXI9|B1AXI9_MOUSE 5-azacytidine induced 1 OS=Mus musculus GN=Azi1 PE=2 SV=1;sp|Q62036|AZI1_MOUSE 5-azacytidine-induced protein 1 OS=Mus musculus GN=Azi1 PE=1 SV=2	2	10	10	10	7	6	5	3	9	7	8	6	9	2	9	7	7	6	5	3	9	7	8	6	9	2	9	7	7	6	5	3	9	7	8	6	9	2	9	7	11.8	11.8
B1AXS6;B1AXS8;B1AXS7;Q9JLM4	B1AXS6;B1AXS8;B1AXS7;Q9JLM4	2;2;2;2	2;2;2;2	2;2;2;2	Zinc finger MYM-type protein 3	Zmym3	tr|B1AXS6|B1AXS6_MOUSE Uncharacterized protein OS=Mus musculus GN=Zmym3 PE=4 SV=1;tr|B1AXS8|B1AXS8_MOUSE Uncharacterized protein OS=Mus musculus GN=Zmym3 PE=4 SV=1;tr|B1AXS7|B1AXS7_MOUSE Uncharacterized protein OS=Mus musculus GN=Zmym3 PE=2 SV=1;sp|Q9JLM4|	4	2	2	2	2	2	1	1	2	2	1	2	2	1	2	2	2	2	1	1	2	2	1	2	2	1	2	2	2	2	1	1	2	2	1	2	2	1	2	2	1.5	1.5
B1AXZ0;B1AXZ4;Q60899;B1AXZ6;Q3UR02;Q80Y51;Q80UJ0;B1AXZ5;A2A9R6;A2A9S0;Q8BVA9;A2A9R8;A2A9S2;A2A9S3;Q60900-2;Q61701-2;Q61701;Q60900	B1AXZ0;B1AXZ4;Q60899;B1AXZ6;Q3UR02;Q80Y51;Q80UJ0;B1AXZ5;A2A9R6;A2A9S0;Q8BVA9;A2A9R8;A2A9S2;A2A9S3;Q60900-2;Q61701-2;Q61701;Q60900	3;3;3;3;3;3;3;3;2;2;2;2;2;2;2;2;2;2	3;3;3;3;3;3;3;3;2;2;2;2;2;2;2;2;2;2	3;3;3;3;3;3;3;3;2;2;2;2;2;2;2;2;2;2	ELAV-like protein;ELAV-like protein 2;ELAV-like protein 3;ELAV-like protein 4	Elavl2;Elavl4;Elavl3	tr|B1AXZ0|B1AXZ0_MOUSE ELAV (Embryonic lethal, abnormal vision, Drosophila)-like 2 (Hu antigen B) OS=Mus musculus GN=Elavl2 PE=4 SV=1;tr|B1AXZ4|B1AXZ4_MOUSE ELAV (Embryonic lethal, abnormal vision, Drosophila)-like 2 (Hu antigen B) OS=Mus musculus GN=Elavl	18	3	3	3	3	3	2	1	3	3	3	2	2	1	3	3	3	3	2	1	3	3	3	2	2	1	3	3	3	3	2	1	3	3	3	2	2	1	3	3	8.4	8.4
B1AYU4;B1AYU7;Q8C5N3-2;Q8C5N3;A2AK44;A2AK42	B1AYU4;B1AYU7;Q8C5N3-2;Q8C5N3;A2AK44;A2AK42	5;5;5;5;4;4	5;5;5;5;4;4	5;5;5;5;4;4	Pre-mRNA-splicing factor CWC22 homolog	Cwc22;Gm13695;Gm13697	tr|B1AYU4|B1AYU4_MOUSE Novel protein OS=Mus musculus GN=Cwc22 PE=4 SV=1;tr|B1AYU7|B1AYU7_MOUSE Novel protein OS=Mus musculus GN=Cwc22 PE=4 SV=1;sp|Q8C5N3-2|CWC22_MOUSE Isoform 2 of Pre-mRNA-splicing factor CWC22 homolog OS=Mus musculus GN=Cwc22;sp|Q8C5N3|C	6	5	5	5	4	4	4	4	4	3	4	3	4	4	4	5	4	4	4	4	4	3	4	3	4	4	4	5	4	4	4	4	4	3	4	3	4	4	4	5	7.9	7.9
B1AZ46;Q8BKX1-3;Q8BKX1-2;Q8BKX1;Q8BKX1-4	B1AZ46;Q8BKX1-3;Q8BKX1-2;Q8BKX1;Q8BKX1-4	15;15;15;15;14	15;15;15;15;14	15;15;15;15;14	Brain-specific angiogenesis inhibitor 1-associated protein 2	Baiap2	tr|B1AZ46|B1AZ46_MOUSE Brain-specific angiogenesis inhibitor 1-associated protein 2 OS=Mus musculus GN=Baiap2 PE=4 SV=1;sp|Q8BKX1-3|BAIP2_MOUSE Isoform 3 of Brain-specific angiogenesis inhibitor 1-associated protein 2 OS=Mus musculus GN=Baiap2;sp|Q8BKX1-2|	5	15	15	15	13	13	14	13	14	14	14	13	12	13	15	13	13	13	14	13	14	14	14	13	12	13	15	13	13	13	14	13	14	14	14	13	12	13	15	13	35.7	35.7
B1AZI6;E9Q5E2;F6SBF2	B1AZI6	10;4;1	10;4;1	10;4;1	THO complex subunit 2	Thoc2	sp|B1AZI6|THOC2_MOUSE THO complex subunit 2 OS=Mus musculus GN=Thoc2 PE=3 SV=1	3	10	10	10	10	10	7	6	8	9	6	9	9	6	7	9	10	10	7	6	8	9	6	9	9	6	7	9	10	10	7	6	8	9	6	9	9	6	7	9	6.3	6.3
Q9R0G8;B1B0C9;D6RFR0	Q9R0G8;B1B0C9;D6RFR0	27;27;19	27;27;19	27;27;19	Nik-related protein kinase	Nrk	sp|Q9R0G8|NRK_MOUSE Nik-related protein kinase OS=Mus musculus GN=Nrk PE=1 SV=2;tr|B1B0C9|B1B0C9_MOUSE Nik related kinase OS=Mus musculus GN=Nrk PE=4 SV=1;tr|D6RFR0|D6RFR0_MOUSE Nik-related kinase OS=Mus musculus GN=Nrk PE=4 SV=1	3	27	27	27	24	25	26	24	23	23	25	25	25	25	25	23	24	25	26	24	23	23	25	25	25	25	25	23	24	25	26	24	23	23	25	25	25	25	25	23	21.6	21.6
B1Q2W7;D3YZK4;Q80UV9-3;Q80UV9;Q80UV9-2	B1Q2W7;D3YZK4;Q80UV9-3;Q80UV9;Q80UV9-2	8;8;8;8;5	8;8;8;8;5	8;8;8;8;5	Transcription initiation factor TFIID subunit 1	Taf1	tr|B1Q2W7|B1Q2W7_MOUSE TAF1 RNA polymerase II, TATA box binding protein (TBP)-associated factor, neuron specific isoform OS=Mus musculus GN=Taf1 PE=2 SV=1;tr|D3YZK4|D3YZK4_MOUSE TAF1 RNA polymerase II, TATA box-binding protein (TBP)-associated factor OS=Mu	5	8	8	8	8	6	6	6	6	5	7	8	7	5	7	6	8	6	6	6	6	5	7	8	7	5	7	6	8	6	6	6	6	5	7	8	7	5	7	6	4.6	4.6
B2LVG5;B2LVG6;E0CXT7;Q8BQZ5;F8WHF1;Q8BQZ5-3;Q8BQZ5-2;F7B6Z5	B2LVG5;B2LVG6;E0CXT7;Q8BQZ5;F8WHF1;Q8BQZ5-3;Q8BQZ5-2	5;5;5;4;3;3;3;2	5;5;5;4;3;3;3;2	5;5;5;4;3;3;3;2	Cleavage and polyadenylation specificity factor subunit 4	Cpsf4	tr|B2LVG5|B2LVG5_MOUSE Cleavage and polyadenylation specific factor 4 isoform 1 OS=Mus musculus GN=Cpsf4 PE=2 SV=1;tr|B2LVG6|B2LVG6_MOUSE Cleavage and polyadenylation specific factor 4 isoform 2 OS=Mus musculus GN=Cpsf4 PE=2 SV=1;tr|E0CXT7|E0CXT7_MOUSE Cle	8	5	5	5	5	4	4	3	4	5	4	4	3	3	5	5	5	4	4	3	4	5	4	4	3	3	5	5	5	4	4	3	4	5	4	4	3	3	5	5	21.8	21.8
B2RQC2	B2RQC2	9	9	9	Ubiquitin carboxyl-terminal hydrolase 42	Usp42	sp|B2RQC2|UBP42_MOUSE Ubiquitin carboxyl-terminal hydrolase 42 OS=Mus musculus GN=Usp42 PE=2 SV=1	1	9	9	9	8	7	5	4	8	7	5	7	8	4	8	8	8	7	5	4	8	7	5	7	8	4	8	8	8	7	5	4	8	7	5	7	8	4	8	8	8.1	8.1
B2RQE3;E9Q7W6;P83093;F6XCJ6;F6WBP9;F6V974	B2RQE3;E9Q7W6;P83093	5;5;5;2;2;1	5;5;5;2;2;1	5;5;5;2;2;1	Stromal interaction molecule 2	Stim2	tr|B2RQE3|B2RQE3_MOUSE Stim2 protein OS=Mus musculus GN=Stim2 PE=2 SV=1;tr|E9Q7W6|E9Q7W6_MOUSE Uncharacterized protein OS=Mus musculus GN=Stim2 PE=4 SV=1;sp|P83093|STIM2_MOUSE Stromal interaction molecule 2 OS=Mus musculus GN=Stim2 PE=1 SV=2	6	5	5	5	3	4	0	0	5	4	3	3	3	0	3	3	3	4	0	0	5	4	3	3	3	0	3	3	3	4	0	0	5	4	3	3	3	0	3	3	7.4	7.4
B2RR24	B2RR24	2	2	2		Zfp236	tr|B2RR24|B2RR24_MOUSE Uncharacterized protein OS=Mus musculus GN=Zfp236 PE=2 SV=1	1	2	2	2	1	2	1	1	2	2	2	2	2	2	2	2	1	2	1	1	2	2	2	2	2	2	2	2	1	2	1	1	2	2	2	2	2	2	2	2	1.1	1.1
B2RR83	B2RR83	17	17	17	Probable ATP-dependent RNA helicase YTHDC2	Ythdc2	sp|B2RR83|YTDC2_MOUSE Probable ATP-dependent RNA helicase YTHDC2 OS=Mus musculus GN=Ythdc2 PE=2 SV=1	1	17	17	17	15	13	11	12	13	13	15	13	13	8	14	13	15	13	11	12	13	13	15	13	13	8	14	13	15	13	11	12	13	13	15	13	13	8	14	13	14.4	14.4
E9QA74;E9Q405;B2RRE2;E9QAX2;Q9JMH9-5;Q9JMH9-7;Q9JMH9-2;Q9JMH9-4;Q9JMH9-1;Q9JMH9;Q9JMH9-6	E9QA74;E9Q405;B2RRE2;E9QAX2;Q9JMH9-5;Q9JMH9-7;Q9JMH9-2;Q9JMH9-4;Q9JMH9-1;Q9JMH9;Q9JMH9-6	13;13;13;13;13;13;13;13;13;13;13	13;13;13;13;13;13;13;13;13;13;13	13;13;13;13;13;13;13;13;13;13;13	Unconventional myosin-XVIIIa	Myo18a	tr|E9QA74|E9QA74_MOUSE Uncharacterized protein OS=Mus musculus GN=Myo18a PE=4 SV=1;tr|E9Q405|E9Q405_MOUSE Uncharacterized protein OS=Mus musculus GN=Myo18a PE=4 SV=1;tr|B2RRE2|B2RRE2_MOUSE Myo18a protein OS=Mus musculus GN=Myo18a PE=2 SV=1;tr|E9QAX2|E9QAX2	11	13	13	13	11	10	9	11	10	10	9	11	11	9	11	11	11	10	9	11	10	10	9	11	11	9	11	11	11	10	9	11	10	10	9	11	11	9	11	11	9.6	9.6
B2RRI2;Q689Z5;Q689Z5-2;E9PW13;E9Q429;Q7TNB8-2;Q7TNB8;Q7TNB8-3	B2RRI2;Q689Z5;Q689Z5-2;E9PW13	23;22;22;13;9;5;5;3	23;22;22;13;9;5;5;3	23;22;22;13;9;5;5;3	Protein strawberry notch homolog 1	Sbno1	tr|B2RRI2|B2RRI2_MOUSE Sbno1 protein OS=Mus musculus GN=Sbno1 PE=2 SV=1;sp|Q689Z5|SBNO1_MOUSE Protein strawberry notch homolog 1 OS=Mus musculus GN=Sbno1 PE=1 SV=2;sp|Q689Z5-2|SBNO1_MOUSE Isoform 2 of Protein strawberry notch homolog 1 OS=Mus musculus GN=S	8	23	23	23	18	19	17	14	14	16	17	14	19	13	18	16	18	19	17	14	14	16	17	14	19	13	18	16	18	19	17	14	14	16	17	14	19	13	18	16	19.8	19.8
B2RSU6;Q6AW69-5;Q6AW69-4;Q6AW69;D3Z3H4;Q6AW69-3	B2RSU6;Q6AW69-5;Q6AW69-4;Q6AW69;D3Z3H4;Q6AW69-3	16;16;16;16;13;13	14;14;14;14;12;12	14;14;14;14;12;12	Cingulin-like protein 1	Cgnl1	tr|B2RSU6|B2RSU6_MOUSE Cingulin-like 1 OS=Mus musculus GN=Cgnl1 PE=2 SV=1;sp|Q6AW69-5|CGNL1_MOUSE Isoform 5 of Cingulin-like protein 1 OS=Mus musculus GN=Cgnl1;sp|Q6AW69-4|CGNL1_MOUSE Isoform 4 of Cingulin-like protein 1 OS=Mus musculus GN=Cgnl1;sp|Q6AW69|	6	16	14	14	13	11	13	14	12	13	14	13	13	14	15	12	11	9	11	12	10	11	12	11	11	12	13	10	11	9	11	12	10	11	12	11	11	12	13	10	13.7	12.2
B2RT41;E9Q0S3	B2RT41	12;5	12;5	12;5		Zfc3h1	tr|B2RT41|B2RT41_MOUSE Uncharacterized protein OS=Mus musculus GN=Zfc3h1 PE=2 SV=1	2	12	12	12	8	8	5	5	9	6	10	8	7	5	4	5	8	8	5	5	9	6	10	8	7	5	4	5	8	8	5	5	9	6	10	8	7	5	4	5	7.2	7.2
B2RUE8;F7BS72	B2RUE8;F7BS72	25;25	25;25	1;1		Map4k4	tr|B2RUE8|B2RUE8_MOUSE Map4k4 protein OS=Mus musculus GN=Map4k4 PE=2 SV=1;tr|F7BS72|F7BS72_MOUSE Uncharacterized protein (Fragment) OS=Mus musculus GN=Map4k4 PE=4 SV=1	2	25	25	1	24	20	23	22	20	21	22	23	23	20	23	22	24	20	23	22	20	21	22	23	23	20	23	22	1	1	1	0	1	1	1	1	1	0	1	1	23.9	23.9
B2RUF0;Q9Z2C8;Q9Z2C8-2;Q497N3	B2RUF0;Q9Z2C8;Q9Z2C8-2	18;16;14;6	14;12;10;3	14;12;10;3	Y-box-binding protein 2	Ybx2	tr|B2RUF0|B2RUF0_MOUSE Uncharacterized protein OS=Mus musculus GN=Ybx2 PE=2 SV=1;sp|Q9Z2C8|YBOX2_MOUSE Y-box-binding protein 2 OS=Mus musculus GN=Ybx2 PE=1 SV=1;sp|Q9Z2C8-2|YBOX2_MOUSE Isoform 2 of Y-box-binding protein 2 OS=Mus musculus GN=Ybx2	4	18	14	14	16	16	18	17	16	16	16	16	17	17	17	17	13	13	14	13	13	13	13	13	14	13	14	14	13	13	14	13	13	13	13	13	14	13	14	14	67.7	56.5
Q3ULR2;B2RUM3	Q3ULR2;B2RUM3	5;5	5;5	5;5		AU015836	tr|Q3ULR2|Q3ULR2_MOUSE Uncharacterized protein OS=Mus musculus GN=AU015836 PE=2 SV=1;tr|B2RUM3|B2RUM3_MOUSE AU015836 protein OS=Mus musculus GN=AU015836 PE=2 SV=1	2	5	5	5	5	5	4	4	4	4	4	4	4	4	5	5	5	5	4	4	4	4	4	4	4	4	5	5	5	5	4	4	4	4	4	4	4	4	5	5	19.4	19.4
Q8C5L7;B2RUP0;E9Q5Y4	Q8C5L7;B2RUP0	5;5;2	5;5;2	5;5;2	RNA-binding protein 34	Rbm34	sp|Q8C5L7|RBM34_MOUSE RNA-binding protein 34 OS=Mus musculus GN=Rbm34 PE=1 SV=1;tr|B2RUP0|B2RUP0_MOUSE RNA binding motif protein 34 OS=Mus musculus GN=Rbm34 PE=2 SV=1	3	5	5	5	3	3	2	5	4	4	3	3	3	2	4	4	3	3	2	5	4	4	3	3	3	2	4	4	3	3	2	5	4	4	3	3	3	2	4	4	15.7	15.7
B2RWR6;Q60990;O35698;E9PZU8	B2RWR6;Q60990;O35698;E9PZU8	16;16;16;15	16;16;16;15	16;16;16;15	RNA-binding motif protein, Y chromosome, family 1 member B;RNA-binding motif protein, Y chromosome, family 1 member A1	Rbmy1a1;Rbmy1b	tr|B2RWR6|B2RWR6_MOUSE Rbmy1a1 protein OS=Mus musculus GN=Rbmy1a1 PE=2 SV=1;sp|Q60990|RBY1B_MOUSE RNA-binding motif protein, Y chromosome, family 1 member B OS=Mus musculus GN=Rbmy1b PE=2 SV=3;sp|O35698|RBY1A_MOUSE RNA-binding motif protein, Y chromosome,	4	16	16	16	15	15	16	16	15	15	14	15	15	16	14	14	15	15	16	16	15	15	14	15	15	16	14	14	15	15	16	16	15	15	14	15	15	16	14	14	41.8	41.8
B2RXC6	B2RXC6	65	65	64	DNA-directed RNA polymerase	Polr3a	tr|B2RXC6|B2RXC6_MOUSE DNA-directed RNA polymerase OS=Mus musculus GN=Polr3a PE=2 SV=1	1	65	65	64	54	58	59	56	52	49	57	54	56	51	51	56	54	58	59	56	52	49	57	54	56	51	51	56	53	57	58	55	51	48	56	53	55	50	50	55	53.7	53.7
E9Q7H5;B2RXM2;Q8BG05-2	E9Q7H5;B2RXM2;Q8BG05-2	10;10;10	10;10;10	2;2;2	Heterogeneous nuclear ribonucleoprotein A3	Gm8991;Gm6793;Hnrnpa3	tr|E9Q7H5|E9Q7H5_MOUSE Uncharacterized protein OS=Mus musculus GN=Gm8991 PE=4 SV=1;tr|B2RXM2|B2RXM2_MOUSE EG627828 protein OS=Mus musculus GN=Gm6793 PE=2 SV=1;sp|Q8BG05-2|ROA3_MOUSE Isoform 2 of Heterogeneous nuclear ribonucleoprotein A3 OS=Mus musculus GN	3	10	10	2	9	8	9	7	9	9	8	9	9	8	9	10	9	8	9	7	9	9	8	9	9	8	9	10	2	2	2	1	2	2	2	2	2	1	2	2	41	41
B2RXX4;D3Z1C0;Q6ZPE2;D6RG52;F7AWK3;F6Z5M7	B2RXX4;D3Z1C0;Q6ZPE2	8;7;7;3;1;1	8;7;7;3;1;1	7;6;6;3;1;0	Myotubularin-related protein 5	Sbf1	tr|B2RXX4|B2RXX4_MOUSE Sbf1 protein OS=Mus musculus GN=Sbf1 PE=2 SV=1;tr|D3Z1C0|D3Z1C0_MOUSE SET-binding factor 1 OS=Mus musculus GN=Sbf1 PE=4 SV=1;sp|Q6ZPE2|MTMR5_MOUSE Myotubularin-related protein 5 OS=Mus musculus GN=Sbf1 PE=1 SV=2	6	8	8	7	5	6	5	5	7	6	6	4	4	4	6	6	5	6	5	5	7	6	6	4	4	4	6	6	4	5	4	4	6	5	5	3	4	4	5	5	5.1	5.1
B2RY56;B2RY56-2;B2RY56-3	B2RY56;B2RY56-2	33;33;12	33;33;12	33;33;12	RNA-binding protein 25	Rbm25	sp|B2RY56|RBM25_MOUSE RNA-binding protein 25 OS=Mus musculus GN=Rbm25 PE=1 SV=1;sp|B2RY56-2|RBM25_MOUSE Isoform 2 of RNA-binding protein 25 OS=Mus musculus GN=Rbm25	3	33	33	33	30	30	28	30	30	29	31	30	29	26	29	30	30	30	28	30	30	29	31	30	29	26	29	30	30	30	28	30	30	29	31	30	29	26	29	30	40.1	40.1
B7FAV1;B7FAU9;Q8BTM8;F6XC15;Q8BTM8-2;F6Z2C0	B7FAV1;B7FAU9;Q8BTM8	60;60;60;13;5;4	60;60;60;13;5;4	54;54;54;10;2;4	Filamin-A	Flna	tr|B7FAV1|B7FAV1_MOUSE Filamin, alpha (Fragment) OS=Mus musculus GN=Flna PE=4 SV=1;tr|B7FAU9|B7FAU9_MOUSE Filamin, alpha OS=Mus musculus GN=Flna PE=4 SV=1;sp|Q8BTM8|FLNA_MOUSE Filamin-A OS=Mus musculus GN=Flna PE=1 SV=5	6	60	60	54	50	53	49	47	48	47	53	50	53	45	55	53	50	53	49	47	48	47	53	50	53	45	55	53	46	48	45	42	44	43	47	46	48	40	50	48	29.9	29.9
B7ZCJ0;E9Q570;B7ZCJ1;Q6DFV3;G3UWM5;A2BHQ2;G3UX38	B7ZCJ0;E9Q570;B7ZCJ1;Q6DFV3;G3UWM5	10;10;10;10;6;1;1	10;10;10;10;6;1;1	10;10;10;10;6;1;1	Rho GTPase-activating protein 21	Arhgap21	tr|B7ZCJ0|B7ZCJ0_MOUSE Rho GTPase activating protein 21 OS=Mus musculus GN=Arhgap21 PE=4 SV=1;tr|E9Q570|E9Q570_MOUSE Rho GTPase-activating protein 21 OS=Mus musculus GN=Arhgap21 PE=4 SV=1;tr|B7ZCJ1|B7ZCJ1_MOUSE Rho GTPase activating protein 21 OS=Mus muscu	7	10	10	10	9	6	8	7	10	9	9	8	9	6	8	9	9	6	8	7	10	9	9	8	9	6	8	9	9	6	8	7	10	9	9	8	9	6	8	9	6	6
B7ZCR6;Q6PHP4;E9QAV4;F6R5G3;F6QL98	B7ZCR6;Q6PHP4;E9QAV4;F6R5G3	3;3;3;2;1	3;3;3;2;1	3;3;3;2;1		Znf512b	tr|B7ZCR6|B7ZCR6_MOUSE Uncharacterized protein OS=Mus musculus GN=Znf512b PE=4 SV=1;tr|Q6PHP4|Q6PHP4_MOUSE MCG140111, isoform CRA_c (Fragment) OS=Mus musculus GN=Znf512b PE=2 SV=1;tr|E9QAV4|E9QAV4_MOUSE Uncharacterized protein OS=Mus musculus GN=Znf512b PE	5	3	3	3	3	3	3	2	3	3	3	3	3	3	3	3	3	3	3	2	3	3	3	3	3	3	3	3	3	3	3	2	3	3	3	3	3	3	3	3	4.7	4.7
B7ZCU2;B7ZCU5;B7ZCU4;B7ZCU3;B7ZCU0;Q8CBW3-5;Q8CBW3-2;Q8CBW3-4;Q8CBW3-3;Q8CBW3;Q6AXD2;P62484	B7ZCU2;B7ZCU5;B7ZCU4;B7ZCU3;B7ZCU0;Q8CBW3-5;Q8CBW3-2;Q8CBW3-4;Q8CBW3-3;Q8CBW3	3;3;3;3;3;3;3;3;3;3;1;1	3;3;3;3;3;3;3;3;3;3;1;1	3;3;3;3;3;3;3;3;3;3;1;1	Abl interactor 1	Abi1	tr|B7ZCU2|B7ZCU2_MOUSE Abl-interactor 1 OS=Mus musculus GN=Abi1 PE=4 SV=1;tr|B7ZCU5|B7ZCU5_MOUSE Abl-interactor 1 OS=Mus musculus GN=Abi1 PE=4 SV=1;tr|B7ZCU4|B7ZCU4_MOUSE Abl-interactor 1 OS=Mus musculus GN=Abi1 PE=4 SV=1;tr|B7ZCU3|B7ZCU3_MOUSE Abl-interac	12	3	3	3	3	3	2	3	2	3	2	3	2	3	3	3	3	3	2	3	2	3	2	3	2	3	3	3	3	3	2	3	2	3	2	3	2	3	3	3	8.7	8.7
B7ZN32;P23607;P17012	B7ZN32;P23607;P17012	5;5;5	5;5;5	3;3;3	Zinc finger autosomal protein;Zinc finger X-chromosomal protein	Zfx;Zfa	tr|B7ZN32|B7ZN32_MOUSE Uncharacterized protein OS=Mus musculus GN=Zfx PE=2 SV=1;sp|P23607|ZFA_MOUSE Zinc finger autosomal protein OS=Mus musculus GN=Zfa PE=2 SV=1;sp|P17012|ZFX_MOUSE Zinc finger X-chromosomal protein OS=Mus musculus GN=Zfx PE=1 SV=2	3	5	5	3	4	4	4	4	4	4	4	4	5	4	5	4	4	4	4	4	4	4	4	4	5	4	5	4	2	2	2	2	2	2	2	2	3	2	3	2	6.1	6.1
B7ZNH7;Q80X19-2;Q80X19;F7D5Y4	B7ZNH7;Q80X19-2;Q80X19	11;11;11;1	11;11;11;1	11;11;11;1	Collagen alpha-1(XIV) chain	Col14a1	tr|B7ZNH7|B7ZNH7_MOUSE Collagen, type XIV, alpha 1 OS=Mus musculus GN=Col14a1 PE=2 SV=1;sp|Q80X19-2|COEA1_MOUSE Isoform 2 of Collagen alpha-1(XIV) chain OS=Mus musculus GN=Col14a1;sp|Q80X19|COEA1_MOUSE Collagen alpha-1(XIV) chain OS=Mus musculus GN=Col14a1	4	11	11	11	9	9	7	9	8	8	11	9	9	7	10	10	9	9	7	9	8	8	11	9	9	7	10	10	9	9	7	9	8	8	11	9	9	7	10	10	7.1	7.1
B7ZWL1;Q6ZQ08-2;Q6ZQ08;Q6ZQ08-4;F6ZAI9;Q6ZQ08-3	B7ZWL1;Q6ZQ08-2;Q6ZQ08;Q6ZQ08-4	5;5;5;5;1;1	5;5;5;5;1;1	5;5;5;5;1;1	CCR4-NOT transcription complex subunit 1	Cnot1	tr|B7ZWL1|B7ZWL1_MOUSE Cnot1 protein OS=Mus musculus GN=Cnot1 PE=2 SV=1;sp|Q6ZQ08-2|CNOT1_MOUSE Isoform 2 of CCR4-NOT transcription complex subunit 1 OS=Mus musculus GN=Cnot1;sp|Q6ZQ08|CNOT1_MOUSE CCR4-NOT transcription complex subunit 1 OS=Mus musculus GN	6	5	5	5	2	2	2	2	3	4	2	2	3	2	4	2	2	2	2	2	3	4	2	2	3	2	4	2	2	2	2	2	3	4	2	2	3	2	4	2	2.3	2.3
B9EHJ3;P39447	B9EHJ3;P39447	94;92	94;92	93;91	Tight junction protein ZO-1	Tjp1	tr|B9EHJ3|B9EHJ3_MOUSE Tjp1 protein OS=Mus musculus GN=Tjp1 PE=2 SV=1;sp|P39447|ZO1_MOUSE Tight junction protein ZO-1 OS=Mus musculus GN=Tjp1 PE=1 SV=2	2	94	94	93	85	84	85	81	83	87	84	85	85	84	88	87	85	84	85	81	83	87	84	85	85	84	88	87	85	84	85	81	83	87	83	85	84	84	88	87	62.8	62.8
E9QKY7;Q9EPQ8-2;Q9EPQ8;B9EHJ7;Q61818-2;Q61818	E9QKY7;Q9EPQ8-2;Q9EPQ8;B9EHJ7;Q61818-2;Q61818	2;2;2;2;1;1	2;2;2;2;1;1	2;2;2;2;1;1	Transcription factor 20;Retinoic acid-induced protein 1	Tcf20;Rai1	tr|E9QKY7|E9QKY7_MOUSE Uncharacterized protein OS=Mus musculus GN=Tcf20 PE=4 SV=1;sp|Q9EPQ8-2|TCF20_MOUSE Isoform 2 of Transcription factor 20 OS=Mus musculus GN=Tcf20;sp|Q9EPQ8|TCF20_MOUSE Transcription factor 20 OS=Mus musculus GN=Tcf20 PE=1 SV=2;tr|B9EH	6	2	2	2	2	2	1	1	2	2	2	2	1	1	1	2	2	2	1	1	2	2	2	2	1	1	1	2	2	2	1	1	2	2	2	2	1	1	1	2	1.1	1.1
B9EID4;G3XA57;G3UW57	B9EID4;G3XA57;G3UW57	19;19;13	17;17;11	17;17;11	Rab11 family-interacting protein 2	Rab11fip2	tr|B9EID4|B9EID4_MOUSE RAB11 family interacting protein 2 (Class I) OS=Mus musculus GN=Rab11fip2 PE=2 SV=1;tr|G3XA57|G3XA57_MOUSE RAB11 family interacting protein 2 (Class I), isoform CRA_b OS=Mus musculus GN=Rab11fip2 PE=4 SV=1;tr|G3UW57|G3UW57_MOUSE RAB1	3	19	17	17	17	16	17	17	15	13	17	15	13	16	15	14	15	14	15	15	13	11	15	13	11	14	13	12	15	14	15	15	13	11	15	13	11	14	13	12	43.5	38.8
G3X9N6;B9EJ86	G3X9N6;B9EJ86	6;6	6;6	5;5	Oxysterol-binding protein	Osbpl8	tr|G3X9N6|G3X9N6_MOUSE Oxysterol-binding protein OS=Mus musculus GN=Osbpl8 PE=3 SV=1;tr|B9EJ86|B9EJ86_MOUSE Oxysterol-binding protein OS=Mus musculus GN=Osbpl8 PE=2 SV=1	2	6	6	5	5	5	6	5	6	5	5	5	5	4	5	5	5	5	6	5	6	5	5	5	5	4	5	5	4	4	5	4	5	4	4	4	4	4	4	4	8.4	8.4
B9EJX5;Q8C176	B9EJX5;Q8C176	12;11	12;11	12;11	Transcription initiation factor TFIID subunit 2	Taf2	tr|B9EJX5|B9EJX5_MOUSE TAF2 RNA polymerase II, TATA box binding protein (TBP)-associated factor OS=Mus musculus GN=Taf2 PE=2 SV=1;sp|Q8C176|TAF2_MOUSE Transcription initiation factor TFIID subunit 2 OS=Mus musculus GN=Taf2 PE=2 SV=2	2	12	12	12	9	10	10	10	8	7	9	10	9	10	10	8	9	10	10	10	8	7	9	10	9	10	10	8	9	10	10	10	8	7	9	10	9	10	10	8	10.2	10.2
D3YTQ3;F6VQH5;Q9Z130	D3YTQ3;F6VQH5;Q9Z130	7;5;5	6;4;4	6;4;4	Heterogeneous nuclear ribonucleoprotein D-like	Hnrnpdl	tr|D3YTQ3|D3YTQ3_MOUSE Uncharacterized protein OS=Mus musculus GN=Hnrpdl PE=4 SV=1;tr|F6VQH5|F6VQH5_MOUSE Heterogeneous nuclear ribonucleoprotein D-like (Fragment) OS=Mus musculus GN=Hnrpdl PE=4 SV=1;sp|Q9Z130|HNRDL_MOUSE Heterogeneous nuclear ribonucleopr	3	7	6	6	6	6	4	6	6	7	4	5	6	5	7	6	5	5	3	5	5	6	3	4	5	4	6	5	5	5	3	5	5	6	3	4	5	4	6	5	19.8	17.9
D3YUH8;Q6IFT4;Q6IFT4-2	D3YUH8;Q6IFT4	3;3;1	3;3;1	3;3;1	Rho GTPase-activating protein 20	Arhgap20	tr|D3YUH8|D3YUH8_MOUSE Rho GTPase-activating protein 20 OS=Mus musculus GN=Arhgap20 PE=4 SV=1;sp|Q6IFT4|RHG20_MOUSE Rho GTPase-activating protein 20 OS=Mus musculus GN=Arhgap20 PE=2 SV=1	3	3	3	3	2	2	1	2	3	3	2	2	2	2	3	3	2	2	1	2	3	3	2	2	2	2	3	3	2	2	1	2	3	3	2	2	2	2	3	3	2.8	2.8
D3YUS5;E9PYD8;E9PW37;F6SEU4;D3Z7S1;D3Z1T6;D3YWZ9;D3Z6Z7;Q8C2K5;Q8C2K5-2	D3YUS5;E9PYD8;E9PW37	21;21;21;2;1;1;1;1;1;1	21;21;21;2;1;1;1;1;1;1	17;17;17;0;1;1;1;0;0;0		Rasal2	tr|D3YUS5|D3YUS5_MOUSE RAS protein activator-like 2 OS=Mus musculus GN=Rasal2 PE=4 SV=1;tr|E9PYD8|E9PYD8_MOUSE RAS protein activator-like 2 OS=Mus musculus GN=Rasal2 PE=4 SV=1;tr|E9PW37|E9PW37_MOUSE RAS protein activator-like 2 OS=Mus musculus GN=Rasal2 PE	10	21	21	17	17	17	13	12	18	20	14	17	19	13	17	20	17	17	13	12	18	20	14	17	19	13	17	20	13	13	10	9	15	17	11	13	15	9	14	16	18.3	18.3
D3YUW7;P59242-2	D3YUW7;P59242-2	81;76	2;2	2;2	Cingulin	Cgn	tr|D3YUW7|D3YUW7_MOUSE Uncharacterized protein OS=Mus musculus GN=Cgn PE=4 SV=1;sp|P59242-2|CING_MOUSE Isoform 2 of Cingulin OS=Mus musculus GN=Cgn	2	81	2	2	75	75	76	76	75	75	78	77	77	79	76	78	2	2	2	1	2	2	2	2	2	2	2	2	2	2	2	1	2	2	2	2	2	2	2	2	66	1.9
G3UYV7;D3YVD9;P62858	G3UYV7;D3YVD9;P62858	2;2;2	2;2;2	2;2;2	40S ribosomal protein S28	Rps28	tr|G3UYV7|G3UYV7_MOUSE Ribosomal protein S28 (Fragment) OS=Mus musculus GN=Rps28 PE=4 SV=1;tr|D3YVD9|D3YVD9_MOUSE Uncharacterized protein OS=Mus musculus GN=Gm3511 PE=4 SV=2;sp|P62858|RS28_MOUSE 40S ribosomal protein S28 OS=Mus musculus GN=Rps28 PE=2 SV=1	3	2	2	2	2	2	2	2	2	2	2	2	2	2	2	2	2	2	2	2	2	2	2	2	2	2	2	2	2	2	2	2	2	2	2	2	2	2	2	2	35.7	35.7
D3YVL0;E9PW39;P23249;D3YYR1	D3YVL0;E9PW39;P23249	22;22;22;3	22;22;22;3	22;22;22;3	Putative helicase MOV-10	Mov10	tr|D3YVL0|D3YVL0_MOUSE Uncharacterized protein OS=Mus musculus GN=Mov10 PE=4 SV=1;tr|E9PW39|E9PW39_MOUSE Uncharacterized protein OS=Mus musculus GN=Mov10 PE=4 SV=1;sp|P23249|MOV10_MOUSE Putative helicase MOV-10 OS=Mus musculus GN=Mov10 PE=1 SV=2	4	22	22	22	17	19	17	17	17	20	17	19	16	17	17	18	17	19	17	17	17	20	17	19	16	17	17	18	17	19	17	17	17	20	17	19	16	17	17	18	25.9	25.9
D3YVN7;Q8BFR5;Q8BFR5-2	D3YVN7;Q8BFR5;Q8BFR5-2	12;12;9	12;12;9	12;12;9	Elongation factor Tu;Elongation factor Tu, mitochondrial	Gm9755;Tufm	tr|D3YVN7|D3YVN7_MOUSE Elongation factor Tu OS=Mus musculus GN=Gm9755 PE=3 SV=1;sp|Q8BFR5|EFTU_MOUSE Elongation factor Tu, mitochondrial OS=Mus musculus GN=Tufm PE=1 SV=1;sp|Q8BFR5-2|EFTU_MOUSE Isoform 2 of Elongation factor Tu, mitochondrial OS=Mus muscul	3	12	12	12	10	11	10	10	10	11	10	10	8	10	11	11	10	11	10	10	10	11	10	10	8	10	11	11	10	11	10	10	10	11	10	10	8	10	11	11	37.2	37.2
D3YVR7;D3YZE4;P00342;D3Z736;D3YZQ9;G5E8N5;P06151;Q6NXW3	D3YVR7;D3YZE4;P00342;D3Z736;D3YZQ9;G5E8N5;P06151	3;3;3;2;2;2;2;1	3;3;3;2;2;2;2;1	2;2;2;1;1;1;1;1	L-lactate dehydrogenase;L-lactate dehydrogenase C chain;L-lactate dehydrogenase A chain	Ldhc;Ldha	tr|D3YVR7|D3YVR7_MOUSE L-lactate dehydrogenase (Fragment) OS=Mus musculus GN=Ldhc PE=3 SV=1;tr|D3YZE4|D3YZE4_MOUSE L-lactate dehydrogenase (Fragment) OS=Mus musculus GN=Ldhc PE=3 SV=1;sp|P00342|LDHC_MOUSE L-lactate dehydrogenase C chain OS=Mus musculus GN=	8	3	3	2	1	1	1	1	2	3	2	1	1	1	2	3	1	1	1	1	2	3	2	1	1	1	2	3	0	1	1	1	2	2	1	1	1	1	2	2	14.9	14.9
D3YW29;Q7TSF9;D3Z3J7	D3YW29;Q7TSF9;D3Z3J7	4;3;2	4;3;2	4;3;2		2610020H08Rik	tr|D3YW29|D3YW29_MOUSE Uncharacterized protein OS=Mus musculus GN=2610020H08Rik PE=4 SV=1;tr|Q7TSF9|Q7TSF9_MOUSE Uncharacterized protein OS=Mus musculus GN=2610020H08Rik PE=2 SV=1;tr|D3Z3J7|D3Z3J7_MOUSE RIKEN cDNA 2610020H08, isoform CRA_h OS=Mus musculus	3	4	4	4	4	4	4	4	3	3	4	3	4	4	4	4	4	4	4	4	3	3	4	3	4	4	4	4	4	4	4	4	3	3	4	3	4	4	4	4	7.5	7.5
D3Z3R1;Q6ZWZ4;D3YW41;D3Z7M8;P47964;D3YX71	D3Z3R1;Q6ZWZ4;D3YW41;D3Z7M8;P47964	4;4;4;2;2;1	4;4;4;2;2;1	4;4;4;2;2;1	60S ribosomal protein L36	Rpl36	tr|D3Z3R1|D3Z3R1_MOUSE 60S ribosomal protein L36 OS=Mus musculus GN=Gm5745 PE=3 SV=1;tr|Q6ZWZ4|Q6ZWZ4_MOUSE 60S ribosomal protein L36 OS=Mus musculus GN=Rpl36 PE=3 SV=1;tr|D3YW41|D3YW41_MOUSE 60S ribosomal protein L36 OS=Mus musculus GN=Rpl36-ps3 PE=3 SV=1	6	4	4	4	3	4	3	4	3	3	2	3	3	4	4	4	3	4	3	4	3	3	2	3	3	4	4	4	3	4	3	4	3	3	2	3	3	4	4	4	30.8	30.8
D3YW87;D3Z576;Q8VHX6-2;Q8VHX6	D3YW87;D3Z576;Q8VHX6-2;Q8VHX6	22;22;22;22	17;17;17;17	15;15;15;15	Filamin-C	Flnc	tr|D3YW87|D3YW87_MOUSE Uncharacterized protein OS=Mus musculus GN=Flnc PE=4 SV=1;tr|D3Z576|D3Z576_MOUSE Uncharacterized protein OS=Mus musculus GN=Flnc PE=4 SV=1;sp|Q8VHX6-2|FLNC_MOUSE Isoform 2 of Filamin-C OS=Mus musculus GN=Flnc;sp|Q8VHX6|FLNC_MOUSE Fil	4	22	17	15	15	16	15	13	13	15	17	14	16	12	15	17	12	12	11	9	10	12	12	11	12	8	11	13	10	10	10	8	8	10	10	9	10	7	9	11	10.2	7.9
D3YWG8;G3X8T0;Q99MV5;Q99MV5-2;G3UYS5;Q99MV5-3	D3YWG8;G3X8T0;Q99MV5;Q99MV5-2	14;13;13;8;6;6	14;13;13;8;6;6	14;13;13;8;6;6	Putative helicase Mov10l1	Mov10l1	tr|D3YWG8|D3YWG8_MOUSE Uncharacterized protein OS=Mus musculus GN=Mov10l1 PE=4 SV=1;tr|G3X8T0|G3X8T0_MOUSE Moloney leukemia virus 10-like 1 OS=Mus musculus GN=Mov10l1 PE=4 SV=1;sp|Q99MV5|M10L1_MOUSE Putative helicase Mov10l1 OS=Mus musculus GN=Mov10l1 PE=1	6	14	14	14	9	11	13	13	10	9	11	11	10	10	11	10	9	11	13	13	10	9	11	11	10	10	11	10	9	11	13	13	10	9	11	11	10	10	11	10	11.7	11.7
D3YWI6;Q6ZPV2-2;Q6ZPV2	D3YWI6;Q6ZPV2-2;Q6ZPV2	10;10;10	10;10;10	10;10;10	DNA helicase INO80	Ino80	tr|D3YWI6|D3YWI6_MOUSE Uncharacterized protein OS=Mus musculus GN=Ino80 PE=4 SV=2;sp|Q6ZPV2-2|INO80_MOUSE Isoform 2 of DNA helicase INO80 OS=Mus musculus GN=Ino80;sp|Q6ZPV2|INO80_MOUSE DNA helicase INO80 OS=Mus musculus GN=Ino80 PE=2 SV=2	3	10	10	10	8	8	6	4	7	7	7	9	9	4	9	8	8	8	6	4	7	7	7	9	9	4	9	8	8	8	6	4	7	7	7	9	9	4	9	8	8	8
D3YWJ9;Q69Z89-2;Q69Z89-5;Q69Z89;Q69Z89-4;Q69Z89-3;D3YYI1	D3YWJ9;Q69Z89-2;Q69Z89-5;Q69Z89;Q69Z89-4;Q69Z89-3	5;5;5;5;4;4;1	5;5;5;5;4;4;1	5;5;5;5;4;4;1	Ras-associating and dilute domain-containing protein	Radil	tr|D3YWJ9|D3YWJ9_MOUSE Uncharacterized protein OS=Mus musculus GN=Radil PE=4 SV=1;sp|Q69Z89-2|RADIL_MOUSE Isoform 2 of Ras-associating and dilute domain-containing protein OS=Mus musculus GN=Radil;sp|Q69Z89-5|RADIL_MOUSE Isoform 5 of Ras-associating and di	7	5	5	5	5	5	5	5	4	4	4	5	5	5	4	4	5	5	5	5	4	4	4	5	5	5	4	4	5	5	5	5	4	4	4	5	5	5	4	4	6.5	6.5
E9QMU3;D3YWN7;O88735;O88735-2	E9QMU3;D3YWN7;O88735;O88735-2	17;17;16;16	17;17;16;16	16;16;15;15	Ensconsin	Map7	tr|E9QMU3|E9QMU3_MOUSE Uncharacterized protein OS=Mus musculus GN=Mtap7 PE=4 SV=1;tr|D3YWN7|D3YWN7_MOUSE Microtubule-associated protein 7, isoform CRA_b OS=Mus musculus GN=Mtap7 PE=4 SV=2;sp|O88735|MAP7_MOUSE Ensconsin OS=Mus musculus GN=Map7 PE=1 SV=1;sp|	4	17	17	16	14	14	16	15	14	13	15	12	15	14	15	14	14	14	16	15	14	13	15	12	15	14	15	14	13	13	15	14	13	12	14	11	14	13	14	13	24.2	24.2
D3YWP3;P62751;F8WH61;D3Z1D6;D3Z5J9;D3Z5J8;D3YU45;D3YU46;D3YTY6;D3YW68;D3YW72;D3Z2I1;D3YTY5	D3YWP3;P62751;F8WH61;D3Z1D6;D3Z5J9;D3Z5J8;D3YU45;D3YU46	14;14;13;13;12;12;8;7;5;3;2;2;2	14;14;13;13;12;12;8;7;5;3;2;2;2	14;14;13;13;12;12;8;7;5;3;2;2;2	60S ribosomal protein L23a	Rpl23a	tr|D3YWP3|D3YWP3_MOUSE MCG1034428 OS=Mus musculus GN=Rpl23a-ps3 PE=3 SV=1;sp|P62751|RL23A_MOUSE 60S ribosomal protein L23a OS=Mus musculus GN=Rpl23a PE=1 SV=1;tr|F8WH61|F8WH61_MOUSE Uncharacterized protein OS=Mus musculus GN=Gm8290 PE=3 SV=1;tr|D3Z1D6|D3Z1	13	14	14	14	14	13	14	13	14	14	14	13	13	14	13	14	14	13	14	13	14	14	14	13	13	14	13	14	14	13	14	13	14	14	14	13	13	14	13	14	51.9	51.9
Q6X4T6;D3Z066;D3Z6R6;E0CXS4;G3XA20;D3YWY4;D3Z6T4;D3YZL8;Q6GQT7;Q925T6-4;Q925T6-3;Q925T6-2;Q925T6;E0CXE0	Q6X4T6;D3Z066;D3Z6R6;E0CXS4;G3XA20;D3YWY4;D3Z6T4;D3YZL8;Q6GQT7;Q925T6-4;Q925T6-3;Q925T6-2;Q925T6;E0CXE0	2;2;2;2;2;2;2;2;2;2;2;2;2;1	2;2;2;2;2;2;2;2;2;2;2;2;2;1	2;2;2;2;2;2;2;2;2;2;2;2;2;1	Glutamate receptor-interacting protein 1	Grip1;Grip2	tr|Q6X4T6|Q6X4T6_MOUSE Glutamate receptor-interacting protein 1 OS=Mus musculus GN=Grip1 PE=2 SV=1;tr|D3Z066|D3Z066_MOUSE Glutamate receptor-interacting protein 1 OS=Mus musculus GN=Grip1 PE=4 SV=1;tr|D3Z6R6|D3Z6R6_MOUSE Glutamate receptor-interacting prot	14	2	2	2	2	1	1	1	2	2	1	1	2	1	2	1	2	1	1	1	2	2	1	1	2	1	2	1	2	1	1	1	2	2	1	1	2	1	2	1	2.5	2.5
D3YX49;E9QAR4;E9QAR1;E9QAR6;E9Q1A5;E9QA68;B1ASA5	D3YX49;E9QAR4;E9QAR1;E9QAR6;E9Q1A5;E9QA68;B1ASA5	3;3;3;3;3;2;2	3;3;3;3;3;2;2	2;2;2;2;2;1;1		Zfp384;Zfp362	tr|D3YX49|D3YX49_MOUSE Uncharacterized protein OS=Mus musculus GN=Zfp384 PE=4 SV=1;tr|E9QAR4|E9QAR4_MOUSE Uncharacterized protein OS=Mus musculus GN=Zfp384 PE=4 SV=1;tr|E9QAR1|E9QAR1_MOUSE Uncharacterized protein OS=Mus musculus GN=Zfp384 PE=4 SV=1;tr|E9QA	7	3	3	2	3	3	3	3	3	3	3	3	3	2	3	3	3	3	3	3	3	3	3	3	3	2	3	3	2	2	2	2	2	2	2	2	2	1	2	2	6.8	6.8
D3YXG3;P62852	D3YXG3;P62852	4;4	4;4	4;4	40S ribosomal protein S25	Rps25	tr|D3YXG3|D3YXG3_MOUSE Uncharacterized protein OS=Mus musculus GN=Gm4963 PE=4 SV=1;sp|P62852|RS25_MOUSE 40S ribosomal protein S25 OS=Mus musculus GN=Rps25 PE=2 SV=1	2	4	4	4	4	4	4	4	4	4	4	4	4	4	4	4	4	4	4	4	4	4	4	4	4	4	4	4	4	4	4	4	4	4	4	4	4	4	4	4	29.6	29.6
D3YXK2	D3YXK2	9	5	5	Scaffold attachment factor B1	Safb	sp|D3YXK2|SAFB1_MOUSE Scaffold attachment factor B1 OS=Mus musculus GN=Safb PE=1 SV=2	1	9	5	5	5	5	6	5	7	7	5	6	6	4	7	7	2	3	4	3	3	4	2	3	4	2	4	4	2	3	4	3	3	4	2	3	4	2	4	4	9.2	4.7
Q8CFJ5;D3YXT1	Q8CFJ5;D3YXT1	2;2	2;2	2;2		Gm4763	tr|Q8CFJ5|Q8CFJ5_MOUSE Predicted OS=Mus musculus GN=Gm4763 PE=2 SV=1;tr|D3YXT1|D3YXT1_MOUSE Uncharacterized protein OS=Mus musculus GN=Gm4763 PE=4 SV=2	2	2	2	2	0	1	0	0	2	1	1	1	1	0	2	2	0	1	0	0	2	1	1	1	1	0	2	2	0	1	0	0	2	1	1	1	1	0	2	2	13.3	13.3
E9QL75;D3YXZ3;Q91YS4;O88448;D3Z5Y7;Q99JQ9;Q5UE59;E9QM07;E9QKS0;E9Q7C9;Q7TNF4;D3Z5T6;Q8CD76;Q9DBS5	E9QL75;D3YXZ3;Q91YS4;O88448	11;11;11;10;4;1;1;1;1;1;1;1;1;1	11;11;11;10;4;1;1;1;1;1;1;1;1;1	11;11;11;10;4;1;1;1;1;1;1;1;1;1	Kinesin light chain 2	Klc2	tr|E9QL75|E9QL75_MOUSE Uncharacterized protein OS=Mus musculus GN=Klc2 PE=4 SV=1;tr|D3YXZ3|D3YXZ3_MOUSE Uncharacterized protein OS=Mus musculus GN=Klc2 PE=4 SV=1;tr|Q91YS4|Q91YS4_MOUSE Kinesin light chain 2 OS=Mus musculus GN=Klc2 PE=2 SV=1;sp|O88448|KLC2_	14	11	11	11	10	10	5	7	10	8	8	9	8	6	9	10	10	10	5	7	10	8	8	9	8	6	9	10	10	10	5	7	10	8	8	9	8	6	9	10	19.6	19.6
F6T9K1;D3YY09;Q9D6N5;D3YYC2;G3UXH5	F6T9K1;D3YY09;Q9D6N5;D3YYC2;G3UXH5	2;2;2;1;1	2;2;2;1;1	2;2;2;1;1	Dr1-associated corepressor	Drap1	tr|F6T9K1|F6T9K1_MOUSE Dr1-associated protein 1 (negative cofactor 2 alpha) OS=Mus musculus GN=Drap1 PE=4 SV=2;tr|D3YY09|D3YY09_MOUSE Dr1-associated protein 1 (negative cofactor 2 alpha) OS=Mus musculus GN=Drap1 PE=4 SV=1;sp|Q9D6N5|NC2A_MOUSE Dr1-associate	5	2	2	2	2	2	1	1	2	2	2	2	2	1	2	2	2	2	1	1	2	2	2	2	2	1	2	2	2	2	1	1	2	2	2	2	2	1	2	2	11.5	11.5
D3YYI8;O09106	D3YYI8;O09106	9;9	9;9	5;5	Histone deacetylase;Histone deacetylase 1	Gm10093;Hdac1	tr|D3YYI8|D3YYI8_MOUSE Histone deacetylase OS=Mus musculus GN=Gm10093 PE=3 SV=1;sp|O09106|HDAC1_MOUSE Histone deacetylase 1 OS=Mus musculus GN=Hdac1 PE=1 SV=1	2	9	9	5	9	9	9	8	8	9	9	9	8	8	9	8	9	9	9	8	8	9	9	9	8	8	9	8	5	5	5	4	4	5	5	5	4	4	5	4	20.5	20.5
D3YYN8;E9PVY0;Q3UU96;Q3UU96-2;F6Q5A5;F6YZJ7;F6S5Z6;Q3TSA3;F6W0C2	D3YYN8;E9PVY0;Q3UU96;Q3UU96-2;F6Q5A5	33;33;33;31;18;14;14;5;2	26;26;26;24;16;12;12;2;2	26;26;26;24;16;12;12;2;2	Non-specific serine/threonine protein kinase;Serine/threonine-protein kinase MRCK alpha	Cdc42bpa	tr|D3YYN8|D3YYN8_MOUSE CDC42-binding protein kinase alpha OS=Mus musculus GN=Cdc42bpa PE=4 SV=1;tr|E9PVY0|E9PVY0_MOUSE CDC42-binding protein kinase alpha OS=Mus musculus GN=Cdc42bpa PE=4 SV=1;sp|Q3UU96|MRCKA_MOUSE Serine/threonine-protein kinase MRCK alpha	9	33	26	26	28	28	24	27	29	29	30	27	29	24	30	29	21	21	18	21	23	23	23	20	22	18	24	23	21	21	18	21	23	23	23	20	22	18	24	23	20.3	17.1
D3YYT0;P15116;P39038	D3YYT0;P15116	12;12;2	12;12;2	12;12;2	Cadherin-2	Cdh2	tr|D3YYT0|D3YYT0_MOUSE Uncharacterized protein OS=Mus musculus GN=Cdh2 PE=3 SV=1;sp|P15116|CADH2_MOUSE Cadherin-2 OS=Mus musculus GN=Cdh2 PE=1 SV=2	3	12	12	12	10	10	11	11	10	10	11	11	11	11	11	10	10	10	11	11	10	10	11	11	11	11	11	10	10	10	11	11	10	10	11	11	11	11	11	10	20.3	20.3
D3YYT1;Q922P9	D3YYT1;Q922P9	14;13	14;13	14;13	Putative oxidoreductase GLYR1	Glyr1	tr|D3YYT1|D3YYT1_MOUSE RIKEN cDNA 3930401K13 OS=Mus musculus GN=Glyr1 PE=4 SV=1;sp|Q922P9|GLYR1_MOUSE Putative oxidoreductase GLYR1 OS=Mus musculus GN=Glyr1 PE=2 SV=1	2	14	14	14	13	13	13	13	14	14	13	13	14	12	12	13	13	13	13	13	14	14	13	13	14	12	12	13	13	13	13	13	14	14	13	13	14	12	12	13	31.3	31.3
D3YZ06;P14602-2;P14602;P14602-3	D3YZ06;P14602-2;P14602;P14602-3	3;3;3;2	3;3;3;2	3;3;3;2	Heat shock protein beta-1	Hspb1	tr|D3YZ06|D3YZ06_MOUSE Uncharacterized protein OS=Mus musculus GN=Hspb1 PE=3 SV=1;sp|P14602-2|HSPB1_MOUSE Isoform B of Heat shock protein beta-1 OS=Mus musculus GN=Hspb1;sp|P14602|HSPB1_MOUSE Heat shock protein beta-1 OS=Mus musculus GN=Hspb1 PE=1 SV=3;sp|	4	3	3	3	3	3	3	3	3	3	3	3	3	2	3	3	3	3	3	3	3	3	3	3	3	2	3	3	3	3	3	3	3	3	3	3	3	2	3	3	23.8	23.8
D3YZ09;G5E8M6;Q9CY66-3;Q9CY66-2;Q9CY66;F6SL78	D3YZ09;G5E8M6;Q9CY66-3;Q9CY66-2;Q9CY66;F6SL78	6;6;6;6;6;3	6;6;6;6;6;3	6;6;6;6;6;3	H/ACA ribonucleoprotein complex subunit 1	Gar1	tr|D3YZ09|D3YZ09_MOUSE GAR1 ribonucleoprotein homolog (yeast) (Fragment) OS=Mus musculus GN=Gar1 PE=4 SV=1;tr|G5E8M6|G5E8M6_MOUSE Nucleolar protein family A, member 1 (H/ACA small nucleolar RNPs), isoform CRA_c OS=Mus musculus GN=Gar1 PE=4 SV=1;sp|Q9CY66-3	6	6	6	6	5	6	4	3	5	5	5	5	5	3	5	5	5	6	4	3	5	5	5	5	5	3	5	5	5	6	4	3	5	5	5	5	5	3	5	5	29.8	29.8
D3YZ62;D3Z4J3;Q99104;F6TDE5;B8JK05;F6Z2S4;E9Q1F5;D6RFU0;F6SV01;F7DF36;E0CXC7;Q8CIF6;Q8CIF6-2	D3YZ62;D3Z4J3;Q99104	71;71;70;18;10;7;6;1;1;1;1;1;1	64;64;63;16;7;5;2;1;1;1;1;1;1	64;64;63;16;7;5;2;1;1;1;1;1;1	Unconventional myosin-Va	Myo5a	tr|D3YZ62|D3YZ62_MOUSE Uncharacterized protein OS=Mus musculus GN=Myo5a PE=4 SV=1;tr|D3Z4J3|D3Z4J3_MOUSE Uncharacterized protein OS=Mus musculus GN=Myo5a PE=4 SV=1;sp|Q99104|MYO5A_MOUSE Unconventional myosin-Va OS=Mus musculus GN=Myo5a PE=1 SV=2	13	71	64	64	51	50	60	59	51	51	56	57	52	59	56	55	46	45	54	53	47	46	50	52	48	52	51	51	46	45	54	53	47	46	50	52	48	52	51	51	39.4	36.3
D3YZC2;F8WHD9;O88559-2;O88559	D3YZC2;F8WHD9;O88559-2;O88559	3;3;3;3	3;3;3;3	3;3;3;3	Menin	Men1	tr|D3YZC2|D3YZC2_MOUSE Uncharacterized protein OS=Mus musculus GN=Men1 PE=4 SV=1;tr|F8WHD9|F8WHD9_MOUSE Uncharacterized protein OS=Mus musculus GN=Men1 PE=4 SV=1;sp|O88559-2|MEN1_MOUSE Isoform 2 of Menin OS=Mus musculus GN=Men1;sp|O88559|MEN1_MOUSE Menin O	4	3	3	3	2	3	1	3	3	3	3	2	3	3	2	2	2	3	1	3	3	3	3	2	3	3	2	2	2	3	1	3	3	3	3	2	3	3	2	2	6.8	6.8
D3Z030;E9PU95;D3Z024;Q6EDY6-3;Q6EDY6;F7AI27;Q6EDY6-2;E9Q4H6;E9Q3Z9	D3Z030;E9PU95;D3Z024;Q6EDY6-3;Q6EDY6;F7AI27	11;10;10;10;10;6;3;1;1	11;10;10;10;10;6;3;1;1	11;10;10;10;10;6;3;1;1	Leucine-rich repeat-containing protein 16A	Lrrc16a	tr|D3Z030|D3Z030_MOUSE Leucine-rich repeat-containing 16A OS=Mus musculus GN=Lrrc16a PE=4 SV=2;tr|E9PU95|E9PU95_MOUSE Leucine-rich repeat-containing 16A OS=Mus musculus GN=Lrrc16a PE=4 SV=1;tr|D3Z024|D3Z024_MOUSE Leucine-rich repeat-containing 16A OS=Mus m	9	11	11	11	7	8	6	6	6	7	6	7	9	5	5	6	7	8	6	6	6	7	6	7	9	5	5	6	7	8	6	6	6	7	6	7	9	5	5	6	10.4	10.4
D3Z0K6	D3Z0K6	9	8	8		Rsbn1l	tr|D3Z0K6|D3Z0K6_MOUSE MCG120108, isoform CRA_a OS=Mus musculus GN=Rsbn1l PE=4 SV=1	1	9	8	8	7	8	7	7	8	8	6	7	7	7	6	7	7	8	6	6	8	8	6	7	7	6	6	7	7	8	6	6	8	8	6	7	7	6	6	7	11.4	10.6
D3Z0M9	D3Z0M9	33	33	33		Ddx23	tr|D3Z0M9|D3Z0M9_MOUSE MCG18410, isoform CRA_a OS=Mus musculus GN=Ddx23 PE=3 SV=1	1	33	33	33	29	28	25	26	31	30	28	28	29	27	30	29	29	28	25	26	31	30	28	28	29	27	30	29	29	28	25	26	31	30	28	28	29	27	30	29	37.2	37.2
D3Z0Q6;Q9Z1E4	D3Z0Q6;Q9Z1E4	3;3	3;3	3;3	Glycogen [starch] synthase, muscle	Gys1	tr|D3Z0Q6|D3Z0Q6_MOUSE Uncharacterized protein OS=Mus musculus GN=Gys1 PE=4 SV=1;sp|Q9Z1E4|GYS1_MOUSE Glycogen [starch] synthase, muscle OS=Mus musculus GN=Gys1 PE=1 SV=2	2	3	3	3	3	3	3	0	0	0	1	1	1	0	0	0	3	3	3	0	0	0	1	1	1	0	0	0	3	3	3	0	0	0	1	1	1	0	0	0	6.8	6.8
Q62311;D3Z0T0;D3Z5H6	Q62311;D3Z0T0	7;7;3	7;7;3	7;7;3	Transcription initiation factor TFIID subunit 6	Taf6	sp|Q62311|TAF6_MOUSE Transcription initiation factor TFIID subunit 6 OS=Mus musculus GN=Taf6 PE=2 SV=1;tr|D3Z0T0|D3Z0T0_MOUSE TAF6 RNA polymerase II, TATA box-binding protein (TBP)-associated factor OS=Mus musculus GN=Taf6 PE=4 SV=1	3	7	7	7	3	5	3	4	5	6	3	3	3	3	5	5	3	5	3	4	5	6	3	3	3	3	5	5	3	5	3	4	5	6	3	3	3	3	5	5	12.4	12.4
D3Z0V2;Q9ES28-8;Q9ES28-4;Q9ES28-3;Q9ES28-2;Q9ES28-7;Q9ES28;Q9ES28-6;Q9ES28-5;A2AFJ8;A2AFI0;Q8K4I3	D3Z0V2;Q9ES28-8;Q9ES28-4;Q9ES28-3;Q9ES28-2;Q9ES28-7;Q9ES28;Q9ES28-6;Q9ES28-5	10;10;10;10;10;10;10;9;9;1;1;1	10;10;10;10;10;10;10;9;9;1;1;1	10;10;10;10;10;10;10;9;9;1;1;1	Rho guanine nucleotide exchange factor 7	Arhgef7	tr|D3Z0V2|D3Z0V2_MOUSE Uncharacterized protein OS=Mus musculus GN=Arhgef7 PE=4 SV=1;sp|Q9ES28-8|ARHG7_MOUSE Isoform H of Rho guanine nucleotide exchange factor 7 OS=Mus musculus GN=Arhgef7;sp|Q9ES28-4|ARHG7_MOUSE Isoform D of Rho guanine nucleotide exchang	12	10	10	10	7	9	8	5	8	8	6	7	6	6	8	7	7	9	8	5	8	8	6	7	6	6	8	7	7	9	8	5	8	8	6	7	6	6	8	7	18.7	18.7
D3Z131;D3Z132;Q5U4D9;D3YUL7;F6S2T7	D3Z131;D3Z132;Q5U4D9	3;3;3;1;1	3;3;3;1;1	3;3;3;1;1	THO complex subunit 6 homolog	Thoc6	tr|D3Z131|D3Z131_MOUSE Uncharacterized protein OS=Mus musculus GN=Thoc6 PE=4 SV=1;tr|D3Z132|D3Z132_MOUSE Uncharacterized protein OS=Mus musculus GN=Thoc6 PE=4 SV=1;sp|Q5U4D9|THOC6_MOUSE THO complex subunit 6 homolog OS=Mus musculus GN=Thoc6 PE=2 SV=1	5	3	3	3	2	2	3	2	3	3	1	2	3	1	3	3	2	2	3	2	3	3	1	2	3	1	3	3	2	2	3	2	3	3	1	2	3	1	3	3	12.5	12.5
D3Z158;Q8BML9;Q8R1V9;F6TDS3	D3Z158;Q8BML9;Q8R1V9	24;24;19;5	24;24;19;5	24;24;19;5		Qars	tr|D3Z158|D3Z158_MOUSE Uncharacterized protein OS=Mus musculus GN=Qars PE=3 SV=1;tr|Q8BML9|Q8BML9_MOUSE Glutaminyl-tRNA synthetase OS=Mus musculus GN=Qars PE=2 SV=1;tr|Q8R1V9|Q8R1V9_MOUSE Qars protein OS=Mus musculus GN=Qars PE=2 SV=1	4	24	24	24	23	24	19	18	18	20	22	22	23	15	17	20	23	24	19	18	18	20	22	22	23	15	17	20	23	24	19	18	18	20	22	22	23	15	17	20	39.2	39.2
G5E8J8;F6ZBR8;D3Z195;E9QNI7;E9QLK4;O88286-2;O88286-3;O88286	G5E8J8;F6ZBR8;D3Z195;E9QNI7;E9QLK4;O88286-2;O88286-3;O88286	4;4;4;4;4;4;4;4	4;4;4;4;4;4;4;4	4;4;4;4;4;4;4;4	Protein Wiz	Wiz	tr|G5E8J8|G5E8J8_MOUSE MCG14253, isoform CRA_a OS=Mus musculus GN=Wiz PE=4 SV=1;tr|F6ZBR8|F6ZBR8_MOUSE Widely-interspaced zinc finger motifs (Fragment) OS=Mus musculus GN=Wiz PE=4 SV=1;tr|D3Z195|D3Z195_MOUSE Uncharacterized protein OS=Mus musculus GN=Wiz P	8	4	4	4	2	2	3	3	3	3	2	3	4	3	3	4	2	2	3	3	3	3	2	3	4	3	3	4	2	2	3	3	3	3	2	3	4	3	3	4	5.2	5.2
D3Z1N4;E9Q4Y5;F8VQD1;E9Q7L3;D3Z1W6;E9Q7L2;Q8BSQ9-2;Q8BSQ9;D3YYF2;D3Z3R4;F6THL5;D6RIL0;D6RI94;Q9D7L7	D3Z1N4;E9Q4Y5;F8VQD1;E9Q7L3;D3Z1W6;E9Q7L2;Q8BSQ9-2;Q8BSQ9;D3YYF2;D3Z3R4;F6THL5;D6RIL0;D6RI94	28;28;28;27;27;27;27;27;23;18;18;17;17;8	28;28;28;27;27;27;27;27;23;18;18;17;17;8	28;28;28;27;27;27;27;27;23;18;18;17;17;8	Protein polybromo-1	Pbrm1	tr|D3Z1N4|D3Z1N4_MOUSE Uncharacterized protein OS=Mus musculus GN=Pbrm1 PE=4 SV=1;tr|E9Q4Y5|E9Q4Y5_MOUSE Uncharacterized protein OS=Mus musculus GN=Pbrm1 PE=4 SV=1;tr|F8VQD1|F8VQD1_MOUSE Uncharacterized protein OS=Mus musculus GN=Pbrm1 PE=4 SV=1;tr|E9Q7L3|	14	28	28	28	21	20	18	20	18	21	22	24	24	17	23	22	21	20	18	20	18	21	22	24	24	17	23	22	21	20	18	20	18	21	22	24	24	17	23	22	17.6	17.6
D3Z1Q1;O09167;D3YVN8;Q9CQM8;D3Z422;D3Z4H4;D3Z3K3;D3YWQ7;D3YY19;D3YX83;D3Z248;D3Z5J6;D3YWP4;F8VQF1;D3Z3D4;D3YZW4;D3YX47;D3Z4H9;D3Z4H7	D3Z1Q1;O09167;D3YVN8;Q9CQM8;D3Z422;D3Z4H4;D3Z3K3;D3YWQ7;D3YY19;D3YX83;D3Z248;D3Z5J6;D3YWP4	7;6;6;6;6;5;5;5;4;4;4;4;4;3;3;3;2;2;1	7;6;6;6;6;5;5;5;4;4;4;4;4;3;3;3;2;2;1	7;6;6;6;6;5;5;5;4;4;4;4;4;3;3;3;2;2;1	60S ribosomal protein L21	Rpl21	tr|D3Z1Q1|D3Z1Q1_MOUSE Uncharacterized protein OS=Mus musculus GN=Gm5528 PE=4 SV=1;sp|O09167|RL21_MOUSE 60S ribosomal protein L21 OS=Mus musculus GN=Rpl21 PE=2 SV=3;tr|D3YVN8|D3YVN8_MOUSE MCG7979 OS=Mus musculus GN=Gm8054 PE=4 SV=1;tr|Q9CQM8|Q9CQM8_MOUSE M	19	7	7	7	5	5	5	5	5	5	4	4	5	6	5	6	5	5	5	5	5	5	4	4	5	6	5	6	5	5	5	5	5	5	4	4	5	6	5	6	31.9	31.9
D3Z1X8;Q3UNN4;P97496-2;P97496;Q3UZD0	D3Z1X8;Q3UNN4;P97496-2;P97496	16;16;16;16;3	7;7;7;7;3	7;7;7;7;3	SWI/SNF complex subunit SMARCC1	Smarcc1	tr|D3Z1X8|D3Z1X8_MOUSE SWI/SNF-related, matrix-associated, actin-dependent regulator of chromatin, subfamily c, member 1 OS=Mus musculus GN=Smarcc1 PE=4 SV=1;tr|Q3UNN4|Q3UNN4_MOUSE Uncharacterized protein OS=Mus musculus GN=Smarcc1 PE=2 SV=1;sp|P97496-2|SM	5	16	7	7	16	16	14	14	14	15	13	13	15	14	15	16	7	7	5	5	7	7	5	5	6	5	7	7	7	7	5	5	7	7	5	5	6	5	7	7	17	8.4
D3Z2E3;F6R6F1;E9Q632;O54916-3;O54916-4;O54916	D3Z2E3;F6R6F1;E9Q632;O54916-3;O54916-4;O54916	4;4;4;4;4;4	4;4;4;4;4;4	4;4;4;4;4;4	RalBP1-associated Eps domain-containing protein 1	Reps1	tr|D3Z2E3|D3Z2E3_MOUSE RalBP1-associated Eps domain-containing protein OS=Mus musculus GN=Reps1 PE=4 SV=1;tr|F6R6F1|F6R6F1_MOUSE RalBP1-associated Eps domain-containing protein (Fragment) OS=Mus musculus GN=Reps1 PE=4 SV=1;tr|E9Q632|E9Q632_MOUSE RalBP1-ass	6	4	4	4	3	3	4	4	3	4	4	4	4	2	4	3	3	3	4	4	3	4	4	4	4	2	4	3	3	3	4	4	3	4	4	4	4	2	4	3	6.5	6.5
D3Z2J3;Q99PU8-2;Q99PU8;Q99PU8-3;F7CEU6;D3Z1G8	D3Z2J3;Q99PU8-2;Q99PU8;Q99PU8-3;F7CEU6	27;27;27;27;20;3	27;27;27;27;20;3	27;27;27;27;20;3	Putative ATP-dependent RNA helicase DHX30	Dhx30	tr|D3Z2J3|D3Z2J3_MOUSE Uncharacterized protein OS=Mus musculus GN=Dhx30 PE=4 SV=1;sp|Q99PU8-2|DHX30_MOUSE Isoform 2 of Putative ATP-dependent RNA helicase DHX30 OS=Mus musculus GN=Dhx30;sp|Q99PU8|DHX30_MOUSE Putative ATP-dependent RNA helicase DHX30 OS=Mus	6	27	27	27	19	19	19	20	17	15	17	17	19	18	18	20	19	19	19	20	17	15	17	17	19	18	18	20	19	19	19	20	17	15	17	17	19	18	18	20	24.5	24.5
D3Z2T7;O55142;E9PXU5;F8VQL4	D3Z2T7;O55142;E9PXU5;F8VQL4	8;8;5;4	8;8;5;4	8;8;5;4	60S ribosomal protein L35a	Rpl35a	tr|D3Z2T7|D3Z2T7_MOUSE MCG123716 OS=Mus musculus GN=Gm10247 PE=4 SV=1;sp|O55142|RL35A_MOUSE 60S ribosomal protein L35a OS=Mus musculus GN=Rpl35a PE=2 SV=2;tr|E9PXU5|E9PXU5_MOUSE Uncharacterized protein OS=Mus musculus GN=Gm10029 PE=4 SV=1;tr|F8VQL4|F8VQL4_	4	8	8	8	8	8	6	6	8	8	7	7	8	6	7	8	8	8	6	6	8	8	7	7	8	6	7	8	8	8	6	6	8	8	7	7	8	6	7	8	53.6	53.6
D3Z384;F8WHB0;Q8BG67;Q8BG67-2;Q8BWC5;Q6ZQ18-2;Q6ZQ18	D3Z384;F8WHB0;Q8BG67;Q8BG67-2	14;14;14;14;4;1;1	14;14;14;14;4;1;1	14;14;14;14;4;1;1	Protein EFR3 homolog A	Efr3a	tr|D3Z384|D3Z384_MOUSE Uncharacterized protein OS=Mus musculus GN=Efr3a PE=4 SV=1;tr|F8WHB0|F8WHB0_MOUSE Uncharacterized protein OS=Mus musculus GN=Efr3a PE=4 SV=1;sp|Q8BG67|EFR3A_MOUSE Protein EFR3 homolog A OS=Mus musculus GN=Efr3a PE=1 SV=1;sp|Q8BG67-2|	7	14	14	14	13	13	12	12	14	13	13	12	14	12	14	13	13	13	12	12	14	13	13	12	14	12	14	13	13	13	12	12	14	13	13	12	14	12	14	13	21	21
G3XA39;D3Z3B4;E9Q7X0;Q3UXF4;Q99K73;Q9WU00;Q9WU00-2;D3YV66	G3XA39;D3Z3B4;E9Q7X0;Q3UXF4;Q99K73;Q9WU00;Q9WU00-2	6;6;6;6;6;6;5;2	6;6;6;6;6;6;5;2	6;6;6;6;6;6;5;2	Nuclear respiratory factor 1	Nrf1	tr|G3XA39|G3XA39_MOUSE Nuclear respiratory factor 1, isoform CRA_a OS=Mus musculus GN=Nrf1 PE=4 SV=1;tr|D3Z3B4|D3Z3B4_MOUSE Uncharacterized protein OS=Mus musculus GN=Nrf1 PE=4 SV=1;tr|E9Q7X0|E9Q7X0_MOUSE Uncharacterized protein OS=Mus musculus GN=Nrf1 PE=	8	6	6	6	6	6	6	6	6	6	6	6	6	6	6	6	6	6	6	6	6	6	6	6	6	6	6	6	6	6	6	6	6	6	6	6	6	6	6	6	14.3	14.3
G3UXB5;G3XA75;G3UXX9;G3XA66;Q8R5C0;D3Z3F4;F7C846;P47802;D3YVW0	G3UXB5;G3XA75;G3UXX9;G3XA66;Q8R5C0;D3Z3F4;F7C846;P47802;D3YVW0	2;2;2;2;2;2;2;2;1	2;2;2;2;2;2;2;2;1	2;2;2;2;2;2;2;2;1	Metaxin-1	Mtx1	tr|G3UXB5|G3UXB5_MOUSE Metaxin 1 (Fragment) OS=Mus musculus GN=Mtx1 PE=4 SV=1;tr|G3XA75|G3XA75_MOUSE Metaxin 1 (Fragment) OS=Mus musculus GN=Mtx1 PE=4 SV=1;tr|G3UXX9|G3UXX9_MOUSE Metaxin 1 (Fragment) OS=Mus musculus GN=Mtx1 PE=4 SV=1;tr|G3XA66|G3XA66_MOUSE	9	2	2	2	0	1	1	1	1	1	2	2	2	1	1	1	0	1	1	1	1	1	2	2	2	1	1	1	0	1	1	1	1	1	2	2	2	1	1	1	70	70
D3Z3H0;Q8R359;D3Z3H2	D3Z3H0;Q8R359;D3Z3H2	2;2;1	2;2;1	2;2;1		Ino80e	tr|D3Z3H0|D3Z3H0_MOUSE Uncharacterized protein OS=Mus musculus GN=Ino80e PE=4 SV=1;tr|Q8R359|Q8R359_MOUSE Coiled-coil domain containing 95, isoform CRA_g OS=Mus musculus GN=Ino80e PE=2 SV=1;tr|D3Z3H2|D3Z3H2_MOUSE Coiled-coil domain containing 95, isoform C	3	2	2	2	2	2	1	1	2	2	2	2	2	1	2	2	2	2	1	1	2	2	2	2	2	1	2	2	2	2	1	1	2	2	2	2	2	1	2	2	10.2	10.2
D3Z3Q3;Q921U8-4;Q921U8-3;Q921U8-2;Q921U8	D3Z3Q3;Q921U8-4;Q921U8-3;Q921U8-2;Q921U8	2;2;2;2;2	2;2;2;2;2	2;2;2;2;2	Smoothelin	Smtn	tr|D3Z3Q3|D3Z3Q3_MOUSE Uncharacterized protein OS=Mus musculus GN=Smtn PE=4 SV=1;sp|Q921U8-4|SMTN_MOUSE Isoform S2 of Smoothelin OS=Mus musculus GN=Smtn;sp|Q921U8-3|SMTN_MOUSE Isoform S1 of Smoothelin OS=Mus musculus GN=Smtn;sp|Q921U8-2|SMTN_MOUSE Isoform	5	2	2	2	2	2	2	2	2	2	2	2	2	2	2	2	2	2	2	2	2	2	2	2	2	2	2	2	2	2	2	2	2	2	2	2	2	2	2	2	2.3	2.3
Q6ZWZ7;D3Z3R2;F8VQL2;Q9CPR4;F6VWT4;F8VQM6;B2RY53;F6YKV1	Q6ZWZ7;D3Z3R2;F8VQL2;Q9CPR4;F6VWT4	10;10;10;10;7;2;2;1	10;10;10;10;7;2;2;1	10;10;10;10;7;2;2;1	60S ribosomal protein L17	Rpl17	tr|Q6ZWZ7|Q6ZWZ7_MOUSE MCG123291, isoform CRA_d OS=Mus musculus GN=Rpl17 PE=2 SV=1;tr|D3Z3R2|D3Z3R2_MOUSE Uncharacterized protein OS=Mus musculus GN=Gm10268 PE=3 SV=2;tr|F8VQL2|F8VQL2_MOUSE Uncharacterized protein (Fragment) OS=Mus musculus GN=Rpl17-ps3 PE	8	10	10	10	9	9	10	9	9	8	9	10	9	9	7	9	9	9	10	9	9	8	9	10	9	9	7	9	9	9	10	9	9	8	9	10	9	9	7	9	54.3	54.3
D3Z3R9;F8WGT2;Q8BRG8-3;Q8BRG8-2;Q8BRG8;Q8C214	D3Z3R9;F8WGT2;Q8BRG8-3;Q8BRG8-2;Q8BRG8;Q8C214	7;7;7;7;7;6	7;7;7;7;7;6	7;7;7;7;7;6	Transmembrane protein 209	Tmem209	tr|D3Z3R9|D3Z3R9_MOUSE Uncharacterized protein OS=Mus musculus GN=Tmem209 PE=4 SV=2;tr|F8WGT2|F8WGT2_MOUSE Uncharacterized protein OS=Mus musculus GN=Tmem209 PE=4 SV=1;sp|Q8BRG8-3|TM209_MOUSE Isoform 3 of Transmembrane protein 209 OS=Mus musculus GN=Tmem20	6	7	7	7	4	6	6	5	5	6	6	4	5	4	4	6	4	6	6	5	5	6	6	4	5	4	4	6	4	6	6	5	5	6	6	4	5	4	4	6	19.9	19.9
D3Z7M2;D3Z3U3;E9QKG5;Q3TLH4-5;Q3TLH4;Q3TLH4-2;Q3TLH4-3;F8WHT3;Q3TLH4-4;Q7TPM1	D3Z7M2;D3Z3U3;E9QKG5;Q3TLH4-5;Q3TLH4;Q3TLH4-2;Q3TLH4-3	19;19;19;18;18;18;17;1;1;1	19;19;19;18;18;18;17;1;1;1	18;18;18;17;17;17;17;0;0;0	Protein PRRC2C	Prrc2c	tr|D3Z7M2|D3Z7M2_MOUSE Uncharacterized protein OS=Mus musculus GN=Prrc2c PE=4 SV=2;tr|D3Z3U3|D3Z3U3_MOUSE Uncharacterized protein OS=Mus musculus GN=Prrc2c PE=4 SV=2;tr|E9QKG5|E9QKG5_MOUSE Uncharacterized protein OS=Mus musculus GN=Prrc2c PE=4 SV=1;sp|Q3TL	10	19	19	18	16	18	15	14	17	13	16	16	14	12	12	14	16	18	15	14	17	13	16	16	14	12	12	14	15	17	14	13	16	12	15	15	13	12	11	13	7.4	7.4
D3Z4N6;E9QP07;Q80W14;Q80W14-3;E9QMI6;Q80W14-2;F6XW22;D3Z1Y9;F6QF44	D3Z4N6;E9QP07;Q80W14;Q80W14-3;E9QMI6;Q80W14-2	25;25;25;25;24;16;5;3;2	23;23;23;23;22;14;5;3;2	23;23;23;23;22;14;5;3;2	Pre-mRNA-processing factor 40 homolog B	Prpf40b	tr|D3Z4N6|D3Z4N6_MOUSE PRP40 pre-mRNA-processing factor 40 homolog B (yeast) OS=Mus musculus GN=Prpf40b PE=4 SV=1;tr|E9QP07|E9QP07_MOUSE PRP40 pre-mRNA-processing factor 40 homolog B (yeast) OS=Mus musculus GN=Prpf40b PE=4 SV=1;sp|Q80W14|PR40B_MOUSE Pre-mR	9	25	23	23	23	24	22	21	22	22	24	23	22	18	24	25	21	22	20	19	20	20	22	21	20	16	22	23	21	22	20	19	20	20	22	21	20	16	22	23	33.3	32.3
D3Z4R1;Q8CA92;F6XQ35	D3Z4R1	5;1;1	5;1;1	5;1;1	Probable ATP-dependent DNA helicase HFM1	Hfm1	tr|D3Z4R1|D3Z4R1_MOUSE Uncharacterized protein OS=Mus musculus GN=Hfm1 PE=4 SV=2	3	5	5	5	4	5	4	5	5	4	4	4	4	5	5	5	4	5	4	5	5	4	4	4	4	5	5	5	4	5	4	5	5	4	4	4	4	5	5	5	3.6	3.6
P97351;D3Z6C3;D3Z7W7	P97351;D3Z6C3;D3Z7W7	20;20;18	20;20;18	20;20;18	40S ribosomal protein S3a	Rps3a	sp|P97351|RS3A_MOUSE 40S ribosomal protein S3a OS=Mus musculus GN=Rps3a PE=1 SV=3;tr|D3Z6C3|D3Z6C3_MOUSE Uncharacterized protein OS=Mus musculus GN=Gm10119 PE=3 SV=1;tr|D3Z7W7|D3Z7W7_MOUSE Uncharacterized protein OS=Mus musculus GN=Gm9000 PE=3 SV=1	3	20	20	20	17	17	19	19	17	17	18	18	18	18	17	19	17	17	19	19	17	17	18	18	18	18	17	19	17	17	19	19	17	17	18	18	18	18	17	19	63.6	63.6
D3Z6J9;P14115;E9QP28;D3YZN6	D3Z6J9;P14115;E9QP28;D3YZN6	7;7;5;4	7;7;5;4	7;7;5;4	60S ribosomal protein L27a	Rpl27a	tr|D3Z6J9|D3Z6J9_MOUSE Uncharacterized protein OS=Mus musculus GN=Gm5908 PE=3 SV=1;sp|P14115|RL27A_MOUSE 60S ribosomal protein L27a OS=Mus musculus GN=Rpl27a PE=2 SV=5;tr|E9QP28|E9QP28_MOUSE Uncharacterized protein OS=Mus musculus GN=Gm5453 PE=3 SV=1;tr|D3	4	7	7	7	6	7	5	4	5	5	6	6	6	5	6	6	6	7	5	4	5	5	6	6	6	5	6	6	6	7	5	4	5	5	6	6	6	5	6	6	31.8	31.8
Q3UU56;D3Z7I0;Q8BL74;E9Q3B0	Q3UU56;D3Z7I0;Q8BL74;E9Q3B0	3;3;3;2	3;3;3;2	3;3;3;2	General transcription factor 3C polypeptide 2	Gm29609;Gtf3c2	tr|Q3UU56|Q3UU56_MOUSE Uncharacterized protein OS=Mus musculus GN=Gtf3c2 PE=2 SV=1;tr|D3Z7I0|D3Z7I0_MOUSE Uncharacterized protein OS=Mus musculus GN=Gtf3c2 PE=4 SV=1;sp|Q8BL74|TF3C2_MOUSE General transcription factor 3C polypeptide 2 OS=Mus musculus GN=Gtf	4	3	3	3	3	3	1	0	3	2	3	2	3	0	3	3	3	3	1	0	3	2	3	2	3	0	3	3	3	3	1	0	3	2	3	2	3	0	3	3	3.5	3.5
D3Z7X0;D3Z2B3	D3Z7X0;D3Z2B3	8;4	8;4	2;0		Acad12	tr|D3Z7X0|D3Z7X0_MOUSE MCG142036 OS=Mus musculus GN=Acad12 PE=3 SV=1;tr|D3Z2B3|D3Z2B3_MOUSE Uncharacterized protein OS=Mus musculus GN=Acad12 PE=4 SV=1	2	8	8	2	6	8	8	7	8	8	8	8	8	7	8	8	6	8	8	7	8	8	8	8	8	7	8	8	2	2	2	2	2	2	2	2	2	1	2	2	18.4	18.4
D6RET6;Q9DBM1;E9Q1H0	D6RET6;Q9DBM1;E9Q1H0	11;11;9	11;11;9	11;11;9	G patch domain-containing protein 1	Gpatch1	tr|D6RET6|D6RET6_MOUSE G patch domain-containing 1 OS=Mus musculus GN=Gpatch1 PE=4 SV=1;sp|Q9DBM1|GPTC1_MOUSE G patch domain-containing protein 1 OS=Mus musculus GN=Gpatch1 PE=2 SV=1;tr|E9Q1H0|E9Q1H0_MOUSE G patch domain-containing 1 OS=Mus musculus GN=Gpa	3	11	11	11	9	8	10	10	7	9	9	8	8	10	9	9	9	8	10	10	7	9	9	8	8	10	9	9	9	8	10	10	7	9	9	8	8	10	9	9	18.9	18.9
D6RGB6;Q3U280;Q8C190-2;Q8C190	D6RGB6;Q3U280;Q8C190-2;Q8C190	3;3;3;3	3;3;3;3	3;3;3;3	VPS9 domain-containing protein 1	Vps9d1	tr|D6RGB6|D6RGB6_MOUSE Uncharacterized protein OS=Mus musculus GN=1300018I17Rik PE=4 SV=1;tr|Q3U280|Q3U280_MOUSE Uncharacterized protein OS=Mus musculus GN=1300018I17Rik PE=2 SV=1;sp|Q8C190-2|CP007_MOUSE Isoform 2 of Uncharacterized protein C16orf7 homolog	4	3	3	3	3	3	3	3	3	3	3	3	3	3	3	3	3	3	3	3	3	3	3	3	3	3	3	3	3	3	3	3	3	3	3	3	3	3	3	3	15.5	15.5
D6RGR4;Q9DAJ4;Q9DAJ4-2;Q9DAJ4-3;F7C259	D6RGR4;Q9DAJ4;Q9DAJ4-2;Q9DAJ4-3	9;9;5;5;1	9;9;5;5;1	9;9;5;5;1	WD repeat domain-containing protein 83	Wdr83	tr|D6RGR4|D6RGR4_MOUSE WD repeat domain-containing 83 (Fragment) OS=Mus musculus GN=Wdr83 PE=4 SV=1;sp|Q9DAJ4|WDR83_MOUSE WD repeat domain-containing protein 83 OS=Mus musculus GN=Wdr83 PE=1 SV=1;sp|Q9DAJ4-2|WDR83_MOUSE Isoform 2 of WD repeat domain-contai	5	9	9	9	5	6	7	6	5	7	6	6	6	5	7	6	5	6	7	6	5	7	6	6	6	5	7	6	5	6	7	6	5	7	6	6	6	5	7	6	41.6	41.6
E0CX20;Q6PGH1	E0CX20	5;2	5;2	5;2		Bud31	tr|E0CX20|E0CX20_MOUSE Uncharacterized protein OS=Mus musculus GN=Bud31 PE=4 SV=1	2	5	5	5	5	4	4	5	4	5	4	5	4	4	3	5	5	4	4	5	4	5	4	5	4	4	3	5	5	4	4	5	4	5	4	5	4	4	3	5	32.6	32.6
F8VQ42;E0CZ72;P28740-2;P28740;P28740-1;F6SUU5;Q9D481	F8VQ42;E0CZ72;P28740-2;P28740;P28740-1	5;5;5;5;5;1;1	5;5;5;5;5;1;1	5;5;5;5;5;1;1	Kinesin-like protein;Kinesin-like protein KIF2A	Kif2a	tr|F8VQ42|F8VQ42_MOUSE Kinesin family member 2A (Fragment) OS=Mus musculus GN=Kif2a PE=3 SV=1;tr|E0CZ72|E0CZ72_MOUSE Uncharacterized protein OS=Mus musculus GN=Kif2a PE=3 SV=1;sp|P28740-2|KIF2A_MOUSE Isoform 2 of Kinesin-like protein KIF2A OS=Mus musculus	7	5	5	5	4	5	4	2	5	5	3	5	5	2	4	5	4	5	4	2	5	5	3	5	5	2	4	5	4	5	4	2	5	5	3	5	5	2	4	5	6.1	6.1
E9PUA3;Q8R0S2;Q8R0S2-2;Q3UHJ6;D3Z6V7;D3Z5I6;A4GZ26;E9QAD8;Q3TES0;Q5DU25	E9PUA3;Q8R0S2;Q8R0S2-2	15;15;15;2;2;2;2;2;2;2	15;15;15;2;2;2;2;2;2;2	15;15;15;2;2;2;2;2;2;2	IQ motif and SEC7 domain-containing protein 1	Iqsec1	tr|E9PUA3|E9PUA3_MOUSE Uncharacterized protein OS=Mus musculus GN=Iqsec1 PE=4 SV=1;sp|Q8R0S2|IQEC1_MOUSE IQ motif and SEC7 domain-containing protein 1 OS=Mus musculus GN=Iqsec1 PE=1 SV=2;sp|Q8R0S2-2|IQEC1_MOUSE Isoform 2 of IQ motif and SEC7 domain-contain	10	15	15	15	14	12	12	12	12	14	13	12	14	12	13	14	14	12	12	12	12	14	13	12	14	12	13	14	14	12	12	12	12	14	13	12	14	12	13	14	14.9	14.9
F6TB64;E9PUG5;Q80WC1-2;Q80WC1-3;Q80WC1;Q80WC1-4	F6TB64;E9PUG5;Q80WC1-2;Q80WC1-3;Q80WC1;Q80WC1-4	2;2;2;2;2;2	2;2;2;2;2;2	2;2;2;2;2;2	Ubinuclein-2	Ubn2	tr|F6TB64|F6TB64_MOUSE Ubinuclein 2 (Fragment) OS=Mus musculus GN=Ubn2 PE=4 SV=1;tr|E9PUG5|E9PUG5_MOUSE Uncharacterized protein OS=Mus musculus GN=Ubn2 PE=4 SV=1;sp|Q80WC1-2|UBN2_MOUSE Isoform 2 of Ubinuclein-2 OS=Mus musculus GN=Ubn2;sp|Q80WC1-3|UBN2_MOUS	6	2	2	2	1	2	2	2	0	0	1	1	2	2	0	0	1	2	2	2	0	0	1	1	2	2	0	0	1	2	2	2	0	0	1	1	2	2	0	0	1.9	1.9
E9PUH7;Q3TYK3;D3YZ00;F6VBN9;P70257-1;P70257;P70257-2	E9PUH7;Q3TYK3;D3YZ00;F6VBN9;P70257-1;P70257;P70257-2	10;9;9;9;9;9;8	5;4;5;5;5;5;4	4;3;4;4;4;4;3	Nuclear factor 1;Nuclear factor 1 X-type	Nfix	tr|E9PUH7|E9PUH7_MOUSE Nuclear factor 1 OS=Mus musculus GN=Nfix PE=3 SV=1;tr|Q3TYK3|Q3TYK3_MOUSE Nuclear factor 1 OS=Mus musculus GN=Nfix PE=2 SV=1;tr|D3YZ00|D3YZ00_MOUSE Nuclear factor 1 (Fragment) OS=Mus musculus GN=Nfix PE=3 SV=1;tr|F6VBN9|F6VBN9_MOUSE	7	10	5	4	9	7	8	6	8	7	8	10	8	6	7	8	4	3	3	2	4	4	4	5	4	2	3	4	3	2	2	1	3	3	3	4	3	1	2	3	23.9	15
E9PUI2;Q8BU03	E9PUI2;Q8BU03	8;8	8;8	8;8	Periodic tryptophan protein 2 homolog	Pwp2	tr|E9PUI2|E9PUI2_MOUSE Uncharacterized protein OS=Mus musculus GN=Pwp2 PE=4 SV=1;sp|Q8BU03|PWP2_MOUSE Periodic tryptophan protein 2 homolog OS=Mus musculus GN=Pwp2 PE=1 SV=1	2	8	8	8	7	7	4	4	6	5	5	6	7	4	6	5	7	7	4	4	6	5	5	6	7	4	6	5	7	7	4	4	6	5	5	6	7	4	6	5	7.5	7.5
E9PUM4;Q71LX4;E9Q3S3;Q8CDM9	E9PUM4;Q71LX4;E9Q3S3;Q8CDM9	11;11;9;7	8;8;6;4	8;8;6;4	Talin-2	Tln2	tr|E9PUM4|E9PUM4_MOUSE Uncharacterized protein OS=Mus musculus GN=Tln2 PE=4 SV=1;sp|Q71LX4|TLN2_MOUSE Talin-2 OS=Mus musculus GN=Tln2 PE=1 SV=3;tr|E9Q3S3|E9Q3S3_MOUSE Uncharacterized protein OS=Mus musculus GN=Tln2 PE=4 SV=1;tr|Q8CDM9|Q8CDM9_MOUSE Uncharac	4	11	8	8	7	5	9	7	7	5	4	7	7	8	9	6	5	4	7	5	5	3	1	5	5	7	6	4	5	4	7	5	5	3	1	5	5	7	6	4	5.1	3.7
Q99K47;E9PV24	Q99K47;E9PV24	2;2	2;2	2;2	Fibrinogen alpha chain;Fibrinopeptide A;Fibrinogen alpha chain	Fga	tr|Q99K47|Q99K47_MOUSE Fibrinogen, alpha polypeptide OS=Mus musculus GN=Fga PE=2 SV=1;tr|E9PV24|E9PV24_MOUSE Uncharacterized protein OS=Mus musculus GN=Fga PE=4 SV=1	2	2	2	2	1	1	1	1	2	1	1	1	2	1	2	2	1	1	1	1	2	1	1	1	2	1	2	2	1	1	1	1	2	1	1	1	2	1	2	2	4.5	4.5
Q8VC70;E9PV56;E9Q7G6	Q8VC70;E9PV56;E9Q7G6	7;7;5	7;7;5	6;6;4	RNA-binding motif, single-stranded-interacting protein 2	Rbms2	sp|Q8VC70|RBMS2_MOUSE RNA-binding motif, single-stranded-interacting protein 2 OS=Mus musculus GN=Rbms2 PE=2 SV=1;tr|E9PV56|E9PV56_MOUSE RNA-binding motif, single stranded-interacting protein 2 OS=Mus musculus GN=Rbms2 PE=4 SV=1;tr|E9Q7G6|E9Q7G6_MOUSE RNA-	3	7	7	6	7	7	7	6	5	6	6	5	6	4	4	5	7	7	7	6	5	6	6	5	6	4	4	5	6	6	6	5	4	5	5	4	5	4	4	5	23.5	23.5
Q61026;E9PV80;D3Z4F6	Q61026;E9PV80	8;8;1	8;8;1	8;8;1	Nuclear receptor coactivator 2	Ncoa2	sp|Q61026|NCOA2_MOUSE Nuclear receptor coactivator 2 OS=Mus musculus GN=Ncoa2 PE=1 SV=3;tr|E9PV80|E9PV80_MOUSE Uncharacterized protein OS=Mus musculus GN=Ncoa2 PE=4 SV=1	3	8	8	8	5	4	6	6	5	5	5	6	5	6	5	5	5	4	6	6	5	5	5	6	5	6	5	5	5	4	6	6	5	5	5	6	5	6	5	5	5.9	5.9
E9PVA2;Q9DB85	E9PVA2;Q9DB85	2;2	2;2	2;2	Ribosomal RNA-processing protein 8	Rrp8	tr|E9PVA2|E9PVA2_MOUSE Ribosomal RNA-processing 8, methyltransferase, homolog (yeast) OS=Mus musculus GN=Rrp8 PE=4 SV=1;sp|Q9DB85|RRP8_MOUSE Ribosomal RNA-processing protein 8 OS=Mus musculus GN=Rrp8 PE=1 SV=1	2	2	2	2	2	2	2	2	2	2	2	2	2	2	2	2	2	2	2	2	2	2	2	2	2	2	2	2	2	2	2	2	2	2	2	2	2	2	2	2	5.8	5.8
E9PVX3;Q99M28-2;Q99M28	E9PVX3;Q99M28-2;Q99M28	4;4;4	4;4;4	4;4;4	RNA-binding protein with serine-rich domain 1	Rnps1	tr|E9PVX3|E9PVX3_MOUSE Ribonucleic acid-binding protein S1 OS=Mus musculus GN=Rnps1 PE=4 SV=1;sp|Q99M28-2|RNPS1_MOUSE Isoform 2 of RNA-binding protein with serine-rich domain 1 OS=Mus musculus GN=Rnps1;sp|Q99M28|RNPS1_MOUSE RNA-binding protein with serine-	3	4	4	4	3	3	3	4	3	3	2	3	3	3	3	3	3	3	3	4	3	3	2	3	3	3	3	3	3	3	3	4	3	3	2	3	3	3	3	3	11.6	11.6
E9PVX6	E9PVX6	15	15	15		Mki67	tr|E9PVX6|E9PVX6_MOUSE Uncharacterized protein OS=Mus musculus GN=Mki67 PE=4 SV=1	1	15	15	15	13	13	11	9	12	13	13	12	12	11	12	12	13	13	11	9	12	13	13	12	12	11	12	12	13	13	11	9	12	13	13	12	12	11	12	12	4.7	4.7
Q99LA2;E9PW12;Q9JMD0;B1AQG7;Q8CCB2	Q99LA2;E9PW12;Q9JMD0	3;3;3;1;1	3;3;3;1;1	3;3;3;1;1	BUB3-interacting and GLEBS motif-containing protein ZNF207	Znf207	tr|Q99LA2|Q99LA2_MOUSE Uncharacterized protein OS=Mus musculus GN=Zfp207 PE=2 SV=1;tr|E9PW12|E9PW12_MOUSE Uncharacterized protein OS=Mus musculus GN=Zfp207 PE=4 SV=1;tr|Q9JMD0|Q9JMD0_MOUSE Uncharacterized protein OS=Mus musculus GN=Zfp207 PE=2 SV=1	5	3	3	3	3	3	3	3	3	3	3	3	3	3	3	3	3	3	3	3	3	3	3	3	3	3	3	3	3	3	3	3	3	3	3	3	3	3	3	3	7.1	7.1
E9PW15;Q80U70	E9PW15;Q80U70	3;3	3;3	3;3	Polycomb protein Suz12	Suz12	tr|E9PW15|E9PW15_MOUSE Uncharacterized protein OS=Mus musculus GN=Suz12 PE=4 SV=1;sp|Q80U70|SUZ12_MOUSE Polycomb protein Suz12 OS=Mus musculus GN=Suz12 PE=1 SV=2	2	3	3	3	2	2	2	2	1	2	3	2	2	3	2	2	2	2	2	2	1	2	3	2	2	3	2	2	2	2	2	2	1	2	3	2	2	3	2	2	4.5	4.5
E9PW20;Q9CY57-5;Q9CY57-4;Q9CY57-3;Q9CY57-2;Q9CY57;D3YZA1;D3Z7T7	E9PW20;Q9CY57-5;Q9CY57-4;Q9CY57-3;Q9CY57-2;Q9CY57;D3YZA1;D3Z7T7	6;6;6;6;6;6;5;5	6;6;6;6;6;6;5;5	6;6;6;6;6;6;5;5	Chromatin target of PRMT1 protein	Chtop	tr|E9PW20|E9PW20_MOUSE Uncharacterized protein OS=Mus musculus GN=2500003M10Rik PE=4 SV=1;sp|Q9CY57-5|FOP_MOUSE Isoform 5 of Friend of PRMT1 protein OS=Mus musculus GN=Fop;sp|Q9CY57-4|FOP_MOUSE Isoform 4 of Friend of PRMT1 protein OS=Mus musculus GN=Fop;sp	8	6	6	6	6	5	6	5	5	5	6	5	6	6	6	5	6	5	6	5	5	5	6	5	6	6	6	5	6	5	6	5	5	5	6	5	6	6	6	5	30.5	30.5
Q8BSH9;E9PW66;P28656	Q8BSH9;E9PW66;P28656	4;4;4	4;4;4	3;3;3	Nucleosome assembly protein 1-like 1	Nap1l1	tr|Q8BSH9|Q8BSH9_MOUSE Nucleosome assembly protein 1-like 1, isoform CRA_b OS=Mus musculus GN=Nap1l1 PE=2 SV=1;tr|E9PW66|E9PW66_MOUSE Uncharacterized protein OS=Mus musculus GN=Nap1l1 PE=3 SV=1;sp|P28656|NP1L1_MOUSE Nucleosome assembly protein 1-like 1 OS=	3	4	4	3	4	4	2	2	3	4	4	4	4	2	4	4	4	4	2	2	3	4	4	4	4	2	4	4	3	3	1	1	2	3	3	3	3	1	3	3	14.9	14.9
E9Q4G7;E9PWB2;Q8BK63-2;Q8BK63;F6YBC9;E9Q2U6;E9Q3W1	E9Q4G7;E9PWB2;Q8BK63-2;Q8BK63;F6YBC9;E9Q2U6;E9Q3W1	2;2;2;2;1;1;1	2;2;2;2;1;1;1	2;2;2;2;1;1;1	Casein kinase I isoform alpha	Csnk1a1	tr|E9Q4G7|E9Q4G7_MOUSE Uncharacterized protein OS=Mus musculus GN=Csnk1a1 PE=3 SV=1;tr|E9PWB2|E9PWB2_MOUSE Uncharacterized protein OS=Mus musculus GN=Csnk1a1 PE=3 SV=1;sp|Q8BK63-2|KC1A_MOUSE Isoform 2 of Casein kinase I isoform alpha OS=Mus musculus GN=Csn	7	2	2	2	2	2	2	1	2	2	2	2	2	1	2	2	2	2	2	1	2	2	2	2	2	1	2	2	2	2	2	1	2	2	2	2	2	1	2	2	6.2	6.2
Q05512;E9PYX3;Q05512-4;Q05512-3;E9QMP6;E9PWB5;F6ZS70;Q3T9A3;E9Q9N6;Q05512-2;F8WJ68;F7CVZ7;F6ZEX4;F7A3Q3;F6UY70;F7CRG8;E9Q2J6;E9Q8H5;F6Z4Q6	Q05512;E9PYX3;Q05512-4;Q05512-3;E9QMP6;E9PWB5;F6ZS70;Q3T9A3;E9Q9N6;Q05512-2;F8WJ68;F7CVZ7	13;13;13;13;13;13;13;13;13;12;12;7;6;6;5;4;2;1;1	13;13;13;13;13;13;13;13;13;12;12;7;6;6;5;4;2;1;1	11;11;11;11;11;11;11;11;11;10;10;6;6;6;5;4;2;1;1	Serine/threonine-protein kinase MARK2	Mark2	sp|Q05512|MARK2_MOUSE Serine/threonine-protein kinase MARK2 OS=Mus musculus GN=Mark2 PE=1 SV=3;tr|E9PYX3|E9PYX3_MOUSE Uncharacterized protein OS=Mus musculus GN=Mark2 PE=4 SV=1;sp|Q05512-4|MARK2_MOUSE Isoform 4 of Serine/threonine-protein kinase MARK2 OS=M	19	13	13	11	11	10	8	9	10	10	11	11	12	9	11	9	11	10	8	9	10	10	11	11	12	9	11	9	9	9	7	8	9	9	9	10	10	8	10	8	20.6	20.6
E9PWD9;Q8BKF1;F6TLB0;E0CY15	E9PWD9;Q8BKF1;F6TLB0;E0CY15	6;6;4;3	6;6;4;3	6;6;4;3	DNA-directed RNA polymerase;DNA-directed RNA polymerase, mitochondrial	Polrmt	tr|E9PWD9|E9PWD9_MOUSE DNA-directed RNA polymerase OS=Mus musculus GN=Polrmt PE=3 SV=1;sp|Q8BKF1|RPOM_MOUSE DNA-directed RNA polymerase, mitochondrial OS=Mus musculus GN=Polrmt PE=2 SV=1;tr|F6TLB0|F6TLB0_MOUSE Polymerase (RNA) mitochondrial (DNA directed)	4	6	6	6	6	6	4	4	4	4	5	6	4	4	5	4	6	6	4	4	4	4	5	6	4	4	5	4	6	6	4	4	4	4	5	6	4	4	5	4	6.5	6.5
E9PWG4;P05977-2;P05977;E0CZ30	E9PWG4;P05977-2;P05977;E0CZ30	5;5;5;3	5;5;5;3	3;3;3;3	Myosin light chain 1/3, skeletal muscle isoform	Myl1	tr|E9PWG4|E9PWG4_MOUSE Uncharacterized protein OS=Mus musculus GN=Myl1 PE=4 SV=1;sp|P05977-2|MYL1_MOUSE Isoform MLC3 of Myosin light chain 1/3, skeletal muscle isoform OS=Mus musculus GN=Myl1;sp|P05977|MYL1_MOUSE Myosin light chain 1/3, skeletal muscle iso	4	5	5	3	3	3	3	3	4	3	3	3	4	2	3	3	3	3	3	3	4	3	3	3	4	2	3	3	1	1	1	1	2	1	2	2	2	1	1	1	37.9	37.9
E9QAZ2;E9PWH9;Q9CZM2;F8WI79;B8JKK2;D3Z0H4;E9Q1X1	E9QAZ2;E9PWH9;Q9CZM2;F8WI79	11;11;11;9;5;5;5	11;11;11;9;5;5;5	11;11;11;9;5;5;5	Ribosomal protein L15;60S ribosomal protein L15	Gm10020;Rpl15	tr|E9QAZ2|E9QAZ2_MOUSE Ribosomal protein L15 OS=Mus musculus GN=Gm10020 PE=3 SV=1;tr|E9PWH9|E9PWH9_MOUSE Ribosomal protein L15 OS=Mus musculus GN=Gm4294 PE=3 SV=1;sp|Q9CZM2|RL15_MOUSE 60S ribosomal protein L15 OS=Mus musculus GN=Rpl15 PE=2 SV=4;tr|F8WI79|F	7	11	11	11	10	9	9	9	9	10	10	10	11	9	10	10	10	9	9	9	9	10	10	10	11	9	10	10	10	9	9	9	9	10	10	10	11	9	10	10	46.6	46.6
E9PWQ3;D3YWD1;E9Q8G0;F6XLB2	E9PWQ3;D3YWD1;E9Q8G0	70;45;44;25	70;45;44;25	70;45;44;25		Col6a3	tr|E9PWQ3|E9PWQ3_MOUSE Uncharacterized protein OS=Mus musculus GN=Col6a3 PE=4 SV=1;tr|D3YWD1|D3YWD1_MOUSE Collagen, type VI, alpha 3 (Fragment) OS=Mus musculus GN=Col6a3 PE=4 SV=1;tr|E9Q8G0|E9Q8G0_MOUSE Uncharacterized protein OS=Mus musculus GN=Col6a3 PE=	4	70	70	70	64	64	64	65	67	67	63	66	65	64	66	64	64	64	64	65	67	67	63	66	65	64	66	64	64	64	64	65	67	67	63	66	65	64	66	64	32.6	32.6
E9QKV6;E9PWZ6;E9PZW8;E9QQ56;Q9QY06-3;Q9QY06;Q9QY06-2	E9QKV6;E9PWZ6;E9PZW8;E9QQ56;Q9QY06-3;Q9QY06;Q9QY06-2	21;21;21;21;21;21;21	19;19;19;19;19;19;19	19;19;19;19;19;19;19	Unconventional myosin-IXb	Myo9b	tr|E9QKV6|E9QKV6_MOUSE Uncharacterized protein OS=Mus musculus GN=Myo9b PE=4 SV=1;tr|E9PWZ6|E9PWZ6_MOUSE Uncharacterized protein OS=Mus musculus GN=Myo9b PE=4 SV=1;tr|E9PZW8|E9PZW8_MOUSE Uncharacterized protein OS=Mus musculus GN=Myo9b PE=4 SV=1;tr|E9QQ56|	7	21	19	19	18	17	16	14	15	13	18	14	15	12	16	15	16	15	14	12	13	11	16	13	13	11	14	13	16	15	14	12	13	11	16	13	13	11	14	13	10	9.1
E9PX42;P16858;E9PZH9;E9PX72;F6ZQM8;E9Q9E5;D3YV03;E9Q1S8;E9Q5U3;E9QAC7;D3YU05;D3Z0Z9;D3YYI5;E9PYX4;E9Q1F8;F8WJL5;D3YUV0;E9Q0E3;E9PXL6;E9PZP4;D3Z1B7;F6QXU4;E9PZL2;E9PX99;E9QP42;Q64467	E9PX42;P16858;E9PZH9;E9PX72;F6ZQM8;E9Q9E5;D3YV03;E9Q1S8;E9Q5U3;E9QAC7;D3YU05;D3Z0Z9;D3YYI5;E9PYX4;E9Q1F8;F8WJL5;D3YUV0;E9Q0E3;E9PXL6	5;5;5;5;5;4;4;4;4;4;3;3;3;3;3;3;3;3;3;2;2;2;2;1;1;1	5;5;5;5;5;4;4;4;4;4;3;3;3;3;3;3;3;3;3;2;2;2;2;1;1;1	5;5;5;5;5;4;4;4;4;4;3;3;3;3;3;3;3;3;3;2;2;2;2;1;1;1	Glyceraldehyde-3-phosphate dehydrogenase	Gapdh;Gm7293	tr|E9PX42|E9PX42_MOUSE Glyceraldehyde-3-phosphate dehydrogenase OS=Mus musculus GN=Gm2606 PE=3 SV=1;sp|P16858|G3P_MOUSE Glyceraldehyde-3-phosphate dehydrogenase OS=Mus musculus GN=Gapdh PE=1 SV=2;tr|E9PZH9|E9PZH9_MOUSE Glyceraldehyde-3-phosphate dehydrogen	26	5	5	5	5	5	5	5	4	5	5	5	5	5	5	5	5	5	5	5	4	5	5	5	5	5	5	5	5	5	5	5	4	5	5	5	5	5	5	5	25.2	25.2
E9PX49;F6QZU8;Q9Z1N2	E9PX49;F6QZU8;Q9Z1N2	4;4;4	4;4;4	4;4;4	Origin recognition complex subunit 1	Orc1	tr|E9PX49|E9PX49_MOUSE Origin recognition complex, subunit 1 OS=Mus musculus GN=Orc1 PE=4 SV=1;tr|F6QZU8|F6QZU8_MOUSE Uncharacterized protein (Fragment) OS=Mus musculus GN=Orc1 PE=4 SV=1;sp|Q9Z1N2|ORC1_MOUSE Origin recognition complex subunit 1 OS=Mus musc	3	4	4	4	2	3	3	2	3	2	2	3	4	2	3	2	2	3	3	2	3	2	2	3	4	2	3	2	2	3	3	2	3	2	2	3	4	2	3	2	5.3	5.3
E9PX91;F6TVX7;Q8BSF4;Q3TJ76;F7C386;D3Z0X7;D3YY63	E9PX91;F6TVX7;Q8BSF4;Q3TJ76;F7C386	4;4;4;3;3;1;1	4;4;4;3;3;1;1	4;4;4;3;3;1;1	Phosphatidylserine decarboxylase proenzyme;Phosphatidylserine decarboxylase alpha chain;Phosphatidylserine decarboxylase beta chain	Pisd;Gm20671	tr|E9PX91|E9PX91_MOUSE Uncharacterized protein OS=Mus musculus GN=Pisd PE=4 SV=1;tr|F6TVX7|F6TVX7_MOUSE RIKEN cDNA C330019G07 gene (Fragment) OS=Mus musculus GN=C330019G07Rik PE=4 SV=1;sp|Q8BSF4|PISD_MOUSE Phosphatidylserine decarboxylase proenzyme OS=Mus	7	4	4	4	4	4	2	3	2	2	4	4	4	3	4	3	4	4	2	3	2	2	4	4	4	3	4	3	4	4	2	3	2	2	4	4	4	3	4	3	10.9	10.9
E9Q380;E9PXC4;E9Q9B7;E9PXC8	E9Q380;E9PXC4;E9Q9B7;E9PXC8	11;11;11;9	11;11;11;9	11;11;11;9		Kidins220	tr|E9Q380|E9Q380_MOUSE Uncharacterized protein OS=Mus musculus GN=Kidins220 PE=4 SV=1;tr|E9PXC4|E9PXC4_MOUSE Uncharacterized protein OS=Mus musculus GN=Kidins220 PE=4 SV=1;tr|E9Q9B7|E9Q9B7_MOUSE Uncharacterized protein OS=Mus musculus GN=Kidins220 PE=4 SV=	4	11	11	11	8	8	8	6	11	8	9	9	9	7	9	8	8	8	8	6	11	8	9	9	9	7	9	8	8	8	8	6	11	8	9	9	9	7	9	8	7.1	7.1
P62281;E9PXE7;D3Z3M6	P62281;E9PXE7;D3Z3M6	12;12;6	12;12;6	12;12;6	40S ribosomal protein S11	Rps11	sp|P62281|RS11_MOUSE 40S ribosomal protein S11 OS=Mus musculus GN=Rps11 PE=2 SV=3;tr|E9PXE7|E9PXE7_MOUSE Uncharacterized protein OS=Mus musculus GN=Rps11 PE=3 SV=1;tr|D3Z3M6|D3Z3M6_MOUSE MCG49907 OS=Mus musculus GN=Gm9808 PE=3 SV=1	3	12	12	12	10	11	12	11	11	11	11	11	10	11	11	11	10	11	12	11	11	11	11	11	10	11	11	11	10	11	12	11	11	11	11	11	10	11	11	11	61.4	61.4
E9PYD9;E9Q543;E9PXL5;Q9R222;P35846;E9PXB5	E9PYD9;E9Q543;E9PXL5;Q9R222;P35846;E9PXB5	2;2;2;2;2;1	2;2;2;2;2;1	2;2;2;2;2;1	Folate receptor alpha	Folr1	tr|E9PYD9|E9PYD9_MOUSE Folate receptor 1 (adult) (Fragment) OS=Mus musculus GN=Folr1 PE=4 SV=1;tr|E9Q543|E9Q543_MOUSE Folate receptor 1 (adult) (Fragment) OS=Mus musculus GN=Folr1 PE=4 SV=1;tr|E9PXL5|E9PXL5_MOUSE Folate receptor 1 (adult) (Fragment) OS=Mus	6	2	2	2	1	1	2	2	1	1	2	2	2	2	0	1	1	1	2	2	1	1	2	2	2	2	0	1	1	1	2	2	1	1	2	2	2	2	0	1	10.9	10.9
F8VPX1;E9QLK0;E9PXY8;Q6A4J8-3;Q6A4J8;Q6A4J8-2;G3UWR8	F8VPX1;E9QLK0;E9PXY8;Q6A4J8-3;Q6A4J8;Q6A4J8-2	9;9;9;9;9;9;2	9;9;9;9;9;9;2	9;9;9;9;9;9;2	Ubiquitin carboxyl-terminal hydrolase;Ubiquitin carboxyl-terminal hydrolase 7	Usp7	tr|F8VPX1|F8VPX1_MOUSE Ubiquitin carboxyl-terminal hydrolase OS=Mus musculus GN=Usp7 PE=3 SV=1;tr|E9QLK0|E9QLK0_MOUSE Ubiquitin carboxyl-terminal hydrolase OS=Mus musculus GN=Usp7 PE=3 SV=1;tr|E9PXY8|E9PXY8_MOUSE Ubiquitin carboxyl-terminal hydrolase OS=Mu	7	9	9	9	6	8	8	7	6	6	7	8	6	7	6	7	6	8	8	7	6	6	7	8	6	7	6	7	6	8	8	7	6	6	7	8	6	7	6	7	8.2	8.2
E9PY46;E9Q682;E9Q8S7;E9Q925	E9PY46;E9Q682	9;8;4;1	9;8;4;1	9;8;4;1		Ift140	tr|E9PY46|E9PY46_MOUSE Uncharacterized protein OS=Mus musculus GN=Ift140 PE=4 SV=1;tr|E9Q682|E9Q682_MOUSE Intraflagellar transport 140 homolog (Chlamydomonas) (Fragment) OS=Mus musculus GN=Ift140 PE=4 SV=1	4	9	9	9	5	5	4	5	5	5	5	5	5	8	5	5	5	5	4	5	5	5	5	5	5	8	5	5	5	5	4	5	5	5	5	5	5	8	5	5	6.2	6.2
E9PYA8;P10287	E9PYA8;P10287	3;3	3;3	3;3	Cadherin-3	Cdh3	tr|E9PYA8|E9PYA8_MOUSE Uncharacterized protein OS=Mus musculus GN=Cdh3 PE=3 SV=1;sp|P10287|CADH3_MOUSE Cadherin-3 OS=Mus musculus GN=Cdh3 PE=2 SV=2	2	3	3	3	3	3	3	3	2	3	3	3	3	2	3	3	3	3	3	3	2	3	3	3	3	2	3	3	3	3	3	3	2	3	3	3	3	2	3	3	5.7	5.7
E9PYH8;Q60972	E9PYH8;Q60972	13;13	13;13	7;7	Histone-binding protein RBBP4	Rbbp4	tr|E9PYH8|E9PYH8_MOUSE Retinoblastoma-binding protein 4 OS=Mus musculus GN=Rbbp4 PE=4 SV=1;sp|Q60972|RBBP4_MOUSE Histone-binding protein RBBP4 OS=Mus musculus GN=Rbbp4 PE=1 SV=5	2	13	13	7	13	13	13	13	13	13	13	12	13	13	13	13	13	13	13	13	13	13	13	12	13	13	13	13	7	7	7	7	7	7	7	6	7	7	7	7	43.2	43.2
E9PYL9;Q9CXW4;D3Z3K1;A2BH06;E9PZB3;D3YW69;E9Q0L4	E9PYL9;Q9CXW4;D3Z3K1;A2BH06;E9PZB3;D3YW69	8;8;7;6;4;4;2	8;8;7;6;4;4;2	8;8;7;6;4;4;2	60S ribosomal protein L11	Gm10036;Rpl11;Gm5093	tr|E9PYL9|E9PYL9_MOUSE Uncharacterized protein OS=Mus musculus GN=Gm10036 PE=3 SV=1;sp|Q9CXW4|RL11_MOUSE 60S ribosomal protein L11 OS=Mus musculus GN=Rpl11 PE=1 SV=4;tr|D3Z3K1|D3Z3K1_MOUSE MCG11809 OS=Mus musculus GN=Gm10288 PE=3 SV=1;tr|A2BH06|A2BH06_MOUS	7	8	8	8	7	8	8	8	7	8	8	8	8	7	8	8	7	8	8	8	7	8	8	8	8	7	8	8	7	8	8	8	7	8	8	8	8	7	8	8	44.9	44.9
O08784;E9PYV2;Q05CS0	O08784;E9PYV2	11;11;1	11;11;1	11;11;1	Treacle protein	Tcof1	sp|O08784|TCOF_MOUSE Treacle protein OS=Mus musculus GN=Tcof1 PE=1 SV=1;tr|E9PYV2|E9PYV2_MOUSE Uncharacterized protein OS=Mus musculus GN=Tcof1 PE=4 SV=1	3	11	11	11	9	10	10	10	10	10	8	8	10	10	10	10	9	10	10	10	10	10	8	8	10	10	10	10	9	10	10	10	10	10	8	8	10	10	10	10	9.9	9.9
E9PYW9;Q9JIF7	E9PYW9;Q9JIF7	7;7	7;7	7;7	Coatomer subunit beta	Copb1	tr|E9PYW9|E9PYW9_MOUSE Coatomer subunit beta OS=Mus musculus GN=Copb1 PE=3 SV=1;sp|Q9JIF7|COPB_MOUSE Coatomer subunit beta OS=Mus musculus GN=Copb1 PE=1 SV=1	2	7	7	7	7	7	5	5	7	7	5	5	7	5	6	6	7	7	5	5	7	7	5	5	7	5	6	6	7	7	5	5	7	7	5	5	7	5	6	6	11.2	11.2
E9Q640;E9PYZ7;Q6NZN0-5;Q6NZN0-3;Q6NZN0-4;Q6NZN0-2;Q6NZN0;E9PUF4	E9Q640;E9PYZ7;Q6NZN0-5;Q6NZN0-3;Q6NZN0-4;Q6NZN0-2;Q6NZN0;E9PUF4	18;18;18;18;18;18;18;17	17;17;17;17;17;17;17;16	17;17;17;17;17;17;17;16	RNA-binding protein 26	Rbm26	tr|E9Q640|E9Q640_MOUSE RNA-binding motif protein 26 OS=Mus musculus GN=Rbm26 PE=4 SV=1;tr|E9PYZ7|E9PYZ7_MOUSE RNA-binding motif protein 26 OS=Mus musculus GN=Rbm26 PE=4 SV=1;sp|Q6NZN0-5|RBM26_MOUSE Isoform 5 of RNA-binding protein 26 OS=Mus musculus GN=Rbm	8	18	17	17	16	16	16	15	14	13	16	15	17	12	14	13	15	15	15	14	13	12	15	14	16	11	13	12	15	15	15	14	13	12	15	14	16	11	13	12	18.8	17.6
E9PZ09;Q5SX41;G3UW82;P13542;Q5SX39;Q5SX40	E9PZ09;Q5SX41;G3UW82;P13542;Q5SX39;Q5SX40	5;5;5;5;5;5	3;3;3;3;3;3	1;1;1;1;1;1	Myosin-8;Myosin-4;Myosin-1	Myh2;Myh8;Myh4;Myh1	tr|E9PZ09|E9PZ09_MOUSE Uncharacterized protein OS=Mus musculus GN=Myh2 PE=4 SV=1;tr|Q5SX41|Q5SX41_MOUSE Myosin, heavy polypeptide 2, skeletal muscle, adult OS=Mus musculus GN=Myh2 PE=2 SV=1;tr|G3UW82|G3UW82_MOUSE MCG140437, isoform CRA_d OS=Mus musculus GN	6	5	3	1	3	4	3	3	4	4	4	4	5	3	4	4	1	2	1	1	2	2	2	2	3	1	2	2	0	0	0	0	0	0	0	0	1	0	0	0	3.7	2.7
E9PZ16;B1B0C7;E9QL02;Q05793;Q3UHH3	E9PZ16;B1B0C7;E9QL02;Q05793;Q3UHH3	31;30;28;26;24	31;30;28;26;24	31;30;28;26;24	Basement membrane-specific heparan sulfate proteoglycan core protein;Endorepellin;LG3 peptide	Hspg2	tr|E9PZ16|E9PZ16_MOUSE Uncharacterized protein OS=Mus musculus GN=Hspg2 PE=4 SV=1;tr|B1B0C7|B1B0C7_MOUSE Perlecan (Heparan sulfate proteoglycan 2) OS=Mus musculus GN=Hspg2 PE=4 SV=1;tr|E9QL02|E9QL02_MOUSE Uncharacterized protein OS=Mus musculus GN=Hspg2 PE	5	31	31	31	23	24	25	25	27	26	23	24	26	23	28	26	23	24	25	25	27	26	23	24	26	23	28	26	23	24	25	25	27	26	23	24	26	23	28	26	9.3	9.3
E9PZ21;Q91W59-2;Q91W59-3;Q91W59;G3UZJ9;Q8BWL5-4;Q8BWL5-6;Q8BWL5-3;Q8BWL5-2;Q8BWL5;Q8BWL5-5;Q3TTE1	E9PZ21;Q91W59-2;Q91W59-3;Q91W59;G3UZJ9;Q8BWL5-4;Q8BWL5-6;Q8BWL5-3;Q8BWL5-2;Q8BWL5;Q8BWL5-5	3;3;3;3;2;2;2;2;2;2;2;1	2;2;2;2;1;1;1;1;1;1;1;1	2;2;2;2;1;1;1;1;1;1;1;1	RNA-binding motif, single-stranded-interacting protein 1;RNA-binding motif, single-stranded-interacting protein 3	Rbms1;Rbms3	tr|E9PZ21|E9PZ21_MOUSE RNA-binding motif, single stranded-interacting protein 1 OS=Mus musculus GN=Rbms1 PE=4 SV=1;sp|Q91W59-2|RBMS1_MOUSE Isoform 2 of RNA-binding motif, single-stranded-interacting protein 1 OS=Mus musculus GN=Rbms1;sp|Q91W59-3|RBMS1_MOUS	12	3	2	2	3	3	3	3	3	3	3	3	3	1	1	2	2	2	2	2	2	2	2	2	2	1	1	2	2	2	2	2	2	2	2	2	2	1	1	2	8.9	7.2
Q3UUQ6;E9Q8Z7;G3UVV8;E9PZ24	Q3UUQ6;E9Q8Z7;G3UVV8;E9PZ24	2;2;2;2	2;2;2;2	2;2;2;2		Mipol1	tr|Q3UUQ6|Q3UUQ6_MOUSE Uncharacterized protein OS=Mus musculus GN=Mipol1 PE=2 SV=1;tr|E9Q8Z7|E9Q8Z7_MOUSE Uncharacterized protein OS=Mus musculus GN=Mipol1 PE=4 SV=1;tr|G3UVV8|G3UVV8_MOUSE MCG1040730 OS=Mus musculus GN=Mipol1 PE=4 SV=1;tr|E9PZ24|E9PZ24_MOU	4	2	2	2	2	2	1	2	2	2	2	2	2	2	2	2	2	2	1	2	2	2	2	2	2	2	2	2	2	2	1	2	2	2	2	2	2	2	2	2	7.1	7.1
E9PZ26;G5E8P1;E9Q412	E9PZ26;G5E8P1;E9Q412	10;10;9	10;10;9	9;9;8		Brd1	tr|E9PZ26|E9PZ26_MOUSE Bromodomain-containing 1 OS=Mus musculus GN=Brd1 PE=4 SV=1;tr|G5E8P1|G5E8P1_MOUSE MCG7283 OS=Mus musculus GN=Brd1 PE=4 SV=1;tr|E9Q412|E9Q412_MOUSE Uncharacterized protein OS=Mus musculus GN=Brd1 PE=4 SV=1	3	10	10	9	7	7	7	8	9	9	6	8	9	6	9	8	7	7	7	8	9	9	6	8	9	6	9	8	6	6	6	7	8	8	5	7	8	5	8	7	8.1	8.1
E9PZ43;E9QPW8;P27546-3;P27546-2;P27546;E9PWC0;E9QKJ8;F7CK47;P27546-4;F6XPV7;F6V4Z1	E9PZ43;E9QPW8;P27546-3;P27546-2;P27546;E9PWC0;E9QKJ8;F7CK47;P27546-4	9;9;9;9;9;8;8;8;8;1;1	9;9;9;9;9;8;8;8;8;1;1	9;9;9;9;9;8;8;8;8;1;1	Microtubule-associated protein;Microtubule-associated protein 4	Map4	tr|E9PZ43|E9PZ43_MOUSE Microtubule-associated protein OS=Mus musculus GN=Mtap4 PE=4 SV=1;tr|E9QPW8|E9QPW8_MOUSE Microtubule-associated protein OS=Mus musculus GN=Mtap4 PE=4 SV=1;sp|P27546-3|MAP4_MOUSE Isoform 3 of Microtubule-associated protein 4 OS=Mus mu	11	9	9	9	7	6	6	6	7	7	6	6	7	5	6	7	7	6	6	6	7	7	6	6	7	5	6	7	7	6	6	6	7	7	6	6	7	5	6	7	10.3	10.3
E9Q8U3;E9PZ54;Q3UIJ9;E9Q565;E9Q3C8;E9Q2N5	E9Q8U3;E9PZ54;Q3UIJ9;E9Q565	3;3;3;2;1;1	3;3;3;2;1;1	3;3;3;2;1;1	Myocardial zonula adherens protein	Gcom1;Myzap	tr|E9Q8U3|E9Q8U3_MOUSE Myocardial zonula adherens protein OS=Mus musculus GN=Gcom1 PE=4 SV=1;tr|E9PZ54|E9PZ54_MOUSE Myocardial zonula adherens protein OS=Mus musculus GN=Gcom1 PE=4 SV=1;sp|Q3UIJ9|MYZAP_MOUSE Myocardial zonula adherens protein OS=Mus muscul	6	3	3	3	2	3	3	1	3	3	3	2	2	2	3	3	2	3	3	1	3	3	3	2	2	2	3	3	2	3	3	1	3	3	3	2	2	2	3	3	8	8
Q8CF96;E9Q9R5;E9PZA8;Q9R0N7	Q8CF96;E9Q9R5;E9PZA8;Q9R0N7	15;15;15;15	15;15;15;15	15;15;15;15	Synaptotagmin-7	Syt7	tr|Q8CF96|Q8CF96_MOUSE Synaptotagmin VIIbeta OS=Mus musculus GN=Syt7 PE=2 SV=1;tr|E9Q9R5|E9Q9R5_MOUSE Uncharacterized protein OS=Mus musculus GN=Syt7 PE=4 SV=1;tr|E9PZA8|E9PZA8_MOUSE Uncharacterized protein OS=Mus musculus GN=Syt7 PE=4 SV=1;sp|Q9R0N7|SYT7_	4	15	15	15	13	15	14	13	14	12	14	14	13	13	13	12	13	15	14	13	14	12	14	14	13	13	13	12	13	15	14	13	14	12	14	14	13	13	13	12	37.1	37.1
E9PZJ8	E9PZJ8	23	23	23	Activating signal cointegrator 1 complex subunit 3	Ascc3	tr|E9PZJ8|E9PZJ8_MOUSE Uncharacterized protein OS=Mus musculus GN=Ascc3 PE=4 SV=1	1	23	23	23	17	20	17	17	21	18	16	16	18	8	10	9	17	20	17	17	21	18	16	16	18	8	10	9	17	20	17	17	21	18	16	16	18	8	10	9	11.8	11.8
E9PZM4	E9PZM4	7	7	4	Chromodomain-helicase-DNA-binding protein 2	Chd2	tr|E9PZM4|E9PZM4_MOUSE Chromodomain helicase DNA-binding protein 2 OS=Mus musculus GN=Chd2 PE=4 SV=1	1	7	7	4	6	6	4	4	5	5	6	6	5	3	6	6	6	6	4	4	5	5	6	6	5	3	6	6	3	3	2	2	2	2	3	3	2	1	3	3	4.1	4.1
E9PZS5;Q8C163	E9PZS5;Q8C163	3;3	3;3	3;3	Nuclease EXOG, mitochondrial	Exog	tr|E9PZS5|E9PZS5_MOUSE Uncharacterized protein OS=Mus musculus GN=Exog PE=4 SV=1;sp|Q8C163|EXOG_MOUSE Nuclease EXOG, mitochondrial OS=Mus musculus GN=Exog PE=2 SV=1	2	3	3	3	3	2	0	0	2	3	2	3	2	0	2	2	3	2	0	0	2	3	2	3	2	0	2	2	3	2	0	0	2	3	2	3	2	0	2	2	7.7	7.7
E9Q035;P47758	E9Q035;P47758	3;3	3;3	3;3	Signal recognition particle receptor subunit beta	Gm20425;Srprb	tr|E9Q035|E9Q035_MOUSE Signal recognition particle receptor, B subunit OS=Mus musculus GN=Gm20425 PE=4 SV=1;sp|P47758|SRPRB_MOUSE Signal recognition particle receptor subunit beta OS=Mus musculus GN=Srprb PE=1 SV=1	2	3	3	3	2	3	2	3	2	2	3	2	2	2	3	3	2	3	2	3	2	2	3	2	2	2	3	3	2	3	2	3	2	2	3	2	2	2	3	3	4.7	4.7
E9Q057;Q8QZY9	E9Q057;Q8QZY9	5;5	5;5	5;5	Splicing factor 3B subunit 4	Sf3b4	tr|E9Q057|E9Q057_MOUSE Uncharacterized protein OS=Mus musculus GN=Gm7935 PE=4 SV=1;sp|Q8QZY9|SF3B4_MOUSE Splicing factor 3B subunit 4 OS=Mus musculus GN=Sf3b4 PE=2 SV=1	2	5	5	5	5	4	5	4	5	5	5	4	5	5	5	5	5	4	5	4	5	5	5	4	5	5	5	5	5	4	5	4	5	5	5	4	5	5	5	5	18.4	18.4
E9Q0B0;Q3UTJ2;Q3UTJ2-2;E9Q8K9;D3Z080;Q3UTJ2-4;B9EKP8;Q3UTJ2-5;Q3UTJ2-3;B2RXQ9;Q3UTJ2-6;Q3UTJ2-7;D3Z203;D3Z4W6;D3YTN2;D3YUT0;D3Z0E9;D3Z2C7;D3Z0N2;E9QNA7;D3YY43;F6V513;F6PZD9;E9Q6A3;F7CZS7;Q62417-4;Q62417-6;D3Z5J3;Q62417-2;Q62417;F6PZC9;E9PYX6;Q62417-5;Q62417-3;F6X019	E9Q0B0;Q3UTJ2;Q3UTJ2-2;E9Q8K9;D3Z080;Q3UTJ2-4;B9EKP8;Q3UTJ2-5;Q3UTJ2-3;B2RXQ9;Q3UTJ2-6;Q3UTJ2-7	8;8;7;7;7;7;7;7;6;6;4;4;3;3;3;3;2;2;2;1;1;1;1;1;1;1;1;1;1;1;1;1;1;1;1	8;8;7;7;7;7;7;7;6;6;4;4;3;3;3;3;2;2;2;1;1;1;1;1;1;1;1;1;1;1;1;1;1;1;1	8;8;7;7;7;7;7;7;6;6;4;4;3;3;3;3;2;2;2;1;1;1;1;1;1;1;1;1;1;1;1;1;1;1;1	Sorbin and SH3 domain-containing protein 2	Sorbs2	tr|E9Q0B0|E9Q0B0_MOUSE Sorbin and SH3 domain-containing 2 OS=Mus musculus GN=Sorbs2 PE=4 SV=1;sp|Q3UTJ2|SRBS2_MOUSE Sorbin and SH3 domain-containing protein 2 OS=Mus musculus GN=Sorbs2 PE=1 SV=2;sp|Q3UTJ2-2|SRBS2_MOUSE Isoform 2 of Sorbin and SH3 domain-co	35	8	8	8	6	6	5	7	7	7	6	6	7	5	7	6	6	6	5	7	7	7	6	6	7	5	7	6	6	6	5	7	7	7	6	6	7	5	7	6	8.8	8.8
E9Q0C6	E9Q0C6	122	122	122		Gm14569	tr|E9Q0C6|E9Q0C6_MOUSE Uncharacterized protein OS=Mus musculus GN=Gm14569 PE=4 SV=1	1	122	122	122	119	118	117	114	117	119	119	120	119	117	121	119	119	118	117	114	117	119	119	120	119	117	121	119	119	118	117	114	117	119	119	120	119	117	121	119	74.9	74.9
Q3TZR9;E9Q0F9;Q8R0S1	Q3TZR9;E9Q0F9;Q8R0S1	4;4;4	4;4;4	3;3;3	Cyclic AMP-dependent transcription factor ATF-7	Atf7	tr|Q3TZR9|Q3TZR9_MOUSE Activating transcription factor 7, isoform CRA_a OS=Mus musculus GN=Atf7 PE=2 SV=1;tr|E9Q0F9|E9Q0F9_MOUSE Uncharacterized protein OS=Mus musculus GN=Atf7 PE=4 SV=1;sp|Q8R0S1|ATF7_MOUSE Cyclic AMP-dependent transcription factor ATF-7	3	4	4	3	4	3	2	0	3	2	3	3	2	0	3	3	4	3	2	0	3	2	3	3	2	0	3	3	3	2	2	0	2	1	2	2	2	0	2	2	11.4	11.4
E9Q0G3;Q8VDP2;E9QLS7;Q8VDP2-2	E9Q0G3;Q8VDP2;E9QLS7;Q8VDP2-2	5;5;4;4	5;5;4;4	5;5;4;4	UPF0428 protein CXorf56 homolog		tr|E9Q0G3|E9Q0G3_MOUSE Uncharacterized protein OS=Mus musculus GN=Gm8181 PE=4 SV=1;sp|Q8VDP2|CX056_MOUSE UPF0428 protein CXorf56 homolog OS=Mus musculus PE=2 SV=1;tr|E9QLS7|E9QLS7_MOUSE Uncharacterized protein OS=Mus musculus GN=C330007P06Rik PE=4 SV=1;sp|	4	5	5	5	3	5	4	4	4	3	4	4	4	2	5	4	3	5	4	4	4	3	4	4	4	2	5	4	3	5	4	4	4	3	4	4	4	2	5	4	23	23
E9Q0S6;E9Q6Y2;Q9DBT6;Q8C6V6	E9Q0S6;E9Q6Y2	23;13;8;2	23;13;8;2	22;12;7;2		Tns1	tr|E9Q0S6|E9Q0S6_MOUSE Uncharacterized protein OS=Mus musculus GN=Tns1 PE=4 SV=1;tr|E9Q6Y2|E9Q6Y2_MOUSE Uncharacterized protein OS=Mus musculus GN=Tns1 PE=4 SV=1	4	23	23	22	15	15	13	13	17	18	17	16	17	14	19	17	15	15	13	13	17	18	17	16	17	14	19	17	14	15	12	12	16	17	16	15	16	13	18	16	15.8	15.8
E9Q0V6;B1AXG8;B1AXH1	E9Q0V6;B1AXG8	4;2;1	4;2;1	4;2;1		Nhsl2	tr|E9Q0V6|E9Q0V6_MOUSE Uncharacterized protein OS=Mus musculus GN=Nhsl2 PE=4 SV=1;tr|B1AXG8|B1AXG8_MOUSE NHS-like 2 (Fragment) OS=Mus musculus GN=Nhsl2 PE=4 SV=1	3	4	4	4	3	3	4	2	2	1	3	3	3	1	4	2	3	3	4	2	2	1	3	3	3	1	4	2	3	3	4	2	2	1	3	3	3	1	4	2	3.9	3.9
Q8CHD5;E9Q0X1;Q5SRY7-4;Q5SRY7-3;Q5SRY7;Q5SRY7-2	Q8CHD5;E9Q0X1;Q5SRY7-4;Q5SRY7-3;Q5SRY7;Q5SRY7-2	10;10;10;10;10;10	10;10;10;10;10;10	4;4;4;4;4;4	F-box/WD repeat-containing protein 11	Fbxw11	tr|Q8CHD5|Q8CHD5_MOUSE MKIAA0696 protein (Fragment) OS=Mus musculus GN=Fbxw11 PE=2 SV=1;tr|E9Q0X1|E9Q0X1_MOUSE Uncharacterized protein OS=Mus musculus GN=Fbxw11 PE=4 SV=1;sp|Q5SRY7-4|FBW1B_MOUSE Isoform 4 of F-box/WD repeat-containing protein 11 OS=Mus mus	6	10	10	4	6	7	7	7	7	8	8	8	7	7	7	8	6	7	7	7	7	8	8	8	7	7	7	8	2	3	3	3	2	3	3	2	2	3	2	3	17.5	17.5
E9Q132;E9QNJ0;Q8BP67;F6RSK3	E9Q132;E9QNJ0;Q8BP67	8;8;8;2	8;8;8;2	8;8;8;2	60S ribosomal protein L24	Rpl24	tr|E9Q132|E9Q132_MOUSE Uncharacterized protein OS=Mus musculus GN=Rpl24 PE=4 SV=1;tr|E9QNJ0|E9QNJ0_MOUSE Uncharacterized protein OS=Mus musculus GN=Rpl24 PE=4 SV=1;sp|Q8BP67|RL24_MOUSE 60S ribosomal protein L24 OS=Mus musculus GN=Rpl24 PE=2 SV=2	4	8	8	8	8	8	7	7	8	8	7	7	7	6	7	8	8	8	7	7	8	8	7	7	7	6	7	8	8	8	7	7	8	8	7	7	7	6	7	8	50.4	50.4
E9Q133;P80318;Q3U0I3;F6ZVG8;F6Q609	E9Q133;P80318;Q3U0I3	6;6;5;2;2	6;6;5;2;2	6;6;5;2;2	T-complex protein 1 subunit gamma	Cct3	tr|E9Q133|E9Q133_MOUSE Chaperonin-containing Tcp1, subunit 3 (gamma) OS=Mus musculus GN=Cct3 PE=3 SV=1;sp|P80318|TCPG_MOUSE T-complex protein 1 subunit gamma OS=Mus musculus GN=Cct3 PE=1 SV=1;tr|Q3U0I3|Q3U0I3_MOUSE Uncharacterized protein OS=Mus musculus G	5	6	6	6	5	5	6	6	5	6	5	5	5	5	5	5	5	5	6	6	5	6	5	5	5	5	5	5	5	5	6	6	5	6	5	5	5	5	5	5	13.6	13.6
E9Q166	E9Q166	9	9	9		Atad2b	tr|E9Q166|E9Q166_MOUSE ATPase family, AAA domain-containing 2B OS=Mus musculus GN=Atad2b PE=3 SV=1	1	9	9	9	7	6	3	4	7	7	5	7	8	5	7	7	7	6	3	4	7	7	5	7	8	5	7	7	7	6	3	4	7	7	5	7	8	5	7	7	7.7	7.7
E9Q175;E9PVU0	E9Q175;E9PVU0	73;72	73;72	1;1		Myo6	tr|E9Q175|E9Q175_MOUSE Uncharacterized protein OS=Mus musculus GN=Myo6 PE=4 SV=1;tr|E9PVU0|E9PVU0_MOUSE Uncharacterized protein OS=Mus musculus GN=Myo6 PE=4 SV=1	2	73	73	1	60	59	63	62	63	62	63	63	64	60	66	62	60	59	63	62	63	62	63	63	64	60	66	62	1	1	1	1	1	1	1	1	1	1	1	1	59.3	59.3
E9Q1E3;P17742	E9Q1E3;P17742	2;2	2;2	2;2	Peptidyl-prolyl cis-trans isomerase A;Peptidyl-prolyl cis-trans isomerase A, N-terminally processed	Ppia	tr|E9Q1E3|E9Q1E3_MOUSE Peptidyl-prolyl cis-trans isomerase OS=Mus musculus GN=Gm9234 PE=3 SV=1;sp|P17742|PPIA_MOUSE Peptidyl-prolyl cis-trans isomerase A OS=Mus musculus GN=Ppia PE=1 SV=2	2	2	2	2	2	1	2	2	2	2	2	1	2	2	2	2	2	1	2	2	2	2	2	1	2	2	2	2	2	1	2	2	2	2	2	1	2	2	2	2	16.5	16.5
E9Q1G8;E9Q9F5;O55131;E9Q7K8;P28661-5;P28661-4;P28661-3;P28661-2;P28661	E9Q1G8;E9Q9F5;O55131	15;15;15;4;1;1;1;1;1	15;15;15;4;1;1;1;1;1	14;14;14;4;1;1;1;1;1	Septin-7	2024-09-07	tr|E9Q1G8|E9Q1G8_MOUSE Uncharacterized protein OS=Mus musculus GN=Sept7 PE=3 SV=1;tr|E9Q9F5|E9Q9F5_MOUSE Uncharacterized protein OS=Mus musculus GN=Sept7 PE=3 SV=1;sp|O55131|SEPT7_MOUSE Septin-7 OS=Mus musculus GN=Sept7 PE=1 SV=1	9	15	15	14	11	13	13	14	14	14	14	14	14	14	14	13	11	13	13	14	14	14	14	14	14	14	14	13	10	12	12	13	13	13	13	13	13	13	13	12	42.8	42.8
E9Q1K1;Q6ZPR1	E9Q1K1;Q6ZPR1	3;3	3;3	3;3	Cilia- and flagella-associated protein 97	Cfap97	tr|E9Q1K1|E9Q1K1_MOUSE Uncharacterized protein OS=Mus musculus GN=4933411K20Rik PE=4 SV=1;sp|Q6ZPR1|K1430_MOUSE UPF0501 protein KIAA1430 OS=Mus musculus GN=Kiaa1430 PE=1 SV=2	2	3	3	3	3	3	3	3	2	1	3	3	2	2	3	3	3	3	3	3	2	1	3	3	2	2	3	3	3	3	3	3	2	1	3	3	2	2	3	3	5.3	5.3
E9QLW6;E9Q1Q1;B1AST7;Q60592;B1AST8;B1AST6;B1AST5;E9PWX8;E9Q6G0;E9Q4Q9;E9Q1M8;E9QND5;Q811L6;Q811L6-2;Q3U214;E9Q8S5;E9QPR4;P18654;E9PUP0;Q505N6;F6RQA2;A2CEE6;B1AXN9;F6Q8A4;E9QAP2;A2CEE5;G3UZI3;E9QK39;A2CEE7;P18653;B1AXP0;Q7TPS0;Q7TPS0-3;E9PWV3;Q8C0P0-2;Q7TPS0-2;E9QLX6	E9QLW6;E9Q1Q1;B1AST7;Q60592;B1AST8	30;30;28;28;28;3;3;2;2;2;2;2;2;2;2;2;2;1;1;1;1;1;1;1;1;1;1;1;1;1;1;1;1;1;1;1;1	30;30;28;28;28;3;3;2;2;2;2;2;2;2;2;2;2;1;1;1;1;1;1;1;1;1;1;1;1;1;1;1;1;1;1;1;1	26;26;24;24;24;3;3;0;0;0;0;0;0;0;1;1;0;0;0;0;0;0;0;0;0;0;0;0;0;0;0;0;0;0;0;0;0	Microtubule-associated serine/threonine-protein kinase 2	Mast2	tr|E9QLW6|E9QLW6_MOUSE Microtubule-associated serine/threonine kinase 2 OS=Mus musculus GN=Mast2 PE=4 SV=1;tr|E9Q1Q1|E9Q1Q1_MOUSE Microtubule-associated serine/threonine kinase 2 OS=Mus musculus GN=Mast2 PE=4 SV=1;tr|B1AST7|B1AST7_MOUSE Microtubule associa	37	30	30	26	25	26	23	21	22	21	24	27	23	21	26	21	25	26	23	21	22	21	24	27	23	21	26	21	21	22	20	18	19	18	20	23	19	18	22	17	20.5	20.5
E9Q1S9;Q9DAN8	E9Q1S9;Q9DAN8	3;3	3;3	3;3	Cystatin-12	Cst12	tr|E9Q1S9|E9Q1S9_MOUSE Uncharacterized protein OS=Mus musculus GN=Cst12 PE=4 SV=1;sp|Q9DAN8|CST12_MOUSE Cystatin-12 OS=Mus musculus GN=Cst12 PE=1 SV=1	2	3	3	3	3	3	3	3	3	3	3	3	3	3	3	3	3	3	3	3	3	3	3	3	3	3	3	3	3	3	3	3	3	3	3	3	3	3	3	3	27.7	27.7
F6ZEW4;E9Q1T9;Q9ERK4	F6ZEW4;E9Q1T9;Q9ERK4	2;2;2	2;2;2	2;2;2	Exportin-2	Cse1l	tr|F6ZEW4|F6ZEW4_MOUSE Chromosome segregation 1-like (S. cerevisiae) (Fragment) OS=Mus musculus GN=Cse1l PE=4 SV=1;tr|E9Q1T9|E9Q1T9_MOUSE Uncharacterized protein OS=Mus musculus GN=Cse1l PE=4 SV=1;sp|Q9ERK4|XPO2_MOUSE Exportin-2 OS=Mus musculus GN=Cse1l PE	3	2	2	2	2	2	1	1	2	2	1	1	2	1	2	2	2	2	1	1	2	2	1	1	2	1	2	2	2	2	1	1	2	2	1	1	2	1	2	2	2.6	2.6
Q6ZPR5;Q6ZPR5-2;E9Q1V5;Q6ZPR5-4;Q6ZPR5-3;E9Q914;E9Q9L1;Q6ZPR5-5;E9Q0L7;E9Q1M2;E9Q146;E9PZU7;E9PVE5;E9Q5R0;E9Q5Z0;E9Q1T4;E9QAA5	Q6ZPR5;Q6ZPR5-2;E9Q1V5;Q6ZPR5-4;Q6ZPR5-3;E9Q914;E9Q9L1;Q6ZPR5-5;E9Q0L7	16;16;16;15;15;14;14;13;12;2;2;2;2;2;2;1;1	16;16;16;15;15;14;14;13;12;2;2;2;2;2;2;1;1	16;16;16;15;15;14;14;13;12;2;2;2;2;2;2;1;1	Sphingomyelin phosphodiesterase 4	Smpd4	sp|Q6ZPR5|NSMA3_MOUSE Sphingomyelin phosphodiesterase 4 OS=Mus musculus GN=Smpd4 PE=2 SV=2;sp|Q6ZPR5-2|NSMA3_MOUSE Isoform 2 of Sphingomyelin phosphodiesterase 4 OS=Mus musculus GN=Smpd4;tr|E9Q1V5|E9Q1V5_MOUSE Uncharacterized protein OS=Mus musculus GN=Smp	17	16	16	16	12	13	9	12	14	14	13	12	12	9	14	14	12	13	9	12	14	14	13	12	12	9	14	14	12	13	9	12	14	14	13	12	12	9	14	14	22.4	22.4
E9Q1Y2;Q8BZ47	E9Q1Y2;Q8BZ47	2;2	2;2	2;2	Zinc finger protein 609	Znf609	tr|E9Q1Y2|E9Q1Y2_MOUSE Uncharacterized protein OS=Mus musculus GN=Zfp609 PE=4 SV=1;sp|Q8BZ47|ZN609_MOUSE Zinc finger protein 609 OS=Mus musculus GN=Znf609 PE=1 SV=2	2	2	2	2	2	2	2	2	1	2	2	1	2	2	2	2	2	2	2	2	1	2	2	1	2	2	2	2	2	2	2	2	1	2	2	1	2	2	2	2	1.5	1.5
E9Q260;Q99MW1;E9PWQ6;F6QH34	E9Q260;Q99MW1;E9PWQ6	15;15;14;5	15;15;14;5	15;15;14;5	Serine/threonine-protein kinase 31	Stk31	tr|E9Q260|E9Q260_MOUSE Uncharacterized protein OS=Mus musculus GN=Stk31 PE=4 SV=1;sp|Q99MW1|STK31_MOUSE Serine/threonine-protein kinase 31 OS=Mus musculus GN=Stk31 PE=2 SV=2;tr|E9PWQ6|E9PWQ6_MOUSE Uncharacterized protein OS=Mus musculus GN=Stk31 PE=4 SV=1	4	15	15	15	10	10	8	10	12	10	10	10	10	10	12	11	10	10	8	10	12	10	10	10	10	10	12	11	10	10	8	10	12	10	10	10	10	10	12	11	17.5	17.5
E9Q2B0;Q8BMQ2-2;Q8BMQ2	E9Q2B0;Q8BMQ2-2;Q8BMQ2	2;2;2	2;2;2	2;2;2	General transcription factor 3C polypeptide 4	Gtf3c4	tr|E9Q2B0|E9Q2B0_MOUSE Uncharacterized protein OS=Mus musculus GN=Gtf3c4 PE=4 SV=1;sp|Q8BMQ2-2|TF3C4_MOUSE Isoform 2 of General transcription factor 3C polypeptide 4 OS=Mus musculus GN=Gtf3c4;sp|Q8BMQ2|TF3C4_MOUSE General transcription factor 3C polypeptid	3	2	2	2	2	1	2	0	1	1	2	2	2	0	1	1	2	1	2	0	1	1	2	2	2	0	1	1	2	1	2	0	1	1	2	2	2	0	1	1	2.5	2.5
E9Q2F2;Q5RL57;Q9R0L7	E9Q2F2;Q5RL57;Q9R0L7	9;9;9	9;9;9	9;9;9	A-kinase anchor protein 8-like	Akap8l	tr|E9Q2F2|E9Q2F2_MOUSE Uncharacterized protein OS=Mus musculus GN=Akap8l PE=4 SV=1;tr|Q5RL57|Q5RL57_MOUSE A kinase (PRKA) anchor protein 8-like OS=Mus musculus GN=Akap8l PE=2 SV=1;sp|Q9R0L7|AKP8L_MOUSE A-kinase anchor protein 8-like OS=Mus musculus GN=Akap	3	9	9	9	9	7	8	6	6	8	5	7	7	6	8	7	9	7	8	6	6	8	5	7	7	6	8	7	9	7	8	6	6	8	5	7	7	6	8	7	16.5	16.5
E9Q2Q5;Q5SXG1;Q5SXG3;F6SWJ2;G3X9G2;Q9JM52-2;Q9JM52;Q9JM52-3;F7AMS7	E9Q2Q5;Q5SXG1;Q5SXG3;F6SWJ2;G3X9G2;Q9JM52-2;Q9JM52;Q9JM52-3;F7AMS7	16;16;16;16;16;16;16;16;14	4;4;4;4;4;4;4;4;4	4;4;4;4;4;4;4;4;4	Misshapen-like kinase 1	Mink1	tr|E9Q2Q5|E9Q2Q5_MOUSE Uncharacterized protein OS=Mus musculus GN=Mink1 PE=4 SV=1;tr|Q5SXG1|Q5SXG1_MOUSE Misshapen-like kinase 1 (Zebrafish) OS=Mus musculus GN=Mink1 PE=2 SV=1;tr|Q5SXG3|Q5SXG3_MOUSE Misshapen-like kinase 1 (Zebrafish) OS=Mus musculus GN=Mi	9	16	4	4	15	13	14	15	13	14	14	16	14	12	15	15	4	3	3	3	3	3	3	4	3	2	4	4	4	3	3	3	3	3	3	4	3	2	4	4	11.6	3.9
E9Q2V5;Q3UTZ3;E9Q6X8	E9Q2V5;Q3UTZ3	8;7;2	8;7;2	8;7;2	Uncharacterized protein C7orf43 homolog	BC037034	tr|E9Q2V5|E9Q2V5_MOUSE Uncharacterized protein OS=Mus musculus GN=BC037034 PE=4 SV=1;sp|Q3UTZ3|CG043_MOUSE Uncharacterized protein C7orf43 homolog OS=Mus musculus PE=1 SV=1	3	8	8	8	3	4	5	5	5	3	6	4	3	7	5	6	3	4	5	5	5	3	6	4	3	7	5	6	3	4	5	5	5	3	6	4	3	7	5	6	17.2	17.2
E9Q2W5;Q91YT7;A2AWN8;P59326;F8WIR8;Q8BYK6;Q8BYK6-2;Q8BYK6-3;E9PW90	E9Q2W5;Q91YT7;A2AWN8;P59326;F8WIR8;Q8BYK6;Q8BYK6-2;Q8BYK6-3	4;4;3;3;2;2;2;2;1	4;4;3;3;2;2;2;2;1	4;4;3;3;2;2;2;2;1	YTH domain-containing family protein 2;YTH domain-containing family protein 1;YTH domain-containing family protein 3	Ythdf2;Ythdf1;Ythdf3	tr|E9Q2W5|E9Q2W5_MOUSE Uncharacterized protein OS=Mus musculus GN=Ythdf2 PE=4 SV=1;tr|Q91YT7|Q91YT7_MOUSE Uncharacterized protein OS=Mus musculus GN=Ythdf2 PE=2 SV=1;tr|A2AWN8|A2AWN8_MOUSE Uncharacterized protein OS=Mus musculus GN=Ythdf1 PE=4 SV=1;sp|P593	9	4	4	4	3	4	2	1	2	3	4	3	3	1	4	3	3	4	2	1	2	3	4	3	3	1	4	3	3	4	2	1	2	3	4	3	3	1	4	3	7.4	7.4
E9Q2X6;Q8CG47	E9Q2X6;Q8CG47	7;7	7;7	7;7	Structural maintenance of chromosomes protein;Structural maintenance of chromosomes protein 4	Smc4	tr|E9Q2X6|E9Q2X6_MOUSE Structural maintenance of chromosomes protein OS=Mus musculus GN=Smc4 PE=3 SV=1;sp|Q8CG47|SMC4_MOUSE Structural maintenance of chromosomes protein 4 OS=Mus musculus GN=Smc4 PE=1 SV=1	2	7	7	7	6	6	6	4	4	4	5	6	6	4	7	5	6	6	6	4	4	4	5	6	6	4	7	5	6	6	6	4	4	4	5	6	6	4	7	5	5.6	5.6
E9Q317;O55128;D3YY73;D3Z2N9;D3YY55	E9Q317;O55128;D3YY73;D3Z2N9	13;12;8;8;5	13;12;8;8;5	13;12;8;8;5	Histone deacetylase complex subunit SAP18	Gm10094;Sap18	tr|E9Q317|E9Q317_MOUSE Uncharacterized protein OS=Mus musculus GN=Gm10094 PE=4 SV=1;sp|O55128|SAP18_MOUSE Histone deacetylase complex subunit SAP18 OS=Mus musculus GN=Sap18 PE=1 SV=1;tr|D3YY73|D3YY73_MOUSE Uncharacterized protein OS=Mus musculus GN=Sap18 P	5	13	13	13	11	11	8	9	12	12	11	9	11	10	11	11	11	11	8	9	12	12	11	9	11	10	11	11	11	11	8	9	12	12	11	9	11	10	11	11	59.9	59.9
F8VPM0;E9Q374;Q91YE5-2;Q91YE5;Q91YE5-3;E9Q1J2	F8VPM0;E9Q374;Q91YE5-2;Q91YE5;Q91YE5-3	24;24;23;23;23;7	24;24;23;23;23;7	24;24;23;23;23;7	Bromodomain adjacent to zinc finger domain protein 2A	Baz2a	tr|F8VPM0|F8VPM0_MOUSE Uncharacterized protein OS=Mus musculus GN=Baz2a PE=4 SV=1;tr|E9Q374|E9Q374_MOUSE Uncharacterized protein OS=Mus musculus GN=Baz2a PE=4 SV=1;sp|Q91YE5-2|BAZ2A_MOUSE Isoform 2 of Bromodomain adjacent to zinc finger domain protein 2A O	6	24	24	24	19	17	15	15	19	20	19	18	18	15	20	19	19	17	15	15	19	20	19	18	18	15	20	19	19	17	15	15	19	20	19	18	18	15	20	19	12.4	12.4
E9Q379;E9Q8B9;Q8CI75;Q8CI75-2	E9Q379;E9Q8B9;Q8CI75;Q8CI75-2	2;2;2;2	2;2;2;2	2;2;2;2	DIS3-like exonuclease 2	Dis3l2	tr|E9Q379|E9Q379_MOUSE Uncharacterized protein OS=Mus musculus GN=Dis3l2 PE=3 SV=1;tr|E9Q8B9|E9Q8B9_MOUSE Uncharacterized protein OS=Mus musculus GN=Dis3l2 PE=3 SV=1;sp|Q8CI75|DI3L2_MOUSE DIS3-like exonuclease 2 OS=Mus musculus GN=Dis3l2 PE=1 SV=1;sp|Q8CI7	4	2	2	2	2	1	2	2	2	1	2	1	0	0	0	0	2	1	2	2	2	1	2	1	0	0	0	0	2	1	2	2	2	1	2	1	0	0	0	0	2.3	2.3
E9Q474;E9Q394;E9PVD4	E9Q474;E9Q394;E9PVD4	14;14;8	14;14;8	14;14;8		Akap13	tr|E9Q474|E9Q474_MOUSE Uncharacterized protein OS=Mus musculus GN=Akap13 PE=4 SV=1;tr|E9Q394|E9Q394_MOUSE Uncharacterized protein OS=Mus musculus GN=Akap13 PE=4 SV=1;tr|E9PVD4|E9PVD4_MOUSE A kinase (PRKA) anchor protein 13 (Fragment) OS=Mus musculus GN=Aka	3	14	14	14	14	12	12	11	12	12	12	12	14	11	12	13	14	12	12	11	12	12	12	12	14	11	12	13	14	12	12	11	12	12	12	12	14	11	12	13	5.3	5.3
E9Q5I4;E9Q397;Q3UGX2;P15508;Q149M1	E9Q5I4;E9Q397;Q3UGX2;P15508	14;14;14;14;3	8;8;8;8;2	8;8;8;8;2	Spectrin beta chain, erythrocytic	Sptb	tr|E9Q5I4|E9Q5I4_MOUSE Uncharacterized protein OS=Mus musculus GN=Spnb1 PE=4 SV=1;tr|E9Q397|E9Q397_MOUSE Uncharacterized protein OS=Mus musculus GN=Spnb1 PE=4 SV=1;tr|Q3UGX2|Q3UGX2_MOUSE Spectrin beta 1 OS=Mus musculus GN=Spnb1 PE=2 SV=1;sp|P15508|SPTB1_MO	5	14	8	8	11	11	10	9	10	11	11	11	11	9	14	13	7	6	4	3	4	5	7	6	6	3	8	7	7	6	4	3	4	5	7	6	6	3	8	7	7.4	4.5
E9Q398;Q5XFZ0	E9Q398;Q5XFZ0	2;2	2;2	2;2	UPF0711 protein C18orf21 homolog		tr|E9Q398|E9Q398_MOUSE Uncharacterized protein OS=Mus musculus GN=Gm9182 PE=4 SV=1;sp|Q5XFZ0|CR021_MOUSE UPF0711 protein C18orf21 homolog OS=Mus musculus PE=2 SV=2	2	2	2	2	2	2	2	1	2	2	1	1	2	1	1	2	2	2	2	1	2	2	1	1	2	1	1	2	2	2	2	1	2	2	1	1	2	1	1	2	8.3	8.3
E9Q3E2;Q8CC35-2;Q8CC35-3;Q8CC35	E9Q3E2;Q8CC35-2;Q8CC35-3;Q8CC35	7;7;5;5	7;7;5;5	7;7;5;5	Synaptopodin	Synpo	tr|E9Q3E2|E9Q3E2_MOUSE Uncharacterized protein OS=Mus musculus GN=Synpo PE=4 SV=1;sp|Q8CC35-2|SYNPO_MOUSE Isoform 2 of Synaptopodin OS=Mus musculus GN=Synpo;sp|Q8CC35-3|SYNPO_MOUSE Isoform 3 of Synaptopodin OS=Mus musculus GN=Synpo;sp|Q8CC35|SYNPO_MOUSE Sy	4	7	7	7	7	6	6	7	5	4	6	6	6	7	5	5	7	6	6	7	5	4	6	6	6	7	5	5	7	6	6	7	5	4	6	6	6	7	5	5	7.8	7.8
E9Q3G8	E9Q3G8	14	14	14		Nup153	tr|E9Q3G8|E9Q3G8_MOUSE Uncharacterized protein OS=Mus musculus GN=Nup153 PE=4 SV=1	1	14	14	14	8	10	8	7	11	10	11	10	8	9	8	10	8	10	8	7	11	10	11	10	8	9	8	10	8	10	8	7	11	10	11	10	8	9	8	10	11.4	11.4
E9Q3L2;F6Y9T6;D6RJ66;F6XSW4;F6WIX7	E9Q3L2	33;5;3;3;2	33;5;3;3;2	33;5;3;3;2		Pi4ka	tr|E9Q3L2|E9Q3L2_MOUSE Uncharacterized protein OS=Mus musculus GN=Pi4ka PE=4 SV=1	5	33	33	33	27	27	22	21	23	24	26	23	23	22	26	27	27	27	22	21	23	24	26	23	23	22	26	27	27	27	22	21	23	24	26	23	23	22	26	27	16.2	16.2
E9Q3V8;Q9D7P1;P62849-2;P62849-3;P62849	E9Q3V8;Q9D7P1;P62849-2;P62849-3;P62849	5;5;5;5;5	5;5;5;5;5	5;5;5;5;5	40S ribosomal protein S24	Rps24	tr|E9Q3V8|E9Q3V8_MOUSE 40S ribosomal protein S24 OS=Mus musculus GN=Rps24 PE=3 SV=1;tr|Q9D7P1|Q9D7P1_MOUSE 40S ribosomal protein S24 OS=Mus musculus GN=Rps24 PE=2 SV=1;sp|P62849-2|RS24_MOUSE Isoform 2 of 40S ribosomal protein S24 OS=Mus musculus GN=Rps24;s	5	5	5	5	5	5	5	5	5	5	5	5	5	5	4	5	5	5	5	5	5	5	5	5	5	5	4	5	5	5	5	5	5	5	5	5	5	5	4	5	35.9	35.9
E9Q3X0;Q9EQK5	E9Q3X0;Q9EQK5	5;5	5;5	5;5	Major vault protein	Mvp	tr|E9Q3X0|E9Q3X0_MOUSE Uncharacterized protein OS=Mus musculus GN=Mvp PE=4 SV=1;sp|Q9EQK5|MVP_MOUSE Major vault protein OS=Mus musculus GN=Mvp PE=1 SV=4	2	5	5	5	4	4	2	2	3	4	5	3	3	2	4	4	4	4	2	2	3	4	5	3	3	2	4	4	4	4	2	2	3	4	5	3	3	2	4	4	7.4	7.4
E9Q4K5;P97452	E9Q4K5;P97452	8;8	8;8	8;8	Ribosome biogenesis protein BOP1	Bop1	tr|E9Q4K5|E9Q4K5_MOUSE Uncharacterized protein OS=Mus musculus GN=Bop1 PE=4 SV=1;sp|P97452|BOP1_MOUSE Ribosome biogenesis protein BOP1 OS=Mus musculus GN=Bop1 PE=1 SV=1	2	8	8	8	5	5	6	6	6	5	5	6	6	6	5	5	5	5	6	6	6	5	5	6	6	6	5	5	5	5	6	6	6	5	5	6	6	6	5	5	10.4	10.4
E9Q4L8;Q8BGJ5;Q922I7;Q8CB58;P17225;Q8C2R5;E9QMW9;F7DCW4;E9Q0W3;F7C521;F7AXP1;G8JL74;G3UXA6;Q8BHD7-2;Q8BHD7	E9Q4L8;Q8BGJ5;Q922I7;Q8CB58;P17225;Q8C2R5;E9QMW9	6;6;6;5;5;4;4;2;1;1;1;1;1;1;1	6;6;6;5;5;4;4;2;1;1;1;1;1;1;1	6;6;6;5;5;4;4;2;1;1;1;1;1;1;1	Polypyrimidine tract-binding protein 1	Ptbp1	tr|E9Q4L8|E9Q4L8_MOUSE Polypyrimidine tract-binding protein 1 OS=Mus musculus GN=Ptbp1 PE=4 SV=1;tr|Q8BGJ5|Q8BGJ5_MOUSE MCG13402, isoform CRA_a OS=Mus musculus GN=Ptbp1 PE=2 SV=1;tr|Q922I7|Q922I7_MOUSE MCG13402, isoform CRA_c OS=Mus musculus GN=Ptbp1 PE=2	15	6	6	6	4	3	6	5	4	5	5	5	5	5	4	5	4	3	6	5	4	5	5	5	5	5	4	5	4	3	6	5	4	5	5	5	5	5	4	5	16.7	16.7
E9Q4M4;Q91VN4;Q3UNQ1;Q3TJS8	E9Q4M4;Q91VN4;Q3UNQ1;Q3TJS8	4;4;4;3	4;4;4;3	4;4;4;3	MICOS complex subunit Mic25	Chchd6	tr|E9Q4M4|E9Q4M4_MOUSE Coiled-coil-helix-coiled-coil-helix domain-containing 6 OS=Mus musculus GN=Chchd6 PE=4 SV=1;sp|Q91VN4|CHCH6_MOUSE Coiled-coil-helix-coiled-coil-helix domain-containing protein 6 OS=Mus musculus GN=Chchd6 PE=2 SV=1;tr|Q3UNQ1|Q3UNQ1_MO	4	4	4	4	2	2	2	3	4	4	2	3	4	2	4	4	2	2	2	3	4	4	2	3	4	2	4	4	2	2	2	3	4	4	2	3	4	2	4	4	18	18
E9Q4S2	E9Q4S2	34	34	23			tr|E9Q4S2|E9Q4S2_MOUSE Uncharacterized protein OS=Mus musculus GN=Nup98 PE=4 SV=1	1	34	34	23	26	23	27	28	28	27	25	26	25	26	27	27	26	23	27	28	28	27	25	26	25	26	27	27	17	17	19	20	18	16	17	18	16	18	19	18	33.8	33.8
E9Q4T6;Q62189;D3Z0S6;F8VQ88;D6RI83	E9Q4T6;Q62189;D3Z0S6;F8VQ88	8;8;5;5;1	6;6;4;3;1	6;6;4;3;1	U1 small nuclear ribonucleoprotein A	Snrpa;Gm5145	tr|E9Q4T6|E9Q4T6_MOUSE Uncharacterized protein OS=Mus musculus GN=Snrpa PE=4 SV=1;sp|Q62189|SNRPA_MOUSE U1 small nuclear ribonucleoprotein A OS=Mus musculus GN=Snrpa PE=2 SV=3;tr|D3Z0S6|D3Z0S6_MOUSE Small nuclear ribonucleoprotein polypeptide A (Fragment)	5	8	6	6	8	7	6	6	8	8	5	7	7	5	7	7	6	5	5	5	6	6	4	5	5	4	5	5	6	5	5	5	6	6	4	5	5	4	5	5	29.2	24
E9Q4Z2	E9Q4Z2	22	8	8	Acetyl-CoA carboxylase 2;Biotin carboxylase	Acacb	tr|E9Q4Z2|E9Q4Z2_MOUSE Uncharacterized protein OS=Mus musculus GN=Acacb PE=4 SV=1	1	22	8	8	19	20	19	18	20	19	19	18	18	19	20	20	6	6	5	5	6	6	6	5	6	5	6	6	6	6	5	5	6	6	6	5	6	5	6	6	10.1	3.3
E9Q557;E9PZW0	E9Q557;E9PZW0	5;4	5;4	5;4	Desmoplakin	Dsp	sp|E9Q557|DESP_MOUSE Desmoplakin OS=Mus musculus GN=Dsp PE=3 SV=1;tr|E9PZW0|E9PZW0_MOUSE Uncharacterized protein OS=Mus musculus GN=Dsp PE=4 SV=1	2	5	5	5	1	0	2	2	1	2	3	2	2	2	2	1	1	0	2	2	1	2	3	2	2	2	2	1	1	0	2	2	1	2	3	2	2	2	2	1	1.8	1.8
E9Q5B1;Q91XH6;O88384;F6UHS3;E0CYE5;F6T4B9	E9Q5B1;Q91XH6;O88384;F6UHS3	8;8;8;4;2;2	8;8;8;4;2;2	8;8;8;4;2;2	Vesicle transport through interaction with t-SNAREs homolog 1B	Vti1b	tr|E9Q5B1|E9Q5B1_MOUSE Uncharacterized protein OS=Mus musculus GN=Vti1b PE=4 SV=1;tr|Q91XH6|Q91XH6_MOUSE Uncharacterized protein OS=Mus musculus GN=Vti1b PE=2 SV=1;sp|O88384|VTI1B_MOUSE Vesicle transport through interaction with t-SNAREs homolog 1B OS=Mus	6	8	8	8	6	5	5	6	7	7	5	7	6	6	7	6	6	5	5	6	7	7	5	7	6	6	7	6	6	5	5	6	7	7	5	7	6	6	7	6	41.1	41.1
E9Q5C9;E9PVC9	E9Q5C9;E9PVC9	5;4	5;4	5;4		Nolc1	tr|E9Q5C9|E9Q5C9_MOUSE Uncharacterized protein OS=Mus musculus GN=Nolc1 PE=4 SV=1;tr|E9PVC9|E9PVC9_MOUSE Uncharacterized protein OS=Mus musculus GN=Nolc1 PE=4 SV=1	2	5	5	5	3	3	5	5	2	3	4	4	4	2	3	3	3	3	5	5	2	3	4	4	4	2	3	3	3	3	5	5	2	3	4	4	4	2	3	3	5.6	5.6
E9Q5F9;G3UZ69;G3X921;G3UYE0;G3UZC5	E9Q5F9	9;4;3;2;1	9;4;3;2;1	9;4;3;2;1	Histone-lysine N-methyltransferase SETD2	Setd2	tr|E9Q5F9|E9Q5F9_MOUSE SET domain-containing 2 OS=Mus musculus GN=Setd2 PE=3 SV=1	5	9	9	9	4	5	5	6	5	6	6	4	4	5	6	3	4	5	5	6	5	6	6	4	4	5	6	3	4	5	5	6	5	6	6	4	4	5	6	3	3.3	3.3
E9Q5G3;E9Q5W8;F6XCV8	E9Q5G3;E9Q5W8	25;16;11	25;16;11	25;16;11	Kinesin-like protein KIF23	Kif23	tr|E9Q5G3|E9Q5G3_MOUSE Uncharacterized protein OS=Mus musculus GN=Kif23 PE=3 SV=1;tr|E9Q5W8|E9Q5W8_MOUSE Uncharacterized protein OS=Mus musculus GN=Kif23 PE=3 SV=1	3	25	25	25	24	23	20	18	25	23	22	23	23	20	24	25	24	23	20	18	25	23	22	23	23	20	24	25	24	23	20	18	25	23	22	23	23	20	24	25	28.5	28.5
E9Q7Z8;E9Q5K9;E9PW44;D6RG95	E9Q7Z8;E9Q5K9;E9PW44;D6RG95	8;8;7;6	8;8;7;6	8;8;7;6	YTH domain-containing protein 1	Ythdc1	tr|E9Q7Z8|E9Q7Z8_MOUSE YTH domain-containing 1 OS=Mus musculus GN=Ythdc1 PE=4 SV=1;tr|E9Q5K9|E9Q5K9_MOUSE YTH domain-containing 1 OS=Mus musculus GN=Ythdc1 PE=4 SV=1;tr|E9PW44|E9PW44_MOUSE YTH domain-containing 1 OS=Mus musculus GN=Ythdc1 PE=4 SV=1;tr|D6RG	4	8	8	8	5	6	5	5	5	5	6	5	6	4	6	5	5	6	5	5	5	5	6	5	6	4	6	5	5	6	5	5	5	5	6	5	6	4	6	5	9.6	9.6
Q8BG73;E9Q5U7;G5E8J5	Q8BG73;E9Q5U7	3;3;1	3;3;1	3;3;1	SH3 domain-binding glutamic acid-rich-like protein 2	Sh3bgrl2	sp|Q8BG73|SH3L2_MOUSE SH3 domain-binding glutamic acid-rich-like protein 2 OS=Mus musculus GN=Sh3bgrl2 PE=1 SV=1;tr|E9Q5U7|E9Q5U7_MOUSE SH3 domain-binding glutamic acid-rich protein-like 2 OS=Mus musculus GN=Sh3bgrl2 PE=4 SV=1	3	3	3	3	3	3	2	3	3	3	3	3	3	3	3	3	3	3	2	3	3	3	3	3	3	3	3	3	3	3	2	3	3	3	3	3	3	3	3	3	36.4	36.4
E9Q616;F7BRM2	E9Q616;F7BRM2	7;5	7;5	7;5		Ahnak	tr|E9Q616|E9Q616_MOUSE Uncharacterized protein OS=Mus musculus GN=Ahnak PE=4 SV=1;tr|F7BRM2|F7BRM2_MOUSE Uncharacterized protein (Fragment) OS=Mus musculus GN=Ahnak PE=4 SV=1	2	7	7	7	4	4	3	4	6	4	4	3	4	5	5	4	4	4	3	4	6	4	4	3	4	5	5	4	4	4	3	4	6	4	4	3	4	5	5	4	9.8	9.8
E9Q634;F7DDA8	E9Q634	16;2	16;2	13;2	Unconventional myosin-Ie	Myo1e	sp|E9Q634|MYO1E_MOUSE Unconventional myosin-Ie OS=Mus musculus GN=Myo1e PE=1 SV=1	2	16	16	13	13	11	10	11	14	14	11	10	15	11	14	14	13	11	10	11	14	14	11	10	15	11	14	14	10	9	7	8	11	11	8	7	12	8	11	11	15.1	15.1
E9Q652;Q8CGE9;Q3TTW9;E9Q1K7;D3Z0G6;D3Z0G7;D3Z0G5;F7B2U5	E9Q652;Q8CGE9	7;7;3;3;3;3;3;2	7;7;3;3;3;3;3;2	7;7;3;3;3;3;3;2	Regulator of G-protein signaling 12	Rgs12	tr|E9Q652|E9Q652_MOUSE Regulator of G-protein-signaling 12 OS=Mus musculus GN=Rgs12 PE=4 SV=1;sp|Q8CGE9|RGS12_MOUSE Regulator of G-protein signaling 12 OS=Mus musculus GN=Rgs12 PE=1 SV=2	8	7	7	7	7	7	5	5	4	6	6	6	6	5	4	6	7	7	5	5	4	6	6	6	6	5	4	6	7	7	5	5	4	6	6	6	6	5	4	6	5.2	5.2
E9Q672;P70426	E9Q672;P70426	2;2	2;2	2;2	GTP-binding protein Rit1	Rit1	tr|E9Q672|E9Q672_MOUSE Uncharacterized protein OS=Mus musculus GN=Rit1 PE=4 SV=1;sp|P70426|RIT1_MOUSE GTP-binding protein Rit1 OS=Mus musculus GN=Rit1 PE=1 SV=1	2	2	2	2	1	1	1	1	2	2	1	1	1	1	2	2	1	1	1	1	2	2	1	1	1	1	2	2	1	1	1	1	2	2	1	1	1	1	2	2	13.1	13.1
E9Q6B2	E9Q6B2	3	3	3	Coiled-coil domain-containing protein 85C	Ccdc85c	sp|E9Q6B2|CC85C_MOUSE Coiled-coil domain-containing protein 85C OS=Mus musculus GN=Ccdc85c PE=2 SV=1	1	3	3	3	3	3	3	1	2	2	3	3	2	1	2	3	3	3	3	1	2	2	3	3	2	1	2	3	3	3	3	1	2	2	3	3	2	1	2	3	8.6	8.6
Q3UIX4;E9Q6E5;D3Z4B0;F6TN80;D6RE22;F7B0U9;B7ZNC5;Q8BV04;F6X2U6	Q3UIX4;E9Q6E5;D3Z4B0	7;7;5;3;3;3;3;3;1	7;7;5;3;3;3;3;3;1	7;7;5;3;3;3;3;3;1		Srsf11	tr|Q3UIX4|Q3UIX4_MOUSE Splicing factor, arginine/serine-rich 11, isoform CRA_b OS=Mus musculus GN=Srsf11 PE=2 SV=1;tr|E9Q6E5|E9Q6E5_MOUSE Serine/arginine-rich-splicing factor 11 OS=Mus musculus GN=Srsf11 PE=4 SV=1;tr|D3Z4B0|D3Z4B0_MOUSE Serine/arginine-ric	9	7	7	7	7	7	7	7	7	7	7	7	7	7	7	7	7	7	7	7	7	7	7	7	7	7	7	7	7	7	7	7	7	7	7	7	7	7	7	7	18.9	18.9
E9Q6H8;E9Q3A1;E9Q3A2	E9Q6H8;E9Q3A1;E9Q3A2	8;7;6	8;7;6	8;7;6		Plekha5	tr|E9Q6H8|E9Q6H8_MOUSE Pleckstrin homology domain-containing, family A member 5 OS=Mus musculus GN=Plekha5 PE=4 SV=1;tr|E9Q3A1|E9Q3A1_MOUSE Pleckstrin homology domain-containing, family A member 5 OS=Mus musculus GN=Plekha5 PE=4 SV=1;tr|E9Q3A2|E9Q3A2_MOUSE	3	8	8	8	5	4	7	7	5	3	7	7	6	5	6	4	5	4	7	7	5	3	7	7	6	5	6	4	5	4	7	7	5	3	7	7	6	5	6	4	6.3	6.3
E9Q6J5	E9Q6J5	2	2	2		Bod1l	tr|E9Q6J5|E9Q6J5_MOUSE Uncharacterized protein OS=Mus musculus GN=Bod1l PE=4 SV=1	1	2	2	2	2	2	1	2	2	2	2	2	2	2	2	2	2	2	1	2	2	2	2	2	2	2	2	2	2	2	1	2	2	2	2	2	2	2	2	2	1.2	1.2
E9Q6K2;G5E833;Q9ER64	E9Q6K2;G5E833;Q9ER64	6;6;6	5;5;5	5;5;5	Oxysterol-binding protein;Oxysterol-binding protein-related protein 5	Osbpl5	tr|E9Q6K2|E9Q6K2_MOUSE Oxysterol-binding protein OS=Mus musculus GN=Osbpl5 PE=3 SV=1;tr|G5E833|G5E833_MOUSE Oxysterol-binding protein OS=Mus musculus GN=Osbpl5 PE=3 SV=1;sp|Q9ER64|OSBL5_MOUSE Oxysterol-binding protein-related protein 5 OS=Mus musculus GN=O	3	6	5	5	4	4	4	4	4	3	5	6	5	3	5	5	3	3	3	3	3	2	4	5	4	3	4	4	3	3	3	3	3	2	4	5	4	3	4	4	8.8	7
E9Q6L0;E9QNY9;E9QKH0;Q80TV8-2;Q80TV8	E9Q6L0;E9QNY9;E9QKH0;Q80TV8-2;Q80TV8	4;3;3;3;3	3;2;2;2;2	3;2;2;2;2	CLIP-associating protein 1	Clasp1	tr|E9Q6L0|E9Q6L0_MOUSE CLIP-associating protein 1 OS=Mus musculus GN=Clasp1 PE=4 SV=1;tr|E9QNY9|E9QNY9_MOUSE CLIP-associating protein 1 OS=Mus musculus GN=Clasp1 PE=4 SV=1;tr|E9QKH0|E9QKH0_MOUSE CLIP-associating protein 1 OS=Mus musculus GN=Clasp1 PE=4 SV=	5	4	3	3	4	2	2	3	4	3	2	3	3	3	4	3	3	2	1	2	3	3	1	2	3	2	3	3	3	2	1	2	3	3	1	2	3	2	3	3	2.8	2
O08547;E9Q6R3;D6RES2	O08547;E9Q6R3	3;3;1	3;3;1	3;3;1	Vesicle-trafficking protein SEC22b	Sec22b	sp|O08547|SC22B_MOUSE Vesicle-trafficking protein SEC22b OS=Mus musculus GN=Sec22b PE=1 SV=3;tr|E9Q6R3|E9Q6R3_MOUSE SEC22 vesicle-trafficking protein homolog B (S. cerevisiae) OS=Mus musculus GN=Sec22b PE=4 SV=1	3	3	3	3	2	3	3	3	3	3	3	3	3	3	3	3	2	3	3	3	3	3	3	3	3	3	3	3	2	3	3	3	3	3	3	3	3	3	3	3	14.9	14.9
E9Q6R7;Q61636;E9Q916;Q3TR59;E9PZX6;A2A9Z1;A2A9Z2;Q3TZ53;B1AV35	E9Q6R7	42;13;6;5;2;2;2;1;1	42;13;6;5;2;2;2;1;1	39;11;5;4;0;0;0;0;0		Utrn	tr|E9Q6R7|E9Q6R7_MOUSE Uncharacterized protein OS=Mus musculus GN=Utrn PE=4 SV=1	9	42	42	39	31	31	32	32	33	29	36	34	32	30	35	32	31	31	32	32	33	29	36	34	32	30	35	32	29	28	29	29	30	26	33	31	29	27	32	29	12.9	12.9
E9Q762;Q9CW03	E9Q762;Q9CW03	37;37	37;37	37;37	Structural maintenance of chromosomes protein 3	Smc3	tr|E9Q762|E9Q762_MOUSE Structural maintenance of chromosomes 3 OS=Mus musculus GN=Smc3 PE=4 SV=1;sp|Q9CW03|SMC3_MOUSE Structural maintenance of chromosomes protein 3 OS=Mus musculus GN=Smc3 PE=1 SV=2	2	37	37	37	30	28	29	31	30	31	34	32	34	28	34	32	30	28	29	31	30	31	34	32	34	28	34	32	30	28	29	31	30	31	34	32	34	28	34	32	33.4	33.4
Q3U3A7;E9Q794;Q3TY62;Q3UII8;Q924K8-2;Q924K8	Q3U3A7;E9Q794;Q3TY62;Q3UII8;Q924K8-2;Q924K8	5;5;5;5;5;5	3;3;3;3;3;3	1;1;1;1;1;1	Metastasis-associated protein MTA3	Mta3	tr|Q3U3A7|Q3U3A7_MOUSE Uncharacterized protein OS=Mus musculus GN=Mta3 PE=2 SV=1;tr|E9Q794|E9Q794_MOUSE Metastasis-associated 3 OS=Mus musculus GN=Mta3 PE=4 SV=1;tr|Q3TY62|Q3TY62_MOUSE Uncharacterized protein OS=Mus musculus GN=Mta3 PE=2 SV=1;tr|Q3UII8|Q3U	6	5	3	1	4	4	5	5	5	4	5	5	4	5	5	5	2	2	3	3	3	3	3	3	3	3	3	3	1	1	1	1	1	1	1	1	1	1	1	1	9.2	5.8
E9Q7E2;E9Q6E3	E9Q7E2;E9Q6E3	10;7	10;7	10;7		Arid2	tr|E9Q7E2|E9Q7E2_MOUSE AT-rich interactive domain 2 (ARID, RFX-like) OS=Mus musculus GN=Arid2 PE=4 SV=1;tr|E9Q6E3|E9Q6E3_MOUSE AT-rich interactive domain 2 (ARID, RFX-like) OS=Mus musculus GN=Arid2 PE=4 SV=1	2	10	10	10	7	8	7	7	9	9	8	8	10	7	8	9	7	8	7	7	9	9	8	8	10	7	8	9	7	8	7	7	9	9	8	8	10	7	8	9	6.2	6.2
E9Q7G0;E9Q7Z9;F6ZQA3;E9QAZ0	E9Q7G0;E9Q7Z9	61;36;27;19	61;36;27;19	61;36;27;19		Numa1	tr|E9Q7G0|E9Q7G0_MOUSE Uncharacterized protein OS=Mus musculus GN=Numa1 PE=4 SV=1;tr|E9Q7Z9|E9Q7Z9_MOUSE Uncharacterized protein OS=Mus musculus GN=Numa1 PE=4 SV=1	4	61	61	61	46	52	43	42	51	49	47	47	51	36	53	52	46	52	43	42	51	49	47	47	51	36	53	52	46	52	43	42	51	49	47	47	51	36	53	52	34.4	34.4
F8WJH8;F8WJH7;F8WJH6;E9Q7K4;P11881-8;P11881-7;P11881-6;P11881-5;P11881-4;P11881-2;P11881-3;P11881;Q8C7X9;F6ZHA0	F8WJH8;F8WJH7;F8WJH6;E9Q7K4;P11881-8;P11881-7;P11881-6;P11881-5;P11881-4;P11881-2;P11881-3;P11881;Q8C7X9	4;4;4;4;4;4;4;4;4;4;4;4;2;1	4;4;4;4;4;4;4;4;4;4;4;4;2;1	4;4;4;4;4;4;4;4;4;4;4;4;2;1	Inositol 1,4,5-trisphosphate receptor type 1	Itpr1	tr|F8WJH8|F8WJH8_MOUSE Uncharacterized protein OS=Mus musculus GN=Itpr1 PE=4 SV=1;tr|F8WJH7|F8WJH7_MOUSE Uncharacterized protein OS=Mus musculus GN=Itpr1 PE=4 SV=1;tr|F8WJH6|F8WJH6_MOUSE Uncharacterized protein OS=Mus musculus GN=Itpr1 PE=4 SV=1;tr|E9Q7K4|	14	4	4	4	4	3	2	2	3	3	3	2	3	2	2	2	4	3	2	2	3	3	3	2	3	2	2	2	4	3	2	2	3	3	3	2	3	2	2	2	1.7	1.7
F8WJ98;E9Q7U1;Q69ZZ6;Q69ZZ6-2;Q69ZZ6-3;G3UZD9;G3UXR4;G3UXF1;Q3TQU9	F8WJ98;E9Q7U1;Q69ZZ6;Q69ZZ6-2;Q69ZZ6-3	7;7;7;6;4;2;1;1;1	7;7;7;6;4;2;1;1;1	7;7;7;6;4;2;1;1;1	Transmembrane and coiled-coil domains protein 1	Tmcc1	tr|F8WJ98|F8WJ98_MOUSE Transmembrane and coiled coil domains 1 (Fragment) OS=Mus musculus GN=Tmcc1 PE=4 SV=2;tr|E9Q7U1|E9Q7U1_MOUSE Uncharacterized protein OS=Mus musculus GN=Tmcc1 PE=4 SV=1;sp|Q69ZZ6|TMCC1_MOUSE Transmembrane and coiled-coil domains prote	9	7	7	7	6	7	6	5	6	6	5	7	7	4	6	6	6	7	6	5	6	6	5	7	7	4	6	6	6	7	6	5	6	6	5	7	7	4	6	6	9.9	9.9
E9Q7W0;F7BPQ6;P31266-2;P31266	E9Q7W0;F7BPQ6;P31266-2;P31266	2;2;2;2	2;2;2;2	2;2;2;2	Recombining binding protein suppressor of hairless	Rbpj	tr|E9Q7W0|E9Q7W0_MOUSE Recombination signal-binding protein for immunoglobulin kappa J region OS=Mus musculus GN=Rbpj PE=4 SV=1;tr|F7BPQ6|F7BPQ6_MOUSE Uncharacterized protein (Fragment) OS=Mus musculus GN=Rbpsuh-rs3 PE=4 SV=1;sp|P31266-2|SUH_MOUSE Isoform	4	2	2	2	2	2	1	1	0	0	2	2	2	1	1	0	2	2	1	1	0	0	2	2	2	1	1	0	2	2	1	1	0	0	2	2	2	1	1	0	4.1	4.1
E9Q885;O88502	E9Q885;O88502	3;3	3;3	2;2	High affinity cAMP-specific and IBMX-insensitive 3,5-cyclic phosphodiesterase 8A	Pde8a	tr|E9Q885|E9Q885_MOUSE Uncharacterized protein OS=Mus musculus GN=Pde8a PE=3 SV=1;sp|O88502|PDE8A_MOUSE High affinity cAMP-specific and IBMX-insensitive 3,5-cyclic phosphodiesterase 8A OS=Mus musculus GN=Pde8a PE=1 SV=1	2	3	3	2	3	3	2	3	3	3	3	3	3	2	2	2	3	3	2	3	3	3	3	3	3	2	2	2	2	2	1	2	2	2	2	2	2	1	1	1	3.7	3.7
Q99M46;E9Q898;P97760	Q99M46;E9Q898;P97760	4;4;4	4;4;4	4;4;4	DNA-directed RNA polymerase II subunit RPB3	Polr2c	tr|Q99M46|Q99M46_MOUSE Polymerase (RNA) II (DNA directed) polypeptide C OS=Mus musculus GN=Polr2c PE=2 SV=1;tr|E9Q898|E9Q898_MOUSE Uncharacterized protein OS=Mus musculus GN=Polr2c PE=4 SV=1;sp|P97760|RPB3_MOUSE DNA-directed RNA polymerase II subunit RPB3	3	4	4	4	4	4	4	4	4	4	4	4	4	4	4	4	4	4	4	4	4	4	4	4	4	4	4	4	4	4	4	4	4	4	4	4	4	4	4	4	19.3	19.3
E9Q8L3;F8VQ70;E9PVJ2;Q8BIZ8	E9Q8L3;F8VQ70;E9PVJ2;Q8BIZ8	7;7;4;4	7;7;4;4	7;7;4;4		Scaper	tr|E9Q8L3|E9Q8L3_MOUSE Uncharacterized protein OS=Mus musculus GN=Scaper PE=4 SV=1;tr|F8VQ70|F8VQ70_MOUSE Uncharacterized protein OS=Mus musculus GN=Scaper PE=4 SV=1;tr|E9PVJ2|E9PVJ2_MOUSE Uncharacterized protein OS=Mus musculus GN=Scaper PE=4 SV=1;tr|Q8BI	4	7	7	7	6	4	6	6	5	6	7	6	6	4	7	7	6	4	6	6	5	6	7	6	6	4	7	7	6	4	6	6	5	6	7	6	6	4	7	7	7.7	7.7
E9Q8L9;Q9D620	E9Q8L9;Q9D620	30;30	30;30	28;28	Rab11 family-interacting protein 1	Rab11fip1	tr|E9Q8L9|E9Q8L9_MOUSE RAB11 family-interacting protein 1 (class I) OS=Mus musculus GN=Rab11fip1 PE=4 SV=1;sp|Q9D620|RFIP1_MOUSE Rab11 family-interacting protein 1 OS=Mus musculus GN=Rab11fip1 PE=1 SV=2	2	30	30	28	27	29	25	28	29	29	27	28	28	23	29	30	27	29	25	28	29	29	27	28	28	23	29	30	25	27	23	26	27	27	25	26	26	21	27	28	29.9	29.9
E9Q8N5;Q08EB6;E9QB05;Q8BRT1;Q08EB5;B9EJA4;Q8BSE7;E9QQ37;Q8BRT1-6;Q8BRT1-5	E9Q8N5;Q08EB6;E9QB05;Q8BRT1;Q08EB5;B9EJA4	8;8;8;8;7;7;1;1;1;1	8;8;8;8;7;7;1;1;1;1	7;7;7;7;6;6;1;1;1;1	CLIP-associating protein 2	Clasp2	tr|E9Q8N5|E9Q8N5_MOUSE CLIP-associating protein 2 OS=Mus musculus GN=Clasp2 PE=4 SV=1;tr|Q08EB6|Q08EB6_MOUSE CLIP associating protein 2 OS=Mus musculus GN=Clasp2 PE=2 SV=1;tr|E9QB05|E9QB05_MOUSE CLIP-associating protein 2 OS=Mus musculus GN=Clasp2 PE=4 SV=	10	8	8	7	8	6	4	5	6	5	5	6	4	4	5	3	8	6	4	5	6	5	5	6	4	4	5	3	7	6	3	4	5	5	4	5	4	3	4	3	7	7
E9Q8W8;G5E924;Q8R081;G3UY38;G3UY56;G3UYY3	E9Q8W8;G5E924;Q8R081;G3UY38	12;12;12;11;2;1	12;12;12;11;2;1	12;12;12;11;2;1	Heterogeneous nuclear ribonucleoprotein L	Hnrnpl	tr|E9Q8W8|E9Q8W8_MOUSE Uncharacterized protein OS=Mus musculus GN=Hnrnpl PE=4 SV=1;tr|G5E924|G5E924_MOUSE Heterogeneous nuclear ribonucleoprotein L (Fragment) OS=Mus musculus GN=Hnrnpl PE=4 SV=1;sp|Q8R081|HNRPL_MOUSE Heterogeneous nuclear ribonucleoprotein	6	12	12	12	10	11	9	8	11	11	9	8	9	8	9	9	10	11	9	8	11	11	9	8	9	8	9	9	10	11	9	8	11	11	9	8	9	8	9	9	26.4	26.4
G3X9V2;E9Q8Z6;E9Q8Z8;P30999;E9Q8Z4;E9Q8Z9;D3Z2H2;E9Q901;E9Q904;E9Q986;D3Z7H6;E9Q907;E9Q905;D3Z2H7	G3X9V2;E9Q8Z6;E9Q8Z8;P30999;E9Q8Z4;E9Q8Z9;D3Z2H2;E9Q901;E9Q904;E9Q986;D3Z7H6;E9Q907;E9Q905;D3Z2H7	43;43;43;43;39;39;39;39;39;37;37;37;37;28	43;43;43;43;39;39;39;39;39;37;37;37;37;28	1;1;1;1;1;1;1;1;1;1;1;1;1;1	Catenin delta-1	Ctnnd1	tr|G3X9V2|G3X9V2_MOUSE Catenin (Cadherin associated protein), delta 1, isoform CRA_a OS=Mus musculus GN=Ctnnd1 PE=4 SV=1;tr|E9Q8Z6|E9Q8Z6_MOUSE Catenin (cadherin-associated protein), delta 1 OS=Mus musculus GN=Ctnnd1 PE=4 SV=1;tr|E9Q8Z8|E9Q8Z8_MOUSE Cateni	14	43	43	1	38	37	38	39	38	39	39	40	35	35	39	38	38	37	38	39	38	39	39	40	35	35	39	38	1	1	1	1	1	1	1	1	1	1	1	1	52.9	52.9
Q62093;E9Q975;F7CZ20	Q62093;E9Q975;F7CZ20	8;8;4	8;8;4	8;8;4	Serine/arginine-rich splicing factor 2	Srsf2	sp|Q62093|SRSF2_MOUSE Serine/arginine-rich splicing factor 2 OS=Mus musculus GN=Srsf2 PE=1 SV=4;tr|E9Q975|E9Q975_MOUSE Serine/arginine-rich-splicing factor 2 OS=Mus musculus GN=Srsf2 PE=4 SV=1;tr|F7CZ20|F7CZ20_MOUSE Serine/arginine-rich-splicing factor 2 O	3	8	8	8	7	6	6	8	8	8	6	6	8	7	8	7	7	6	6	8	8	8	6	6	8	7	8	7	7	6	6	8	8	8	6	6	8	7	8	7	33.9	33.9
E9Q9A7;Q9CY50	E9Q9A7;Q9CY50	2;2	2;2	2;2	Translocon-associated protein subunit alpha	Ssr1	tr|E9Q9A7|E9Q9A7_MOUSE Uncharacterized protein OS=Mus musculus GN=Ssr1 PE=4 SV=1;sp|Q9CY50|SSRA_MOUSE Translocon-associated protein subunit alpha OS=Mus musculus GN=Ssr1 PE=1 SV=1	2	2	2	2	2	2	2	2	2	2	2	2	2	2	2	2	2	2	2	2	2	2	2	2	2	2	2	2	2	2	2	2	2	2	2	2	2	2	2	2	6.5	6.5
E9Q9H0;Q811D0-2;Q811D0;Q811D0-3;D3Z3B8;F6UDT8	E9Q9H0;Q811D0-2;Q811D0;Q811D0-3;D3Z3B8;F6UDT8	6;6;6;6;5;3	6;6;6;6;5;3	6;6;6;6;5;3	Disks large homolog 1	Dlg1	tr|E9Q9H0|E9Q9H0_MOUSE Uncharacterized protein OS=Mus musculus GN=Dlg1 PE=4 SV=1;sp|Q811D0-2|DLG1_MOUSE Isoform 2 of Disks large homolog 1 OS=Mus musculus GN=Dlg1;sp|Q811D0|DLG1_MOUSE Disks large homolog 1 OS=Mus musculus GN=Dlg1 PE=1 SV=1;sp|Q811D0-3|DLG1	6	6	6	6	4	4	4	4	4	2	4	5	4	4	4	5	4	4	4	4	4	2	4	5	4	4	4	5	4	4	4	4	4	2	4	5	4	4	4	5	8.2	8.2
E9Q9Q3;Q80X50-2;Q80X50-3;Q80X50-4;Q80X50;Q80X50-5;E9PZA1	E9Q9Q3;Q80X50-2;Q80X50-3;Q80X50-4;Q80X50;Q80X50-5	3;3;3;3;3;3;1	3;3;3;3;3;3;1	3;3;3;3;3;3;1	Ubiquitin-associated protein 2-like	Ubap2l	tr|E9Q9Q3|E9Q9Q3_MOUSE Ubiquitin-associated protein 2-like OS=Mus musculus GN=Ubap2l PE=4 SV=1;sp|Q80X50-2|UBP2L_MOUSE Isoform 2 of Ubiquitin-associated protein 2-like OS=Mus musculus GN=Ubap2l;sp|Q80X50-3|UBP2L_MOUSE Isoform 3 of Ubiquitin-associated prot	7	3	3	3	2	3	3	3	3	3	2	2	3	2	3	3	2	3	3	3	3	3	2	2	3	2	3	3	2	3	3	3	3	3	2	2	3	2	3	3	3.2	3.2
E9Q9R4;Q9JIX8-4;Q9JIX8;F6RJ39;B8JJ91;Q9JIX8-3;Q9JIX8-2;B8JJ92;Q52KR6;B8JJ90;B8JJ89;F6Q8C0	E9Q9R4;Q9JIX8-4;Q9JIX8;F6RJ39;B8JJ91;Q9JIX8-3;Q9JIX8-2;B8JJ92;Q52KR6	32;32;32;31;19;19;19;18;17;5;3;2	32;32;32;31;19;19;19;18;17;5;3;2	32;32;32;31;19;19;19;18;17;5;3;2	Apoptotic chromatin condensation inducer in the nucleus	Acin1	tr|E9Q9R4|E9Q9R4_MOUSE Uncharacterized protein OS=Mus musculus GN=Acin1 PE=4 SV=1;sp|Q9JIX8-4|ACINU_MOUSE Isoform 4 of Apoptotic chromatin condensation inducer in the nucleus OS=Mus musculus GN=Acin1;sp|Q9JIX8|ACINU_MOUSE Apoptotic chromatin condensation i	12	32	32	32	29	30	30	29	32	32	30	31	31	27	32	32	29	30	30	29	32	32	30	31	31	27	32	32	29	30	30	29	32	32	30	31	31	27	32	32	27.7	27.7
E9Q9V3;F8VQL9;Q9WU42-2;Q9WU42;E9Q701;E9QPD5;E9PY55;E9Q560;E9QPD6;F6Z4B2;D3Z2J5;F6YAU7;Q5RIM6;E9Q2B2;F6SK53;Q8CHB6;E9Q9Y2;F7C134;E9Q5F5;Q3UV08;Q60974-2;Q60974;E9Q2A9	E9Q9V3;F8VQL9;Q9WU42-2;Q9WU42;E9Q701;E9QPD5;E9PY55;E9Q560;E9QPD6;F6Z4B2;D3Z2J5	14;14;13;13;13;13;13;13;13;12;8;1;1;1;1;1;1;1;1;1;1;1;1	14;14;13;13;13;13;13;13;13;12;8;1;1;1;1;1;1;1;1;1;1;1;1	14;14;13;13;13;13;13;13;13;12;8;1;1;1;1;1;1;1;1;1;1;1;1	Nuclear receptor corepressor 2	Ncor2	tr|E9Q9V3|E9Q9V3_MOUSE Uncharacterized protein OS=Mus musculus GN=Ncor2 PE=4 SV=1;tr|F8VQL9|F8VQL9_MOUSE Uncharacterized protein OS=Mus musculus GN=Ncor2 PE=4 SV=1;sp|Q9WU42-2|NCOR2_MOUSE Isoform Beta of Nuclear receptor corepressor 2 OS=Mus musculus GN=Nc	23	14	14	14	13	14	11	12	12	12	11	12	11	10	11	13	13	14	11	12	12	12	11	12	11	10	11	13	13	14	11	12	12	12	11	12	11	10	11	13	6.5	6.5
E9QAE3	E9QAE3	12	12	12		Btaf1	tr|E9QAE3|E9QAE3_MOUSE Uncharacterized protein OS=Mus musculus GN=Btaf1 PE=4 SV=1	1	12	12	12	8	7	7	7	11	10	7	9	10	8	10	9	8	7	7	7	11	10	7	9	10	8	10	9	8	7	7	7	11	10	7	9	10	8	10	9	6.8	6.8
E9QAE4;E9QAW3;G5E842;O88491	E9QAE4;E9QAW3;G5E842;O88491	4;2;2;2	3;2;1;1	3;2;1;1	Histone-lysine N-methyltransferase;Histone-lysine N-methyltransferase, H3 lysine-36 and H4 lysine-20 specific	Nsd1	tr|E9QAE4|E9QAE4_MOUSE Uncharacterized protein OS=Mus musculus GN=Nsd1 PE=3 SV=1;tr|E9QAW3|E9QAW3_MOUSE Uncharacterized protein OS=Mus musculus GN=Nsd1 PE=4 SV=1;tr|G5E842|G5E842_MOUSE Nuclear receptor-binding SET-domain protein 1, isoform CRA_a OS=Mus mus	4	4	3	3	3	4	2	3	2	1	3	3	2	3	2	2	2	3	1	2	1	1	2	2	1	2	1	1	2	3	1	2	1	1	2	2	1	2	1	1	1.6	1.3
E9QAS4;E9QAS5;Q6PDQ2;E9PYU4;E9PYL1;A2A8L1;F6WR45;F7C528;E9Q614;B1AR17;F6SLC9;F6V4V3	E9QAS4;E9QAS5;Q6PDQ2	45;45;45;12;12;12;9;9;9;9;7;2	45;45;45;12;12;12;9;9;9;9;7;2	45;45;45;12;12;12;9;9;9;9;7;2	Chromodomain-helicase-DNA-binding protein 4	Chd4	tr|E9QAS4|E9QAS4_MOUSE Chromodomain helicase DNA-binding protein 4 OS=Mus musculus GN=Chd4 PE=4 SV=1;tr|E9QAS5|E9QAS5_MOUSE Chromodomain helicase DNA-binding protein 4 OS=Mus musculus GN=Chd4 PE=4 SV=1;sp|Q6PDQ2|CHD4_MOUSE Chromodomain-helicase-DNA-binding	12	45	45	45	39	39	36	36	39	37	39	39	39	33	41	39	39	39	36	36	39	37	39	39	39	33	41	39	39	39	36	36	39	37	39	39	39	33	41	39	27.4	27.4
P35922-3;E9QAT0;Q6AXB7;P35922;P35922-2;E9QNF5;D3Z6U8;P35922-7;E9QAS8;P35922-8;P35922-9;P35922-6;E9QAS9;P35922-4;P35922-5;P35922-10;P35922-12;P35922-11	P35922-3;E9QAT0;Q6AXB7;P35922;P35922-2;E9QNF5;D3Z6U8;P35922-7;E9QAS8;P35922-8;P35922-9;P35922-6;E9QAS9;P35922-4;P35922-5;P35922-10;P35922-12;P35922-11	11;11;11;11;11;10;10;10;10;10;10;9;9;9;9;8;8;8	11;11;11;11;11;10;10;10;10;10;10;9;9;9;9;8;8;8	10;10;10;10;10;9;9;9;9;9;9;9;8;9;9;8;8;8	Fragile X mental retardation protein 1 homolog	Fmr1	sp|P35922-3|FMR1_MOUSE Isoform ISO3 of Fragile X mental retardation protein 1 homolog OS=Mus musculus GN=Fmr1;tr|E9QAT0|E9QAT0_MOUSE Uncharacterized protein OS=Mus musculus GN=Fmr1 PE=4 SV=1;tr|Q6AXB7|Q6AXB7_MOUSE Fragile X mental retardation syndrome 1 ho	18	11	11	10	11	11	8	9	10	10	11	11	11	8	11	10	11	11	8	9	10	10	11	11	11	8	11	10	10	10	7	8	9	9	10	10	10	7	10	9	20.5	20.5
E9QAU9;Q8BVU0;B2RXP1;B7ZWM8;E9Q892;F6YZL6;F6Y466;F6TPH7;E9Q0H5	E9QAU9;Q8BVU0;B2RXP1;B7ZWM8;E9Q892	9;9;8;7;6;2;2;2;1	9;9;8;7;6;2;2;2;1	8;8;7;6;6;2;2;2;1	Leucine-rich repeat and calponin homology domain-containing protein 3	Lrch3	tr|E9QAU9|E9QAU9_MOUSE Leucine-rich repeats and calponin homology (CH) domain-containing 3 OS=Mus musculus GN=Lrch3 PE=4 SV=1;sp|Q8BVU0|LRCH3_MOUSE Leucine-rich repeat and calponin homology domain-containing protein 3 OS=Mus musculus GN=Lrch3 PE=2 SV=3;tr|	9	9	9	8	7	7	8	7	9	9	7	7	8	7	8	9	7	7	8	7	9	9	7	7	8	7	8	9	7	7	7	7	8	8	7	7	8	7	7	8	12.7	12.7
Q68FL6;E9QB02;F6W0G8	Q68FL6;E9QB02	38;38;7	38;38;7	38;38;7	Methionine--tRNA ligase, cytoplasmic	Mars	sp|Q68FL6|SYMC_MOUSE Methionine--tRNA ligase, cytoplasmic OS=Mus musculus GN=Mars PE=2 SV=1;tr|E9QB02|E9QB02_MOUSE Uncharacterized protein OS=Mus musculus GN=Mars PE=3 SV=1	3	38	38	38	32	32	28	27	31	29	30	33	31	25	27	30	32	32	28	27	31	29	30	33	31	25	27	30	32	32	28	27	31	29	30	33	31	25	27	30	49.6	49.6
E9QJR3;Q6NS57;Q6NS57-2	E9QJR3;Q6NS57;Q6NS57-2	13;13;13	13;13;13	13;13;13	Mitogen-activated protein kinase-binding protein 1	Mapkbp1	tr|E9QJR3|E9QJR3_MOUSE Mitogen-activated protein kinase-binding protein 1 OS=Mus musculus GN=Mapkbp1 PE=4 SV=1;sp|Q6NS57|MABP1_MOUSE Mitogen-activated protein kinase-binding protein 1 OS=Mus musculus GN=Mapkbp1 PE=1 SV=1;sp|Q6NS57-2|MABP1_MOUSE Isoform 2 o	3	13	13	13	10	10	9	8	7	8	10	10	9	9	9	10	10	10	9	8	7	8	10	10	9	9	9	10	10	10	9	8	7	8	10	10	9	9	9	10	8.6	8.6
Q3V0M6;E9QJX4;Q8CFR5;Q3UHP1;G5E8S4;G5E8S5;Q9D2N4-7;Q9D2N4-4;Q9D2N4-3;Q9D2N4-2;Q9D2N4;G3UYK9	Q3V0M6;E9QJX4;Q8CFR5;Q3UHP1;G5E8S4;G5E8S5;Q9D2N4-7;Q9D2N4-4;Q9D2N4-3;Q9D2N4-2;Q9D2N4;G3UYK9	2;2;2;2;2;2;2;2;2;2;2;1	2;2;2;2;2;2;2;2;2;2;2;1	1;1;1;1;1;1;1;1;1;1;1;0	Dystrobrevin;Dystrobrevin alpha	Dtna;Dtnb	tr|Q3V0M6|Q3V0M6_MOUSE Uncharacterized protein OS=Mus musculus GN=Dtna PE=2 SV=1;tr|E9QJX4|E9QJX4_MOUSE Uncharacterized protein OS=Mus musculus GN=Dtna PE=4 SV=1;tr|Q8CFR5|Q8CFR5_MOUSE Dystrobrevin alpha OS=Mus musculus GN=Dtna PE=2 SV=1;tr|Q3UHP1|Q3UHP1_M	12	2	2	1	2	2	2	2	2	2	2	2	2	2	2	2	2	2	2	2	2	2	2	2	2	2	2	2	1	1	1	1	1	1	1	1	1	1	1	1	13	13
F8VQC7;E9QJY4;E9QQ66;E9QQ64;E9QQ65;E9QMA4;Q61595;Q61595-15;Q61595-5;Q61595-9;Q61595-6;Q61595-13;Q61595-10;Q61595-8;Q61595-7;Q61595-11;Q61595-12;Q61595-4;Q61595-14;Q61595-3;Q61595-16;Q61595-2	F8VQC7;E9QJY4;E9QQ66;E9QQ64;E9QQ65;E9QMA4;Q61595;Q61595-15;Q61595-5;Q61595-9;Q61595-6;Q61595-13;Q61595-10;Q61595-8;Q61595-7;Q61595-11;Q61595-12;Q61595-4;Q61595-14;Q61595-3;Q61595-16;Q61595-2	21;21;21;20;20;20;19;19;19;19;19;18;18;18;18;18;18;18;18;18;18;18	21;21;21;20;20;20;19;19;19;19;19;18;18;18;18;18;18;18;18;18;18;18	21;21;21;20;20;20;19;19;19;19;19;18;18;18;18;18;18;18;18;18;18;18	Kinectin	Ktn1	tr|F8VQC7|F8VQC7_MOUSE Uncharacterized protein OS=Mus musculus GN=Ktn1 PE=4 SV=1;tr|E9QJY4|E9QJY4_MOUSE Uncharacterized protein OS=Mus musculus GN=Ktn1 PE=4 SV=1;tr|E9QQ66|E9QQ66_MOUSE Uncharacterized protein OS=Mus musculus GN=Ktn1 PE=4 SV=1;tr|E9QQ64|E9Q	22	21	21	21	18	19	18	19	17	15	20	19	18	19	17	17	18	19	18	19	17	15	20	19	18	19	17	17	18	19	18	19	17	15	20	19	18	19	17	17	19.7	19.7
E9QN97;E9QJZ9;Q9Z2E2-5;Q9Z2E2-3;Q9Z2E2-4;Q9Z2E2-2;Q9Z2E2	E9QN97;E9QJZ9;Q9Z2E2-5;Q9Z2E2-3;Q9Z2E2-4;Q9Z2E2-2;Q9Z2E2	3;3;3;3;3;3;3	3;3;3;3;3;3;3	3;3;3;3;3;3;3	Methyl-CpG-binding domain protein 1	Mbd1	tr|E9QN97|E9QN97_MOUSE Methyl-CpG-binding domain protein 1 OS=Mus musculus GN=Mbd1 PE=4 SV=1;tr|E9QJZ9|E9QJZ9_MOUSE Methyl-CpG-binding domain protein 1 OS=Mus musculus GN=Mbd1 PE=4 SV=1;sp|Q9Z2E2-5|MBD1_MOUSE Isoform 5 of Methyl-CpG-binding domain protein	7	3	3	3	3	3	3	1	2	3	3	3	3	1	3	1	3	3	3	1	2	3	3	3	3	1	3	1	3	3	3	1	2	3	3	3	3	1	3	1	6.2	6.2
E9QK83;Q5XG71	E9QK83;Q5XG71	28;28	28;28	28;28	Small subunit processome component 20 homolog	Utp20	tr|E9QK83|E9QK83_MOUSE Uncharacterized protein OS=Mus musculus GN=Utp20 PE=4 SV=1;sp|Q5XG71|UTP20_MOUSE Small subunit processome component 20 homolog OS=Mus musculus GN=Utp20 PE=2 SV=2	2	28	28	28	21	20	18	18	21	20	19	19	22	18	23	23	21	20	18	18	21	20	19	19	22	18	23	23	21	20	18	18	21	20	19	19	22	18	23	23	11.2	11.2
E9QK89;Q5PSV9	E9QK89;Q5PSV9	6;6	6;6	6;6	Mediator of DNA damage checkpoint protein 1	Mdc1	tr|E9QK89|E9QK89_MOUSE Uncharacterized protein OS=Mus musculus GN=Mdc1 PE=4 SV=1;sp|Q5PSV9|MDC1_MOUSE Mediator of DNA damage checkpoint protein 1 OS=Mus musculus GN=Mdc1 PE=1 SV=1	2	6	6	6	6	5	4	4	5	6	4	5	6	5	6	6	6	5	4	4	5	6	4	5	6	5	6	6	6	5	4	4	5	6	4	5	6	5	6	6	4.3	4.3
E9QKA8;E9PUJ6;Q7TPH6-2;Q7TPH6;F6T4V9	E9QKA8;E9PUJ6;Q7TPH6-2;Q7TPH6	33;32;32;32;12	33;32;32;32;12	1;0;0;0;0	E3 ubiquitin-protein ligase MYCBP2	Mycbp2	tr|E9QKA8|E9QKA8_MOUSE MYC-binding protein 2 OS=Mus musculus GN=Mycbp2 PE=4 SV=1;tr|E9PUJ6|E9PUJ6_MOUSE MYC-binding protein 2 OS=Mus musculus GN=Mycbp2 PE=4 SV=1;sp|Q7TPH6-2|MYCB2_MOUSE Isoform 2 of Probable E3 ubiquitin-protein ligase MYCBP2 OS=Mus muscul	5	33	33	1	23	23	22	22	26	24	23	25	26	23	25	23	23	23	22	22	26	24	23	25	26	23	25	23	0	0	0	0	1	1	0	0	0	0	1	1	7.9	7.9
E9QKQ3;Q9Z2Q2;F6ZLH4;Q9Z2Q2-3;Q9Z2Q2-2;D3Z5V3	E9QKQ3;Q9Z2Q2;F6ZLH4;Q9Z2Q2-3;Q9Z2Q2-2;D3Z5V3	4;4;3;3;3;2	4;4;3;3;3;2	4;4;3;3;3;2	Lysine-rich nucleolar protein 1	Knop1	tr|E9QKQ3|E9QKQ3_MOUSE Uncharacterized protein OS=Mus musculus GN=2310008H09Rik PE=4 SV=1;sp|Q9Z2Q2|CP088_MOUSE Protein C16orf88 homolog OS=Mus musculus GN=Tsg118 PE=1 SV=2;tr|F6ZLH4|F6ZLH4_MOUSE RIKEN cDNA 2310008H09 gene (Fragment) OS=Mus musculus GN=231	6	4	4	4	3	2	2	2	2	3	3	2	3	2	3	2	3	2	2	2	2	3	3	2	3	2	3	2	3	2	2	2	2	3	3	2	3	2	3	2	6.8	6.8
E9QKW3;Q9D8S5;Q640L9;O35326	E9QKW3;Q9D8S5;Q640L9;O35326	7;7;7;7	6;6;6;6	6;6;6;6	Serine/arginine-rich splicing factor 5	Srsf5	tr|E9QKW3|E9QKW3_MOUSE Serine/arginine-rich-splicing factor 5 OS=Mus musculus GN=Srsf5 PE=4 SV=1;tr|Q9D8S5|Q9D8S5_MOUSE MCG7614, isoform CRA_c OS=Mus musculus GN=Srsf5 PE=2 SV=1;tr|Q640L9|Q640L9_MOUSE MCG7614, isoform CRA_a OS=Mus musculus GN=Srsf5 PE=2 SV	4	7	6	6	7	7	6	6	7	7	5	6	6	6	7	7	6	6	5	5	6	6	4	5	5	5	6	6	6	6	5	5	6	6	4	5	5	5	6	6	22.8	19.4
E9QL03;Q9DBQ9;Q9DBQ9-2;F6V527;Q9DBQ9-3	E9QL03;Q9DBQ9;Q9DBQ9-2;F6V527;Q9DBQ9-3	4;4;4;2;2	4;4;4;2;2	4;4;4;2;2	Transcriptional protein SWT1	Swt1	tr|E9QL03|E9QL03_MOUSE Uncharacterized protein OS=Mus musculus GN=1200016B10Rik PE=4 SV=1;sp|Q9DBQ9|SWT1_MOUSE Transcriptional protein SWT1 OS=Mus musculus GN=Swt1 PE=2 SV=3;sp|Q9DBQ9-2|SWT1_MOUSE Isoform 2 of Transcriptional protein SWT1 OS=Mus musculus G	5	4	4	4	4	3	0	0	4	4	2	2	3	0	4	2	4	3	0	0	4	4	2	2	3	0	4	2	4	3	0	0	4	4	2	2	3	0	4	2	4.5	4.5
Q05CN2;E9QL52;F8WI83;P56183-2;P56183-3;P56183	Q05CN2;E9QL52;F8WI83;P56183-2;P56183-3;P56183	4;4;4;4;4;4	4;4;4;4;4;4	4;4;4;4;4;4	Ribosomal RNA processing protein 1 homolog A	Rrp1	tr|Q05CN2|Q05CN2_MOUSE Rrp1 protein OS=Mus musculus GN=Rrp1 PE=2 SV=1;tr|E9QL52|E9QL52_MOUSE Ribosomal RNA-processing 1 homolog (S. cerevisiae) OS=Mus musculus GN=Rrp1 PE=4 SV=1;tr|F8WI83|F8WI83_MOUSE Ribosomal RNA-processing 1 homolog (S. cerevisiae) OS=M	6	4	4	4	4	4	4	2	4	3	4	4	3	2	4	3	4	4	4	2	4	3	4	4	3	2	4	3	4	4	4	2	4	3	4	4	3	2	4	3	14	14
E9QLA0;Q8CAQ8-2;Q8CAQ8;Q8CAQ8-5;E9QAY3;E9Q800;Q8CAQ8-3;E9QAY6;Q3TZK4;E9Q0J9;E9PVS5;Q8CAQ8-4	E9QLA0;Q8CAQ8-2;Q8CAQ8;Q8CAQ8-5;E9QAY3;E9Q800;Q8CAQ8-3;E9QAY6	34;34;34;34;33;32;31;25;10;7;5;5	34;34;34;34;33;32;31;25;10;7;5;5	34;34;34;34;33;32;31;25;10;7;5;5	MICOS complex subunit Mic60	Immt	tr|E9QLA0|E9QLA0_MOUSE Uncharacterized protein OS=Mus musculus GN=Immt PE=4 SV=1;sp|Q8CAQ8-2|IMMT_MOUSE Isoform 2 of Mitochondrial inner membrane protein OS=Mus musculus GN=Immt;sp|Q8CAQ8|IMMT_MOUSE Mitochondrial inner membrane protein OS=Mus musculus GN=I	12	34	34	34	28	30	28	29	29	30	30	28	28	30	30	29	28	30	28	29	29	30	30	28	28	30	30	29	28	30	28	29	29	30	30	28	28	30	30	29	47.3	47.3
E9QLA6;Q6ZQ12-2;Q6ZQ12;F8WIG3;Q6ZQ12-1;A2ANB6;A2ANB7;A2ANB9	E9QLA6;Q6ZQ12-2;Q6ZQ12;F8WIG3;Q6ZQ12-1	13;13;13;11;11;5;2;1	13;13;13;11;11;5;2;1	13;13;13;11;11;5;2;1	Ninein-like protein	Ninl	tr|E9QLA6|E9QLA6_MOUSE Uncharacterized protein OS=Mus musculus GN=Ninl PE=4 SV=1;sp|Q6ZQ12-2|NINL_MOUSE Isoform 2 of Ninein-like protein OS=Mus musculus GN=Ninl;sp|Q6ZQ12|NINL_MOUSE Ninein-like protein OS=Mus musculus GN=Ninl PE=2 SV=3;tr|F8WIG3|F8WIG3_MOU	8	13	13	13	8	7	8	9	7	7	6	6	8	8	6	6	8	7	8	9	7	7	6	6	8	8	6	6	8	7	8	9	7	7	6	6	8	8	6	6	12.4	12.4
E9QLY6;Q8K284-2;Q8K284;Q8K284-3	E9QLY6;Q8K284-2;Q8K284	15;15;15;2	15;15;15;2	15;15;15;2	General transcription factor 3C polypeptide 1	Gtf3c1	tr|E9QLY6|E9QLY6_MOUSE Uncharacterized protein OS=Mus musculus GN=Gtf3c1 PE=4 SV=1;sp|Q8K284-2|TF3C1_MOUSE Isoform 2 of General transcription factor 3C polypeptide 1 OS=Mus musculus GN=Gtf3c1;sp|Q8K284|TF3C1_MOUSE General transcription factor 3C polypeptid	4	15	15	15	9	10	7	8	11	11	8	10	10	7	8	10	9	10	7	8	11	11	8	10	10	7	8	10	9	10	7	8	11	11	8	10	10	7	8	10	7.2	7.2
E9QMC1;P59242;E9Q611	E9QMC1;P59242;E9Q611	82;77;49	82;77;49	3;3;3	Cingulin	Cgn	tr|E9QMC1|E9QMC1_MOUSE Cingulin OS=Mus musculus GN=Cgn PE=4 SV=1;sp|P59242|CING_MOUSE Cingulin OS=Mus musculus GN=Cgn PE=1 SV=1;tr|E9Q611|E9Q611_MOUSE Uncharacterized protein OS=Mus musculus GN=Cgn PE=4 SV=1	3	82	82	3	76	76	77	78	75	75	78	78	78	80	77	79	76	76	77	78	75	75	78	78	78	80	77	79	3	3	3	3	2	2	2	3	3	3	3	3	66.2	66.2
E9QMF9;Q8BFV2;E9Q1N1;E9Q5V9;E9Q1H5	E9QMF9;Q8BFV2;E9Q1N1	6;6;4;2;2	6;6;4;2;2	6;6;4;2;2	PCI domain-containing protein 2	Pcid2	tr|E9QMF9|E9QMF9_MOUSE PCI domain-containing 2 OS=Mus musculus GN=Pcid2 PE=4 SV=1;sp|Q8BFV2|PCID2_MOUSE PCI domain-containing protein 2 OS=Mus musculus GN=Pcid2 PE=2 SV=1;tr|E9Q1N1|E9Q1N1_MOUSE PCI domain-containing 2 OS=Mus musculus GN=Pcid2 PE=4 SV=1	5	6	6	6	4	3	5	6	5	5	3	3	4	6	4	5	4	3	5	6	5	5	3	3	4	6	4	5	4	3	5	6	5	5	3	3	4	6	4	5	15.5	15.5
E9QMJ2;Q75NR7;Q75NR7-2	E9QMJ2;Q75NR7;Q75NR7-2	11;11;11	11;11;11	11;11;11	ATP-dependent DNA helicase Q4	Recql4	tr|E9QMJ2|E9QMJ2_MOUSE Uncharacterized protein OS=Mus musculus GN=Recql4 PE=4 SV=1;sp|Q75NR7|RECQ4_MOUSE ATP-dependent DNA helicase Q4 OS=Mus musculus GN=Recql4 PE=2 SV=2;sp|Q75NR7-2|RECQ4_MOUSE Isoform 2 of ATP-dependent DNA helicase Q4 OS=Mus musculus GN	3	11	11	11	8	8	8	8	7	7	7	6	8	5	7	6	8	8	8	8	7	7	7	6	8	5	7	6	8	8	8	8	7	7	7	6	8	5	7	6	10.7	10.7
E9QML5;F8WGM9;Q61464-4;Q61464;E9QKZ8;E9QKZ7;Q61464-7;Q61464-5;Q61464-2;E9Q1G5;Q61464-3	E9QML5;F8WGM9;Q61464-4;Q61464;E9QKZ8;E9QKZ7;Q61464-7;Q61464-5;Q61464-2;E9Q1G5	42;42;41;41;36;36;36;36;35;29;15	42;42;41;41;36;36;36;36;35;29;15	42;42;41;41;36;36;36;36;35;29;15	Zinc finger protein 638	Zfml;Znf638	tr|E9QML5|E9QML5_MOUSE Uncharacterized protein OS=Mus musculus GN=Zfml PE=4 SV=1;tr|F8WGM9|F8WGM9_MOUSE Uncharacterized protein OS=Mus musculus GN=Zfml PE=4 SV=1;sp|Q61464-4|ZN638_MOUSE Isoform 4 of Zinc finger protein 638 OS=Mus musculus GN=Znf638;sp|Q614	11	42	42	42	40	42	32	31	37	35	37	37	36	30	40	40	40	42	32	31	37	35	37	37	36	30	40	40	40	42	32	31	37	35	37	37	36	30	40	40	27	27
E9QMM2;Q9DA97	E9QMM2;Q9DA97	12;11	11;10	11;10	Septin-14	2024-09-14	tr|E9QMM2|E9QMM2_MOUSE Uncharacterized protein OS=Mus musculus GN=Sept14 PE=3 SV=1;sp|Q9DA97|SEP14_MOUSE Septin-14 OS=Mus musculus GN=Sept14 PE=2 SV=2	2	12	11	11	10	11	10	11	11	11	12	12	11	11	12	12	9	10	9	10	10	10	11	11	10	10	11	11	9	10	9	10	10	10	11	11	10	10	11	11	32.3	30.2
E9QMQ3;Q99KW3-1;Q99KW3-4;Q99KW3;G5E8W1;Q99KW3-2	E9QMQ3;Q99KW3-1;Q99KW3-4;Q99KW3;G5E8W1;Q99KW3-2	4;4;4;4;3;3	3;3;3;3;2;3	3;3;3;3;2;3	TRIO and F-actin-binding protein	Triobp	tr|E9QMQ3|E9QMQ3_MOUSE TRIO and F-actin-binding protein OS=Mus musculus GN=Triobp PE=4 SV=1;sp|Q99KW3-1|TARA_MOUSE Isoform 1 of TRIO and F-actin-binding protein OS=Mus musculus GN=Triobp;sp|Q99KW3-4|TARA_MOUSE Isoform 4 of TRIO and F-actin-binding protein	6	4	3	3	3	1	4	3	4	4	2	2	3	3	3	3	2	1	3	3	3	3	2	2	3	3	3	2	2	1	3	3	3	3	2	2	3	3	3	2	6.9	5.4
E9QMR2;E9QMR3;E9Q1J1;F8VPN7;Q8BIK4;Q8BIK4-2;Q6PF84;Q8BIK4-3;A2AF65;A2AF67;A2AF47	E9QMR2;E9QMR3;E9Q1J1;F8VPN7;Q8BIK4;Q8BIK4-2;Q6PF84;Q8BIK4-3	7;6;6;6;6;6;4;4;1;1;1	7;6;6;6;6;6;4;4;1;1;1	7;6;6;6;6;6;4;4;1;1;1	Dedicator of cytokinesis protein 9	Dock9	tr|E9QMR2|E9QMR2_MOUSE Uncharacterized protein OS=Mus musculus GN=Dock9 PE=4 SV=1;tr|E9QMR3|E9QMR3_MOUSE Uncharacterized protein OS=Mus musculus GN=Dock9 PE=4 SV=1;tr|E9Q1J1|E9Q1J1_MOUSE Uncharacterized protein OS=Mus musculus GN=Dock9 PE=4 SV=1;tr|F8VPN7|	11	7	7	7	4	4	5	4	5	6	5	4	6	4	5	6	4	4	5	4	5	6	5	4	6	4	5	6	4	4	5	4	5	6	5	4	6	4	5	6	3.3	3.3
E9QMZ5;Q9QXS1-3;Q9QXS1-4;Q9QXS1-14;E9QLJ5;E9QQ00;E9QKX4;E9Q153;Q9QXS1-7;E9QK43;E9QL05;Q9QXS1-6;Q9QXS1-8;Q9QXS1-5;Q9QXS1-16;Q9QXS1-13;Q9QXS1-11;Q9QXS1-12;Q9QXS1-9;Q9QXS1-10;E9PY96;E9QK01;Q9QXS1-15;E9Q3W4;F6R059;E9Q9J6;E9PW24;Q8R0W0	E9QMZ5;Q9QXS1-3;Q9QXS1-4;Q9QXS1-14;E9QLJ5;E9QQ00;E9QKX4;E9Q153;Q9QXS1-7;E9QK43;E9QL05;Q9QXS1-6;Q9QXS1-8;Q9QXS1-5;Q9QXS1-16;Q9QXS1-13;Q9QXS1-11;Q9QXS1-12;Q9QXS1-9;Q9QXS1-10;E9PY96;E9QK01;Q9QXS1-15;E9Q3W4	278;278;276;276;276;276;276;276;276;276;276;276;276;276;276;276;276;276;276;276;276;274;274;273;102;32;29;2	278;278;276;276;276;276;276;276;276;276;276;276;276;276;276;276;276;276;276;276;276;274;274;273;102;32;29;2	2;2;0;0;0;0;0;0;0;0;0;0;0;0;0;0;0;0;0;0;0;0;0;0;0;0;0;0	Plectin	Plec	tr|E9QMZ5|E9QMZ5_MOUSE Uncharacterized protein OS=Mus musculus GN=Plec PE=4 SV=1;sp|Q9QXS1-3|PLEC_MOUSE Isoform PLEC-1A of Plectin OS=Mus musculus GN=Plec;sp|Q9QXS1-4|PLEC_MOUSE Isoform PLEC-1B,2A of Plectin OS=Mus musculus GN=Plec;sp|Q9QXS1-14|PLEC_MOUSE	28	278	278	2	243	242	241	247	238	241	251	247	251	235	251	246	243	242	241	247	238	241	251	247	251	235	251	246	2	2	1	1	2	2	1	2	2	1	2	2	64.7	64.7
E9QN08;Q80T06;P57776;D3YUQ9;Q91VK2;P57776-2;P57776-3;D3Z7N2;D3YZT9;F6ZFU0;D3YY68	E9QN08;Q80T06;P57776;D3YUQ9;Q91VK2;P57776-2;P57776-3;D3Z7N2;D3YZT9;F6ZFU0	5;5;5;4;4;4;4;3;3;3;2	5;5;5;4;4;4;4;3;3;3;2	5;5;5;4;4;4;4;3;3;3;2	Elongation factor 1-delta	Eef1d	tr|E9QN08|E9QN08_MOUSE Eukaryotic translation elongation factor 1 delta (guanine nucleotide exchange protein) (Fragment) OS=Mus musculus GN=Eef1d PE=3 SV=1;tr|Q80T06|Q80T06_MOUSE Uncharacterized protein OS=Mus musculus GN=Eef1d PE=2 SV=1;sp|P57776|EF1D_MOU	11	5	5	5	4	4	3	4	4	4	5	4	4	3	4	5	4	4	3	4	4	4	5	4	4	3	4	5	4	4	3	4	4	4	5	4	4	3	4	5	26.9	26.9
Q75WC0;E9QN13;P54099;D6RIP1;F6YLN2	Q75WC0;E9QN13;P54099	17;17;17;6;2	17;17;17;6;2	17;17;17;6;2	DNA polymerase subunit gamma-1	Polg	tr|Q75WC0|Q75WC0_MOUSE Polymerase (DNA directed), gamma OS=Mus musculus GN=Polg PE=2 SV=1;tr|E9QN13|E9QN13_MOUSE Uncharacterized protein OS=Mus musculus GN=Polg PE=3 SV=1;sp|P54099|DPOG1_MOUSE DNA polymerase subunit gamma-1 OS=Mus musculus GN=Polg PE=2 SV=	5	17	17	17	12	12	13	14	11	11	14	12	12	11	8	8	12	12	13	14	11	11	14	12	12	11	8	8	12	12	13	14	11	11	14	12	12	11	8	8	16.7	16.7
E9QN31;Q922K7	E9QN31;Q922K7	17;15	17;15	17;15	Probable 28S rRNA (cytosine-C(5))-methyltransferase	Nop2	tr|E9QN31|E9QN31_MOUSE Uncharacterized protein OS=Mus musculus GN=Nop2 PE=4 SV=1;sp|Q922K7|NOP2_MOUSE Putative ribosomal RNA methyltransferase NOP2 OS=Mus musculus GN=Nop2 PE=2 SV=1	2	17	17	17	16	16	16	15	15	13	15	14	15	15	16	14	16	16	16	15	15	13	15	14	15	15	16	14	16	16	16	15	15	13	15	14	15	15	16	14	23.2	23.2
E9QN52;Q91WK0-2;Q91WK0;E9Q9T1;G5E8E1;E9Q2D5;Q3UZ39-2;Q3UZ39	E9QN52;Q91WK0-2;Q91WK0	16;15;15;1;1;1;1;1	16;15;15;1;1;1;1;1	5;4;4;0;0;0;0;0	Leucine-rich repeat flightless-interacting protein 2	Lrrfip2	tr|E9QN52|E9QN52_MOUSE Leucine-rich repeat (in FLII)-interacting protein 2 OS=Mus musculus GN=Lrrfip2 PE=4 SV=1;sp|Q91WK0-2|LRRF2_MOUSE Isoform 2 of Leucine-rich repeat flightless-interacting protein 2 OS=Mus musculus GN=Lrrfip2;sp|Q91WK0|LRRF2_MOUSE Leuci	8	16	16	5	15	15	16	16	15	14	15	15	15	16	15	15	15	15	16	16	15	14	15	15	15	16	15	15	5	5	5	5	5	5	5	5	5	5	5	5	35.7	35.7
E9QNH3;Q91VH2	E9QNH3;Q91VH2	3;3	3;3	3;3	Sorting nexin-9	Snx9	tr|E9QNH3|E9QNH3_MOUSE Uncharacterized protein OS=Mus musculus GN=Snx9 PE=4 SV=1;sp|Q91VH2|SNX9_MOUSE Sorting nexin-9 OS=Mus musculus GN=Snx9 PE=1 SV=1	2	3	3	3	3	3	2	2	2	2	3	2	2	1	2	3	3	3	2	2	2	2	3	2	2	1	2	3	3	3	2	2	2	2	3	2	2	1	2	3	5.1	5.1
E9QNN1;O70133-2;O70133;O70133-3	E9QNN1;O70133-2;O70133;O70133-3	59;57;56;44	59;57;56;44	59;57;56;44	ATP-dependent RNA helicase A	Dhx9	tr|E9QNN1|E9QNN1_MOUSE Uncharacterized protein OS=Mus musculus GN=Dhx9 PE=4 SV=1;sp|O70133-2|DHX9_MOUSE Isoform 2 of ATP-dependent RNA helicase A OS=Mus musculus GN=Dhx9;sp|O70133|DHX9_MOUSE ATP-dependent RNA helicase A OS=Mus musculus GN=Dhx9 PE=1 SV=2;sp	4	59	59	59	50	49	49	48	51	51	47	47	50	54	52	50	50	49	49	48	51	51	47	47	50	54	52	50	50	49	49	48	51	51	47	47	50	54	52	50	46.6	46.6
P58501;E9QNN9;P58501-3;F6YY19;P58501-2	P58501;E9QNN9;P58501-3	20;20;13;7;7	20;20;13;7;7	20;20;13;7;7	PAX3- and PAX7-binding protein 1	Paxbp1	sp|P58501|GCFC1_MOUSE GC-rich sequence DNA-binding factor 1 OS=Mus musculus GN=Gcfc1 PE=1 SV=2;tr|E9QNN9|E9QNN9_MOUSE Uncharacterized protein OS=Mus musculus GN=Gcfc1 PE=4 SV=1;sp|P58501-3|GCFC1_MOUSE Isoform E of GC-rich sequence DNA-binding factor 1 OS=M	5	20	20	20	17	16	12	16	17	15	12	12	14	17	18	18	17	16	12	16	17	15	12	12	14	17	18	18	17	16	12	16	17	15	12	12	14	17	18	18	26.3	26.3
E9QNU1;Q8R2G4-8;E9Q7Q8;Q8R2G4;F6RER8;E9Q1U7;Q8R2G4-7;E9Q984;E9Q9Q8;E9Q8Z0;E9Q7Z7;E9Q630;F6W3A0;F6Z2C7	E9QNU1;Q8R2G4-8;E9Q7Q8;Q8R2G4;F6RER8;E9Q1U7;Q8R2G4-7;E9Q984;E9Q9Q8;E9Q8Z0;E9Q7Z7	8;8;7;7;6;5;5;4;4;4;4;3;3;2	8;8;7;7;6;5;5;4;4;4;4;3;3;2	8;8;7;7;6;5;5;4;4;4;4;3;3;2	Ecto-ADP-ribosyltransferase 3	Art3	tr|E9QNU1|E9QNU1_MOUSE Uncharacterized protein OS=Mus musculus GN=Art3 PE=4 SV=1;sp|Q8R2G4-8|NAR3_MOUSE Isoform 7 of Ecto-ADP-ribosyltransferase 3 OS=Mus musculus GN=Art3;tr|E9Q7Q8|E9Q7Q8_MOUSE Uncharacterized protein OS=Mus musculus GN=Art3 PE=4 SV=1;sp|Q	14	8	8	8	6	7	6	7	5	7	6	5	7	5	5	7	6	7	6	7	5	7	6	5	7	5	5	7	6	7	6	7	5	7	6	5	7	5	5	7	29.8	29.8
Q6PFR5;E9QP00;Q3TAP5	Q6PFR5;E9QP00;Q3TAP5	6;6;5	4;4;3	4;4;3	Transformer-2 protein homolog alpha	Tra2a	sp|Q6PFR5|TRA2A_MOUSE Transformer-2 protein homolog alpha OS=Mus musculus GN=Tra2a PE=1 SV=1;tr|E9QP00|E9QP00_MOUSE Uncharacterized protein OS=Mus musculus GN=Tra2a PE=4 SV=1;tr|Q3TAP5|Q3TAP5_MOUSE Uncharacterized protein OS=Mus musculus GN=Tra2a PE=2 SV=1	3	6	4	4	1	3	3	4	4	4	4	4	4	4	4	4	1	2	2	2	3	3	2	2	2	2	3	3	1	2	2	2	3	3	2	2	2	2	3	3	18.9	15.3
Q6ZWQ0;E9QP46;Q6DFZ2;Q6ZWQ0-3;F6W8R9;F7BX34;D3YVK9;Q6ZWN0;Q6ZWQ0-2;D3Z412;F6VTU3;D3Z2J8;F8WI20;Q6ZWR6-3;Q6ZWR6-2;D6RH38;A2AQL4;A2AQL5	Q6ZWQ0;E9QP46	251;251;87;73;66;23;12;12;10;4;3;2;2;2;2;2;1;1	251;251;87;73;66;23;12;12;10;4;3;2;2;2;2;2;1;1	249;249;85;71;64;21;12;12;10;3;3;2;0;0;0;2;1;1	Nesprin-2	Syne2	sp|Q6ZWQ0|SYNE2_MOUSE Nesprin-2 OS=Mus musculus GN=Syne2 PE=1 SV=2;tr|E9QP46|E9QP46_MOUSE Uncharacterized protein OS=Mus musculus GN=Syne2 PE=4 SV=1	18	251	251	249	220	208	211	207	218	219	210	213	220	209	228	222	220	208	211	207	218	219	210	213	220	209	228	222	218	206	209	205	216	217	208	211	218	207	226	220	43	43
E9QP97;F8VPL2;Q61194-2;Q61194	E9QP97;F8VPL2;Q61194-2;Q61194	4;4;4;4	4;4;4;4	4;4;4;4	Phosphatidylinositol 4-phosphate 3-kinase C2 domain-containing subunit alpha	Pik3c2a	tr|E9QP97|E9QP97_MOUSE Phosphatidylinositol 3-kinase, C2 domain-containing, alpha polypeptide OS=Mus musculus GN=Pik3c2a PE=4 SV=1;tr|F8VPL2|F8VPL2_MOUSE Phosphatidylinositol 3-kinase, C2 domain-containing, alpha polypeptide OS=Mus musculus GN=Pik3c2a PE=4	4	4	4	4	4	3	4	3	3	2	2	2	3	4	4	3	4	3	4	3	3	2	2	2	3	4	4	3	4	3	4	3	3	2	2	2	3	4	4	3	2.6	2.6
E9QPA6;P80317;B1AT05;Q61390	E9QPA6;P80317	8;8;1;1	8;8;1;1	8;8;1;1	T-complex protein 1 subunit zeta	Cct6a	tr|E9QPA6|E9QPA6_MOUSE Chaperonin-containing Tcp1, subunit 6a (zeta) OS=Mus musculus GN=Cct6a PE=3 SV=1;sp|P80317|TCPZ_MOUSE T-complex protein 1 subunit zeta OS=Mus musculus GN=Cct6a PE=1 SV=3	4	8	8	8	6	7	4	4	6	6	6	8	7	5	7	7	6	7	4	4	6	6	6	8	7	5	7	7	6	7	4	4	6	6	6	8	7	5	7	7	15.8	15.8
E9QPC6;Q5SV02;P70388-2;P70388;A8Y5I3;P70388-3;E9PUJ2;P70388-4	E9QPC6;Q5SV02;P70388-2;P70388	12;12;12;12;5;5;4;4	12;12;12;12;5;5;4;4	12;12;12;12;5;5;4;4	DNA repair protein RAD50	Rad50	tr|E9QPC6|E9QPC6_MOUSE Uncharacterized protein OS=Mus musculus GN=Rad50 PE=4 SV=1;tr|Q5SV02|Q5SV02_MOUSE RAD50 homolog (S. cerevisiae) OS=Mus musculus GN=Rad50 PE=2 SV=1;sp|P70388-2|RAD50_MOUSE Isoform 2 of DNA repair protein RAD50 OS=Mus musculus GN=Rad50	8	12	12	12	9	10	9	7	8	8	8	9	8	7	10	9	9	10	9	7	8	8	8	9	8	7	10	9	9	10	9	7	8	8	8	9	8	7	10	9	9.7	9.7
G5E8R3;E9QPD7;Q05920;E9PW11	G5E8R3;E9QPD7;Q05920;E9PW11	73;73;72;54	73;73;72;54	73;73;72;54	Pyruvate carboxylase;Pyruvate carboxylase, mitochondrial	Pcx;Pc	tr|G5E8R3|G5E8R3_MOUSE Pyruvate carboxylase OS=Mus musculus GN=Pcx PE=4 SV=1;tr|E9QPD7|E9QPD7_MOUSE Uncharacterized protein OS=Mus musculus GN=Pcx PE=4 SV=1;sp|Q05920|PYC_MOUSE Pyruvate carboxylase, mitochondrial OS=Mus musculus GN=Pc PE=1 SV=1;tr|E9PW11|E	4	73	73	73	71	70	68	69	67	68	71	70	71	66	71	70	71	70	68	69	67	68	71	70	71	66	71	70	71	70	68	69	67	68	71	70	71	66	71	70	72.5	72.5
E9QPI5;Q6A026	E9QPI5;Q6A026	8;8	4;4	4;4	Sister chromatid cohesion protein PDS5 homolog A	Pds5a	tr|E9QPI5|E9QPI5_MOUSE Uncharacterized protein OS=Mus musculus GN=Pds5a PE=4 SV=1;sp|Q6A026|PDS5A_MOUSE Sister chromatid cohesion protein PDS5 homolog A OS=Mus musculus GN=Pds5a PE=2 SV=3	2	8	4	4	6	6	6	5	7	7	5	5	5	6	6	6	3	3	3	2	4	4	2	2	2	3	3	4	3	3	3	2	4	4	2	2	2	3	3	4	6.3	3.2
E9QPT2;Q8K2Z4;Q8K2Z4-2	E9QPT2;Q8K2Z4;Q8K2Z4-2	5;5;5	5;5;5	5;5;5	Condensin complex subunit 1	Ncapd2	tr|E9QPT2|E9QPT2_MOUSE Condensin complex subunit 1 OS=Mus musculus GN=Ncapd2 PE=3 SV=1;sp|Q8K2Z4|CND1_MOUSE Condensin complex subunit 1 OS=Mus musculus GN=Ncapd2 PE=1 SV=2;sp|Q8K2Z4-2|CND1_MOUSE Isoform 2 of Condensin complex subunit 1 OS=Mus musculus GN=N	3	5	5	5	3	2	2	1	3	3	2	4	4	2	4	2	3	2	2	1	3	3	2	4	4	2	4	2	3	2	2	1	3	3	2	4	4	2	4	2	4.3	4.3
E9QPX1;P39061-2;P39061-1;P39061;D3Z5C2	E9QPX1;P39061-2;P39061-1;P39061	16;16;16;16;1	16;16;16;16;1	16;16;16;16;1	Collagen alpha-1(XVIII) chain;Endostatin	Col18a1	tr|E9QPX1|E9QPX1_MOUSE Uncharacterized protein OS=Mus musculus GN=Col18a1 PE=4 SV=1;sp|P39061-2|COIA1_MOUSE Isoform 3 of Collagen alpha-1(XVIII) chain OS=Mus musculus GN=Col18a1;sp|P39061-1|COIA1_MOUSE Isoform 2 of Collagen alpha-1(XVIII) chain OS=Mus musc	5	16	16	16	16	16	14	16	16	16	16	16	16	15	16	16	16	16	14	16	16	16	16	16	16	15	16	16	16	16	14	16	16	16	16	16	16	15	16	16	13.4	13.4
E9QPY6;P13705;E9Q8A8;Q3TTD3;Q8C9T6	E9QPY6;P13705	23;20;9;5;3	23;20;9;5;3	23;20;9;5;3	DNA mismatch repair protein Msh3	Msh3	tr|E9QPY6|E9QPY6_MOUSE Uncharacterized protein OS=Mus musculus GN=Msh3 PE=3 SV=1;sp|P13705|MSH3_MOUSE DNA mismatch repair protein Msh3 OS=Mus musculus GN=Msh3 PE=2 SV=3	5	23	23	23	20	18	17	17	18	19	20	20	16	18	19	21	20	18	17	17	18	19	20	20	16	18	19	21	20	18	17	17	18	19	20	20	16	18	19	21	24.9	24.9
Q6DIC0;F2Z4A9;E9QAB8	Q6DIC0;F2Z4A9;E9QAB8	29;29;28	14;14;14	14;14;14	Probable global transcription activator SNF2L2	Smarca2	sp|Q6DIC0|SMCA2_MOUSE Probable global transcription activator SNF2L2 OS=Mus musculus GN=Smarca2 PE=1 SV=1;tr|F2Z4A9|F2Z4A9_MOUSE SWI/SNF-related, matrix-associated, actin-dependent regulator of chromatin, subfamily a, member 2 OS=Mus musculus GN=Smarca2 PE	3	29	14	14	23	23	21	20	22	21	21	25	24	20	25	21	11	10	8	7	10	9	9	12	10	8	11	8	11	10	8	7	10	9	9	12	10	8	11	8	22.4	11.4
F5H8M6;P62270;G3UZW2;D3YWV7;F6YVP7	F5H8M6;P62270;G3UZW2	13;13;11;5;3	13;13;11;5;3	13;13;11;5;3	40S ribosomal protein S18	Rps18	tr|F5H8M6|F5H8M6_MOUSE Uncharacterized protein OS=Mus musculus GN=Gm10260 PE=3 SV=1;sp|P62270|RS18_MOUSE 40S ribosomal protein S18 OS=Mus musculus GN=Rps18 PE=1 SV=3;tr|G3UZW2|G3UZW2_MOUSE Uncharacterized protein OS=Mus musculus GN=Rps18 PE=3 SV=1	5	13	13	13	10	10	9	11	10	9	11	11	11	9	11	11	10	10	9	11	10	9	11	11	11	9	11	11	10	10	9	11	10	9	11	11	11	9	11	11	59.2	59.2
Q6ZQG1;F6PXL5;E9Q880	Q6ZQG1;F6PXL5	36;36;10	36;36;10	36;36;10		Nup205	tr|Q6ZQG1|Q6ZQG1_MOUSE MCG21756, isoform CRA_a (Fragment) OS=Mus musculus GN=Nup205 PE=2 SV=1;tr|F6PXL5|F6PXL5_MOUSE Uncharacterized protein (Fragment) OS=Mus musculus GN=Nup205 PE=4 SV=1	3	36	36	36	30	31	31	30	33	34	31	32	34	29	34	34	30	31	31	30	33	34	31	32	34	29	34	34	30	31	31	30	33	34	31	32	34	29	34	34	20	20
F6QH50;Q6P5B5;Q9WVR4;E9PVJ4;F7BNV1;F8WH60;F8WHA2;F6YLE3;F6R9D8;Q61584-2;Q61584-5;Q61584-6;Q61584-4;Q61584-7;Q61584-3;Q61584	F6QH50;Q6P5B5;Q9WVR4	5;5;3;2;2;2;2;2;2;2;2;2;2;2;2;2	4;4;2;1;1;1;1;1;1;1;1;1;1;1;1;1	4;4;2;1;1;1;1;1;1;1;1;1;1;1;1;1	Fragile X mental retardation syndrome-related protein 2	Fxr2	tr|F6QH50|F6QH50_MOUSE Uncharacterized protein (Fragment) OS=Mus musculus GN=Fxr2 PE=4 SV=1;tr|Q6P5B5|Q6P5B5_MOUSE Fragile X mental retardation, autosomal homolog 2 OS=Mus musculus GN=Fxr2 PE=2 SV=1;sp|Q9WVR4|FXR2_MOUSE Fragile X mental retardation syndrom	16	5	4	4	4	4	4	4	4	4	4	3	5	3	4	5	3	3	3	3	3	3	3	2	4	2	3	4	3	3	3	3	3	3	3	2	4	2	3	4	7.3	6.1
F6QL70;P47915;F6WZ54;D3Z1N9;D3YTZ1;G3UWG9;D3YU65;F6YH22;F6VZG1	F6QL70;P47915;F6WZ54;D3Z1N9;D3YTZ1;G3UWG9;D3YU65;F6YH22	4;4;3;3;3;3;3;2;1	4;4;3;3;3;3;3;2;1	4;4;3;3;3;3;3;2;1	60S ribosomal protein L29	Gm17669;Rpl29;Gm10709;Gm5218	tr|F6QL70|F6QL70_MOUSE Uncharacterized protein (Fragment) OS=Mus musculus GN=Gm17669 PE=4 SV=1;sp|P47915|RL29_MOUSE 60S ribosomal protein L29 OS=Mus musculus GN=Rpl29 PE=2 SV=2;tr|F6WZ54|F6WZ54_MOUSE Uncharacterized protein (Fragment) OS=Mus musculus GN=Rp	9	4	4	4	4	3	2	2	4	4	4	4	4	2	4	4	4	3	2	2	4	4	4	4	4	2	4	4	4	3	2	2	4	4	4	4	4	2	4	4	25.3	25.3
F6R3T1;E9Q4Y8	F6R3T1	3;1	3;1	3;1		8030474K03Rik	tr|F6R3T1|F6R3T1_MOUSE RIKEN cDNA 8030474K03 gene (Fragment) OS=Mus musculus GN=8030474K03Rik PE=4 SV=1	2	3	3	3	2	3	2	3	2	2	3	3	2	2	3	3	2	3	2	3	2	2	3	3	2	2	3	3	2	3	2	3	2	2	3	3	2	2	3	3	7.4	7.4
Q3UX37;F6S200;F7C583;F7CES2	Q3UX37;F6S200;F7C583	10;10;8;1	10;10;8;1	10;10;8;1		Plekhg1	tr|Q3UX37|Q3UX37_MOUSE Pleckstrin homology domain-containing, family G (with RhoGef domain) member 1 OS=Mus musculus GN=Plekhg1 PE=2 SV=1;tr|F6S200|F6S200_MOUSE Pleckstrin homology domain-containing, family G (with RhoGef domain) member 1 (Fragment) OS=Mus	4	10	10	10	6	6	5	8	5	4	8	5	6	8	6	5	6	6	5	8	5	4	8	5	6	8	6	5	6	6	5	8	5	4	8	5	6	8	6	5	7.6	7.6
F6SB69;Q921F4;Q921F4-4	F6SB69;Q921F4	3;3;1	3;3;1	3;3;1	Heterogeneous nuclear ribonucleoprotein L-like	Hnrnpll	tr|F6SB69|F6SB69_MOUSE Uncharacterized protein (Fragment) OS=Mus musculus GN=Hnrpll PE=4 SV=1;sp|Q921F4|HNRLL_MOUSE Heterogeneous nuclear ribonucleoprotein L-like OS=Mus musculus GN=Hnrpll PE=1 SV=3	3	3	3	3	2	1	1	1	2	2	2	1	1	2	1	3	2	1	1	1	2	2	2	1	1	2	1	3	2	1	1	1	2	2	2	1	1	2	1	3	5.3	5.3
F6SL65	F6SL65	13	2	2			tr|F6SL65|F6SL65_MOUSE Leucine-rich repeat (in FLII)-interacting protein 2 OS=Mus musculus GN=Lrrfip2 PE=4 SV=1	1	13	2	2	12	12	13	13	12	11	12	12	12	13	12	12	2	2	2	2	2	2	2	2	2	2	2	2	2	2	2	2	2	2	2	2	2	2	2	2	31.5	5.6
F6SVV1;P62082	F6SVV1;P62082	11;11	11;11	11;11	40S ribosomal protein S7	Gm9493;Rps7	tr|F6SVV1|F6SVV1_MOUSE Uncharacterized protein (Fragment) OS=Mus musculus GN=Gm9493 PE=4 SV=1;sp|P62082|RS7_MOUSE 40S ribosomal protein S7 OS=Mus musculus GN=Rps7 PE=2 SV=1	2	11	11	11	10	11	9	9	11	10	11	11	11	10	11	10	10	11	9	9	11	10	11	11	11	10	11	10	10	11	9	9	11	10	11	11	11	10	11	10	62	62
F6TJE4;Q921E6-3;Q921E6;Q921E6-2	F6TJE4;Q921E6-3;Q921E6;Q921E6-2	4;4;4;4	4;4;4;4	4;4;4;4	Polycomb protein EED	Eed	tr|F6TJE4|F6TJE4_MOUSE Uncharacterized protein (Fragment) OS=Mus musculus GN=Eed PE=4 SV=1;sp|Q921E6-3|EED_MOUSE Isoform 3 of Polycomb protein EED OS=Mus musculus GN=Eed;sp|Q921E6|EED_MOUSE Polycomb protein EED OS=Mus musculus GN=Eed PE=1 SV=1;sp|Q921E6-2|	4	4	4	4	3	3	2	2	3	4	3	3	3	2	3	4	3	3	2	2	3	4	3	3	3	2	3	4	3	3	2	2	3	4	3	3	3	2	3	4	8.2	8.2
F6TJZ4;P12970;D3Z3R0;D3YXT4;D3YVE6;D3YU93;F6YI27;F6U2H0;F6ZVW4;F6TIC7;F6VBB8;F6SSI5;F7AMA9	F6TJZ4;P12970;D3Z3R0;D3YXT4;D3YVE6;D3YU93;F6YI27;F6U2H0	17;17;16;16;16;13;11;11;8;7;6;3;1	17;17;16;16;16;13;11;11;8;7;6;3;1	17;17;16;16;16;13;11;11;8;7;6;3;1	60S ribosomal protein L7a	Rpl7a	tr|F6TJZ4|F6TJZ4_MOUSE Uncharacterized protein (Fragment) OS=Mus musculus GN=Rpl7a PE=4 SV=1;sp|P12970|RL7A_MOUSE 60S ribosomal protein L7a OS=Mus musculus GN=Rpl7a PE=2 SV=2;tr|D3Z3R0|D3Z3R0_MOUSE Uncharacterized protein OS=Mus musculus GN=Gm16477 PE=4 SV	13	17	17	17	17	17	17	17	16	16	17	17	17	17	17	17	17	17	17	17	16	16	17	17	17	17	17	17	17	17	17	17	16	16	17	17	17	17	17	17	55.6	55.6
F6TN59;O55098	F6TN59;O55098	3;3	3;3	3;3	Serine/threonine-protein kinase 10	Stk10	tr|F6TN59|F6TN59_MOUSE Uncharacterized protein (Fragment) OS=Mus musculus GN=Stk10 PE=4 SV=1;sp|O55098|STK10_MOUSE Serine/threonine-protein kinase 10 OS=Mus musculus GN=Stk10 PE=1 SV=2	2	3	3	3	2	3	3	2	2	1	2	2	2	1	3	3	2	3	3	2	2	1	2	2	2	1	3	3	2	3	3	2	2	1	2	2	2	1	3	3	3	3
F6U106;O88569;O88569-3;O88569-2	F6U106;O88569;O88569-3;O88569-2	17;17;16;16	17;17;16;16	16;16;15;15	Heterogeneous nuclear ribonucleoproteins A2/B1	Hnrnpa2b1	tr|F6U106|F6U106_MOUSE Uncharacterized protein (Fragment) OS=Mus musculus GN=Hnrnpa2b1 PE=4 SV=1;sp|O88569|ROA2_MOUSE Heterogeneous nuclear ribonucleoproteins A2/B1 OS=Mus musculus GN=Hnrnpa2b1 PE=1 SV=2;sp|O88569-3|ROA2_MOUSE Isoform 3 of Heterogeneous nu	4	17	17	16	15	11	13	14	15	16	15	14	15	15	17	16	15	11	13	14	15	16	15	14	15	15	17	16	15	11	13	14	15	16	15	14	15	15	16	16	50.6	50.6
F6UUQ1;Q9DB41-2;Q9DB41;E9PV90;E9PY45;Q9D6M3;E9Q6M6	F6UUQ1;Q9DB41-2;Q9DB41	5;5;5;2;2;2;1	5;5;5;2;2;2;1	5;5;5;2;2;2;1	Mitochondrial glutamate carrier 2	Slc25a18	tr|F6UUQ1|F6UUQ1_MOUSE Uncharacterized protein (Fragment) OS=Mus musculus GN=Slc25a18 PE=3 SV=1;sp|Q9DB41-2|GHC2_MOUSE Isoform 2 of Mitochondrial glutamate carrier 2 OS=Mus musculus GN=Slc25a18;sp|Q9DB41|GHC2_MOUSE Mitochondrial glutamate carrier 2 OS=Mus	7	5	5	5	5	5	2	3	5	4	3	3	5	3	5	5	5	5	2	3	5	4	3	3	5	3	5	5	5	5	2	3	5	4	3	3	5	3	5	5	15.4	15.4
F6VG80;Q3UGF1;Q3UGF1-3;Q3UGF1-2	F6VG80;Q3UGF1;Q3UGF1-3;Q3UGF1-2	3;3;2;2	3;3;2;2	3;3;2;2	WD repeat-containing protein 19	Wdr19	tr|F6VG80|F6VG80_MOUSE Uncharacterized protein (Fragment) OS=Mus musculus GN=Wdr19 PE=4 SV=1;sp|Q3UGF1|WDR19_MOUSE WD repeat-containing protein 19 OS=Mus musculus GN=Wdr19 PE=1 SV=1;sp|Q3UGF1-3|WDR19_MOUSE Isoform 3 of WD repeat-containing protein 19 OS=Mu	4	3	3	3	3	3	2	1	2	3	2	2	3	2	2	2	3	3	2	1	2	3	2	2	3	2	2	2	3	3	2	1	2	3	2	2	3	2	2	2	2.7	2.7
F6YY69;F6VW30;P68254-2;P68254	F6YY69;F6VW30;P68254-2;P68254	9;9;9;9	4;4;4;4	4;4;4;4	14-3-3 protein theta	Ywhaq	tr|F6YY69|F6YY69_MOUSE Tyrosine 3-monooxygenase/tryptophan 5-monooxygenase activation protein, theta polypeptide (Fragment) OS=Mus musculus GN=Ywhaq PE=4 SV=1;tr|F6VW30|F6VW30_MOUSE Tyrosine 3-monooxygenase/tryptophan 5-monooxygenase activation protein, th	4	9	4	4	8	8	8	7	8	9	7	6	5	8	9	9	3	3	3	2	3	4	2	1	0	3	4	4	3	3	3	2	3	4	2	1	0	3	4	4	28.4	16.1
F6VXG5;P22561-2;P22561-4;A2A405;A2A401;A2A400;G8JL30;F6Y2T6;P22561-3;P22561;P22561-6;P22561-5;A2A404;E9QKP0	F6VXG5;P22561-2;P22561-4;A2A405;A2A401;A2A400;G8JL30;F6Y2T6;P22561-3;P22561;P22561-6;P22561-5;A2A404;E9QKP0	5;5;5;4;4;4;4;4;4;4;4;4;3;3	5;5;5;4;4;4;4;4;4;4;4;4;3;3	5;5;5;4;4;4;4;4;4;4;4;4;3;3	Wilms tumor protein homolog	Wt1	tr|F6VXG5|F6VXG5_MOUSE Wilms tumor 1 homolog (Fragment) OS=Mus musculus GN=Wt1 PE=4 SV=1;sp|P22561-2|WT1_MOUSE Isoform 2 of Wilms tumor protein homolog OS=Mus musculus GN=Wt1;sp|P22561-4|WT1_MOUSE Isoform 4 of Wilms tumor protein homolog OS=Mus musculus GN	14	5	5	5	5	5	4	4	5	5	5	5	5	5	5	5	5	5	4	4	5	5	5	5	5	5	5	5	5	5	4	4	5	5	5	5	5	5	5	5	15.8	15.8
F6WIU1;Q8VDQ9	F6WIU1;Q8VDQ9	8;8	8;8	8;8	Protein KRI1 homolog	Kri1	tr|F6WIU1|F6WIU1_MOUSE Uncharacterized protein (Fragment) OS=Mus musculus GN=Kri1 PE=4 SV=1;sp|Q8VDQ9|KRI1_MOUSE Protein KRI1 homolog OS=Mus musculus GN=Kri1 PE=1 SV=2	2	8	8	8	6	8	8	7	7	6	7	7	8	6	7	5	6	8	8	7	7	6	7	7	8	6	7	5	6	8	8	7	7	6	7	7	8	6	7	5	12.4	12.4
F6XLC7;Q99K48;Q99K48-2	F6XLC7;Q99K48;Q99K48-2	11;11;7	10;10;6	10;10;6	Non-POU domain-containing octamer-binding protein	Nono	tr|F6XLC7|F6XLC7_MOUSE Uncharacterized protein (Fragment) OS=Mus musculus GN=Nono PE=4 SV=1;sp|Q99K48|NONO_MOUSE Non-POU domain-containing octamer-binding protein OS=Mus musculus GN=Nono PE=1 SV=3;sp|Q99K48-2|NONO_MOUSE Isoform 2 of Non-POU domain-containi	3	11	10	10	8	8	6	6	9	9	7	6	8	6	9	9	7	7	5	5	8	8	6	5	7	5	8	8	7	7	5	5	8	8	6	5	7	5	8	8	18.6	17.1
F6XQM2;Q9JIY0	F6XQM2;Q9JIY0	2;2	2;2	2;2	Pleckstrin homology domain-containing family O member 1	Plekho1	tr|F6XQM2|F6XQM2_MOUSE Pleckstrin homology domain-containing, family O member 1 (Fragment) OS=Mus musculus GN=Plekho1 PE=4 SV=1;sp|Q9JIY0|PKHO1_MOUSE Pleckstrin homology domain-containing family O member 1 OS=Mus musculus GN=Plekho1 PE=1 SV=1	2	2	2	2	2	2	2	2	2	2	2	2	2	2	2	2	2	2	2	2	2	2	2	2	2	2	2	2	2	2	2	2	2	2	2	2	2	2	2	2	7.4	7.4
F6XY56;Q8BI71	F6XY56;Q8BI71	8;8	8;8	8;8	Exocyst complex component 3-like protein	Exoc3l1	tr|F6XY56|F6XY56_MOUSE Uncharacterized protein (Fragment) OS=Mus musculus GN=Exoc3l PE=4 SV=1;sp|Q8BI71|EX3L1_MOUSE Exocyst complex component 3-like protein OS=Mus musculus GN=Exoc3l1 PE=1 SV=1	2	8	8	8	5	5	6	5	5	5	4	3	6	5	5	5	5	5	6	5	5	5	4	3	6	5	5	5	5	5	6	5	5	5	4	3	6	5	5	5	12.4	12.4
F6XYI9;P29037;Q91YM5;F8WJ67;Q6SJ95	F6XYI9;P29037;Q91YM5	7;7;5;3;3	7;7;5;3;3	7;7;5;3;3	TATA-box-binding protein	Tbp	tr|F6XYI9|F6XYI9_MOUSE TATA box-binding protein (Fragment) OS=Mus musculus GN=Tbp PE=3 SV=1;sp|P29037|TBP_MOUSE TATA-box-binding protein OS=Mus musculus GN=Tbp PE=1 SV=1;tr|Q91YM5|Q91YM5_MOUSE TATA box binding protein OS=Mus musculus GN=Tbp PE=2 SV=1	5	7	7	7	7	7	6	7	7	7	7	7	7	6	7	6	7	7	6	7	7	7	7	7	7	6	7	6	7	7	6	7	7	7	7	7	7	6	7	6	38.5	38.5
Q3UGI5;F6Z0H0;P97762	Q3UGI5;F6Z0H0;P97762	3;3;3	3;3;3	3;3;3	Retinitis pigmentosa 9 protein homolog	Rp9;rp9	tr|Q3UGI5|Q3UGI5_MOUSE Uncharacterized protein OS=Mus musculus GN=Rp9 PE=2 SV=1;tr|F6Z0H0|F6Z0H0_MOUSE Uncharacterized protein (Fragment) OS=Mus musculus GN=Rp9 PE=4 SV=1;sp|P97762|RP9_MOUSE Retinitis pigmentosa 9 protein homolog OS=Mus musculus GN=rp9 PE=	3	3	3	3	2	2	3	3	1	1	3	3	2	3	3	1	2	2	3	3	1	1	3	3	2	3	3	1	2	2	3	3	1	1	3	3	2	3	3	1	19.9	19.9
F6ZJB0;Q9JKF1;G3UW45;Q3UQP1;F8VQ29	F6ZJB0;Q9JKF1;G3UW45	16;16;16;1;1	16;16;16;1;1	15;15;15;0;0	Ras GTPase-activating-like protein IQGAP1	Iqgap1	tr|F6ZJB0|F6ZJB0_MOUSE IQ motif-containing GTPase-activating protein 1 OS=Mus musculus GN=Iqgap1 PE=4 SV=1;sp|Q9JKF1|IQGA1_MOUSE Ras GTPase-activating-like protein IQGAP1 OS=Mus musculus GN=Iqgap1 PE=1 SV=1;tr|G3UW45|G3UW45_MOUSE IQ motif containing GTPase	5	16	16	15	13	14	13	14	11	12	14	14	12	13	12	13	13	14	13	14	11	12	14	14	12	13	12	13	12	13	12	13	10	11	13	13	11	12	11	12	9.9	9.9
F6ZSC6;Q9QXX4	F6ZSC6;Q9QXX4	10;10	10;10	8;8	Calcium-binding mitochondrial carrier protein Aralar2	Slc25a13	tr|F6ZSC6|F6ZSC6_MOUSE Uncharacterized protein (Fragment) OS=Mus musculus GN=Slc25a13 PE=3 SV=1;sp|Q9QXX4|CMC2_MOUSE Calcium-binding mitochondrial carrier protein Aralar2 OS=Mus musculus GN=Slc25a13 PE=1 SV=1	2	10	10	8	8	7	6	7	9	8	9	5	8	8	8	10	8	7	6	7	9	8	9	5	8	8	8	10	6	6	5	5	7	6	7	4	6	6	6	8	17	17
P63276;F7BBI3;D3Z173	P63276;F7BBI3	8;8;3	8;8;3	8;8;3	40S ribosomal protein S17	Rps17	sp|P63276|RS17_MOUSE 40S ribosomal protein S17 OS=Mus musculus GN=Rps17 PE=1 SV=2;tr|F7BBI3|F7BBI3_MOUSE Uncharacterized protein (Fragment) OS=Mus musculus GN=Rps17 PE=3 SV=1	3	8	8	8	8	8	7	8	7	8	7	7	8	8	7	7	8	8	7	8	7	8	7	7	8	8	7	7	8	8	7	8	7	8	7	7	8	8	7	7	59.3	59.3
F7BGY9;E9PZM7	F7BGY9;E9PZM7	9;8	9;8	9;8		Scaf11	tr|F7BGY9|F7BGY9_MOUSE Uncharacterized protein (Fragment) OS=Mus musculus GN=Scaf11 PE=4 SV=1;tr|E9PZM7|E9PZM7_MOUSE Uncharacterized protein OS=Mus musculus GN=Scaf11 PE=4 SV=1	2	9	9	9	7	6	8	8	8	7	7	7	6	7	7	6	7	6	8	8	8	7	7	7	6	7	7	6	7	6	8	8	8	7	7	7	6	7	7	6	7.6	7.6
F8VPM4;Q00PI9	F8VPM4;Q00PI9	32;31	32;31	32;31	Heterogeneous nuclear ribonucleoprotein U-like protein 2	Hnrnpul2	tr|F8VPM4|F8VPM4_MOUSE Uncharacterized protein OS=Mus musculus GN=Hnrnpul2 PE=4 SV=1;sp|Q00PI9|HNRL2_MOUSE Heterogeneous nuclear ribonucleoprotein U-like protein 2 OS=Mus musculus GN=Hnrnpul2 PE=1 SV=1	2	32	32	32	29	30	26	26	30	27	29	27	30	26	29	29	29	30	26	26	30	27	29	27	30	26	29	29	29	30	26	26	30	27	29	27	30	26	29	29	37.9	37.9
F8VPS6;E9Q7C3;E9PZ82;E0CZA7	F8VPS6;E9Q7C3	13;12;6;2	13;12;6;2	13;12;6;2		Plekhg4	tr|F8VPS6|F8VPS6_MOUSE Pleckstrin homology domain-containing, family G (with RhoGef domain) member 4 OS=Mus musculus GN=Plekhg4 PE=4 SV=1;tr|E9Q7C3|E9Q7C3_MOUSE Pleckstrin homology domain-containing, family G (with RhoGef domain) member 4 OS=Mus musculus G	4	13	13	13	9	5	7	7	8	11	7	8	9	7	10	10	9	5	7	7	8	11	7	8	9	7	10	10	9	5	7	7	8	11	7	8	9	7	10	10	14.7	14.7
F8VPU2;E9Q805	F8VPU2	25;9	25;9	25;9	FERM, RhoGEF and pleckstrin domain-containing protein 1	Farp1	tr|F8VPU2|F8VPU2_MOUSE Uncharacterized protein OS=Mus musculus GN=Farp1 PE=4 SV=1	2	25	25	25	20	20	16	15	17	20	18	22	23	18	24	20	20	20	16	15	17	20	18	22	23	18	24	20	20	20	16	15	17	20	18	22	23	18	24	20	28.2	28.2
F8VPY2;Q8C092	F8VPY2;Q8C092	7;7	7;7	7;7	Transcription initiation factor TFIID subunit 5	Taf5	tr|F8VPY2|F8VPY2_MOUSE TAF5 RNA polymerase II, TATA box-binding protein (TBP)-associated factor OS=Mus musculus GN=Taf5 PE=4 SV=1;sp|Q8C092|TAF5_MOUSE Transcription initiation factor TFIID subunit 5 OS=Mus musculus GN=Taf5 PE=2 SV=1	2	7	7	7	5	6	3	4	6	6	6	3	5	3	6	6	5	6	3	4	6	6	6	3	5	3	6	6	5	6	3	4	6	6	6	3	5	3	6	6	11.7	11.7
F8VPZ5	F8VPZ5	2	2	2		Ercc6	tr|F8VPZ5|F8VPZ5_MOUSE Uncharacterized protein OS=Mus musculus GN=Ercc6 PE=4 SV=1	1	2	2	2	1	2	0	0	2	2	1	2	2	0	2	2	1	2	0	0	2	2	1	2	2	0	2	2	1	2	0	0	2	2	1	2	2	0	2	2	1.1	1.1
F8VQB6;E9Q5G1;D3YXU7;D3YXW4;D3YZ13;F6UVU0;D3Z2E0;D3Z0V4;D3Z2P4	F8VQB6;E9Q5G1	45;26;22;8;7;7;3;3;2	44;25;21;7;6;6;3;2;2	44;25;21;7;6;6;3;2;2	Unconventional myosin-X	Myo10	sp|F8VQB6|MYO10_MOUSE Unconventionnal myosin-X OS=Mus musculus GN=Myo10 PE=1 SV=1;tr|E9Q5G1|E9Q5G1_MOUSE Uncharacterized protein OS=Mus musculus GN=Myo10 PE=4 SV=1	9	45	44	44	37	35	37	35	36	39	37	37	37	35	38	40	36	34	36	34	35	38	36	36	36	34	37	39	36	34	36	34	35	38	36	36	36	34	37	39	27.2	26.9
F8VQC1;E9Q740	F8VQC1;E9Q740	12;11	12;11	12;11	Signal recognition particle subunit SRP72	Srp72	tr|F8VQC1|F8VQC1_MOUSE Uncharacterized protein OS=Mus musculus GN=Srp72 PE=4 SV=1;tr|E9Q740|E9Q740_MOUSE Uncharacterized protein OS=Mus musculus GN=Srp72 PE=4 SV=1	2	12	12	12	10	11	11	10	12	10	12	11	10	9	9	11	10	11	11	10	12	10	12	11	10	9	9	11	10	11	11	10	12	10	12	11	10	9	9	11	19.7	19.7
F8VQE9;Q8VHH5;E9QKY0;Q8VHH5-2	F8VQE9;Q8VHH5;E9QKY0;Q8VHH5-2	6;6;5;5	6;6;5;5	4;4;3;3	Arf-GAP with GTPase, ANK repeat and PH domain-containing protein 3	Agap3	tr|F8VQE9|F8VQE9_MOUSE Uncharacterized protein OS=Mus musculus GN=Agap3 PE=4 SV=1;sp|Q8VHH5|AGAP3_MOUSE Arf-GAP with GTPase, ANK repeat and PH domain-containing protein 3 OS=Mus musculus GN=Agap3 PE=1 SV=1;tr|E9QKY0|E9QKY0_MOUSE Uncharacterized protein OS=	4	6	6	4	6	6	5	4	5	4	6	6	6	5	6	6	6	6	5	4	5	4	6	6	6	5	6	6	4	4	3	3	3	3	4	4	4	3	4	4	6.5	6.5
F8VQF9;Q3TLI0	F8VQF9;Q3TLI0	16;15	16;15	16;15	Trafficking protein particle complex subunit 10	Trappc10	tr|F8VQF9|F8VQF9_MOUSE Uncharacterized protein OS=Mus musculus GN=Trappc10 PE=4 SV=1;sp|Q3TLI0|TPC10_MOUSE Trafficking protein particle complex subunit 10 OS=Mus musculus GN=Trappc10 PE=2 SV=2	2	16	16	16	12	12	10	9	11	12	14	14	12	8	12	11	12	12	10	9	11	12	14	14	12	8	12	11	12	12	10	9	11	12	14	14	12	8	12	11	15.7	15.7
F8WGD1;P46061;E9Q757;E9Q2J7	F8WGD1;P46061;E9Q757;E9Q2J7	8;8;7;6	8;8;7;6	8;8;7;6	Ran GTPase-activating protein 1	Rangap1	tr|F8WGD1|F8WGD1_MOUSE RAN GTPase-activating protein 1 OS=Mus musculus GN=Rangap1 PE=4 SV=1;sp|P46061|RAGP1_MOUSE Ran GTPase-activating protein 1 OS=Mus musculus GN=Rangap1 PE=1 SV=2;tr|E9Q757|E9Q757_MOUSE RAN GTPase-activating protein 1 OS=Mus musculus GN	4	8	8	8	7	7	5	6	5	6	6	7	7	5	7	5	7	7	5	6	5	6	6	7	7	5	7	5	7	7	5	6	5	6	6	7	7	5	7	5	12.5	12.5
F8WGQ6;Q9WUU9	F8WGQ6;Q9WUU9	20;20	20;20	20;20	Germinal-center associated nuclear protein	Mcm3ap	tr|F8WGQ6|F8WGQ6_MOUSE Minichromosome maintenance deficient 3 (S. cerevisiae)-associated protein OS=Mus musculus GN=Mcm3ap PE=4 SV=1;sp|Q9WUU9|MCM3A_MOUSE 80 kDa MCM3-associated protein OS=Mus musculus GN=Mcm3ap PE=2 SV=2	2	20	20	20	16	16	15	14	15	14	15	15	16	14	16	15	16	16	15	14	15	14	15	15	16	14	16	15	16	16	15	14	15	14	15	15	16	14	16	15	13	13
F8WHZ9;F8WGR0;Q9QYC0-2;Q9QYC0;E9Q1K3;F6RDR0;D3Z0T1;F6V4G5;Q9QYB8-2;Q9QYB8	F8WHZ9;F8WGR0;Q9QYC0-2;Q9QYC0;E9Q1K3	15;15;15;15;14;6;4;2;1;1	15;15;15;15;14;6;4;2;1;1	15;15;15;15;14;6;4;2;1;1	Alpha-adducin	Add1	tr|F8WHZ9|F8WHZ9_MOUSE Uncharacterized protein OS=Mus musculus GN=Add1 PE=4 SV=1;tr|F8WGR0|F8WGR0_MOUSE Uncharacterized protein OS=Mus musculus GN=Add1 PE=4 SV=1;sp|Q9QYC0-2|ADDA_MOUSE Isoform 2 of Alpha-adducin OS=Mus musculus GN=Add1;sp|Q9QYC0|ADDA_MOUSE	10	15	15	15	13	11	12	13	12	12	12	13	14	13	14	13	13	11	12	13	12	12	12	13	14	13	14	13	13	11	12	13	12	12	12	13	14	13	14	13	28.9	28.9
F8WGT0;P26039;A2AIM2;F6SX70	F8WGT0;P26039	15;15;2;1	15;15;2;1	12;12;2;1	Talin-1	Tln1	tr|F8WGT0|F8WGT0_MOUSE Uncharacterized protein (Fragment) OS=Mus musculus GN=Tln1 PE=4 SV=1;sp|P26039|TLN1_MOUSE Talin-1 OS=Mus musculus GN=Tln1 PE=1 SV=2	4	15	15	12	11	10	9	8	13	14	11	11	11	6	13	14	11	10	9	8	13	14	11	11	11	6	13	14	9	9	7	6	11	12	8	9	9	5	10	12	7.3	7.3
F8WGU1;Q99KG3-2;Q99KG3-3;Q99KG3	F8WGU1;Q99KG3-2;Q99KG3-3;Q99KG3	9;9;9;9	8;8;8;8	7;7;7;7	RNA-binding protein 10	Rbm10	tr|F8WGU1|F8WGU1_MOUSE RNA-binding motif protein 10 OS=Mus musculus GN=Rbm10 PE=4 SV=1;sp|Q99KG3-2|RBM10_MOUSE Isoform 2 of RNA-binding protein 10 OS=Mus musculus GN=Rbm10;sp|Q99KG3-3|RBM10_MOUSE Isoform 3 of RNA-binding protein 10 OS=Mus musculus GN=Rbm10	4	9	8	7	5	6	6	7	8	6	6	6	7	6	9	6	4	6	5	6	7	5	5	5	6	5	8	5	3	5	5	5	6	4	4	4	5	4	7	4	12.5	11.7
F8WGW3;Q497V5;Q497V5-2;Q8CHZ0;B7ZWI4;B7ZWI7	F8WGW3;Q497V5;Q497V5-2	30;29;24;11;9;8	30;29;24;11;9;8	30;29;24;11;9;8	S1 RNA-binding domain-containing protein 1	Srbd1	tr|F8WGW3|F8WGW3_MOUSE S1 RNA-binding domain 1 OS=Mus musculus GN=Srbd1 PE=4 SV=1;sp|Q497V5|SRBD1_MOUSE S1 RNA-binding domain-containing protein 1 OS=Mus musculus GN=Srbd1 PE=1 SV=2;sp|Q497V5-2|SRBD1_MOUSE Isoform 2 of S1 RNA-binding domain-containing prot	6	30	30	30	23	25	27	26	21	23	24	27	25	25	26	22	23	25	27	26	21	23	24	27	25	25	26	22	23	25	27	26	21	23	24	27	25	25	26	22	34.7	34.7
F8WH45;Q8BMJ2	F8WH45;Q8BMJ2	19;19	19;19	19;19	Leucine--tRNA ligase, cytoplasmic	Lars	tr|F8WH45|F8WH45_MOUSE Uncharacterized protein (Fragment) OS=Mus musculus GN=Lars PE=3 SV=1;sp|Q8BMJ2|SYLC_MOUSE Leucine--tRNA ligase, cytoplasmic OS=Mus musculus GN=Lars PE=2 SV=2	2	19	19	19	16	14	18	17	10	12	17	15	16	15	14	12	16	14	18	17	10	12	17	15	16	15	14	12	16	14	18	17	10	12	17	15	16	15	14	12	17.8	17.8
F8WH59;Q8BL97-3;Q8BL97-4;Q8BL97-2;Q8BL97	F8WH59;Q8BL97-3;Q8BL97-4;Q8BL97-2;Q8BL97	10;10;10;10;10	10;10;10;10;10	9;9;9;9;9	Serine/arginine-rich splicing factor 7	Srsf7	tr|F8WH59|F8WH59_MOUSE Serine/arginine-rich-splicing factor 7 OS=Mus musculus GN=Srsf7 PE=4 SV=1;sp|Q8BL97-3|SRSF7_MOUSE Isoform 3 of Serine/arginine-rich splicing factor 7 OS=Mus musculus GN=Srsf7;sp|Q8BL97-4|SRSF7_MOUSE Isoform 4 of Serine/arginine-rich	5	10	10	9	9	9	6	6	10	10	8	7	8	6	10	9	9	9	6	6	10	10	8	7	8	6	10	9	8	8	5	5	9	9	7	6	7	5	9	8	31.6	31.6
F8WH86;P62869	F8WH86;P62869	4;4	4;4	4;4	Transcription elongation factor B polypeptide 2	Tceb2	tr|F8WH86|F8WH86_MOUSE Uncharacterized protein (Fragment) OS=Mus musculus GN=Tceb2 PE=4 SV=1;sp|P62869|ELOB_MOUSE Transcription elongation factor B polypeptide 2 OS=Mus musculus GN=Tceb2 PE=1 SV=1	2	4	4	4	4	4	2	3	3	3	3	4	4	2	4	3	4	4	2	3	3	3	3	4	4	2	4	3	4	4	2	3	3	3	3	4	4	2	4	3	28	28
F8WHJ9;Q9CTN5;D3Z202;D3YUI5;D3YZ78;Q9CTN5-2	F8WHJ9;Q9CTN5;D3Z202;D3YUI5;D3YZ78;Q9CTN5-2	2;2;1;1;1;1	2;2;1;1;1;1	2;2;1;1;1;1	Protein SIX6OS1	4930447C04Rik;Six6os1	tr|F8WHJ9|F8WHJ9_MOUSE Uncharacterized protein OS=Mus musculus GN=4930447C04Rik PE=4 SV=1;sp|Q9CTN5|S6OS1_MOUSE Protein SIX6OS1 OS=Mus musculus GN=Six6os1 PE=2 SV=2;tr|D3Z202|D3Z202_MOUSE Uncharacterized protein OS=Mus musculus GN=4930447C04Rik PE=4 SV=1;t	6	2	2	2	2	2	2	1	2	2	2	2	2	1	2	2	2	2	2	1	2	2	2	2	2	1	2	2	2	2	2	1	2	2	2	2	2	1	2	2	3.3	3.3
F8WHR6;Q569Z5-2;Q569Z5;F8WIZ2	F8WHR6;Q569Z5-2;Q569Z5	19;19;19;1	19;19;19;1	19;19;19;1	Probable ATP-dependent RNA helicase DDX46	Ddx46	tr|F8WHR6|F8WHR6_MOUSE Uncharacterized protein OS=Mus musculus GN=Ddx46 PE=4 SV=1;sp|Q569Z5-2|DDX46_MOUSE Isoform 2 of Probable ATP-dependent RNA helicase DDX46 OS=Mus musculus GN=Ddx46;sp|Q569Z5|DDX46_MOUSE Probable ATP-dependent RNA helicase DDX46 OS=Mus	4	19	19	19	16	16	14	17	15	15	16	17	16	15	16	15	16	16	14	17	15	15	16	17	16	15	16	15	16	16	14	17	15	15	16	17	16	15	16	15	19.7	19.7
F8WHU5;Q4VA53;Q4VA53-3;Q4VA53-2	F8WHU5;Q4VA53;Q4VA53-3	13;13;13;6	13;13;13;6	9;9;9;6	Sister chromatid cohesion protein PDS5 homolog B	Pds5b	tr|F8WHU5|F8WHU5_MOUSE Uncharacterized protein OS=Mus musculus GN=Pds5b PE=4 SV=1;sp|Q4VA53|PDS5B_MOUSE Sister chromatid cohesion protein PDS5 homolog B OS=Mus musculus GN=Pds5b PE=1 SV=1;sp|Q4VA53-3|PDS5B_MOUSE Isoform 3 of Sister chromatid cohesion prote	4	13	13	9	12	10	10	11	12	12	11	12	12	10	12	11	12	10	10	11	12	12	11	12	12	10	12	11	9	7	7	8	9	9	8	9	9	7	9	9	11.2	11.2
F8WHU7;Q9D3E6;F6XQW1;D6REF2	F8WHU7;Q9D3E6;F6XQW1;D6REF2	10;10;6;5	10;10;6;5	7;7;5;3	Cohesin subunit SA-1	Stag1	tr|F8WHU7|F8WHU7_MOUSE Uncharacterized protein OS=Mus musculus GN=Stag1 PE=4 SV=1;sp|Q9D3E6|STAG1_MOUSE Cohesin subunit SA-1 OS=Mus musculus GN=Stag1 PE=1 SV=3;tr|F6XQW1|F6XQW1_MOUSE Stromal antigen 1 (Fragment) OS=Mus musculus GN=Stag1 PE=4 SV=1;tr|D6REF2	4	10	10	7	8	7	5	5	9	8	7	8	8	5	8	7	8	7	5	5	9	8	7	8	8	5	8	7	5	5	2	2	6	5	4	6	6	2	6	4	7.7	7.7
F8WI18;P70182;F8WIX5;D3YUY3;F8WIX4;P70182-2;F8WHW6;O70161-2;O70161-3;O70161	F8WI18;P70182;F8WIX5;D3YUY3;F8WIX4;P70182-2	19;19;19;16;13;13;3;3;3;3	19;19;19;16;13;13;3;3;3;3	16;16;16;13;11;11;1;1;1;1	Phosphatidylinositol 4-phosphate 5-kinase type-1 alpha	Pip5k1a	tr|F8WI18|F8WI18_MOUSE Uncharacterized protein OS=Mus musculus GN=Pip5k1a PE=4 SV=1;sp|P70182|PI51A_MOUSE Phosphatidylinositol-4-phosphate 5-kinase type-1 alpha OS=Mus musculus GN=Pip5k1a PE=1 SV=2;tr|F8WIX5|F8WIX5_MOUSE Uncharacterized protein OS=Mus musc	10	19	19	16	18	17	16	12	16	15	16	16	16	12	16	15	18	17	16	12	16	15	16	16	16	12	16	15	15	14	14	10	13	12	13	13	13	10	13	12	34.7	34.7
F8WI94;O55143-2;O55143;Q8R429;B1ATS4;B1ATS5;E9Q559;Q64518-2;Q64518-3;Q64518	F8WI94;O55143-2;O55143	20;20;20;9;4;4;4;4;4;4	20;20;20;9;4;4;4;4;4;4	20;20;20;9;4;4;4;4;4;4	Sarcoplasmic/endoplasmic reticulum calcium ATPase 2	Atp2a2	tr|F8WI94|F8WI94_MOUSE ATPase, Ca++-transporting, cardiac muscle, slow twitch 2 OS=Mus musculus GN=Atp2a2 PE=3 SV=1;sp|O55143-2|AT2A2_MOUSE Isoform SERCA2A of Sarcoplasmic/endoplasmic reticulum calcium ATPase 2 OS=Mus musculus GN=Atp2a2;sp|O55143|AT2A2_MOU	10	20	20	20	13	10	10	12	13	13	13	14	15	13	14	10	13	10	10	12	13	13	13	14	15	13	14	10	13	10	10	12	13	13	13	14	15	13	14	10	18.7	18.7
F8WID1;Q8VEG4	F8WID1;Q8VEG4	6;6	6;6	6;6	Exonuclease 3-5 domain-containing protein 2	Exd2	tr|F8WID1|F8WID1_MOUSE Exonuclease 3-5 domain-containing 2 OS=Mus musculus GN=Exd2 PE=4 SV=1;sp|Q8VEG4|EXD2_MOUSE Exonuclease 3-5 domain-containing protein 2 OS=Mus musculus GN=Exd2 PE=2 SV=1	2	6	6	6	3	4	5	5	4	4	4	4	4	5	4	4	3	4	5	5	4	4	4	4	4	5	4	4	3	4	5	5	4	4	4	4	4	5	4	4	12	12
F8WIL7;Q8K4L0	F8WIL7;Q8K4L0	6;6	6;6	6;6	ATP-dependent RNA helicase DDX54	Ddx54	tr|F8WIL7|F8WIL7_MOUSE Uncharacterized protein OS=Mus musculus GN=Ddx54 PE=3 SV=1;sp|Q8K4L0|DDX54_MOUSE ATP-dependent RNA helicase DDX54 OS=Mus musculus GN=Ddx54 PE=1 SV=1	2	6	6	6	4	4	4	4	2	4	4	4	4	3	4	4	4	4	4	4	2	4	4	4	4	3	4	4	4	4	4	4	2	4	4	4	4	3	4	4	7.3	7.3
F8WIT2;P14824	F8WIT2;P14824	6;6	6;6	6;6	Annexin;Annexin A6	Anxa6	tr|F8WIT2|F8WIT2_MOUSE Annexin OS=Mus musculus GN=Anxa6 PE=3 SV=1;sp|P14824|ANXA6_MOUSE Annexin A6 OS=Mus musculus GN=Anxa6 PE=1 SV=3	2	6	6	6	4	3	2	4	3	4	3	4	3	4	5	5	4	3	2	4	3	4	3	4	3	4	5	5	4	3	2	4	3	4	3	4	3	4	5	5	10.2	10.2
G3UZZ3;Q3T9X3;Q3TCR7;F8WIV5;G3X9G4;P39054-2;P39054;E9QMG2;P39053-5;P39053-3;P39053-2;P39053-6;P39053-4;P39053;G3UXX2;Q91Z39	G3UZZ3;Q3T9X3;Q3TCR7;F8WIV5;G3X9G4;P39054-2;P39054	7;7;7;7;7;7;7;3;3;3;3;3;3;3;2;1	7;7;7;7;7;7;7;3;3;3;3;3;3;3;2;1	5;5;5;5;5;5;5;2;2;2;2;2;2;2;2;1	Dynamin-2	Dnm2	tr|G3UZZ3|G3UZZ3_MOUSE Dynamin 2 (Fragment) OS=Mus musculus GN=Dnm2 PE=3 SV=1;tr|Q3T9X3|Q3T9X3_MOUSE Uncharacterized protein OS=Mus musculus GN=Dnm2 PE=2 SV=1;tr|Q3TCR7|Q3TCR7_MOUSE Uncharacterized protein OS=Mus musculus GN=Dnm2 PE=2 SV=1;tr|F8WIV5|F8WIV5	16	7	7	5	5	5	4	4	6	6	4	5	5	4	7	7	5	5	4	4	6	6	4	5	5	4	7	7	4	4	3	3	5	5	3	4	4	3	5	5	9.3	9.3
F8WIX8;Q64523;Q6GSS7	F8WIX8;Q64523;Q6GSS7	10;10;10	6;6;6	2;2;2	Histone H2A;Histone H2A type 2-C;Histone H2A type 2-A	Hist1h2al;Hist2h2ac;Hist2h2aa1	tr|F8WIX8|F8WIX8_MOUSE Histone H2A (Fragment) OS=Mus musculus GN=Hist1h2al PE=3 SV=1;sp|Q64523|H2A2C_MOUSE Histone H2A type 2-C OS=Mus musculus GN=Hist2h2ac PE=1 SV=3;sp|Q6GSS7|H2A2A_MOUSE Histone H2A type 2-A OS=Mus musculus GN=Hist2h2aa1 PE=1 SV=3	3	10	6	2	9	10	9	9	10	10	9	10	10	9	10	10	5	6	5	5	6	6	5	6	6	5	6	6	2	2	2	2	2	2	1	2	2	2	2	2	66.4	59.2
F8WJ61;Q60520;Q60520-1;E9Q2L1;E9PXF9	F8WJ61;Q60520;Q60520-1	7;7;7;1;1	7;7;7;1;1	7;7;7;1;1	Paired amphipathic helix protein Sin3a	Sin3a	tr|F8WJ61|F8WJ61_MOUSE Uncharacterized protein OS=Mus musculus GN=Sin3a PE=4 SV=1;sp|Q60520|SIN3A_MOUSE Paired amphipathic helix protein Sin3a OS=Mus musculus GN=Sin3a PE=1 SV=3;sp|Q60520-1|SIN3A_MOUSE Isoform 2 of Paired amphipathic helix protein Sin3a OS	5	7	7	7	6	6	5	5	6	7	5	6	7	6	7	7	6	6	5	5	6	7	5	6	7	6	7	7	6	6	5	5	6	7	5	6	7	6	7	7	6.1	6.1
F8WJ74;Q8VEF1-3;Q8VEF1;Q8VEF1-2	F8WJ74;Q8VEF1-3;Q8VEF1;Q8VEF1-2	5;5;5;4	5;5;5;4	3;3;3;2	GRAM domain-containing protein 1A	Gramd1a	tr|F8WJ74|F8WJ74_MOUSE GRAM domain-containing 1A OS=Mus musculus GN=Gramd1a PE=4 SV=1;sp|Q8VEF1-3|GRM1A_MOUSE Isoform 3 of GRAM domain-containing protein 1A OS=Mus musculus GN=Gramd1a;sp|Q8VEF1|GRM1A_MOUSE GRAM domain-containing protein 1A OS=Mus musculus	4	5	5	3	3	4	3	2	4	4	3	1	3	3	4	4	3	4	3	2	4	4	3	1	3	3	4	4	1	2	1	0	2	2	1	0	1	1	2	2	8.9	8.9
F8WJA0;Q9ESV0	F8WJA0;Q9ESV0	27;27	27;27	27;27	ATP-dependent RNA helicase DDX24	Ddx24	tr|F8WJA0|F8WJA0_MOUSE Uncharacterized protein OS=Mus musculus GN=Ddx24 PE=3 SV=1;sp|Q9ESV0|DDX24_MOUSE ATP-dependent RNA helicase DDX24 OS=Mus musculus GN=Ddx24 PE=1 SV=2	2	27	27	27	21	23	20	20	24	24	21	24	23	20	22	25	21	23	20	20	24	24	21	24	23	20	22	25	21	23	20	20	24	24	21	24	23	20	22	25	35.1	35.1
F8WJA5;Q61474-2;Q61474	F8WJA5;Q61474-2;Q61474	4;4;4	4;4;4	4;4;4	RNA-binding protein Musashi homolog 1	Msi1	tr|F8WJA5|F8WJA5_MOUSE Musashi homolog 1(Drosophila) (Fragment) OS=Mus musculus GN=Msi1 PE=4 SV=1;sp|Q61474-2|MSI1H_MOUSE Isoform 2 of RNA-binding protein Musashi homolog 1 OS=Mus musculus GN=Msi1;sp|Q61474|MSI1H_MOUSE RNA-binding protein Musashi homolog 1	3	4	4	4	4	2	4	2	3	4	4	2	4	2	4	4	4	2	4	2	3	4	4	2	4	2	4	4	4	2	4	2	3	4	4	2	4	2	4	4	15.4	15.4
F8WJE1;Q4U2R1-2;Q4U2R1	F8WJE1;Q4U2R1-2;Q4U2R1	16;16;16	16;16;16	16;16;16	E3 ubiquitin-protein ligase HERC2	Herc2	tr|F8WJE1|F8WJE1_MOUSE Uncharacterized protein OS=Mus musculus GN=Herc2 PE=4 SV=1;sp|Q4U2R1-2|HERC2_MOUSE Isoform 2 of E3 ubiquitin-protein ligase HERC2 OS=Mus musculus GN=Herc2;sp|Q4U2R1|HERC2_MOUSE E3 ubiquitin-protein ligase HERC2 OS=Mus musculus GN=Her	3	16	16	16	8	7	10	9	10	12	8	9	9	11	8	11	8	7	10	9	10	12	8	9	9	11	8	11	8	7	10	9	10	12	8	9	9	11	8	11	3.9	3.9
F8WJG3;P62996	F8WJG3;P62996	10;10	10;10	8;8	Transformer-2 protein homolog beta	Tra2b	tr|F8WJG3|F8WJG3_MOUSE Uncharacterized protein OS=Mus musculus GN=Tra2b PE=4 SV=1;sp|P62996|TRA2B_MOUSE Transformer-2 protein homolog beta OS=Mus musculus GN=Tra2b PE=1 SV=1	2	10	10	8	8	9	8	10	9	9	10	9	10	10	9	9	8	9	8	10	9	9	10	9	10	10	9	9	8	8	7	8	8	8	8	7	8	8	8	8	51.6	51.6
G3UVU2;G5E834;D3YW09;Q62203;D3Z5A6	G3UVU2;G5E834;D3YW09;Q62203	11;10;9;9;5	11;10;9;9;5	11;10;9;9;5	Splicing factor 3A subunit 2	Sf3a2	tr|G3UVU2|G3UVU2_MOUSE Splicing factor 3a, subunit 2, isoform CRA_b OS=Mus musculus GN=Sf3a2 PE=4 SV=1;tr|G5E834|G5E834_MOUSE Splicing factor 3a, subunit 2, isoform CRA_a OS=Mus musculus GN=Sf3a2 PE=4 SV=1;tr|D3YW09|D3YW09_MOUSE Splicing factor 3a, subunit	5	11	11	11	10	10	10	10	11	11	10	10	10	10	10	11	10	10	10	10	11	11	10	10	10	10	10	11	10	10	10	10	11	11	10	10	10	10	10	11	24.9	24.9
G3UW58;Q0VG62	G3UW58;Q0VG62	3;3	3;3	3;3	Uncharacterized protein C8orf59 homolog	1810022K09Rik	tr|G3UW58|G3UW58_MOUSE MCG1043768 OS=Mus musculus GN=Gm4540 PE=4 SV=1;sp|Q0VG62|CH059_MOUSE Uncharacterized protein C8orf59 homolog OS=Mus musculus PE=2 SV=1	2	3	3	3	2	2	3	3	2	2	2	2	2	3	2	2	2	2	3	3	2	2	2	2	2	3	2	2	2	2	3	3	2	2	2	2	2	3	2	2	30.9	30.9
Q9JI91;G3UW84	Q9JI91;G3UW84	10;10	2;2	2;2	Alpha-actinin-2	Actn2	sp|Q9JI91|ACTN2_MOUSE Alpha-actinin-2 OS=Mus musculus GN=Actn2 PE=1 SV=1;tr|G3UW84|G3UW84_MOUSE Actinin alpha 2 OS=Mus musculus GN=Actn2 PE=4 SV=1	2	10	2	2	9	9	8	6	9	8	9	9	9	8	9	8	2	2	1	0	2	1	2	2	2	0	2	1	2	2	1	0	2	1	2	2	2	0	2	1	12.5	3
Q6P1D6;G3UWG2;Q60610;E9Q1R7;E9Q2Y4	Q6P1D6;G3UWG2;Q60610	3;3;2;1;1	3;3;2;1;1	3;3;2;1;1	T-lymphoma invasion and metastasis-inducing protein 1	Tiam1	tr|Q6P1D6|Q6P1D6_MOUSE Tiam1 protein OS=Mus musculus GN=Tiam1 PE=2 SV=1;tr|G3UWG2|G3UWG2_MOUSE T-cell lymphoma invasion and metastasis 1 OS=Mus musculus GN=Tiam1 PE=4 SV=1;sp|Q60610|TIAM1_MOUSE T-lymphoma invasion and metastasis-inducing protein 1 OS=Mus m	5	3	3	3	3	2	1	0	3	3	2	2	2	0	2	3	3	2	1	0	3	3	2	2	2	0	2	3	3	2	1	0	3	3	2	2	2	0	2	3	4.2	4.2
G3UWX1;G3X8Z6;Q5U4B1;G3UXL4;P35601-2;P35601;E9PX26	G3UWX1;G3X8Z6;Q5U4B1;G3UXL4;P35601-2;P35601	20;20;20;20;20;20;8	20;20;20;20;20;20;8	20;20;20;20;20;20;8	Replication factor C subunit 1	Rfc1	tr|G3UWX1|G3UWX1_MOUSE Uncharacterized protein OS=Mus musculus GN=Rfc1 PE=4 SV=1;tr|G3X8Z6|G3X8Z6_MOUSE Replication factor C 1, isoform CRA_c OS=Mus musculus GN=Rfc1 PE=4 SV=1;tr|Q5U4B1|Q5U4B1_MOUSE Rfc1 protein OS=Mus musculus GN=Rfc1 PE=2 SV=1;tr|G3UXL4|	7	20	20	20	17	17	15	14	17	18	18	19	19	12	18	19	17	17	15	14	17	18	18	19	19	12	18	19	17	17	15	14	17	18	18	19	19	12	18	19	22.4	22.4
G3UWZ0;O88379;G3UZD1;G3UXR5;G3UYS9;G3UZ82	G3UWZ0;O88379	18;18;1;1;1;1	18;18;1;1;1;1	18;18;1;1;1;1	Bromodomain adjacent to zinc finger domain protein 1A	Baz1a	tr|G3UWZ0|G3UWZ0_MOUSE Uncharacterized protein OS=Mus musculus GN=Baz1a PE=4 SV=1;sp|O88379|BAZ1A_MOUSE Bromodomain adjacent to zinc finger domain protein 1A OS=Mus musculus GN=Baz1a PE=1 SV=3	6	18	18	18	15	16	12	15	13	14	16	11	15	13	16	14	15	16	12	15	13	14	16	11	15	13	16	14	15	16	12	15	13	14	16	11	15	13	16	14	14.1	14.1
G3UX19;O35451	G3UX19;O35451	5;5	5;5	5;5	Cyclic AMP-dependent transcription factor ATF-6 beta;Processed cyclic AMP-dependent transcription factor ATF-6 beta	Atf6b	tr|G3UX19|G3UX19_MOUSE Uncharacterized protein OS=Mus musculus GN=Atf6b PE=4 SV=1;sp|O35451|ATF6B_MOUSE Cyclic AMP-dependent transcription factor ATF-6 beta OS=Mus musculus GN=Atf6b PE=2 SV=1	2	5	5	5	5	5	1	1	4	4	4	2	4	1	4	4	5	5	1	1	4	4	4	2	4	1	4	4	5	5	1	1	4	4	4	2	4	1	4	4	9.5	9.5
G3UX26;Q60930;D3YZT5;D3YUN8	G3UX26;Q60930;D3YZT5	6;6;3;1	6;6;3;1	6;6;3;1	Voltage-dependent anion-selective channel protein 2	Vdac2	tr|G3UX26|G3UX26_MOUSE Uncharacterized protein (Fragment) OS=Mus musculus GN=Vdac2 PE=4 SV=1;sp|Q60930|VDAC2_MOUSE Voltage-dependent anion-selective channel protein 2 OS=Mus musculus GN=Vdac2 PE=1 SV=2;tr|D3YZT5|D3YZT5_MOUSE Voltage-dependent anion channel	4	6	6	6	6	6	6	6	6	6	6	6	6	6	6	6	6	6	6	6	6	6	6	6	6	6	6	6	6	6	6	6	6	6	6	6	6	6	6	6	25.1	25.1
G3UX50;Q3UKR0;O35613;G3UWI4;G3UWJ9	G3UX50;Q3UKR0;O35613	16;16;15;4;3	16;16;15;4;3	16;16;15;4;3	Death domain-associated protein 6	Daxx	tr|G3UX50|G3UX50_MOUSE Uncharacterized protein OS=Mus musculus GN=Daxx PE=4 SV=1;tr|Q3UKR0|Q3UKR0_MOUSE Fas death domain-associated protein OS=Mus musculus GN=Daxx PE=2 SV=1;sp|O35613|DAXX_MOUSE Death domain-associated protein 6 OS=Mus musculus GN=Daxx PE=	5	16	16	16	14	14	14	15	13	14	13	14	13	12	14	13	14	14	14	15	13	14	13	14	13	12	14	13	14	14	14	15	13	14	13	14	13	12	14	13	27.1	27.1
G3UXC3;Q3UKS5;P16951-2;P16951;A2AQE9;A2AQF0;F6Z2B2;E9Q8B1;P16951-3	G3UXC3;Q3UKS5;P16951-2;P16951;A2AQE9;A2AQF0	3;3;3;3;2;2;1;1;1	2;2;2;2;1;1;1;1;1	2;2;2;2;1;1;1;1;1	Cyclic AMP-dependent transcription factor ATF-2	Atf2	tr|G3UXC3|G3UXC3_MOUSE Uncharacterized protein OS=Mus musculus GN=Atf2 PE=4 SV=1;tr|Q3UKS5|Q3UKS5_MOUSE Uncharacterized protein OS=Mus musculus GN=Atf2 PE=2 SV=1;sp|P16951-2|ATF2_MOUSE Isoform 2 of Cyclic AMP-dependent transcription factor ATF-2 OS=Mus mus	9	3	2	2	2	3	1	2	2	2	3	3	2	1	1	1	1	2	1	2	1	1	2	2	2	1	0	0	1	2	1	2	1	1	2	2	2	1	0	0	9	6.1
G3UXT7;Q8CFQ9;P56959;G3UZD2;Q91VQ2	G3UXT7;Q8CFQ9;P56959	9;9;9;2;2	9;9;9;2;2	7;7;7;2;2	RNA-binding protein FUS	Fus	tr|G3UXT7|G3UXT7_MOUSE Fusion,-derived from t(12;16) malignant liposarcoma (human) (Fragment) OS=Mus musculus GN=Fus PE=4 SV=1;tr|Q8CFQ9|Q8CFQ9_MOUSE Fusion, derived from t(12;16) malignant liposarcoma (Human) OS=Mus musculus GN=Fus PE=2 SV=1;sp|P56959|FUS	5	9	9	7	6	8	8	6	8	8	7	8	7	6	8	7	6	8	8	6	8	8	7	8	7	6	8	7	4	6	6	4	7	6	5	6	5	4	6	6	66.9	66.9
G3UYD0;Q3UHU8;Q9ESZ8-5;Q9ESZ8-4;Q9ESZ8-3;Q9ESZ8-6;Q9ESZ8-2;Q9ESZ8;G3UYJ6	G3UYD0;Q3UHU8;Q9ESZ8-5;Q9ESZ8-4;Q9ESZ8-3;Q9ESZ8-6;Q9ESZ8-2;Q9ESZ8;G3UYJ6	3;3;3;3;3;3;3;3;2	3;3;3;3;3;3;3;3;2	3;3;3;3;3;3;3;3;2	General transcription factor II-I	Gtf2i	tr|G3UYD0|G3UYD0_MOUSE Uncharacterized protein OS=Mus musculus GN=Gtf2i PE=4 SV=1;tr|Q3UHU8|Q3UHU8_MOUSE Uncharacterized protein OS=Mus musculus GN=Gtf2i PE=2 SV=1;sp|Q9ESZ8-5|GTF2I_MOUSE Isoform 5 of General transcription factor II-I OS=Mus musculus GN=Gt	9	3	3	3	1	2	1	0	2	3	3	2	2	1	2	2	1	2	1	0	2	3	3	2	2	1	2	2	1	2	1	0	2	3	3	2	2	1	2	2	3.1	3.1
G3UYG6;Q6Y7W8-2;Q6Y7W8;G3UWR2	G3UYG6;Q6Y7W8-2;Q6Y7W8;G3UWR2	2;2;2;1	2;2;2;1	2;2;2;1	PERQ amino acid-rich with GYF domain-containing protein 2	Gigyf2	tr|G3UYG6|G3UYG6_MOUSE GRB10-interacting GYF protein 2 (Fragment) OS=Mus musculus GN=Gigyf2 PE=4 SV=1;sp|Q6Y7W8-2|PERQ2_MOUSE Isoform 2 of PERQ amino acid-rich with GYF domain-containing protein 2 OS=Mus musculus GN=Gigyf2;sp|Q6Y7W8|PERQ2_MOUSE PERQ amino	4	2	2	2	2	2	2	1	2	2	2	2	2	1	2	2	2	2	2	1	2	2	2	2	2	1	2	2	2	2	2	1	2	2	2	2	2	1	2	2	1.7	1.7
G3UYU4;O08917;G3UZZ5;G3UWW8	G3UYU4;O08917	4;4;1;1	4;4;1;1	4;4;1;1	Flotillin-1	Flot1	tr|G3UYU4|G3UYU4_MOUSE Uncharacterized protein OS=Mus musculus GN=Flot1 PE=4 SV=1;sp|O08917|FLOT1_MOUSE Flotillin-1 OS=Mus musculus GN=Flot1 PE=1 SV=1	4	4	4	4	3	3	2	2	3	2	3	3	4	3	4	3	3	3	2	2	3	2	3	3	4	3	4	3	3	3	2	2	3	2	3	3	4	3	4	3	15	15
G3X8Q0;O89090-2;O89090	G3X8Q0;O89090-2;O89090	2;2;2	2;2;2	2;2;2	Transcription factor Sp1	Sp1	tr|G3X8Q0|G3X8Q0_MOUSE Trans-acting transcription factor 1 OS=Mus musculus GN=Sp1 PE=4 SV=1;sp|O89090-2|SP1_MOUSE Isoform 2 of Transcription factor Sp1 OS=Mus musculus GN=Sp1;sp|O89090|SP1_MOUSE Transcription factor Sp1 OS=Mus musculus GN=Sp1 PE=1 SV=2	3	2	2	2	2	2	1	1	2	2	2	2	2	1	2	2	2	2	1	1	2	2	2	2	2	1	2	2	2	2	1	1	2	2	2	2	2	1	2	2	2.2	2.2
G3X8S0;Q8VD46;D6RFV1	G3X8S0;Q8VD46	3;3;1	3;3;1	3;3;1	Ankyrin repeat, SAM and basic leucine zipper domain-containing protein 1	Asz1	tr|G3X8S0|G3X8S0_MOUSE Ankyrin repeat, SAM and basic leucine zipper domain containing 1, isoform CRA_b OS=Mus musculus GN=Asz1 PE=4 SV=1;sp|Q8VD46|ASZ1_MOUSE Ankyrin repeat, SAM and basic leucine zipper domain-containing protein 1 OS=Mus musculus GN=Asz1 P	3	3	3	3	3	3	2	3	3	3	3	3	3	2	3	2	3	3	2	3	3	3	3	3	3	2	3	2	3	3	2	3	3	3	3	3	3	2	3	2	5.9	5.9
G3X8T2;Q0P678;REV__Q0P678;REV__G3X8T2	G3X8T2;Q0P678	8;8;1;1	8;8;1;1	8;8;1;1	Zinc finger CCCH domain-containing protein 18	Zc3h18	tr|G3X8T2|G3X8T2_MOUSE RIKEN cDNA 5830416A07, isoform CRA_c OS=Mus musculus GN=Zc3h18 PE=4 SV=1;sp|Q0P678|ZCH18_MOUSE Zinc finger CCCH domain-containing protein 18 OS=Mus musculus GN=Zc3h18 PE=1 SV=1	4	8	8	8	8	8	6	6	8	7	8	7	8	6	8	8	8	8	6	6	8	7	8	7	8	6	8	8	8	8	6	6	8	7	8	7	8	6	8	8	11.6	11.6
Q8VHK9;G3X8Y4;Q6P5D3-3;Q6P5D3-2;Q6P5D3	Q8VHK9;G3X8Y4	33;33;1;1;1	33;33;1;1;1	33;33;1;1;1	ATP-dependent RNA helicase DHX36	Dhx36	sp|Q8VHK9|DHX36_MOUSE Probable ATP-dependent RNA helicase DHX36 OS=Mus musculus GN=Dhx36 PE=2 SV=1;tr|G3X8Y4|G3X8Y4_MOUSE DEAH (Asp-Glu-Ala-His) box polypeptide 36, isoform CRA_a OS=Mus musculus GN=Dhx36 PE=4 SV=1	5	33	33	33	32	33	32	32	32	30	32	32	33	29	30	31	32	33	32	32	32	30	32	32	33	29	30	31	32	33	32	32	32	30	32	32	33	29	30	31	40.2	40.2
G3X8Z8;Q91Y44;Q91Y44-2	G3X8Z8;Q91Y44	3;3;1	3;3;1	3;3;1	Bromodomain testis-specific protein	Brdt	tr|G3X8Z8|G3X8Z8_MOUSE Bromodomain, testis-specific OS=Mus musculus GN=Brdt PE=4 SV=1;sp|Q91Y44|BRDT_MOUSE Bromodomain testis-specific protein OS=Mus musculus GN=Brdt PE=1 SV=2	3	3	3	3	2	2	1	1	3	2	2	2	3	0	2	2	2	2	1	1	3	2	2	2	3	0	2	2	2	2	1	1	3	2	2	2	3	0	2	2	3.3	3.3
G3X918;P58069;D3YZE9;Q60790	G3X918;P58069;D3YZE9	23;23;16;2	23;23;16;2	23;23;16;2	Ras GTPase-activating protein 2	Rasa2	tr|G3X918|G3X918_MOUSE RAS p21 protein activator 2 OS=Mus musculus GN=Rasa2 PE=4 SV=1;sp|P58069|RASA2_MOUSE Ras GTPase-activating protein 2 OS=Mus musculus GN=Rasa2 PE=1 SV=1;tr|D3YZE9|D3YZE9_MOUSE RAS p21 protein activator 2 (Fragment) OS=Mus musculus GN=	4	23	23	23	19	21	22	20	17	19	20	20	19	16	18	20	19	21	22	20	17	19	20	20	19	16	18	20	19	21	22	20	17	19	20	20	19	16	18	20	29.2	29.2
G3X922;D4AFX7	G3X922;D4AFX7	92;91	92;91	92;91		Dnajc13	tr|G3X922|G3X922_MOUSE MCG115602 OS=Mus musculus GN=Dnajc13 PE=4 SV=1;tr|D4AFX7|D4AFX7_MOUSE Receptor mediated endocytosis-8 OS=Mus musculus GN=Dnajc13 PE=2 SV=1	2	92	92	92	88	88	82	84	85	86	86	85	85	81	87	89	88	88	82	84	85	86	86	85	85	81	87	89	88	88	82	84	85	86	86	85	85	81	87	89	48.8	48.8
G3X926;Q9JJ80	G3X926;Q9JJ80	11;11	11;11	11;11	Ribosome production factor 2 homolog	Rpf2	tr|G3X926|G3X926_MOUSE MCG1407, isoform CRA_a OS=Mus musculus GN=Rpf2 PE=4 SV=1;sp|Q9JJ80|RPF2_MOUSE Ribosome production factor 2 homolog OS=Mus musculus GN=Rpf2 PE=2 SV=2	2	11	11	11	9	9	8	11	9	9	10	9	9	10	10	9	9	9	8	11	9	9	10	9	9	10	10	9	9	9	8	11	9	9	10	9	9	10	10	9	43.6	43.6
G3X932;P59281;P59281-2	G3X932;P59281;P59281-2	23;23;22	23;23;22	23;23;22	Rho GTPase-activating protein 39	Arhgap39	tr|G3X932|G3X932_MOUSE DNA segment, Chr 15, Wayne State University 169, expressed, isoform CRA_a OS=Mus musculus GN=Arhgap39 PE=4 SV=1;sp|P59281|RHG39_MOUSE Rho GTPase-activating protein 39 OS=Mus musculus GN=Arhgap39 PE=1 SV=2;sp|P59281-2|RHG39_MOUSE Isof	3	23	23	23	22	19	18	17	20	21	18	21	19	16	19	21	22	19	18	17	20	21	18	21	19	16	19	21	22	19	18	17	20	21	18	21	19	16	19	21	26.1	26.1
G3X956;Q920B9	G3X956;Q920B9	27;27	27;27	27;27	FACT complex subunit SPT16	Supt16;Supt16h	tr|G3X956|G3X956_MOUSE Suppressor of Ty 16 homolog (S. cerevisiae) OS=Mus musculus GN=Supt16h PE=4 SV=1;sp|Q920B9|SP16H_MOUSE FACT complex subunit SPT16 OS=Mus musculus GN=Supt16h PE=1 SV=2	2	27	27	27	21	21	21	19	23	21	20	23	23	20	21	22	21	21	21	19	23	21	20	23	23	20	21	22	21	21	21	19	23	21	20	23	23	20	21	22	28.1	28.1
G3X958;Q8CG73;D6RIK9	G3X958;Q8CG73;D6RIK9	2;2;1	2;2;1	2;2;1	Protein fantom	Rpgrip1l	tr|G3X958|G3X958_MOUSE RIKEN cDNA 1700047E16, isoform CRA_a OS=Mus musculus GN=Rpgrip1l PE=4 SV=1;sp|Q8CG73|FTM_MOUSE Protein fantom OS=Mus musculus GN=Rpgrip1l PE=1 SV=1;tr|D6RIK9|D6RIK9_MOUSE Uncharacterized protein OS=Mus musculus GN=Rpgrip1l PE=4 SV=1	3	2	2	2	2	1	1	1	1	2	2	2	2	2	2	2	2	1	1	1	1	2	2	2	2	2	2	2	2	1	1	1	1	2	2	2	2	2	2	2	2.1	2.1
G3X959;Q8K2H1	G3X959;Q8K2H1	6;6	6;6	2;2	Periphilin-1	Pphln1	tr|G3X959|G3X959_MOUSE Periphilin 1, isoform CRA_a OS=Mus musculus GN=Pphln1 PE=4 SV=1;sp|Q8K2H1|PPHLN_MOUSE Periphilin-1 OS=Mus musculus GN=Pphln1 PE=1 SV=1	2	6	6	2	5	5	5	3	4	5	2	4	5	4	4	6	5	5	5	3	4	5	2	4	5	4	4	6	1	2	2	2	1	2	1	1	2	2	2	2	16	16
G3X963;Q8CDM1;Q8CDM1-2	G3X963;Q8CDM1	11;6;4	11;6;4	11;6;4	ATPase family AAA domain-containing protein 2	Atad2	tr|G3X963|G3X963_MOUSE MCG7707 OS=Mus musculus GN=Atad2 PE=3 SV=1;sp|Q8CDM1|ATAD2_MOUSE ATPase family AAA domain-containing protein 2 OS=Mus musculus GN=Atad2 PE=1 SV=1	3	11	11	11	8	6	8	8	8	6	7	7	9	6	9	6	8	6	8	8	8	6	7	7	9	6	9	6	8	6	8	8	8	6	7	7	9	6	9	6	9.3	9.3
G3X9B1	G3X9B1	26	26	26		Heatr1	tr|G3X9B1|G3X9B1_MOUSE HEAT repeat containing 1 OS=Mus musculus GN=Heatr1 PE=4 SV=1	1	26	26	26	19	17	14	14	18	18	18	18	19	17	20	21	19	17	14	14	18	18	18	18	19	17	20	21	19	17	14	14	18	18	18	18	19	17	20	21	12.9	12.9
O70318;G3X9B8;Q811B2;G3X991	O70318;G3X9B8;Q811B2;G3X991	46;46;38;35	42;42;34;31	1;1;0;0	Band 4.1-like protein 2	Epb41l2;Epb4.1l2	sp|O70318|E41L2_MOUSE Band 4.1-like protein 2 OS=Mus musculus GN=Epb41l2 PE=1 SV=1;tr|G3X9B8|G3X9B8_MOUSE Erythrocyte protein band 4.1-like 2, isoform CRA_b OS=Mus musculus GN=Epb4.1l2 PE=4 SV=1;tr|Q811B2|Q811B2_MOUSE Protein 4.1G OS=Mus musculus GN=Epb4.1	4	46	42	1	44	43	41	40	43	43	38	39	40	36	42	44	41	39	37	36	39	39	34	35	36	32	38	40	1	1	1	1	1	1	1	1	1	1	1	1	48.4	45.7
Q6NVF2;G3X9E4;E9PYR8;F6WKY8;Q9Z280-2;Q9Z280;D6RH77	Q6NVF2;G3X9E4;E9PYR8;F6WKY8;Q9Z280-2;Q9Z280;D6RH77	7;7;6;5;5;5;4	7;7;6;5;5;5;4	7;7;6;5;5;5;4	Phospholipase D1	Pld1	tr|Q6NVF2|Q6NVF2_MOUSE Phospholipase D1 OS=Mus musculus GN=Pld1 PE=2 SV=1;tr|G3X9E4|G3X9E4_MOUSE Phospholipase D1, isoform CRA_a OS=Mus musculus GN=Pld1 PE=4 SV=1;tr|E9PYR8|E9PYR8_MOUSE Uncharacterized protein OS=Mus musculus GN=Pld1 PE=4 SV=1;tr|F6WKY8|F6	7	7	7	7	6	7	7	4	6	5	7	5	5	4	6	5	6	7	7	4	6	5	7	5	5	4	6	5	6	7	7	4	6	5	7	5	5	4	6	5	6.9	6.9
G3X9G7;F8VPU3	G3X9G7;F8VPU3	5;4	5;4	5;4	Zinc finger protein 809	Zfp809	tr|G3X9G7|G3X9G7_MOUSE Expressed sequence BB114266, isoform CRA_b OS=Mus musculus GN=Zfp809 PE=4 SV=1;tr|F8VPU3|F8VPU3_MOUSE Uncharacterized protein (Fragment) OS=Mus musculus GN=Zfp809 PE=4 SV=1	2	5	5	5	5	4	4	3	3	3	5	5	5	4	5	5	5	4	4	3	3	3	5	5	5	4	5	5	5	4	4	3	3	3	5	5	5	4	5	5	13.4	13.4
G3X9J0;E9Q103	G3X9J0;E9Q103	35;22	35;22	33;21		Sipa1l3	tr|G3X9J0|G3X9J0_MOUSE MCG122846 OS=Mus musculus GN=Sipa1l3 PE=4 SV=1;tr|E9Q103|E9Q103_MOUSE Signal-induced proliferation-associated 1-like 3 OS=Mus musculus GN=Sipa1l3 PE=4 SV=1	2	35	35	33	27	25	25	24	26	26	29	26	28	25	28	28	27	25	25	24	26	26	29	26	28	25	28	28	25	23	23	22	24	24	27	24	26	23	26	26	23.8	23.8
G3X9J7;G5E8M2;G5E8B8;P11276	G3X9J7;G5E8M2;G5E8B8;P11276	26;26;26;25	26;26;26;25	26;26;26;25	Fibronectin;Anastellin	Fn1	tr|G3X9J7|G3X9J7_MOUSE Fibronectin 1, isoform CRA_c OS=Mus musculus GN=Fn1 PE=4 SV=1;tr|G5E8M2|G5E8M2_MOUSE Fibronectin 1, isoform CRA_d OS=Mus musculus GN=Fn1 PE=4 SV=1;tr|G5E8B8|G5E8B8_MOUSE Fibronectin 1, isoform CRA_a OS=Mus musculus GN=Fn1 PE=4 SV=1;s	4	26	26	26	22	21	17	18	19	23	19	19	21	18	21	23	22	21	17	18	19	23	19	19	21	18	21	23	22	21	17	18	19	23	19	19	21	18	21	23	14	14
G3X9M8;O35387	G3X9M8;O35387	2;2	2;2	2;2	HCLS1-associated protein X-1	Hax1	tr|G3X9M8|G3X9M8_MOUSE MCG124547, isoform CRA_c OS=Mus musculus GN=Hax1 PE=4 SV=1;sp|O35387|HAX1_MOUSE HCLS1-associated protein X-1 OS=Mus musculus GN=Hax1 PE=1 SV=1	2	2	2	2	2	2	2	2	2	2	2	2	2	2	2	2	2	2	2	2	2	2	2	2	2	2	2	2	2	2	2	2	2	2	2	2	2	2	2	2	11.7	11.7
G3XA56;Q9DCR2	G3XA56;Q9DCR2	5;5	5;5	5;5	AP-3 complex subunit sigma-1	Ap3s1	tr|G3XA56|G3XA56_MOUSE MCG14657 OS=Mus musculus GN=Ap3s1-ps2 PE=4 SV=1;sp|Q9DCR2|AP3S1_MOUSE AP-3 complex subunit sigma-1 OS=Mus musculus GN=Ap3s1 PE=1 SV=2	2	5	5	5	2	4	3	3	4	4	3	4	3	4	4	4	2	4	3	3	4	4	3	4	3	4	4	4	2	4	3	3	4	4	3	4	3	4	4	4	27.5	27.5
P31428;G5E824	P31428;G5E824	2;2	2;2	2;2	Dipeptidase 1	Dpep1	sp|P31428|DPEP1_MOUSE Dipeptidase 1 OS=Mus musculus GN=Dpep1 PE=1 SV=1;tr|G5E824|G5E824_MOUSE Dipeptidase 1 (Renal) OS=Mus musculus GN=Dpep1 PE=4 SV=1	2	2	2	2	2	1	2	2	2	2	2	2	2	2	2	1	2	1	2	2	2	2	2	2	2	2	2	1	2	1	2	2	2	2	2	2	2	2	2	1	7.3	7.3
G5E839;P80315;G3UXF3;G3UXG2;G3UYW5	G5E839;P80315	8;8;2;2;2	8;8;2;2;2	8;8;2;2;2	T-complex protein 1 subunit delta	Cct4	tr|G5E839|G5E839_MOUSE T-complex protein 1 subunit delta OS=Mus musculus GN=Cct4 PE=3 SV=1;sp|P80315|TCPD_MOUSE T-complex protein 1 subunit delta OS=Mus musculus GN=Cct4 PE=1 SV=3	5	8	8	8	7	6	8	8	6	7	6	6	6	7	7	7	7	6	8	8	6	7	6	6	6	7	7	7	7	6	8	8	6	7	6	6	6	7	7	7	16.3	16.3
Q01147;Q01147-2;Q62347;G5E865;F6Q346;D3Z2U7;F6QKL8;D3Z7M6;P27699-6;E9PWV9;F6W4F5;P27699-7;D3Z326;D3Z7P7;P27699-8;P27699-2;P27699-10;F6U9F5;D3Z6A5;Q78Z98;P27699-5;P81269;Q99JF1;E9QLF2	Q01147;Q01147-2;Q62347;G5E865;F6Q346;D3Z2U7;F6QKL8;D3Z7M6;P27699-6;E9PWV9;F6W4F5;P27699-7;D3Z326;D3Z7P7;P27699-8;P27699-2;P27699-10;F6U9F5;D3Z6A5;Q78Z98;P27699-5;P81269;Q99JF1;E9QLF2	3;3;3;3;2;2;2;2;2;2;2;2;2;2;2;2;2;2;2;2;2;2;2;2	3;3;3;3;2;2;2;2;2;2;2;2;2;2;2;2;2;2;2;2;2;2;2;2	3;3;3;3;2;2;2;2;2;2;2;2;2;2;2;2;2;2;2;2;2;2;2;2	Cyclic AMP-responsive element-binding protein 1;Cyclic AMP-dependent transcription factor ATF-1;cAMP-responsive element modulator	Creb1;Crem;Atf1	sp|Q01147|CREB1_MOUSE Cyclic AMP-responsive element-binding protein 1 OS=Mus musculus GN=Creb1 PE=1 SV=1;sp|Q01147-2|CREB1_MOUSE Isoform 2 of Cyclic AMP-responsive element-binding protein 1 OS=Mus musculus GN=Creb1;tr|Q62347|Q62347_MOUSE M.musculus transcr	24	3	3	3	3	3	3	3	3	3	3	3	3	2	3	3	3	3	3	3	3	3	3	3	3	2	3	3	3	3	3	3	3	3	3	3	3	2	3	3	8.8	8.8
G5E866;Q99NB9	G5E866;Q99NB9	58;57	58;57	58;57	Splicing factor 3B subunit 1	Sf3b1	tr|G5E866|G5E866_MOUSE Splicing factor 3b, subunit 1 OS=Mus musculus GN=Sf3b1 PE=4 SV=1;sp|Q99NB9|SF3B1_MOUSE Splicing factor 3B subunit 1 OS=Mus musculus GN=Sf3b1 PE=1 SV=1	2	58	58	58	54	52	50	47	54	53	51	51	54	50	56	55	54	52	50	47	54	53	51	51	54	50	56	55	54	52	50	47	54	53	51	51	54	50	56	55	52.5	52.5
G5E870	G5E870	37	37	37	E3 ubiquitin-protein ligase TRIP12	Trip12	tr|G5E870|G5E870_MOUSE Thyroid hormone receptor interactor 12, isoform CRA_a OS=Mus musculus GN=Trip12 PE=4 SV=1	1	37	37	37	28	28	31	28	32	27	29	31	30	28	30	31	28	28	31	28	32	27	29	31	30	28	30	31	28	28	31	28	32	27	29	31	30	28	30	31	22.8	22.8
G5E881;Q3TUH1;G3UWL8;G3UYJ1;Q3TUH1-2;D6RGT1	G5E881;Q3TUH1	11;11;5;4;4;3	11;11;5;4;4;3	11;11;5;4;4;3	Phosphatidate cytidylyltransferase, mitochondrial	Tamm41	tr|G5E881|G5E881_MOUSE RIKEN cDNA 1500001M20 OS=Mus musculus GN=1500001M20Rik PE=4 SV=1;sp|Q3TUH1|TAM41_MOUSE Mitochondrial translocator assembly and maintenance protein 41 homolog OS=Mus musculus GN=Tamm41 PE=1 SV=2	6	11	11	11	10	10	8	6	9	9	7	7	8	7	9	11	10	10	8	6	9	9	7	7	8	7	9	11	10	10	8	6	9	9	7	7	8	7	9	11	37.1	37.1
G5E8B1;Q64512;E9QKD2	G5E8B1;Q64512;E9QKD2	57;56;33	57;56;33	57;56;33	Tyrosine-protein phosphatase non-receptor type 13	Ptpn13	tr|G5E8B1|G5E8B1_MOUSE Protein tyrosine phosphatase, non-receptor type 13 OS=Mus musculus GN=Ptpn13 PE=4 SV=1;sp|Q64512|PTN13_MOUSE Tyrosine-protein phosphatase non-receptor type 13 OS=Mus musculus GN=Ptpn13 PE=1 SV=2;tr|E9QKD2|E9QKD2_MOUSE Uncharacterized	3	57	57	57	48	46	42	43	47	48	50	50	48	38	52	51	48	46	42	43	47	48	50	50	48	38	52	51	48	46	42	43	47	48	50	50	48	38	52	51	29	29
G5E8B9	G5E8B9	6	6	6		Zbtb11	tr|G5E8B9|G5E8B9_MOUSE MCG130893 OS=Mus musculus GN=Rpl24 PE=4 SV=1	1	6	6	6	6	6	5	5	5	5	6	4	4	5	6	6	6	6	5	5	5	5	6	4	4	5	6	6	6	6	5	5	5	5	6	4	4	5	6	6	5.4	5.4
G5E8E3;Q8R3Y5-2;Q8R3Y5	G5E8E3;Q8R3Y5-2;Q8R3Y5	6;5;5	6;5;5	6;5;5	Uncharacterized protein C19orf47 homolog	2310022A10Rik	tr|G5E8E3|G5E8E3_MOUSE RIKEN cDNA 2310022A10, isoform CRA_b OS=Mus musculus GN=2310022A10Rik PE=4 SV=1;sp|Q8R3Y5-2|CS047_MOUSE Isoform 2 of Uncharacterized protein C19orf47 homolog OS=Mus musculus;sp|Q8R3Y5|CS047_MOUSE Uncharacterized protein C19orf47 homo	3	6	6	6	3	3	3	3	5	5	3	3	3	3	3	4	3	3	3	3	5	5	3	3	3	3	3	4	3	3	3	3	5	5	3	3	3	3	3	4	14.8	14.8
G5E8E4;Q3V0C1-2;Q3V0C1;Q3V0C1-3	G5E8E4;Q3V0C1-2;Q3V0C1;Q3V0C1-3	6;6;5;4	6;6;5;4	6;6;5;4	Zinc finger matrin-type protein 1	Zmat1	tr|G5E8E4|G5E8E4_MOUSE RIKEN cDNA B930008K04 OS=Mus musculus GN=Zmat1 PE=4 SV=1;sp|Q3V0C1-2|ZMAT1_MOUSE Isoform 2 of Zinc finger matrin-type protein 1 OS=Mus musculus GN=Zmat1;sp|Q3V0C1|ZMAT1_MOUSE Zinc finger matrin-type protein 1 OS=Mus musculus GN=Zmat1	4	6	6	6	6	5	6	4	4	5	4	6	6	3	5	5	6	5	6	4	4	5	4	6	6	3	5	5	6	5	6	4	4	5	4	6	6	3	5	5	11	11
G5E8G6;G3X9Y9;P21271;P21271-3;F8VQM3;D3YVV2;D3Z135	G5E8G6;G3X9Y9;P21271;P21271-3	96;95;95;94;37;21;4	96;95;95;94;37;21;4	88;87;87;86;34;19;3	Unconventional myosin-Vb	Myo5b	tr|G5E8G6|G5E8G6_MOUSE Myosin Vb, isoform CRA_c OS=Mus musculus GN=Myo5b PE=4 SV=1;tr|G3X9Y9|G3X9Y9_MOUSE Myosin Vb, isoform CRA_a OS=Mus musculus GN=Myo5b PE=4 SV=1;sp|P21271|MYO5B_MOUSE Unconventional myosin-Vb OS=Mus musculus GN=Myo5b PE=2 SV=2;sp|P2127	7	96	96	88	86	82	82	85	85	87	86	83	82	85	88	87	86	82	82	85	85	87	86	83	82	85	88	87	80	76	75	78	80	81	79	77	77	77	82	82	57.9	57.9
G5E8I8;Q8CGZ0	G5E8I8;Q8CGZ0	28;28	28;28	28;28	Calcium homeostasis endoplasmic reticulum protein	Cherp	tr|G5E8I8|G5E8I8_MOUSE Calcium homeostasis endoplasmic reticulum protein, isoform CRA_b OS=Mus musculus GN=Cherp PE=4 SV=1;sp|Q8CGZ0|CHERP_MOUSE Calcium homeostasis endoplasmic reticulum protein OS=Mus musculus GN=Cherp PE=1 SV=1	2	28	28	28	28	27	27	27	26	26	26	26	27	27	27	26	28	27	27	27	26	26	26	26	27	27	27	26	28	27	27	27	26	26	26	26	27	27	27	26	32.3	32.3
Q62136;G5E8J4;E9PZ70	Q62136;G5E8J4	3;3;1	3;3;1	3;3;1	Tyrosine-protein phosphatase non-receptor type 21;Protein-tyrosine-phosphatase	Ptpn21	sp|Q62136|PTN21_MOUSE Tyrosine-protein phosphatase non-receptor type 21 OS=Mus musculus GN=Ptpn21 PE=1 SV=1;tr|G5E8J4|G5E8J4_MOUSE Protein tyrosine phosphatase, non-receptor type 21, isoform CRA_a OS=Mus musculus GN=Ptpn21 PE=4 SV=1	3	3	3	3	1	2	2	2	2	1	2	2	2	1	3	2	1	2	2	2	2	1	2	2	2	1	3	2	1	2	2	2	2	1	2	2	2	1	3	2	3.1	3.1
G5E8L7	G5E8L7	5	5	4		Hemt1	tr|G5E8L7|G5E8L7_MOUSE Hematopoietic cell transcript 1, isoform CRA_a OS=Mus musculus GN=Hemt1 PE=4 SV=1	1	5	5	4	4	3	3	3	5	4	3	4	4	3	4	4	4	3	3	3	5	4	3	4	4	3	4	4	3	2	2	2	4	3	2	3	3	2	3	3	24.4	24.4
G5E8Y3;Q9CR80	G5E8Y3;Q9CR80	2;2	2;2	2;2	Protein FAM32A	Fam32a	tr|G5E8Y3|G5E8Y3_MOUSE MCG125076 OS=Mus musculus GN=Gm5590 PE=4 SV=1;sp|Q9CR80|FA32A_MOUSE Protein FAM32A OS=Mus musculus GN=Fam32a PE=2 SV=1	2	2	2	2	2	2	1	0	2	2	2	2	2	1	2	2	2	2	1	0	2	2	2	2	2	1	2	2	2	2	1	0	2	2	2	2	2	1	2	2	19.3	19.3
G5E902;Q8VEM8	G5E902;Q8VEM8	10;10	10;10	10;10	Phosphate carrier protein, mitochondrial	Slc25a3	tr|G5E902|G5E902_MOUSE MCG10343, isoform CRA_b OS=Mus musculus GN=Slc25a3 PE=3 SV=1;sp|Q8VEM8|MPCP_MOUSE Phosphate carrier protein, mitochondrial OS=Mus musculus GN=Slc25a3 PE=1 SV=1	2	10	10	10	9	9	9	9	8	10	9	8	9	9	9	9	9	9	9	9	8	10	9	8	9	9	9	9	9	9	9	9	8	10	9	8	9	9	9	9	28.8	28.8
O54879;G5E920;A2AP78	O54879;G5E920;A2AP78	7;7;6	7;7;6	7;7;6	High mobility group protein B3	Hmgb3	sp|O54879|HMGB3_MOUSE High mobility group protein B3 OS=Mus musculus GN=Hmgb3 PE=2 SV=3;tr|G5E920|G5E920_MOUSE MCG114640 OS=Mus musculus GN=Gm6104 PE=4 SV=1;tr|A2AP78|A2AP78_MOUSE High mobility group box 3 (Fragment) OS=Mus musculus GN=Hmgb3 PE=4 SV=1	3	7	7	7	7	6	6	6	7	6	6	6	7	5	6	7	7	6	6	6	7	6	6	6	7	5	6	7	7	6	6	6	7	6	6	6	7	5	6	7	29	29
G8JL51;Q8K202-2;Q8K202;Q8K202-3	G8JL51;Q8K202-2;Q8K202;Q8K202-3	11;11;11;10	11;11;11;10	11;11;11;10	DNA-directed RNA polymerase I subunit RPA49	Polr1e	tr|G8JL51|G8JL51_MOUSE Polymerase (RNA) I polypeptide E (Fragment) OS=Mus musculus GN=Polr1e PE=4 SV=1;sp|Q8K202-2|RPA49_MOUSE Isoform 2 of DNA-directed RNA polymerase I subunit RPA49 OS=Mus musculus GN=Polr1e;sp|Q8K202|RPA49_MOUSE DNA-directed RNA polymer	4	11	11	11	9	10	9	8	10	9	9	9	8	8	10	9	9	10	9	8	10	9	9	9	8	8	10	9	9	10	9	8	10	9	9	9	8	8	10	9	28.5	28.5
G8JL68;Q8C854-3;Q8C854;A2ATP5;A2ATP6;F6XJA1;Q8C854-2;Q8C854-1	G8JL68;Q8C854-3;Q8C854;A2ATP5;A2ATP6;F6XJA1;Q8C854-2;Q8C854-1	18;18;18;17;17;15;15;14	18;18;18;17;17;15;15;14	18;18;18;17;17;15;15;14	Myelin expression factor 2	Myef2	tr|G8JL68|G8JL68_MOUSE Myelin basic protein expression factor 2, repressor (Fragment) OS=Mus musculus GN=Myef2 PE=4 SV=1;sp|Q8C854-3|MYEF2_MOUSE Isoform 2 of Myelin expression factor 2 OS=Mus musculus GN=Myef2;sp|Q8C854|MYEF2_MOUSE Myelin expression factor	8	18	18	18	17	18	15	14	13	14	16	17	16	15	16	17	17	18	15	14	13	14	16	17	16	15	16	17	17	18	15	14	13	14	16	17	16	15	16	17	33.4	33.4
Q3THM8;O08579;B7FAU5	Q3THM8;O08579;B7FAU5	6;6;5	6;6;5	6;6;5	Emerin	Emd	tr|Q3THM8|Q3THM8_MOUSE Emerin OS=Mus musculus GN=Emd PE=2 SV=1;sp|O08579|EMD_MOUSE Emerin OS=Mus musculus GN=Emd PE=1 SV=1;tr|B7FAU5|B7FAU5_MOUSE Emerin OS=Mus musculus GN=Emd PE=4 SV=1	3	6	6	6	3	3	3	3	2	3	2	2	4	3	4	4	3	3	3	3	2	3	2	2	4	3	4	4	3	3	3	3	2	3	2	2	4	3	4	4	39.2	39.2
O08583;O08583-2;Q9JJW6-2;G3X9I4;Q9JJW6	O08583;O08583-2;Q9JJW6-2	9;5;5;4;4	9;5;5;4;4	9;5;5;4;4	THO complex subunit 4;Aly/REF export factor 2	Alyref;Alyref2	sp|O08583|THOC4_MOUSE THO complex subunit 4 OS=Mus musculus GN=Alyref PE=1 SV=3;sp|O08583-2|THOC4_MOUSE Isoform 2 of THO complex subunit 4 OS=Mus musculus GN=Alyref;sp|Q9JJW6-2|REFP2_MOUSE Isoform 2 of RNA and export factor-binding protein 2 OS=Mus musculu	5	9	9	9	8	8	8	8	9	9	7	8	8	8	8	8	8	8	8	8	9	9	7	8	8	8	8	8	8	8	8	8	9	9	7	8	8	8	8	8	36.5	36.5
O08807;B1AZS9	O08807;B1AZS9	4;3	4;3	4;3	Peroxiredoxin-4	Prdx4	sp|O08807|PRDX4_MOUSE Peroxiredoxin-4 OS=Mus musculus GN=Prdx4 PE=1 SV=1;tr|B1AZS9|B1AZS9_MOUSE Peroxiredoxin 4 (Fragment) OS=Mus musculus GN=Prdx4 PE=4 SV=1	2	4	4	4	2	2	2	2	3	3	2	2	2	3	2	3	2	2	2	2	3	3	2	2	2	3	2	3	2	2	2	2	3	3	2	2	2	3	2	3	17.2	17.2
O35129;F6QPR1;E9Q313;F6Q8V7	O35129;F6QPR1	16;9;7;5	16;9;7;5	16;9;7;5	Prohibitin-2	Phb2	sp|O35129|PHB2_MOUSE Prohibitin-2 OS=Mus musculus GN=Phb2 PE=1 SV=1;tr|F6QPR1|F6QPR1_MOUSE Prohibitin 2 (Fragment) OS=Mus musculus GN=Phb2 PE=4 SV=1	4	16	16	16	16	15	16	15	13	15	15	14	16	15	14	15	16	15	16	15	13	15	15	14	16	15	14	15	16	15	16	15	13	15	15	14	16	15	14	15	59.9	59.9
O35134;E9PYK9	O35134;E9PYK9	25;14	24;14	24;14	DNA-directed RNA polymerase I subunit RPA1	Polr1a	sp|O35134|RPA1_MOUSE DNA-directed RNA polymerase I subunit RPA1 OS=Mus musculus GN=Polr1a PE=1 SV=2;tr|E9PYK9|E9PYK9_MOUSE DNA-directed RNA polymerase OS=Mus musculus GN=Polr1a PE=3 SV=1	2	25	24	24	23	23	17	17	21	23	23	23	22	13	22	20	22	22	16	16	20	22	22	22	21	12	21	19	22	22	16	16	20	22	22	22	21	12	21	19	16.7	16.2
O35216	O35216	2	2	2	Histone H3-like centromeric protein A	Cenpa	sp|O35216|CENPA_MOUSE Histone H3-like centromeric protein A OS=Mus musculus GN=Cenpa PE=2 SV=1	1	2	2	2	2	2	1	1	2	2	2	2	1	1	1	1	2	2	1	1	2	2	2	2	1	1	1	1	2	2	1	1	2	2	2	2	1	1	1	1	13.4	13.4
O35218	O35218	7	7	7	Cleavage and polyadenylation specificity factor subunit 2	Cpsf2	sp|O35218|CPSF2_MOUSE Cleavage and polyadenylation specificity factor subunit 2 OS=Mus musculus GN=Cpsf2 PE=1 SV=1	1	7	7	7	4	3	6	6	6	5	5	4	4	5	5	4	4	3	6	6	6	5	5	4	4	5	5	4	4	3	6	6	6	5	5	4	4	5	5	4	10.1	10.1
O35286;Q05BH3	O35286	36;1	36;1	35;0	Pre-mRNA-splicing factor ATP-dependent RNA helicase DHX15	Dhx15	sp|O35286|DHX15_MOUSE Putative pre-mRNA-splicing factor ATP-dependent RNA helicase DHX15 OS=Mus musculus GN=Dhx15 PE=2 SV=2	2	36	36	35	35	35	32	34	35	35	35	34	34	35	35	34	35	35	32	34	35	35	35	34	34	35	35	34	34	34	31	33	34	34	34	33	33	34	34	33	48.9	48.9
O35295;Q8R4E6-2;Q8R4E6	O35295	18;2;2	18;2;2	18;2;2	Transcriptional activator protein Pur-beta	Purb	sp|O35295|PURB_MOUSE Transcriptional activator protein Pur-beta OS=Mus musculus GN=Purb PE=1 SV=3	3	18	18	18	18	17	16	16	17	18	17	17	18	16	18	18	18	17	16	16	17	18	17	17	18	16	18	18	18	17	16	16	17	18	17	17	18	16	18	18	71	71
Q69ZD1;O35382;Q8C391;Q9CXE1	Q69ZD1;O35382;Q8C391	28;28;15;12	28;28;15;12	28;28;15;12	Exocyst complex component 4	Exoc4	tr|Q69ZD1|Q69ZD1_MOUSE MKIAA1699 protein (Fragment) OS=Mus musculus GN=Exoc4 PE=2 SV=1;sp|O35382|EXOC4_MOUSE Exocyst complex component 4 OS=Mus musculus GN=Exoc4 PE=2 SV=2;tr|Q8C391|Q8C391_MOUSE Uncharacterized protein OS=Mus musculus GN=Exoc4 PE=2 SV=1	4	28	28	28	25	23	23	21	26	26	22	24	23	21	24	25	25	23	23	21	26	26	22	24	23	21	24	25	25	23	23	21	26	26	22	24	23	21	24	25	35.2	35.2
O35427	O35427	2	2	2	DNA-directed RNA polymerase III subunit RPC9	Crcp	sp|O35427|RPC9_MOUSE DNA-directed RNA polymerase III subunit RPC9 OS=Mus musculus GN=Crcp PE=2 SV=1	1	2	2	2	2	2	2	2	2	2	2	1	2	2	2	2	2	2	2	2	2	2	2	1	2	2	2	2	2	2	2	2	2	2	2	1	2	2	2	2	21.6	21.6
O35492	O35492	7	7	7	Dual specificity protein kinase CLK3	Clk3	sp|O35492|CLK3_MOUSE Dual specificity protein kinase CLK3 OS=Mus musculus GN=Clk3 PE=1 SV=2	1	7	7	7	4	5	4	5	4	4	3	3	3	3	3	5	4	5	4	5	4	4	3	3	3	3	3	5	4	5	4	5	4	4	3	3	3	3	3	5	11.1	11.1
O35646	O35646	24	24	24	Calpain-6	Capn6	sp|O35646|CAN6_MOUSE Calpain-6 OS=Mus musculus GN=Capn6 PE=1 SV=2	1	24	24	24	23	21	20	21	22	23	23	22	23	21	23	23	23	21	20	21	22	23	23	22	23	21	23	23	23	21	20	21	22	23	23	22	23	21	23	23	42	42
Q3TUQ5;O35691	Q3TUQ5;O35691	11;11	11;11	11;11	Pinin	Pnn	tr|Q3TUQ5|Q3TUQ5_MOUSE Pinin OS=Mus musculus GN=Pnn PE=2 SV=1;sp|O35691|PININ_MOUSE Pinin OS=Mus musculus GN=Pnn PE=1 SV=4	2	11	11	11	9	9	9	10	9	9	11	10	9	10	9	9	9	9	9	10	9	9	11	10	9	10	9	9	9	9	9	10	9	9	11	10	9	10	9	9	15.4	15.4
Q8C2Q7;O35737;P70333;D3Z6Y3	Q8C2Q7;O35737;P70333	16;16;9;1	16;16;9;1	13;13;7;0	Heterogeneous nuclear ribonucleoprotein H;Heterogeneous nuclear ribonucleoprotein H, N-terminally processed;Heterogeneous nuclear ribonucleoprotein H2	Hnrnph1;Hnrnph2	tr|Q8C2Q7|Q8C2Q7_MOUSE Heterogeneous nuclear ribonucleoprotein H1 OS=Mus musculus GN=Hnrnph1 PE=2 SV=1;sp|O35737|HNRH1_MOUSE Heterogeneous nuclear ribonucleoprotein H OS=Mus musculus GN=Hnrnph1 PE=1 SV=3;sp|P70333|HNRH2_MOUSE Heterogeneous nuclear ribonucl	4	16	16	13	16	15	14	13	14	14	15	16	15	13	15	16	16	15	14	13	14	14	15	16	15	13	15	16	13	12	12	11	11	11	12	13	12	11	12	13	44.3	44.3
O54724;Q3U4N4;Q3TER0	O54724;Q3U4N4	23;12;8	23;12;8	23;12;8	Polymerase I and transcript release factor	Ptrf	sp|O54724|PTRF_MOUSE Polymerase I and transcript release factor OS=Mus musculus GN=Ptrf PE=1 SV=1;tr|Q3U4N4|Q3U4N4_MOUSE Uncharacterized protein OS=Mus musculus GN=Ptrf PE=2 SV=1	3	23	23	23	21	20	22	22	21	22	21	21	23	22	22	21	21	20	22	22	21	22	21	21	23	22	22	21	21	20	22	22	21	22	21	21	23	22	22	21	52	52
O54734	O54734	12	12	12	Dolichyl-diphosphooligosaccharide--protein glycosyltransferase 48 kDa subunit	Ddost	sp|O54734|OST48_MOUSE Dolichyl-diphosphooligosaccharide--protein glycosyltransferase 48 kDa subunit OS=Mus musculus GN=Ddost PE=1 SV=2	1	12	12	12	11	9	9	8	10	10	10	9	11	9	9	9	11	9	9	8	10	10	10	9	11	9	9	9	11	9	9	8	10	10	10	9	11	9	9	9	35.6	35.6
O54774	O54774	23	23	23	AP-3 complex subunit delta-1	Ap3d1	sp|O54774|AP3D1_MOUSE AP-3 complex subunit delta-1 OS=Mus musculus GN=Ap3d1 PE=1 SV=1	1	23	23	23	22	23	19	18	21	20	21	22	21	20	20	21	22	23	19	18	21	20	21	22	21	20	20	21	22	23	19	18	21	20	21	22	21	20	20	21	22.4	22.4
O54833;E9Q578	O54833	18;7	18;7	18;7	Casein kinase II subunit alpha	Csnk2a2	sp|O54833|CSK22_MOUSE Casein kinase II subunit alpha OS=Mus musculus GN=Csnk2a2 PE=2 SV=1	2	18	18	18	14	17	16	14	16	16	17	16	16	16	16	16	14	17	16	14	16	16	17	16	16	16	16	16	14	17	16	14	16	16	17	16	16	16	16	16	64.6	64.6
O54941;C0IMW9	O54941	7;2	7;2	7;2	SWI/SNF-related matrix-associated actin-dependent regulator of chromatin subfamily E member 1	Smarce1	sp|O54941|SMCE1_MOUSE SWI/SNF-related matrix-associated actin-dependent regulator of chromatin subfamily E member 1 OS=Mus musculus GN=Smarce1 PE=1 SV=1	2	7	7	7	5	6	6	7	6	6	5	6	5	7	5	6	5	6	6	7	6	6	5	6	5	7	5	6	5	6	6	7	6	6	5	6	5	7	5	6	22.1	22.1
O54946;G3X8S5;O54946-2;F6YRQ2;Q9QYI8	O54946;G3X8S5;O54946-2	7;4;4;2;1	7;4;4;2;1	7;4;4;2;1	DnaJ homolog subfamily B member 6	Dnajb6	sp|O54946|DNJB6_MOUSE DnaJ homolog subfamily B member 6 OS=Mus musculus GN=Dnajb6 PE=1 SV=4;tr|G3X8S5|G3X8S5_MOUSE MCG11633, isoform CRA_e OS=Mus musculus GN=Dnajb6 PE=4 SV=1;sp|O54946-2|DNJB6_MOUSE Isoform B of DnaJ homolog subfamily B member 6 OS=Mus mus	5	7	7	7	6	5	6	5	6	4	5	4	3	5	5	4	6	5	6	5	6	4	5	4	3	5	5	4	6	5	6	5	6	4	5	4	3	5	5	4	20	20
O54962	O54962	8	8	8	Barrier-to-autointegration factor;Barrier-to-autointegration factor, N-terminally processed	Banf1	sp|O54962|BAF_MOUSE Barrier-to-autointegration factor OS=Mus musculus GN=Banf1 PE=1 SV=1	1	8	8	8	7	7	7	7	8	8	7	7	7	7	8	8	7	7	7	7	8	8	7	7	7	7	8	8	7	7	7	7	8	8	7	7	7	7	8	8	70.8	70.8
O55013	O55013	6	6	6	Trafficking protein particle complex subunit 3	Trappc3	sp|O55013|TPPC3_MOUSE Trafficking protein particle complex subunit 3 OS=Mus musculus GN=Trappc3 PE=1 SV=1	1	6	6	6	2	2	3	3	5	4	5	3	4	4	4	4	2	2	3	3	5	4	5	3	4	4	4	4	2	2	3	3	5	4	5	3	4	4	4	4	27.8	27.8
O55029	O55029	11	11	11	Coatomer subunit beta	Copb2	sp|O55029|COPB2_MOUSE Coatomer subunit beta OS=Mus musculus GN=Copb2 PE=2 SV=2	1	11	11	11	6	7	9	6	8	10	7	8	8	6	9	8	6	7	9	6	8	10	7	8	8	6	9	8	6	7	9	6	8	10	7	8	8	6	9	8	13.8	13.8
O55135;A6PWZ2;D6RG53;D6RJJ3;B1AZQ4	O55135	6;2;1;1;1	6;2;1;1;1	6;2;1;1;1	Eukaryotic translation initiation factor 6	Eif6	sp|O55135|IF6_MOUSE Eukaryotic translation initiation factor 6 OS=Mus musculus GN=Eif6 PE=1 SV=2	5	6	6	6	3	3	5	5	3	3	4	4	4	6	3	3	3	3	5	5	3	3	4	4	4	6	3	3	3	3	5	5	3	3	4	4	4	6	3	3	32.7	32.7
O55222;F6Q5Z1;D3YZA5	O55222;F6Q5Z1	4;2;1	4;2;1	4;2;1	Integrin-linked protein kinase	Ilk	sp|O55222|ILK_MOUSE Integrin-linked protein kinase OS=Mus musculus GN=Ilk PE=1 SV=2;tr|F6Q5Z1|F6Q5Z1_MOUSE Integrin-linked kinase (Fragment) OS=Mus musculus GN=Ilk PE=4 SV=1	3	4	4	4	4	4	3	1	4	4	4	4	4	2	4	4	4	4	3	1	4	4	4	4	4	2	4	4	4	4	3	1	4	4	4	4	4	2	4	4	8	8
O70126;P97477;P97477-2	O70126	5;1;1	5;1;1	5;1;1	Aurora kinase B	Aurkb	sp|O70126|AURKB_MOUSE Aurora kinase B OS=Mus musculus GN=Aurkb PE=1 SV=2	3	5	5	5	4	4	4	3	4	5	5	5	5	3	5	4	4	4	4	3	4	5	5	5	5	3	5	4	4	4	4	3	4	5	5	5	5	3	5	4	16.5	16.5
O70152;A2BDX2;F8WII3	O70152;A2BDX2	10;7;4	10;7;4	10;7;4	Dolichol-phosphate mannosyltransferase subunit 1	Dpm1	sp|O70152|DPM1_MOUSE Dolichol-phosphate mannosyltransferase OS=Mus musculus GN=Dpm1 PE=2 SV=1;tr|A2BDX2|A2BDX2_MOUSE Dolichol-phosphate (Beta-D) mannosyltransferase 1 OS=Mus musculus GN=Dpm1 PE=4 SV=1	3	10	10	10	9	9	10	8	9	10	8	8	9	10	9	9	9	9	10	8	9	10	8	8	9	10	9	9	9	9	10	8	9	10	8	8	9	10	9	9	49.2	49.2
O70157;Q3V3P1;Q5NCT0;B0QZI1;Q3TPE4;Q5NCT1;F6SDD7;Q9Z321	O70157;Q3V3P1;Q5NCT0;B0QZI1;Q3TPE4	24;23;20;18;18;1;1;1	24;23;20;18;18;1;1;1	24;23;20;18;18;1;1;1	DNA topoisomerase 3-alpha;DNA topoisomerase	Top3a	sp|O70157|TOP3A_MOUSE DNA topoisomerase 3-alpha OS=Mus musculus GN=Top3a PE=1 SV=1;tr|Q3V3P1|Q3V3P1_MOUSE DNA topoisomerase OS=Mus musculus GN=Top3a PE=2 SV=1;tr|Q5NCT0|Q5NCT0_MOUSE DNA topoisomerase OS=Mus musculus GN=Top3a PE=2 SV=2;tr|B0QZI1|B0QZI1_MOUS	8	24	24	24	18	19	16	18	21	19	18	19	16	19	19	19	18	19	16	18	21	19	18	19	16	19	19	19	18	19	16	18	21	19	18	19	16	19	19	19	24.8	24.8
O70172;F6RJE8;A2ASS3	O70172;F6RJE8	16;8;1	10;7;1	10;7;1	Phosphatidylinositol 5-phosphate 4-kinase type-2 alpha	Pip4k2a	sp|O70172|PI42A_MOUSE Phosphatidylinositol-5-phosphate 4-kinase type-2 alpha OS=Mus musculus GN=Pip4k2a PE=1 SV=1;tr|F6RJE8|F6RJE8_MOUSE Phosphatidylinositol-5-phosphate 4-kinase, type II, alpha (Fragment) OS=Mus musculus GN=Pip4k2a PE=4 SV=1	3	16	10	10	16	16	16	16	16	16	16	16	16	16	16	16	10	10	10	10	10	10	10	10	10	10	10	10	10	10	10	10	10	10	10	10	10	10	10	10	36.5	25.2
O70194	O70194	2	2	2	Eukaryotic translation initiation factor 3 subunit D	Eif3d	sp|O70194|EIF3D_MOUSE Eukaryotic translation initiation factor 3 subunit D OS=Mus musculus GN=Eif3d PE=1 SV=2	1	2	2	2	2	1	2	2	1	1	2	2	2	2	2	1	2	1	2	2	1	1	2	2	2	2	2	1	2	1	2	2	1	1	2	2	2	2	2	1	4.4	4.4
O70310	O70310	8	8	5	Glycylpeptide N-tetradecanoyltransferase 1	Nmt1	sp|O70310|NMT1_MOUSE Glycylpeptide N-tetradecanoyltransferase 1 OS=Mus musculus GN=Nmt1 PE=1 SV=1	1	8	8	5	8	8	8	4	7	5	8	6	7	4	6	6	8	8	8	4	7	5	8	6	7	4	6	6	5	5	5	2	4	2	5	3	4	2	4	4	19.6	19.6
O70503;O70503-2	O70503	12;5	12;5	12;5	Very-long-chain 3-oxoacyl-CoA reductase	Hsd17b12	sp|O70503|DHB12_MOUSE Estradiol 17-beta-dehydrogenase 12 OS=Mus musculus GN=Hsd17b12 PE=2 SV=1	2	12	12	12	8	11	10	10	11	10	11	10	10	9	11	11	8	11	10	10	11	10	11	10	10	9	11	11	8	11	10	10	11	10	11	10	10	9	11	11	37.8	37.8
O70551;F8WGJ7	O70551	11;5	11;5	9;5	SRSF protein kinase 1	Srpk1	sp|O70551|SRPK1_MOUSE SRSF protein kinase 1 OS=Mus musculus GN=Srpk1 PE=1 SV=2	2	11	11	9	9	10	7	7	11	10	8	8	10	6	11	11	9	10	7	7	11	10	8	8	10	6	11	11	7	8	6	6	9	8	7	6	8	5	9	9	23.6	23.6
O70576;F7CBN2	O70576	8;1	7;1	7;1	Cohesin subunit SA-3	Stag3	sp|O70576|STAG3_MOUSE Cohesin subunit SA-3 OS=Mus musculus GN=Stag3 PE=1 SV=2	2	8	7	7	7	6	6	7	7	5	6	6	6	5	7	7	6	5	5	6	6	4	5	5	5	4	6	6	6	5	5	6	6	4	5	5	5	4	6	6	6.3	5.6
O88291;E9Q662;D3YXQ7;O88291-2	O88291;E9Q662	6;4;2;2	6;4;2;2	6;4;2;2	DBIRD complex subunit ZNF326	Znf326	sp|O88291|ZN326_MOUSE Zinc finger protein 326 OS=Mus musculus GN=Znf326 PE=1 SV=1;tr|E9Q662|E9Q662_MOUSE Uncharacterized protein OS=Mus musculus GN=Zfp326 PE=4 SV=1	4	6	6	6	5	5	6	6	5	6	5	6	5	6	6	6	5	5	6	6	5	6	5	6	5	6	6	6	5	5	6	6	5	6	5	6	5	6	6	6	11	11
O88441	O88441	4	4	4	Metaxin-2	Mtx2	sp|O88441|MTX2_MOUSE Metaxin-2 OS=Mus musculus GN=Mtx2 PE=1 SV=1	1	4	4	4	2	3	3	3	3	4	4	3	4	3	3	3	2	3	3	3	3	4	4	3	4	3	3	3	2	3	3	3	3	4	4	3	4	3	3	3	18.6	18.6
O88508;O88508-2;G3UXY2;G3UZG8;G3UZK0;G3UX07;Q3KR45;O88509-3;O88509-4;O88509-2;O88509;G3UY43;G3UZH2;G3UX63;G3UZN5	O88508;O88508-2	13;11;4;3;2;2;2;2;2;2;2;1;1;1;1	13;11;4;3;2;2;2;2;2;2;2;1;1;1;1	13;11;4;3;2;2;2;2;2;2;2;1;1;1;1	DNA (cytosine-5)-methyltransferase 3A	Dnmt3a	sp|O88508|DNM3A_MOUSE DNA (cytosine-5)-methyltransferase 3A OS=Mus musculus GN=Dnmt3a PE=1 SV=2;sp|O88508-2|DNM3A_MOUSE Isoform 2 of DNA (cytosine-5)-methyltransferase 3A OS=Mus musculus GN=Dnmt3a	15	13	13	13	11	9	11	9	12	10	13	10	13	9	13	12	11	9	11	9	12	10	13	10	13	9	13	12	11	9	11	9	12	10	13	10	13	9	13	12	15.7	15.7
O88554	O88554	18	18	18	Poly [ADP-ribose] polymerase 2	Parp2	sp|O88554|PARP2_MOUSE Poly [ADP-ribose] polymerase 2 OS=Mus musculus GN=Parp2 PE=1 SV=3	1	18	18	18	13	12	12	12	13	11	13	12	13	11	12	14	13	12	12	12	13	11	13	12	13	11	12	14	13	12	12	12	13	11	13	12	13	11	12	14	39	39
O88665	O88665	16	16	16	Bromodomain-containing protein 7	Brd7	sp|O88665|BRD7_MOUSE Bromodomain-containing protein 7 OS=Mus musculus GN=Brd7 PE=1 SV=1	1	16	16	16	13	13	15	14	11	11	14	11	14	10	10	14	13	13	15	14	11	11	14	11	14	10	10	14	13	13	15	14	11	11	14	11	14	10	10	14	34.9	34.9
O88700;E9PZ97	O88700;E9PZ97	14;13	14;13	14;13	Bloom syndrome protein homolog	Blm	sp|O88700|BLM_MOUSE Bloom syndrome protein homolog OS=Mus musculus GN=Blm PE=1 SV=1;tr|E9PZ97|E9PZ97_MOUSE Uncharacterized protein OS=Mus musculus GN=Blm PE=4 SV=1	2	14	14	14	12	14	10	10	12	12	14	13	13	10	13	13	12	14	10	10	12	12	14	13	13	10	13	13	12	14	10	10	12	12	14	13	13	10	13	13	10.5	10.5
O88796	O88796	9	9	9	Ribonuclease P protein subunit p30	Rpp30	sp|O88796|RPP30_MOUSE Ribonuclease P protein subunit p30 OS=Mus musculus GN=Rpp30 PE=2 SV=1	1	9	9	9	8	8	7	8	8	7	8	6	7	8	8	7	8	8	7	8	8	7	8	6	7	8	8	7	8	8	7	8	8	7	8	6	7	8	8	7	41.4	41.4
O88852	O88852	7	7	7	Testis-specific Y-encoded-like protein 1	Tspyl1	sp|O88852|TSYL1_MOUSE Testis-specific Y-encoded-like protein 1 OS=Mus musculus GN=Tspyl1 PE=2 SV=1	1	7	7	7	4	4	3	4	3	5	4	4	3	4	4	4	4	4	3	4	3	5	4	4	3	4	4	4	4	4	3	4	3	5	4	4	3	4	4	4	21.1	21.1
O88874;Q3U3M5;E9PXL8	O88874;Q3U3M5;E9PXL8	12;12;9	12;12;9	12;12;9	Cyclin-K	Ccnk	sp|O88874|CCNK_MOUSE Cyclin-K OS=Mus musculus GN=Ccnk PE=1 SV=3;tr|Q3U3M5|Q3U3M5_MOUSE Uncharacterized protein OS=Mus musculus GN=Ccnk PE=2 SV=1;tr|E9PXL8|E9PXL8_MOUSE Uncharacterized protein OS=Mus musculus GN=Ccnk PE=3 SV=1	3	12	12	12	11	11	9	8	12	11	11	10	12	8	10	12	11	11	9	8	12	11	11	10	12	8	10	12	11	11	9	8	12	11	11	10	12	8	10	12	28.2	28.2
O88967	O88967	5	5	5	ATP-dependent zinc metalloprotease YME1L1	Yme1l1	sp|O88967|YMEL1_MOUSE ATP-dependent zinc metalloprotease YME1L1 OS=Mus musculus GN=Yme1l1 PE=2 SV=1	1	5	5	5	4	4	3	2	5	5	5	4	5	2	5	5	4	4	3	2	5	5	5	4	5	2	5	5	4	4	3	2	5	5	5	4	5	2	5	5	9.9	9.9
O88990	O88990	14	9	8	Alpha-actinin-3	Actn3	sp|O88990|ACTN3_MOUSE Alpha-actinin-3 OS=Mus musculus GN=Actn3 PE=2 SV=1	1	14	9	8	14	14	10	12	13	13	11	13	13	13	14	12	9	9	5	7	8	8	6	8	8	8	9	7	8	8	4	7	7	7	5	7	7	7	8	6	17.3	11.3
O88995	O88995	3	3	3	NF-kappa-B inhibitor-like protein 1	Nfkbil1	sp|O88995|IKBL1_MOUSE NF-kappa-B inhibitor-like protein 1 OS=Mus musculus GN=Nfkbil1 PE=2 SV=1	1	3	3	3	2	2	3	2	2	2	2	2	2	1	2	2	2	2	3	2	2	2	2	2	2	1	2	2	2	2	3	2	2	2	2	2	2	1	2	2	9.2	9.2
O89086;Q8BG13;Q5RJV3	O89086;Q8BG13	3;2;1	3;2;1	3;2;1	RNA-binding protein 3	Rbm3	sp|O89086|RBM3_MOUSE Putative RNA-binding protein 3 OS=Mus musculus GN=Rbm3 PE=1 SV=1;tr|Q8BG13|Q8BG13_MOUSE RNA binding motif protein 3 OS=Mus musculus GN=Rbm3 PE=2 SV=1	3	3	3	3	3	3	3	3	3	3	3	3	3	2	3	3	3	3	3	3	3	3	3	3	3	2	3	3	3	3	3	3	3	3	3	3	3	2	3	3	28.1	28.1
P01631;F6XWB2	P01631;F6XWB2	2;1	2;1	2;1	Ig kappa chain V-II region 26-10	Igkv1-115	sp|P01631|KV2A7_MOUSE Ig kappa chain V-II region 26-10 OS=Mus musculus PE=1 SV=1;tr|F6XWB2|F6XWB2_MOUSE Uncharacterized protein (Fragment) OS=Mus musculus GN=Igkv1-115 PE=4 SV=1	2	2	2	2	2	2	2	2	1	1	1	1	0	1	2	1	2	2	2	2	1	1	1	1	0	1	2	1	2	2	2	2	1	1	1	1	0	1	2	1	17.7	17.7
P05213;P68368;Q3UX10	P05213;P68368	23;19;3	2;2;0	1;1;0	Tubulin alpha-1B chain;Tubulin alpha-4A chain	Tuba1b;Tuba4a	sp|P05213|TBA1B_MOUSE Tubulin alpha-1B chain OS=Mus musculus GN=Tuba1b PE=1 SV=2;sp|P68368|TBA4A_MOUSE Tubulin alpha-4A chain OS=Mus musculus GN=Tuba4a PE=1 SV=1	3	23	2	1	23	23	22	22	23	23	23	22	22	22	22	22	2	2	2	2	2	2	2	2	2	2	2	2	1	1	1	1	1	1	1	1	1	1	1	1	59.4	6
P05214	P05214	24	3	2	Tubulin alpha-3 chain	Tuba3a	sp|P05214|TBA3_MOUSE Tubulin alpha-3 chain OS=Mus musculus GN=Tuba3a PE=1 SV=1	1	24	3	2	24	24	23	23	24	24	24	23	23	23	23	23	3	3	3	3	3	3	3	3	3	3	3	3	2	2	2	2	2	2	2	2	2	2	2	2	59.8	7.3
P07901;B7ZC50;A2A6A2;B7ZC49	P07901	17;6;5;5	11;3;3;3	11;3;3;3	Heat shock protein HSP 90-alpha	Hsp90aa1	sp|P07901|HS90A_MOUSE Heat shock protein HSP 90-alpha OS=Mus musculus GN=Hsp90aa1 PE=1 SV=4	4	17	11	11	14	15	13	13	15	16	15	15	15	13	15	15	8	10	10	10	9	10	10	10	10	10	10	10	8	10	10	10	9	10	10	10	10	10	10	10	23.9	15.7
P08032	P08032	5	4	4	Spectrin alpha chain, erythrocytic 1	Spta1	sp|P08032|SPTA1_MOUSE Spectrin alpha chain, erythrocyte OS=Mus musculus GN=Spta1 PE=2 SV=3	1	5	4	4	4	4	4	3	4	4	5	4	4	3	4	3	3	3	3	2	3	3	4	3	3	2	3	2	3	3	3	2	3	3	4	3	3	2	3	2	2.2	1.7
P08113;F7C312	P08113;F7C312	9;5	7;5	7;5	Endoplasmin	Hsp90b1	sp|P08113|ENPL_MOUSE Endoplasmin OS=Mus musculus GN=Hsp90b1 PE=1 SV=2;tr|F7C312|F7C312_MOUSE Heat shock protein 90, beta (Grp94), member 1 (Fragment) OS=Mus musculus GN=Hsp90b1 PE=4 SV=1	2	9	7	7	8	7	8	7	8	7	7	8	8	7	7	8	6	5	6	6	6	6	5	6	6	5	6	6	6	5	6	6	6	6	5	6	6	5	6	6	10.7	9
P08122;B1AVK5	P08122	3;1	3;1	3;1	Collagen alpha-2(IV) chain;Canstatin	Col4a2	sp|P08122|CO4A2_MOUSE Collagen alpha-2(IV) chain OS=Mus musculus GN=Col4a2 PE=2 SV=4	2	3	3	3	3	3	3	2	3	3	3	3	3	2	3	3	3	3	3	2	3	3	3	3	3	2	3	3	3	3	3	2	3	3	3	3	3	2	3	3	1.9	1.9
P08752;Q8JZT4;A2AE32;P20612;Q3V3I2;P50149;A2A610;A2AE31;Q8C040;F6QPU5;Q66L47;Q8CGK7	P08752	12;4;2;2;2;2;1;1;1;1;1;1	12;4;2;2;2;2;1;1;1;1;1;1	7;2;0;0;0;0;0;0;0;0;0;0	Guanine nucleotide-binding protein G(i) subunit alpha-2	Gnai2	sp|P08752|GNAI2_MOUSE Guanine nucleotide-binding protein G(i) subunit alpha-2 OS=Mus musculus GN=Gnai2 PE=1 SV=5	12	12	12	7	11	10	10	10	11	11	10	11	11	9	11	11	11	10	10	10	11	11	10	11	11	9	11	11	6	5	5	5	6	6	5	6	6	4	6	6	40.3	40.3
P08775	P08775	33	33	33	DNA-directed RNA polymerase II subunit RPB1	Polr2a	sp|P08775|RPB1_MOUSE DNA-directed RNA polymerase II subunit RPB1 OS=Mus musculus GN=Polr2a PE=1 SV=3	1	33	33	33	25	28	25	25	24	24	26	27	23	24	26	23	25	28	25	25	24	24	26	27	23	24	26	23	25	28	25	25	24	24	26	27	23	24	26	23	21	21
P09242;B1AXF5;E9Q7P8;B1AXF6	P09242	5;2;2;1	5;2;2;1	5;2;2;1	Alkaline phosphatase, tissue-nonspecific isozyme	Alpl	sp|P09242|PPBT_MOUSE Alkaline phosphatase, tissue-nonspecific isozyme OS=Mus musculus GN=Alpl PE=1 SV=2	4	5	5	5	4	4	4	4	5	5	4	3	5	4	5	5	4	4	4	4	5	5	4	3	5	4	5	5	4	4	4	4	5	5	4	3	5	4	5	5	10.9	10.9
P09405	P09405	29	29	29	Nucleolin	Ncl	sp|P09405|NUCL_MOUSE Nucleolin OS=Mus musculus GN=Ncl PE=1 SV=2	1	29	29	29	29	28	25	27	28	28	25	26	25	19	27	23	29	28	25	27	28	28	25	26	25	19	27	23	29	28	25	27	28	28	25	26	25	19	27	23	36.5	36.5
Q3THW5;P0C0S6;Q8R029;Q5NC91;Q3UA95;G3UWL7	Q3THW5;P0C0S6;Q8R029;Q5NC91;Q3UA95	6;6;4;4;3;2	4;4;3;3;2;1	4;4;3;3;2;1	Histone H2A.V;Histone H2A.Z;Histone H2A	H2afv;H2afz	sp|Q3THW5|H2AV_MOUSE Histone H2A.V OS=Mus musculus GN=H2afv PE=1 SV=3;sp|P0C0S6|H2AZ_MOUSE Histone H2A.Z OS=Mus musculus GN=H2afz PE=1 SV=2;tr|Q8R029|Q8R029_MOUSE Histone H2A OS=Mus musculus GN=H2afv PE=2 SV=1;tr|Q5NC91|Q5NC91_MOUSE Histone H2A OS=Mus musc	6	6	4	4	6	6	6	6	6	6	6	6	6	6	6	6	4	4	4	4	4	4	4	4	4	4	4	4	4	4	4	4	4	4	4	4	4	4	4	4	53.9	46.9
P10126;D3YZ68;B7ZBW3;P62631;D3Z3I8	P10126;D3YZ68;B7ZBW3;P62631;D3Z3I8	13;9;8;8;7	13;9;8;8;7	13;9;8;8;7	Elongation factor 1-alpha 1;Elongation factor 1-alpha 2	Eef1a1;Eef1a2	sp|P10126|EF1A1_MOUSE Elongation factor 1-alpha 1 OS=Mus musculus GN=Eef1a1 PE=1 SV=3;tr|D3YZ68|D3YZ68_MOUSE Eukaryotic translation elongation factor 1 alpha 1 (Fragment) OS=Mus musculus GN=Eef1a1 PE=4 SV=1;tr|B7ZBW3|B7ZBW3_MOUSE Elongation factor 1-alpha	5	13	13	13	13	13	12	12	12	13	13	13	13	12	13	13	13	13	12	12	12	13	13	13	13	12	13	13	13	13	12	12	12	13	13	13	13	12	13	13	40.5	40.5
P10922	P10922	7	7	7	Histone H1.0;Histone H1.0, N-terminally processed	H1f0	sp|P10922|H10_MOUSE Histone H1.0 OS=Mus musculus GN=H1f0 PE=2 SV=4	1	7	7	7	6	6	6	6	6	6	7	7	7	6	7	6	6	6	6	6	6	6	7	7	7	6	7	6	6	6	6	6	6	6	7	7	7	6	7	6	27.8	27.8
P11031	P11031	16	16	16	Activated RNA polymerase II transcriptional coactivator p15	Sub1	sp|P11031|TCP4_MOUSE Activated RNA polymerase II transcriptional coactivator p15 OS=Mus musculus GN=Sub1 PE=1 SV=3	1	16	16	16	15	15	15	14	15	14	15	15	15	15	15	14	15	15	15	14	15	14	15	15	15	15	15	14	15	15	15	14	15	14	15	15	15	15	15	14	72.4	72.4
P11499;E9Q3D6;D3Z1R1;E9PX27;E9Q0C3	P11499	17;6;4;4;3	17;6;4;4;3	9;3;0;0;3	Heat shock protein HSP 90-beta	Hsp90ab1	sp|P11499|HS90B_MOUSE Heat shock protein HSP 90-beta OS=Mus musculus GN=Hsp90ab1 PE=1 SV=3	5	17	17	9	16	15	11	11	16	15	15	15	15	12	15	15	16	15	11	11	16	15	15	15	15	12	15	15	8	8	6	7	8	8	8	8	8	7	9	8	24.4	24.4
P11983;P11983-2;F2Z483	P11983;P11983-2	11;11;1	11;11;1	11;11;1	T-complex protein 1 subunit alpha	Tcp1	sp|P11983|TCPA_MOUSE T-complex protein 1 subunit alpha OS=Mus musculus GN=Tcp1 PE=1 SV=3;sp|P11983-2|TCPA_MOUSE Isoform 2 of T-complex protein 1 subunit alpha OS=Mus musculus GN=Tcp1	3	11	11	11	10	10	6	6	10	11	9	8	10	7	10	10	10	10	6	6	10	11	9	8	10	7	10	10	10	10	6	6	10	11	9	8	10	7	10	10	23.7	23.7
P12025;Q2LEK5	P12025;Q2LEK5	5;3	5;3	5;3	Midkine	Mdk	sp|P12025|MK_MOUSE Midkine OS=Mus musculus GN=Mdk PE=2 SV=2;tr|Q2LEK5|Q2LEK5_MOUSE Embryonic-specific truncated midkine C OS=Mus musculus GN=Mdk PE=2 SV=1	2	5	5	5	5	5	5	5	5	5	5	5	5	5	5	5	5	5	5	5	5	5	5	5	5	5	5	5	5	5	5	5	5	5	5	5	5	5	5	5	41.4	41.4
P12382	P12382	4	4	4	ATP-dependent 6-phosphofructokinase, liver type	Pfkl	sp|P12382|K6PL_MOUSE 6-phosphofructokinase, liver type OS=Mus musculus GN=Pfkl PE=1 SV=4	1	4	4	4	4	4	3	3	3	3	4	4	4	2	4	3	4	4	3	3	3	3	4	4	4	2	4	3	4	4	3	3	3	3	4	4	4	2	4	3	7.3	7.3
P13020-2;A6PWS5	P13020-2	32;9	32;9	1;1	Gelsolin	Gsn	sp|P13020-2|GELS_MOUSE Isoform 2 of Gelsolin OS=Mus musculus GN=Gsn	2	32	32	1	25	25	31	28	28	29	28	27	27	28	29	25	25	25	31	28	28	29	28	27	27	28	29	25	1	1	1	1	1	1	1	1	1	1	1	1	46.5	46.5
P13864-2;P13864	P13864-2;P13864	5;5	5;5	5;5	DNA (cytosine-5)-methyltransferase 1	Dnmt1	sp|P13864-2|DNMT1_MOUSE Isoform 2 of DNA (cytosine-5)-methyltransferase 1 OS=Mus musculus GN=Dnmt1;sp|P13864|DNMT1_MOUSE DNA (cytosine-5)-methyltransferase 1 OS=Mus musculus GN=Dnmt1 PE=1 SV=5	2	5	5	5	5	5	4	3	4	4	5	5	5	3	5	4	5	5	4	3	4	4	5	5	5	3	5	4	5	5	4	3	4	4	5	5	5	3	5	4	3.4	3.4
P14131	P14131	11	11	11	40S ribosomal protein S16	Rps16	sp|P14131|RS16_MOUSE 40S ribosomal protein S16 OS=Mus musculus GN=Rps16 PE=2 SV=4	1	11	11	11	11	11	11	11	10	10	10	10	10	11	11	11	11	11	11	11	10	10	10	10	10	11	11	11	11	11	11	11	10	10	10	10	10	11	11	11	62.3	62.3
P14148;F6XI62;D3Z6N4;F6ZA13	P14148;F6XI62;D3Z6N4	17;15;11;6	17;15;11;6	17;15;11;6	60S ribosomal protein L7	Rpl7	sp|P14148|RL7_MOUSE 60S ribosomal protein L7 OS=Mus musculus GN=Rpl7 PE=2 SV=2;tr|F6XI62|F6XI62_MOUSE Ribosomal protein L7 (Fragment) OS=Mus musculus GN=Rpl7 PE=3 SV=1;tr|D3Z6N4|D3Z6N4_MOUSE MCG18633 OS=Mus musculus GN=Gm5045 PE=4 SV=1	4	17	17	17	17	17	15	15	17	16	15	16	17	14	17	14	17	17	15	15	17	16	15	16	17	14	17	14	17	17	15	15	17	16	15	16	17	14	17	14	48.5	48.5
P14206;D3YTT7	P14206;D3YTT7	10;9	10;9	10;9	40S ribosomal protein SA	Rpsa	sp|P14206|RSSA_MOUSE 40S ribosomal protein SA OS=Mus musculus GN=Rpsa PE=1 SV=4;tr|D3YTT7|D3YTT7_MOUSE MCG2650 OS=Mus musculus GN=Rpsa-ps10 PE=3 SV=1	2	10	10	10	9	10	10	10	9	9	8	9	9	10	9	9	9	10	10	10	9	9	8	9	9	10	9	9	9	10	10	10	9	9	8	9	9	10	9	9	53.9	53.9
P14733	P14733	49	49	43	Lamin-B1	Lmnb1	sp|P14733|LMNB1_MOUSE Lamin-B1 OS=Mus musculus GN=Lmnb1 PE=1 SV=3	1	49	49	43	46	47	45	48	48	46	47	49	48	45	49	48	46	47	45	48	48	46	47	49	48	45	49	48	41	42	40	42	43	41	41	43	42	39	43	42	69.9	69.9
P14869;E9Q070;D3YVM5	P14869;E9Q070;D3YVM5	12;10;8	12;10;8	12;10;8	60S acidic ribosomal protein P0	Rplp0;Gm8730	sp|P14869|RLA0_MOUSE 60S acidic ribosomal protein P0 OS=Mus musculus GN=Rplp0 PE=1 SV=3;tr|E9Q070|E9Q070_MOUSE Uncharacterized protein OS=Mus musculus GN=Gm8730 PE=3 SV=1;tr|D3YVM5|D3YVM5_MOUSE Ribosomal protein, large, P0 (Fragment) OS=Mus musculus GN=Rpl	3	12	12	12	11	11	12	11	11	11	11	11	11	11	11	11	11	11	12	11	11	11	11	11	11	11	11	11	11	11	12	11	11	11	11	11	11	11	11	11	49.8	49.8
P14873;Q3UPV4	P14873	41;6	41;6	40;6	Microtubule-associated protein 1B;MAP1B heavy chain;MAP1 light chain LC1	Map1b	sp|P14873|MAP1B_MOUSE Microtubule-associated protein 1B OS=Mus musculus GN=Map1b PE=1 SV=2	2	41	41	40	36	33	34	34	34	34	34	35	35	32	32	35	36	33	34	34	34	34	34	35	35	32	32	35	35	32	33	33	33	33	33	34	34	31	31	34	23.8	23.8
P15864	P15864	17	17	8	Histone H1.2	Hist1h1c	sp|P15864|H12_MOUSE Histone H1.2 OS=Mus musculus GN=Hist1h1c PE=1 SV=2	1	17	17	8	16	15	12	12	15	15	15	15	15	13	15	16	16	15	12	12	15	15	15	15	15	13	15	16	7	6	5	5	6	6	6	6	6	5	6	7	50.5	50.5
P15975;Q8BSX5	P15975	3;1	3;1	3;1	Inactive ubiquitin carboxyl-terminal hydrolase 53	Usp53	sp|P15975|UBP53_MOUSE Inactive ubiquitin carboxyl-terminal hydrolase 53 OS=Mus musculus GN=Usp53 PE=2 SV=2	2	3	3	3	3	3	3	3	2	2	2	2	3	3	3	2	3	3	3	3	2	2	2	2	3	3	3	2	3	3	3	3	2	2	2	2	3	3	3	2	2.9	2.9
P16254;A2AUM6	P16254	7;3	7;3	7;3	Signal recognition particle 14 kDa protein;Signal recognition particle 14 kDa protein, N-terminally processed	Srp14	sp|P16254|SRP14_MOUSE Signal recognition particle 14 kDa protein OS=Mus musculus GN=Srp14 PE=1 SV=1	2	7	7	7	7	7	7	7	7	6	7	7	7	7	7	6	7	7	7	7	7	6	7	7	7	7	7	6	7	7	7	7	7	6	7	7	7	7	7	6	57.3	57.3
P17095	P17095	5	5	1	High mobility group protein HMG-I/HMG-Y	Hmga1	sp|P17095|HMGA1_MOUSE High mobility group protein HMG-I/HMG-Y OS=Mus musculus GN=Hmga1 PE=1 SV=4	1	5	5	1	4	4	4	3	3	3	2	5	5	4	3	3	4	4	4	3	3	3	2	5	5	4	3	3	1	1	1	1	0	0	0	1	1	1	0	1	38.3	38.3
P17156	P17156	32	20	18	Heat shock-related 70 kDa protein 2	Hspa2	sp|P17156|HSP72_MOUSE Heat shock-related 70 kDa protein 2 OS=Mus musculus GN=Hspa2 PE=1 SV=2	1	32	20	18	31	30	31	29	31	32	31	30	31	29	29	30	19	19	19	17	19	20	19	19	20	17	18	18	17	17	17	15	17	18	17	17	18	15	16	16	52.8	36.8
P17426-2;P17426;F6TPX8;F6VSP9;E9PWD0	P17426-2;P17426	39;39;8;2;1	39;39;8;2;1	29;29;8;1;0	AP-2 complex subunit alpha-1	Ap2a1	sp|P17426-2|AP2A1_MOUSE Isoform B of AP-2 complex subunit alpha-1 OS=Mus musculus GN=Ap2a1;sp|P17426|AP2A1_MOUSE AP-2 complex subunit alpha-1 OS=Mus musculus GN=Ap2a1 PE=1 SV=1	5	39	39	29	34	34	33	34	37	34	36	35	34	34	34	38	34	34	33	34	37	34	36	35	34	34	34	38	26	26	25	25	28	27	27	26	26	24	28	28	44	44
P17427	P17427	23	13	13	AP-2 complex subunit alpha-2	Ap2a2	sp|P17427|AP2A2_MOUSE AP-2 complex subunit alpha-2 OS=Mus musculus GN=Ap2a2 PE=1 SV=2	1	23	13	13	18	18	18	19	21	20	19	20	17	20	19	21	10	10	10	10	12	13	10	11	9	10	13	11	10	10	10	10	12	13	10	11	9	10	13	11	26.8	15.8
Q61696;P17879	Q61696;P17879	12;12	5;5	3;3	Heat shock 70 kDa protein 1A;Heat shock 70 kDa protein 1B	Hspa1a;Hspa1b	sp|Q61696|HS71A_MOUSE Heat shock 70 kDa protein 1A OS=Mus musculus GN=Hspa1a PE=1 SV=2;sp|P17879|HS71B_MOUSE Heat shock 70 kDa protein 1B OS=Mus musculus GN=Hspa1b PE=1 SV=3	2	12	5	3	10	10	11	11	10	10	10	9	10	10	9	10	3	3	4	4	3	3	3	3	4	3	3	3	1	1	2	2	1	2	1	1	2	1	1	2	21.2	10
P19253;E9Q5A0;Q3TDS9;D3YY61	P19253;E9Q5A0;Q3TDS9	7;6;5;3	7;6;5;3	7;6;5;3	60S ribosomal protein L13a	Rpl13a	sp|P19253|RL13A_MOUSE 60S ribosomal protein L13a OS=Mus musculus GN=Rpl13a PE=1 SV=4;tr|E9Q5A0|E9Q5A0_MOUSE Uncharacterized protein OS=Mus musculus GN=Rpl13a PE=3 SV=1;tr|Q3TDS9|Q3TDS9_MOUSE Uncharacterized protein OS=Mus musculus GN=Rpl13a PE=2 SV=1	4	7	7	7	6	6	4	5	6	6	6	6	6	6	6	7	6	6	4	5	6	6	6	6	6	6	6	7	6	6	4	5	6	6	6	6	6	6	6	7	31.5	31.5
P19324	P19324	4	4	4	Serpin H1	Serpinh1	sp|P19324|SERPH_MOUSE Serpin H1 OS=Mus musculus GN=Serpinh1 PE=1 SV=3	1	4	4	4	4	4	4	3	4	4	4	4	4	3	3	4	4	4	4	3	4	4	4	4	4	3	3	4	4	4	4	3	4	4	4	4	4	3	3	4	12.5	12.5
P20029	P20029	35	32	32	78 kDa glucose-regulated protein	Hspa5	sp|P20029|GRP78_MOUSE 78 kDa glucose-regulated protein OS=Mus musculus GN=Hspa5 PE=1 SV=3	1	35	32	32	34	35	32	31	35	35	35	34	34	30	34	34	31	32	29	28	32	32	32	32	32	27	32	31	31	32	29	28	32	32	32	32	32	27	32	31	51.8	49
P20152;E9PZV5;A2AKJ2;P15331-3;P15331;G3X981;P15331-2;G5E846;P03995-2;P03995;CON__Q61726;D3Z4Y0;CON__P78386;CON__Q14533;E9Q1Y9;CON__P78385;CON__Q6NT21;D3Z4Y1;CON__O43790;Q6IMF0;E9QLY5;P97861;Q9ERE2;Q9Z2T6	P20152;E9PZV5	63;60;11;5;5;5;5;5;3;3;1;1;1;1;1;1;1;1;1;1;1;1;1;1	63;60;11;5;5;5;5;5;3;3;1;1;1;1;1;1;1;1;1;1;1;1;1;1	55;52;11;3;3;3;3;3;1;1;0;0;0;0;0;0;0;0;0;0;0;0;0;0	Vimentin	Vim	sp|P20152|VIME_MOUSE Vimentin OS=Mus musculus GN=Vim PE=1 SV=3;tr|E9PZV5|E9PZV5_MOUSE Uncharacterized protein OS=Mus musculus GN=Vim PE=3 SV=1	24	63	63	55	60	61	59	59	57	59	59	59	61	58	61	61	60	61	59	59	57	59	59	59	61	58	61	61	53	54	51	51	50	52	52	52	53	50	53	53	92.3	92.3
P21619;P21619-2	P21619;P21619-2	33;17	27;13	27;13	Lamin-B2	Lmnb2	sp|P21619|LMNB2_MOUSE Lamin-B2 OS=Mus musculus GN=Lmnb2 PE=1 SV=2;sp|P21619-2|LMNB2_MOUSE Isoform B3 of Lamin-B2 OS=Mus musculus GN=Lmnb2	2	33	27	27	28	26	27	28	28	27	27	30	27	26	30	31	23	21	22	22	23	22	21	24	21	20	24	25	23	21	22	22	23	22	21	24	21	20	24	25	54	47.1
P21981;G3UXE8;Q9D7I9	P21981	12;3;1	12;3;1	12;3;1	Protein-glutamine gamma-glutamyltransferase 2	Tgm2	sp|P21981|TGM2_MOUSE Protein-glutamine gamma-glutamyltransferase 2 OS=Mus musculus GN=Tgm2 PE=1 SV=4	3	12	12	12	11	10	8	10	11	10	12	10	11	9	11	10	11	10	8	10	11	10	12	10	11	9	11	10	11	10	8	10	11	10	12	10	11	9	11	10	19.1	19.1
Q8CBB7;P22892	Q8CBB7;P22892	4;4	4;4	4;4	AP-1 complex subunit gamma-1	Ap1g1	tr|Q8CBB7|Q8CBB7_MOUSE Adaptor protein complex AP-1, gamma 1 subunit OS=Mus musculus GN=Ap1g1 PE=2 SV=1;sp|P22892|AP1G1_MOUSE AP-1 complex subunit gamma-1 OS=Mus musculus GN=Ap1g1 PE=1 SV=3	2	4	4	4	4	3	2	3	4	4	4	3	4	3	4	4	4	3	2	3	4	4	4	3	4	3	4	4	4	3	2	3	4	4	4	3	4	3	4	4	4.5	4.5
Q9DCC5;P23198;D3YV86;D3Z1A9;D3Z313	Q9DCC5;P23198;D3YV86	6;6;3;2;2	6;6;3;2;2	4;4;3;2;2	Chromobox protein homolog 3	Cbx3	tr|Q9DCC5|Q9DCC5_MOUSE Cbx3 protein OS=Mus musculus GN=Cbx3 PE=2 SV=1;sp|P23198|CBX3_MOUSE Chromobox protein homolog 3 OS=Mus musculus GN=Cbx3 PE=1 SV=2;tr|D3YV86|D3YV86_MOUSE Uncharacterized protein OS=Mus musculus GN=Gm6901 PE=4 SV=1	5	6	6	4	6	6	6	6	5	4	6	5	6	5	5	6	6	6	6	6	5	4	6	5	6	5	5	6	4	4	4	4	3	3	4	4	4	4	4	4	36.6	36.6
P23242;E9Q0S1	P23242;E9Q0S1	17;16	17;16	17;16	Gap junction alpha-1 protein	Gja1	sp|P23242|CXA1_MOUSE Gap junction alpha-1 protein OS=Mus musculus GN=Gja1 PE=1 SV=2;tr|E9Q0S1|E9Q0S1_MOUSE Gap junction protein OS=Mus musculus GN=Gja1 PE=3 SV=1	2	17	17	17	16	16	15	15	16	16	16	16	17	15	17	16	16	16	15	15	16	16	16	16	17	15	17	16	16	16	15	15	16	16	16	16	17	15	17	16	54.2	54.2
P23475;E9Q0B8;E9PZD4;E9Q163;E9Q4A4	P23475	25;8;4;4;1	25;8;4;4;1	25;8;4;4;1	X-ray repair cross-complementing protein 6	Xrcc6	sp|P23475|XRCC6_MOUSE X-ray repair cross-complementing protein 6 OS=Mus musculus GN=Xrcc6 PE=1 SV=5	5	25	25	25	23	23	21	20	23	20	21	23	20	23	24	24	23	23	21	20	23	20	21	23	20	23	24	24	23	23	21	20	23	20	21	23	20	23	24	24	42.8	42.8
P24369	P24369	7	7	7	Peptidyl-prolyl cis-trans isomerase B	Ppib	sp|P24369|PPIB_MOUSE Peptidyl-prolyl cis-trans isomerase B OS=Mus musculus GN=Ppib PE=2 SV=2	1	7	7	7	6	6	6	6	6	7	5	5	6	5	7	6	6	6	6	6	6	7	5	5	6	5	7	6	6	6	6	6	6	7	5	5	6	5	7	6	37.5	37.5
P24788;A2A9P6;P24788-2;Q64434	P24788;A2A9P6;P24788-2	21;19;15;1	21;19;15;1	21;19;15;1	Cyclin-dependent kinase 11B	Cdk11b	sp|P24788|CDK11_MOUSE Cyclin-dependent kinase 11 OS=Mus musculus GN=Cdk11 PE=1 SV=2;tr|A2A9P6|A2A9P6_MOUSE Cell division cycle 2-like 1 OS=Mus musculus GN=Cdk11b PE=4 SV=1;sp|P24788-2|CDK11_MOUSE Isoform 2 of Cyclin-dependent kinase 11 OS=Mus musculus GN=C	4	21	21	21	20	20	19	17	19	18	20	20	19	16	19	20	20	20	19	17	19	18	20	20	19	16	19	20	20	20	19	17	19	18	20	20	19	16	19	20	27.4	27.4
P25206	P25206	6	6	6	DNA replication licensing factor MCM3	Mcm3	sp|P25206|MCM3_MOUSE DNA replication licensing factor MCM3 OS=Mus musculus GN=Mcm3 PE=1 SV=2	1	6	6	6	5	4	4	1	5	4	3	5	5	2	3	2	5	4	4	1	5	4	3	5	5	2	3	2	5	4	4	1	5	4	3	5	5	2	3	2	7.3	7.3
P25444;E9PV46;D3Z659;D3YVC1;D3YWA0;D3YWJ3;E9Q1N8;F6YTZ4;F8VQ36;D3Z536	P25444;E9PV46;D3Z659;D3YVC1;D3YWA0;D3YWJ3;E9Q1N8;F6YTZ4;F8VQ36;D3Z536	16;15;14;14;14;14;12;10;10;9	16;15;14;14;14;14;12;10;10;9	16;15;14;14;14;14;12;10;10;9	40S ribosomal protein S2	Rps2;Gm18025;Gm6576;Gm8225	sp|P25444|RS2_MOUSE 40S ribosomal protein S2 OS=Mus musculus GN=Rps2 PE=1 SV=3;tr|E9PV46|E9PV46_MOUSE Uncharacterized protein OS=Mus musculus GN=Gm8841 PE=3 SV=1;tr|D3Z659|D3Z659_MOUSE Uncharacterized protein OS=Mus musculus GN=Rps2-ps6 PE=3 SV=2;tr|D3YVC1	10	16	16	16	14	16	15	12	15	15	14	15	15	14	15	14	14	16	15	12	15	15	14	15	15	14	15	14	14	16	15	12	15	15	14	15	15	14	15	14	57.3	57.3
Q3U111;P26043;Q7TSG6;P26041;P26040	Q3U111;P26043;Q7TSG6;P26041;P26040	8;8;7;6;5	8;8;7;6;5	8;8;7;6;5	Radixin;Moesin;Ezrin	Rdx;Msn;Ezr	tr|Q3U111|Q3U111_MOUSE Uncharacterized protein (Fragment) OS=Mus musculus GN=Rdx PE=2 SV=1;sp|P26043|RADI_MOUSE Radixin OS=Mus musculus GN=Rdx PE=1 SV=3;tr|Q7TSG6|Q7TSG6_MOUSE Rdx protein OS=Mus musculus GN=Rdx PE=2 SV=1;sp|P26041|MOES_MOUSE Moesin OS=Mus	5	8	8	8	6	6	4	5	5	5	6	5	5	4	5	5	6	6	4	5	5	5	6	5	5	4	5	5	6	6	4	5	5	5	6	5	5	4	5	5	10.9	10.9
P26231;REV__Q9JMB1-2;REV__Q9JMB1	P26231	46;1;1	46;1;1	36;0;0	Catenin alpha-1	Ctnna1	sp|P26231|CTNA1_MOUSE Catenin alpha-1 OS=Mus musculus GN=Ctnna1 PE=1 SV=1	3	46	46	36	39	39	40	38	39	41	39	39	39	38	40	40	39	39	40	38	39	41	39	39	39	38	40	40	31	31	30	29	30	32	30	31	31	30	31	31	56.1	56.1
P26369;Q3KQM4	P26369;Q3KQM4	24;15	24;15	24;15	Splicing factor U2AF 65 kDa subunit	U2af2	sp|P26369|U2AF2_MOUSE Splicing factor U2AF 65 kDa subunit OS=Mus musculus GN=U2af2 PE=1 SV=3;tr|Q3KQM4|Q3KQM4_MOUSE U2af2 protein OS=Mus musculus GN=U2af2 PE=2 SV=1	2	24	24	24	24	24	23	23	24	24	24	23	23	23	24	24	24	24	23	23	24	24	24	23	23	23	24	24	24	24	23	23	24	24	24	23	23	23	24	24	58.3	58.3
P27048;P63163	P27048;P63163	8;8	8;8	8;8	Small nuclear ribonucleoprotein-associated protein B;Small nuclear ribonucleoprotein-associated protein N	Snrpb;Snrpn	sp|P27048|RSMB_MOUSE Small nuclear ribonucleoprotein-associated protein B OS=Mus musculus GN=Snrpb PE=1 SV=1;sp|P63163|RSMN_MOUSE Small nuclear ribonucleoprotein-associated protein N OS=Mus musculus GN=Snrpn PE=2 SV=1	2	8	8	8	6	6	6	6	7	8	7	6	6	6	7	7	6	6	6	6	7	8	7	6	6	6	7	7	6	6	6	6	7	8	7	6	6	6	7	7	25.5	25.5
P27641	P27641	29	29	29	X-ray repair cross-complementing protein 5	Xrcc5	sp|P27641|XRCC5_MOUSE X-ray repair cross-complementing protein 5 OS=Mus musculus GN=Xrcc5 PE=2 SV=4	1	29	29	29	28	28	25	25	26	27	27	29	28	25	28	28	28	28	25	25	26	27	27	29	28	25	28	28	28	28	25	25	26	27	27	29	28	25	28	28	50.1	50.1
P27659;D3YZ47;Q9CQ09;E9PWZ3	P27659;D3YZ47	23;17;3;3	23;17;3;3	23;17;3;3	60S ribosomal protein L3	Rpl3	sp|P27659|RL3_MOUSE 60S ribosomal protein L3 OS=Mus musculus GN=Rpl3 PE=2 SV=3;tr|D3YZ47|D3YZ47_MOUSE Uncharacterized protein OS=Mus musculus GN=Gm5879 PE=3 SV=1	4	23	23	23	22	22	21	21	22	18	20	22	22	22	22	20	22	22	21	21	22	18	20	22	22	22	22	20	22	22	21	21	22	18	20	22	22	22	22	20	48.1	48.1
P27661	P27661	12	12	5	Histone H2AX	H2afx	sp|P27661|H2AX_MOUSE Histone H2A.x OS=Mus musculus GN=H2afx PE=1 SV=2	1	12	12	5	12	12	12	12	12	12	12	12	12	12	12	12	12	12	12	12	12	12	12	12	12	12	12	12	5	5	5	5	5	5	5	5	5	5	5	5	65	65
P28653	P28653	4	3	3	Biglycan	Bgn	sp|P28653|PGS1_MOUSE Biglycan OS=Mus musculus GN=Bgn PE=2 SV=1	1	4	3	3	2	2	2	2	3	2	3	4	4	2	3	3	1	1	1	1	2	1	2	3	3	1	2	2	1	1	1	1	2	1	2	3	3	1	2	2	9.5	7.3
P28654	P28654	6	6	5	Decorin	Dcn	sp|P28654|PGS2_MOUSE Decorin OS=Mus musculus GN=Dcn PE=2 SV=1	1	6	6	5	5	5	4	4	6	6	4	4	6	4	6	6	5	5	4	4	6	6	4	4	6	4	6	6	4	4	3	3	5	5	3	3	5	3	5	5	16.7	16.7
P28658;F8WGN7	P28658;F8WGN7	2;1	2;1	2;1	Ataxin-10	Atxn10	sp|P28658|ATX10_MOUSE Ataxin-10 OS=Mus musculus GN=Atxn10 PE=1 SV=2;tr|F8WGN7|F8WGN7_MOUSE Uncharacterized protein OS=Mus musculus GN=Atxn10 PE=4 SV=1	2	2	2	2	2	2	0	1	2	2	1	2	2	0	2	2	2	2	0	1	2	2	1	2	2	0	2	2	2	2	0	1	2	2	1	2	2	0	2	2	4.6	4.6
P28667	P28667	2	2	2	MARCKS-related protein	Marcksl1	sp|P28667|MRP_MOUSE MARCKS-related protein OS=Mus musculus GN=Marcksl1 PE=1 SV=2	1	2	2	2	2	2	1	1	2	2	1	1	1	1	2	2	2	2	1	1	2	2	1	1	1	1	2	2	2	2	1	1	2	2	1	1	1	1	2	2	14	14
P29341;Q9D4E6;Q62029;F6ZAX1;A2A5N3;E9PVY5;Q8C7D3	P29341;Q9D4E6	22;11;6;4;3;1;1	22;11;6;4;3;1;1	16;7;3;3;1;0;1	Polyadenylate-binding protein 1;Polyadenylate-binding protein	Pabpc1;Pabpc6	sp|P29341|PABP1_MOUSE Polyadenylate-binding protein 1 OS=Mus musculus GN=Pabpc1 PE=1 SV=2;tr|Q9D4E6|Q9D4E6_MOUSE Uncharacterized protein OS=Mus musculus GN=Pabpc6 PE=2 SV=1	7	22	22	16	21	19	21	20	19	20	20	19	20	20	20	19	21	19	21	20	19	20	20	19	20	20	20	19	16	14	15	14	15	16	15	14	15	14	15	15	39	39
P30677;P21279;P21278	P30677;P21279;P21278	2;1;1	2;1;1	2;1;1	Guanine nucleotide-binding protein subunit alpha-14;Guanine nucleotide-binding protein G(q) subunit alpha;Guanine nucleotide-binding protein subunit alpha-11	Gna14;Gnaq;Gna11	sp|P30677|GNA14_MOUSE Guanine nucleotide-binding protein subunit alpha-14 OS=Mus musculus GN=Gna14 PE=1 SV=2;sp|P21279|GNAQ_MOUSE Guanine nucleotide-binding protein G(q) subunit alpha OS=Mus musculus GN=Gnaq PE=1 SV=4;sp|P21278|GNA11_MOUSE Guanine nucleoti	3	2	2	2	1	1	1	1	1	1	2	2	1	2	2	2	1	1	1	1	1	1	2	2	1	2	2	2	1	1	1	1	1	1	2	2	1	2	2	2	6.2	6.2
P30681;E9PYZ6	P30681	10;1	10;1	8;0	High mobility group protein B2	Hmgb2	sp|P30681|HMGB2_MOUSE High mobility group protein B2 OS=Mus musculus GN=Hmgb2 PE=1 SV=3	2	10	10	8	9	9	7	8	10	10	8	8	8	8	8	9	9	9	7	8	10	10	8	8	8	8	8	9	7	7	6	7	8	8	6	6	6	7	6	7	37.1	37.1
P31001;D3YZ35;P46660;P08553;P08551	P31001	33;2;2;2;1	26;0;0;0;0	26;0;0;0;0	Desmin	Des	sp|P31001|DESM_MOUSE Desmin OS=Mus musculus GN=Des PE=1 SV=3	5	33	26	26	31	32	33	33	31	30	30	30	32	33	32	31	25	26	26	26	25	24	24	24	25	26	25	24	25	26	26	26	25	24	24	24	25	26	25	24	59.7	50.7
P31230;Q3UZG4	P31230;Q3UZG4	12;11	12;11	12;11	Aminoacyl tRNA synthase complex-interacting multifunctional protein 1;Endothelial monocyte-activating polypeptide 2	Aimp1	sp|P31230|AIMP1_MOUSE Aminoacyl tRNA synthase complex-interacting multifunctional protein 1 OS=Mus musculus GN=Aimp1 PE=1 SV=2;tr|Q3UZG4|Q3UZG4_MOUSE Uncharacterized protein OS=Mus musculus GN=Aimp1 PE=2 SV=1	2	12	12	12	10	10	9	8	8	8	10	9	10	9	11	8	10	10	9	8	8	8	10	9	10	9	11	8	10	10	9	8	8	8	10	9	10	9	11	8	50.6	50.6
P32067;F8WHY1;A2AR07;F6SXM5;D6RI87	P32067;F8WHY1	34;29;16;16;13	34;29;16;16;13	34;29;16;16;13	Lupus La protein homolog	Ssb	sp|P32067|LA_MOUSE Lupus La protein homolog OS=Mus musculus GN=Ssb PE=2 SV=1;tr|F8WHY1|F8WHY1_MOUSE Uncharacterized protein OS=Mus musculus GN=Ssb PE=4 SV=1	5	34	34	34	32	33	33	32	34	34	33	34	33	32	33	34	32	33	33	32	34	34	33	34	33	32	33	34	32	33	33	32	34	34	33	34	33	32	33	34	60.7	60.7
P35550	P35550	17	17	15	rRNA 2-O-methyltransferase fibrillarin	Fbl	sp|P35550|FBRL_MOUSE rRNA 2-O-methyltransferase fibrillarin OS=Mus musculus GN=Fbl PE=1 SV=2	1	17	17	15	16	15	13	14	14	15	15	16	17	14	17	17	16	15	13	14	14	15	15	16	17	14	17	17	15	13	11	13	13	13	13	15	15	13	15	15	56.3	56.3
P35979;F8VQK7;D3YX33	P35979	9;4;4	9;4;4	9;4;4	60S ribosomal protein L12	Rpl12	sp|P35979|RL12_MOUSE 60S ribosomal protein L12 OS=Mus musculus GN=Rpl12 PE=1 SV=2	3	9	9	9	9	9	9	9	8	8	9	9	9	9	9	9	9	9	9	9	8	8	9	9	9	9	9	9	9	9	9	9	8	8	9	9	9	9	9	9	69.1	69.1
P35980;G3UZJ6;G3UZK4;G3UYV6;G3UX28	P35980;G3UZJ6;G3UZK4	6;4;4;2;1	6;4;4;2;1	6;4;4;2;1	60S ribosomal protein L18	Rpl18	sp|P35980|RL18_MOUSE 60S ribosomal protein L18 OS=Mus musculus GN=Rpl18 PE=2 SV=3;tr|G3UZJ6|G3UZJ6_MOUSE 60S ribosomal protein L18 (Fragment) OS=Mus musculus GN=Rpl18 PE=3 SV=1;tr|G3UZK4|G3UZK4_MOUSE MCG132477, isoform CRA_c OS=Mus musculus GN=Rpl18 PE=4 S	5	6	6	6	6	3	3	4	4	3	5	4	5	4	3	3	6	3	3	4	4	3	5	4	5	4	3	3	6	3	3	4	4	3	5	4	5	4	3	3	33.5	33.5
Q7TSZ0;P38647	Q7TSZ0;P38647	13;13	13;13	13;13	Stress-70 protein, mitochondrial	Hspa9	tr|Q7TSZ0|Q7TSZ0_MOUSE Heat shock protein 9 OS=Mus musculus GN=Hspa9 PE=2 SV=1;sp|P38647|GRP75_MOUSE Stress-70 protein, mitochondrial OS=Mus musculus GN=Hspa9 PE=1 SV=2	2	13	13	13	10	12	13	12	9	10	12	12	12	10	11	10	10	12	13	12	9	10	12	12	12	10	11	10	10	12	13	12	9	10	12	12	12	10	11	10	22.7	22.7
P40630;P40630-2;D3Z0F3	P40630;P40630-2;D3Z0F3	16;16;12	16;16;12	16;16;12	Transcription factor A, mitochondrial	Tfam	sp|P40630|TFAM_MOUSE Transcription factor A, mitochondrial OS=Mus musculus GN=Tfam PE=1 SV=2;sp|P40630-2|TFAM_MOUSE Isoform Nuclear of Transcription factor A, mitochondrial OS=Mus musculus GN=Tfam;tr|D3Z0F3|D3Z0F3_MOUSE Transcription factor A, mitochondria	3	16	16	16	15	14	13	14	13	14	14	15	15	14	14	14	15	14	13	14	13	14	14	15	15	14	14	14	15	14	13	14	13	14	14	15	15	14	14	14	48.6	48.6
P41105;F6Z0X0	P41105	8;2	8;2	8;2	60S ribosomal protein L28	Rpl28	sp|P41105|RL28_MOUSE 60S ribosomal protein L28 OS=Mus musculus GN=Rpl28 PE=1 SV=2	2	8	8	8	8	8	7	8	8	8	8	8	8	8	8	8	8	8	7	8	8	8	8	8	8	8	8	8	8	8	7	8	8	8	8	8	8	8	8	8	46.7	46.7
P42208;E9Q3V6;F6WYM0;D3YYB1;D3Z3C0;D3Z1S1;F6UKN5;D3YZU7;D3YV76	P42208;E9Q3V6;F6WYM0;D3YYB1;D3Z3C0;D3Z1S1;F6UKN5	14;13;11;11;11;8;7;4;2	14;13;11;11;11;8;7;4;2	14;13;11;11;11;8;7;4;2	Septin-2	2024-09-02	sp|P42208|SEPT2_MOUSE Septin-2 OS=Mus musculus GN=Sept2 PE=1 SV=2;tr|E9Q3V6|E9Q3V6_MOUSE Uncharacterized protein OS=Mus musculus GN=Sept2 PE=3 SV=1;tr|F6WYM0|F6WYM0_MOUSE Septin 2 (Fragment) OS=Mus musculus GN=Sept2 PE=4 SV=2;tr|D3YYB1|D3YYB1_MOUSE Septin	9	14	14	14	12	13	12	12	10	10	12	13	12	12	13	13	12	13	12	12	10	10	12	13	12	12	13	13	12	13	12	12	10	10	12	13	12	12	13	13	49.9	49.9
P42669	P42669	15	15	15	Transcriptional activator protein Pur-alpha	Pura	sp|P42669|PURA_MOUSE Transcriptional activator protein Pur-alpha OS=Mus musculus GN=Pura PE=1 SV=1	1	15	15	15	15	15	14	14	15	14	14	15	14	14	15	15	15	15	14	14	15	14	14	15	14	14	15	15	15	15	14	14	15	14	14	15	14	14	15	15	48.3	48.3
P42932	P42932	7	7	7	T-complex protein 1 subunit theta	Cct8	sp|P42932|TCPQ_MOUSE T-complex protein 1 subunit theta OS=Mus musculus GN=Cct8 PE=1 SV=3	1	7	7	7	6	6	6	4	6	4	5	4	5	2	5	4	6	6	6	4	6	4	5	4	5	2	5	4	6	6	6	4	6	4	5	4	5	2	5	4	14.1	14.1
P43247;G3UXD8;G3UWZ8	P43247	26;5;1	26;5;1	26;5;1	DNA mismatch repair protein Msh2	Msh2	sp|P43247|MSH2_MOUSE DNA mismatch repair protein Msh2 OS=Mus musculus GN=Msh2 PE=2 SV=1	3	26	26	26	21	22	22	19	22	22	18	21	18	19	23	23	21	22	22	19	22	22	18	21	18	19	23	23	21	22	22	19	22	22	18	21	18	19	23	23	32	32
P43274	P43274	10	3	3	Histone H1.4	Hist1h1e	sp|P43274|H14_MOUSE Histone H1.4 OS=Mus musculus GN=Hist1h1e PE=1 SV=2	1	10	3	3	10	10	9	9	10	10	10	10	10	10	10	10	3	3	3	3	3	3	3	3	3	3	3	3	3	3	3	3	3	3	3	3	3	3	3	3	32	13.2
P43275	P43275	15	13	12	Histone H1.1	Hist1h1a	sp|P43275|H11_MOUSE Histone H1.1 OS=Mus musculus GN=Hist1h1a PE=2 SV=2	1	15	13	12	14	14	13	14	14	15	12	15	14	14	13	15	12	12	11	12	12	13	10	13	12	12	11	13	11	11	10	11	11	12	9	12	11	11	10	12	42.7	38.5
P43276	P43276	11	9	9	Histone H1.5	Hist1h1b	sp|P43276|H15_MOUSE Histone H1.5 OS=Mus musculus GN=Hist1h1b PE=1 SV=2	1	11	9	9	10	11	10	9	11	11	11	11	11	10	11	11	8	9	9	8	9	9	9	9	9	8	9	9	8	9	9	8	9	9	9	9	9	8	9	9	34.1	26.9
Q7TQD7;P46735;E9QNH6;E9Q580;P46735-2;D3YV80;E9PVB9;E9PWM9;Q9D6A1	Q7TQD7;P46735;E9QNH6;E9Q580;P46735-2	61;61;60;60;60;15;1;1;1	61;61;60;60;60;15;1;1;1	57;57;56;56;56;12;1;1;1	Unconventional myosin-Ib	Myo1b	tr|Q7TQD7|Q7TQD7_MOUSE Myo1b protein OS=Mus musculus GN=Myo1b PE=2 SV=1;sp|P46735|MYO1B_MOUSE Unconventional myosin-Ib OS=Mus musculus GN=Myo1b PE=2 SV=3;tr|E9QNH6|E9QNH6_MOUSE Uncharacterized protein OS=Mus musculus GN=Myo1b PE=4 SV=1;tr|E9Q580|E9Q580_MOU	9	61	61	57	53	55	57	59	56	54	51	57	56	55	56	53	53	55	57	59	56	54	51	57	56	55	56	53	49	51	53	55	52	50	47	53	52	51	52	49	54.4	54.4
P46978;D3YZN5	P46978;D3YZN5	5;3	4;2	4;2	Dolichyl-diphosphooligosaccharide--protein glycosyltransferase subunit STT3A	Stt3a	sp|P46978|STT3A_MOUSE Dolichyl-diphosphooligosaccharide--protein glycosyltransferase subunit STT3A OS=Mus musculus GN=Stt3a PE=1 SV=1;tr|D3YZN5|D3YZN5_MOUSE STT3, subunit of the oligosaccharyltransferase complex, homolog A (S. cerevisiae) (Fragment) OS=Mus	2	5	4	4	2	3	3	2	4	3	3	4	3	3	3	4	2	3	3	2	3	3	3	4	3	3	2	3	2	3	3	2	3	3	3	4	3	3	2	3	6	5
P47754;D6RCW7	P47754;D6RCW7	14;10	14;10	11;9	F-actin-capping protein subunit alpha-2	Capza2	sp|P47754|CAZA2_MOUSE F-actin-capping protein subunit alpha-2 OS=Mus musculus GN=Capza2 PE=1 SV=3;tr|D6RCW7|D6RCW7_MOUSE Uncharacterized protein OS=Mus musculus GN=Capza2 PE=4 SV=1	2	14	14	11	14	14	13	12	13	13	13	13	14	12	14	14	14	14	13	12	13	13	13	13	14	12	14	14	11	11	11	10	11	11	10	10	11	10	11	11	68.2	68.2
P47757;F7CAZ6;F6QJN8;F6YHZ8	P47757;F7CAZ6;F6QJN8;F6YHZ8	20;13;10;10	3;0;0;0	3;0;0;0	F-actin-capping protein subunit beta	Capzb	sp|P47757|CAPZB_MOUSE F-actin-capping protein subunit beta OS=Mus musculus GN=Capzb PE=1 SV=3;tr|F7CAZ6|F7CAZ6_MOUSE Capping protein (actin filament) muscle Z-line, beta (Fragment) OS=Mus musculus GN=Capzb PE=4 SV=1;tr|F6QJN8|F6QJN8_MOUSE Capping protein (	4	20	3	3	19	19	18	20	17	18	19	17	19	19	19	19	3	3	3	3	3	3	3	3	3	3	3	3	3	3	3	3	3	3	3	3	3	3	3	3	74.7	9.7
P47757-2;A2AMW0;A2AMV7	P47757-2;A2AMW0;A2AMV7	22;21;21	22;21;21	5;5;5	F-actin-capping protein subunit beta	Capzb	sp|P47757-2|CAPZB_MOUSE Isoform 2 of F-actin-capping protein subunit beta OS=Mus musculus GN=Capzb;tr|A2AMW0|A2AMW0_MOUSE Capping protein (Actin filament) muscle Z-line, beta OS=Mus musculus GN=Capzb PE=4 SV=1;tr|A2AMV7|A2AMV7_MOUSE CAPZB3 OS=Mus musculus	3	22	22	5	21	21	19	21	18	20	20	19	20	20	21	21	21	21	19	21	18	20	20	19	20	20	21	21	5	5	4	4	4	5	4	5	4	4	5	5	75	75
P47911;D3Z4I7;E9PUX4	P47911;D3Z4I7;E9PUX4	18;14;14	18;14;14	18;14;14	60S ribosomal protein L6	Rpl6;Gm5428	sp|P47911|RL6_MOUSE 60S ribosomal protein L6 OS=Mus musculus GN=Rpl6 PE=1 SV=3;tr|D3Z4I7|D3Z4I7_MOUSE 60S ribosomal protein L6 OS=Mus musculus GN=Gm6807 PE=3 SV=1;tr|E9PUX4|E9PUX4_MOUSE 60S ribosomal protein L6 OS=Mus musculus GN=Gm5428 PE=3 SV=1	3	18	18	18	15	14	15	17	16	16	13	13	14	16	13	16	15	14	15	17	16	16	13	13	14	16	13	16	15	14	15	17	16	16	13	13	14	16	13	16	48.6	48.6
P47962;D3YYV8	P47962;D3YYV8	15;9	15;9	15;9	60S ribosomal protein L5	Rpl5	sp|P47962|RL5_MOUSE 60S ribosomal protein L5 OS=Mus musculus GN=Rpl5 PE=1 SV=3;tr|D3YYV8|D3YYV8_MOUSE Ribosomal protein L5 (Fragment) OS=Mus musculus GN=Rpl5 PE=4 SV=1	2	15	15	15	14	15	13	14	15	13	15	14	14	13	15	13	14	15	13	14	15	13	15	14	14	13	15	13	14	15	13	14	15	13	15	14	14	13	15	13	46.1	46.1
P47963;E9PZ94;D3YX54	P47963;E9PZ94;D3YX54	7;5;5	7;5;5	7;5;5	60S ribosomal protein L13	Rpl13	sp|P47963|RL13_MOUSE 60S ribosomal protein L13 OS=Mus musculus GN=Rpl13 PE=2 SV=3;tr|E9PZ94|E9PZ94_MOUSE 60S ribosomal protein L13 OS=Mus musculus GN=Gm10071 PE=3 SV=1;tr|D3YX54|D3YX54_MOUSE 60S ribosomal protein L13 OS=Mus musculus GN=Rpl13-ps3 PE=3 SV=1	3	7	7	7	6	6	6	6	7	6	6	6	6	6	6	7	6	6	6	6	7	6	6	6	6	6	6	7	6	6	6	6	7	6	6	6	6	6	6	7	35.5	35.5
P48678;P48678-2;P48678-3;D3YUF7	P48678;P48678-2;P48678-3	40;38;29;9	39;37;28;9	39;37;28;9	Prelamin-A/C;Lamin-A/C	Lmna	sp|P48678|LMNA_MOUSE Prelamin-A/C OS=Mus musculus GN=Lmna PE=1 SV=2;sp|P48678-2|LMNA_MOUSE Isoform C of Prelamin-A/C OS=Mus musculus GN=Lmna;sp|P48678-3|LMNA_MOUSE Isoform C2 of Prelamin-A/C OS=Mus musculus GN=Lmna	4	40	39	39	37	35	33	36	35	34	36	37	36	34	36	38	37	35	33	35	35	34	35	36	35	33	35	37	37	35	33	35	35	34	35	36	35	33	35	37	62.1	60.8
P48962	P48962	21	21	10	ADP/ATP translocase 1	Slc25a4	sp|P48962|ADT1_MOUSE ADP/ATP translocase 1 OS=Mus musculus GN=Slc25a4 PE=1 SV=4	1	21	21	10	21	21	21	21	21	20	21	20	21	21	21	20	21	21	21	21	21	20	21	20	21	21	21	20	10	10	10	10	10	9	10	9	10	10	10	9	66.8	66.8
Q5EBP8;P49312;P49312-2	Q5EBP8;P49312;P49312-2	12;12;10	11;11;9	11;11;9	Heterogeneous nuclear ribonucleoprotein A1;Heterogeneous nuclear ribonucleoprotein A1, N-terminally processed	Hnrnpa1	tr|Q5EBP8|Q5EBP8_MOUSE Heterogeneous nuclear ribonucleoprotein A1 OS=Mus musculus GN=Hnrnpa1 PE=2 SV=1;sp|P49312|ROA1_MOUSE Heterogeneous nuclear ribonucleoprotein A1 OS=Mus musculus GN=Hnrnpa1 PE=1 SV=2;sp|P49312-2|ROA1_MOUSE Isoform Short of Heterogeneou	3	12	11	11	9	8	6	10	10	9	7	8	10	9	11	10	9	8	6	10	10	9	7	8	10	9	10	10	9	8	6	10	10	9	7	8	10	9	10	10	34.6	32.2
P49615	P49615	13	12	12	Cyclin-dependent-like kinase 5	Cdk5	sp|P49615|CDK5_MOUSE Cyclin-dependent kinase 5 OS=Mus musculus GN=Cdk5 PE=1 SV=1	1	13	12	12	12	12	12	12	12	12	13	12	11	11	13	12	11	11	11	11	11	11	12	11	10	10	12	11	11	11	11	11	11	11	12	11	10	10	12	11	43.5	40.8
P49813	P49813	7	6	6	Tropomodulin-1	Tmod1	sp|P49813|TMOD1_MOUSE Tropomodulin-1 OS=Mus musculus GN=Tmod1 PE=2 SV=2	1	7	6	6	5	4	6	5	5	6	6	5	4	5	4	5	4	3	5	4	4	5	5	4	4	4	3	4	4	3	5	4	4	5	5	4	4	4	3	4	23.1	20.9
P49817;D3Z148;P49817-2;D3Z0J2	P49817;D3Z148;P49817-2	5;3;3;1	5;3;3;1	5;3;3;1	Caveolin-1;Caveolin	Cav1	sp|P49817|CAV1_MOUSE Caveolin-1 OS=Mus musculus GN=Cav1 PE=1 SV=1;tr|D3Z148|D3Z148_MOUSE Caveolin OS=Mus musculus GN=Cav1 PE=3 SV=1;sp|P49817-2|CAV1_MOUSE Isoform Beta of Caveolin-1 OS=Mus musculus GN=Cav1	4	5	5	5	4	5	4	4	5	4	4	3	4	4	5	5	4	5	4	4	5	4	4	3	4	4	5	5	4	5	4	4	5	4	4	3	4	4	5	5	36	36
P49962;D3YZX8	P49962;D3YZX8	5;3	5;3	5;3	Signal recognition particle 9 kDa protein	Srp9	sp|P49962|SRP09_MOUSE Signal recognition particle 9 kDa protein OS=Mus musculus GN=Srp9 PE=1 SV=2;tr|D3YZX8|D3YZX8_MOUSE Uncharacterized protein OS=Mus musculus GN=Srp9 PE=4 SV=1	2	5	5	5	5	5	5	5	5	5	5	5	5	5	5	5	5	5	5	5	5	5	5	5	5	5	5	5	5	5	5	5	5	5	5	5	5	5	5	5	53.5	53.5
P51410;G3UW34;D3YYQ0;D3Z629;D3YZT0	P51410;G3UW34;D3YYQ0;D3Z629	8;7;7;6;2	8;7;7;6;2	8;7;7;6;2	60S ribosomal protein L9	Rpl9	sp|P51410|RL9_MOUSE 60S ribosomal protein L9 OS=Mus musculus GN=Rpl9 PE=2 SV=2;tr|G3UW34|G3UW34_MOUSE MCG130981 OS=Mus musculus GN=Rpl9-ps6 PE=4 SV=1;tr|D3YYQ0|D3YYQ0_MOUSE Uncharacterized protein OS=Mus musculus GN=Gm5451 PE=4 SV=1;tr|D3Z629|D3Z629_MOUSE	5	8	8	8	8	8	8	8	8	8	8	8	8	8	8	8	8	8	8	8	8	8	8	8	8	8	8	8	8	8	8	8	8	8	8	8	8	8	8	8	50	50
P51655	P51655	4	4	4	Glypican-4;Secreted glypican-4	Gpc4	sp|P51655|GPC4_MOUSE Glypican-4 OS=Mus musculus GN=Gpc4 PE=2 SV=2	1	4	4	4	3	3	3	2	4	4	3	3	4	2	4	4	3	3	3	2	4	4	3	3	4	2	4	4	3	3	3	2	4	4	3	3	4	2	4	4	8.4	8.4
P51660	P51660	5	5	5	Peroxisomal multifunctional enzyme type 2;(3R)-hydroxyacyl-CoA dehydrogenase;Enoyl-CoA hydratase 2	Hsd17b4	sp|P51660|DHB4_MOUSE Peroxisomal multifunctional enzyme type 2 OS=Mus musculus GN=Hsd17b4 PE=1 SV=3	1	5	5	5	5	5	4	2	5	5	4	3	4	2	4	5	5	5	4	2	5	5	4	3	4	2	4	5	5	5	4	2	5	5	4	3	4	2	4	5	9	9
P51863	P51863	3	3	3	V-type proton ATPase subunit d 1	Atp6v0d1	sp|P51863|VA0D1_MOUSE V-type proton ATPase subunit d 1 OS=Mus musculus GN=Atp6v0d1 PE=1 SV=2	1	3	3	3	3	3	2	2	3	3	2	3	3	2	3	3	3	3	2	2	3	3	2	3	3	2	3	3	3	3	2	2	3	3	2	3	3	2	3	3	7.4	7.4
P51881	P51881	19	8	8	ADP/ATP translocase 2;ADP/ATP translocase 2, N-terminally processed	Slc25a5	sp|P51881|ADT2_MOUSE ADP/ATP translocase 2 OS=Mus musculus GN=Slc25a5 PE=1 SV=3	1	19	8	8	19	19	19	19	19	19	19	19	19	19	19	18	8	8	8	8	8	8	8	8	8	8	8	7	8	8	8	8	8	8	8	8	8	8	8	7	62.1	25.2
P52293;Q641N9;A2A600;A2A601;F2Z431;A2A602;A6PW68	P52293;Q641N9	8;6;2;2;1;1;1	8;6;2;2;1;1;1	8;6;2;2;1;1;1	Importin subunit alpha-1;Importin subunit alpha	Kpna2	sp|P52293|IMA2_MOUSE Importin subunit alpha-2 OS=Mus musculus GN=Kpna2 PE=1 SV=2;tr|Q641N9|Q641N9_MOUSE Importin subunit alpha OS=Mus musculus GN=Kpna2 PE=2 SV=1	7	8	8	8	6	5	6	6	5	7	6	6	7	6	6	7	6	5	6	6	5	7	6	6	7	6	6	7	6	5	6	6	5	7	6	6	7	6	6	7	21.6	21.6
P52432;F6ZXK9;D3Z7Q8;D3Z3D6;G3UXX5;G3UX92	P52432;F6ZXK9;D3Z7Q8;D3Z3D6;G3UXX5	10;9;7;7;6;3	10;9;7;7;6;3	10;9;7;7;6;3	DNA-directed RNA polymerases I and III subunit RPAC1	Polr1c	sp|P52432|RPAC1_MOUSE DNA-directed RNA polymerases I and III subunit RPAC1 OS=Mus musculus GN=Polr1c PE=1 SV=3;tr|F6ZXK9|F6ZXK9_MOUSE Uncharacterized protein (Fragment) OS=Mus musculus GN=Polr1c PE=4 SV=1;tr|D3Z7Q8|D3Z7Q8_MOUSE Polymerase (RNA) I polypepti	6	10	10	10	10	9	7	6	10	9	8	10	10	7	10	10	10	9	7	6	10	9	8	10	10	7	10	10	10	9	7	6	10	9	8	10	10	7	10	10	32.4	32.4
P53395	P53395	21	21	21	Lipoamide acyltransferase component of branched-chain alpha-keto acid dehydrogenase complex, mitochondrial	Dbt	sp|P53395|ODB2_MOUSE Lipoamide acyltransferase component of branched-chain alpha-keto acid dehydrogenase complex, mitochondrial OS=Mus musculus GN=Dbt PE=2 SV=2	1	21	21	21	19	20	18	18	20	19	20	18	19	17	19	20	19	20	18	18	20	19	20	18	19	17	19	20	19	20	18	18	20	19	20	18	19	17	19	20	50.4	50.4
P53569;P53569-2	P53569;P53569-2	9;5	9;5	9;5	CCAAT/enhancer-binding protein zeta	Cebpz	sp|P53569|CEBPZ_MOUSE CCAAT/enhancer-binding protein zeta OS=Mus musculus GN=Cebpz PE=2 SV=2;sp|P53569-2|CEBPZ_MOUSE Isoform CBF2 of CCAAT/enhancer-binding protein zeta OS=Mus musculus GN=Cebpz	2	9	9	9	6	7	6	4	7	8	5	6	7	5	8	6	6	7	6	4	7	8	5	6	7	5	8	6	6	7	6	4	7	8	5	6	7	5	8	6	11.1	11.1
P53986	P53986	2	2	2	Monocarboxylate transporter 1	Slc16a1	sp|P53986|MOT1_MOUSE Monocarboxylate transporter 1 OS=Mus musculus GN=Slc16a1 PE=1 SV=1	1	2	2	2	2	2	2	2	1	1	2	2	2	2	2	2	2	2	2	2	1	1	2	2	2	2	2	2	2	2	2	2	1	1	2	2	2	2	2	2	4.5	4.5
P53996;Q9D548	P53996	12;1	12;1	1;0	Cellular nucleic acid-binding protein	Cnbp	sp|P53996|CNBP_MOUSE Cellular nucleic acid-binding protein OS=Mus musculus GN=Cnbp PE=2 SV=2	2	12	12	1	6	7	7	5	8	7	7	7	8	11	12	12	6	7	7	5	8	7	7	7	8	11	12	12	0	0	0	0	0	0	0	0	0	0	1	1	63.5	63.5
P54276	P54276	21	21	21	DNA mismatch repair protein Msh6	Msh6	sp|P54276|MSH6_MOUSE DNA mismatch repair protein Msh6 OS=Mus musculus GN=Msh6 PE=1 SV=3	1	21	21	21	18	17	15	15	17	16	17	17	20	15	19	16	18	17	15	15	17	16	17	17	20	15	19	16	18	17	15	15	17	16	17	17	20	15	19	16	18.6	18.6
P54320	P54320	3	3	3	Elastin	Eln	sp|P54320|ELN_MOUSE Elastin OS=Mus musculus GN=Eln PE=2 SV=2	1	3	3	3	3	3	2	2	3	3	3	3	3	2	3	3	3	3	2	2	3	3	3	3	3	2	3	3	3	3	2	2	3	3	3	3	3	2	3	3	5.2	5.2
P55096	P55096	20	20	20	ATP-binding cassette sub-family D member 3	Abcd3	sp|P55096|ABCD3_MOUSE ATP-binding cassette sub-family D member 3 OS=Mus musculus GN=Abcd3 PE=1 SV=2	1	20	20	20	17	17	17	18	17	17	19	18	19	17	18	20	17	17	17	18	17	17	19	18	19	17	18	20	17	17	17	18	17	17	19	18	19	17	18	20	32.8	32.8
P55200;P55200-2;D3Z5H5	P55200;P55200-2;D3Z5H5	4;4;2	4;4;2	4;4;2	Histone-lysine N-methyltransferase 2A;MLL cleavage product N320;MLL cleavage product C180	Kmt2a	sp|P55200|MLL1_MOUSE Histone-lysine N-methyltransferase MLL OS=Mus musculus GN=Mll PE=2 SV=3;sp|P55200-2|MLL1_MOUSE Isoform 2 of Histone-lysine N-methyltransferase MLL OS=Mus musculus GN=Mll;tr|D3Z5H5|D3Z5H5_MOUSE Myeloid/lymphoid or mixed-lineage leukemia	3	4	4	4	3	3	1	1	3	2	3	2	3	1	4	3	3	3	1	1	3	2	3	2	3	1	4	3	3	3	1	1	3	2	3	2	3	1	4	3	1.6	1.6
Q3UHW5;P55258;Q5SW86;D3Z5G6;Q5SW87;D3YX72;E9Q445;Q5SW88;Q3TYH2;P61027;Q9D1G1;Q9DD03;P62821;P61028;Q8K386	Q3UHW5;P55258	3;3;1;1;1;1;1;1;1;1;1;1;1;1;1	3;3;1;1;1;1;1;1;1;1;1;1;1;1;1	3;3;1;1;1;1;1;1;1;1;1;1;1;1;1	Ras-related protein Rab-8A	Rab8a	tr|Q3UHW5|Q3UHW5_MOUSE Uncharacterized protein OS=Mus musculus GN=Rab8a PE=2 SV=1;sp|P55258|RAB8A_MOUSE Ras-related protein Rab-8A OS=Mus musculus GN=Rab8a PE=1 SV=2	15	3	3	3	3	3	3	2	3	3	2	3	3	2	3	2	3	3	3	2	3	3	2	3	3	2	3	2	3	3	3	2	3	3	2	3	3	2	3	2	16.3	16.3
P55284	P55284	6	6	6	Cadherin-5	Cdh5	sp|P55284|CADH5_MOUSE Cadherin-5 OS=Mus musculus GN=Cdh5 PE=1 SV=2	1	6	6	6	3	3	4	4	4	4	3	3	3	5	3	4	3	3	4	4	4	4	3	3	3	5	3	4	3	3	4	4	4	4	3	3	3	5	3	4	7	7
P56135;F8WHP8	P56135;F8WHP8	2;1	2;1	2;1	ATP synthase subunit f, mitochondrial	Atp5j2	sp|P56135|ATPK_MOUSE ATP synthase subunit f, mitochondrial OS=Mus musculus GN=Atp5j2 PE=1 SV=3;tr|F8WHP8|F8WHP8_MOUSE ATP synthase, H+-transporting, mitochondrial F0 complex, subunit F2 OS=Mus musculus GN=Atp5j2 PE=4 SV=1	2	2	2	2	2	2	2	2	1	1	2	2	2	2	2	1	2	2	2	2	1	1	2	2	2	2	2	1	2	2	2	2	1	1	2	2	2	2	2	1	23.9	23.9
P56480	P56480	12	12	12	ATP synthase subunit beta, mitochondrial	Atp5b	sp|P56480|ATPB_MOUSE ATP synthase subunit beta, mitochondrial OS=Mus musculus GN=Atp5b PE=1 SV=2	1	12	12	12	10	11	10	10	10	10	11	11	11	11	10	10	10	11	10	10	10	10	11	11	11	11	10	10	10	11	10	10	10	10	11	11	11	11	10	10	31.2	31.2
P57780;E9Q2W9;D3Z0L8;D3Z761;D3YY95	P57780;E9Q2W9	33;19;7;6;2	33;19;7;6;2	19;8;3;2;0	Alpha-actinin-4	Actn4	sp|P57780|ACTN4_MOUSE Alpha-actinin-4 OS=Mus musculus GN=Actn4 PE=1 SV=1;tr|E9Q2W9|E9Q2W9_MOUSE Actinin alpha 4 (Fragment) OS=Mus musculus GN=Actn4 PE=4 SV=1	5	33	33	19	25	26	28	30	27	26	28	28	27	32	25	27	25	26	28	30	27	26	28	28	27	32	25	27	15	15	16	17	16	15	17	17	16	18	14	16	44.3	44.3
P57784;G5E883	P57784;G5E883	10;6	10;6	10;6	U2 small nuclear ribonucleoprotein A	Snrpa1	sp|P57784|RU2A_MOUSE U2 small nuclear ribonucleoprotein A OS=Mus musculus GN=Snrpa1 PE=1 SV=2;tr|G5E883|G5E883_MOUSE Small nuclear ribonucleoprotein polypeptide A, isoform CRA_a OS=Mus musculus GN=Snrpa1 PE=4 SV=1	2	10	10	10	9	10	10	10	10	10	9	10	9	9	9	10	9	10	10	10	10	10	9	10	9	9	9	10	9	10	10	10	10	10	9	10	9	9	9	10	38.8	38.8
P58242	P58242	4	4	4	Acid sphingomyelinase-like phosphodiesterase 3b	Smpdl3b	sp|P58242|ASM3B_MOUSE Acid sphingomyelinase-like phosphodiesterase 3b OS=Mus musculus GN=Smpdl3b PE=1 SV=1	1	4	4	4	2	2	2	3	3	2	3	3	3	4	2	2	2	2	2	3	3	2	3	3	3	4	2	2	2	2	2	3	3	2	3	3	3	4	2	2	12.3	12.3
P58252	P58252	8	7	7	Elongation factor 2	Eef2	sp|P58252|EF2_MOUSE Elongation factor 2 OS=Mus musculus GN=Eef2 PE=1 SV=2	1	8	7	7	7	6	5	5	6	8	4	6	6	6	6	8	6	5	4	4	5	7	3	5	5	5	5	7	6	5	4	4	5	7	3	5	5	5	5	7	9.9	8.7
P58468;Q3TVF6	P58468;Q3TVF6	10;7	10;7	10;7	Protein FAM207A	Fam207a	sp|P58468|F207A_MOUSE Protein FAM207A OS=Mus musculus GN=Fam207a PE=1 SV=1;tr|Q3TVF6|Q3TVF6_MOUSE Uncharacterized protein (Fragment) OS=Mus musculus GN=1810008A18Rik PE=2 SV=1	2	10	10	10	9	9	7	7	8	9	8	9	8	8	9	8	9	9	7	7	8	9	8	9	8	8	9	8	9	9	7	7	8	9	8	9	8	8	9	8	54.3	54.3
Q5SPX8;P58802	Q5SPX8;P58802	5;5	4;4	4;4	TBC1 domain family member 10A	Tbc1d10a	tr|Q5SPX8|Q5SPX8_MOUSE TBC1 domain family, member 10a OS=Mus musculus GN=Tbc1d10a PE=2 SV=1;sp|P58802|TB10A_MOUSE TBC1 domain family member 10A OS=Mus musculus GN=Tbc1d10a PE=1 SV=1	2	5	4	4	4	4	4	4	4	4	4	4	4	3	4	4	3	3	3	3	3	3	3	3	3	2	3	3	3	3	3	3	3	3	3	3	3	2	3	3	11.8	9.7
P59110;Q8C187	P59110;Q8C187	3;2	3;2	3;2	Sentrin-specific protease 1	Senp1	sp|P59110|SENP1_MOUSE Sentrin-specific protease 1 OS=Mus musculus GN=Senp1 PE=2 SV=1;tr|Q8C187|Q8C187_MOUSE Uncharacterized protein OS=Mus musculus GN=Senp1 PE=2 SV=1	2	3	3	3	3	2	3	3	2	1	2	2	3	3	2	1	3	2	3	3	2	1	2	2	3	3	2	1	3	2	3	3	2	1	2	2	3	3	2	1	5.5	5.5
P59235	P59235	5	5	5	Nucleoporin Nup43	Nup43	sp|P59235|NUP43_MOUSE Nucleoporin Nup43 OS=Mus musculus GN=Nup43 PE=2 SV=2	1	5	5	5	5	5	5	5	5	5	5	5	5	5	5	5	5	5	5	5	5	5	5	5	5	5	5	5	5	5	5	5	5	5	5	5	5	5	5	5	15.3	15.3
P59470	P59470	48	48	48	DNA-directed RNA polymerase III subunit RPC2	Polr3b	sp|P59470|RPC2_MOUSE DNA-directed RNA polymerase III subunit RPC2 OS=Mus musculus GN=Polr3b PE=2 SV=2	1	48	48	48	39	43	43	40	42	42	42	41	43	40	40	41	39	43	43	40	42	42	42	41	43	40	40	41	39	43	43	40	42	42	42	41	43	40	40	41	45.5	45.5
P59708	P59708	6	6	6	Splicing factor 3B subunit 6	Sf3b6	sp|P59708|PM14_MOUSE Pre-mRNA branch site protein p14 OS=Mus musculus GN=Sf3b14 PE=2 SV=1	1	6	6	6	6	6	5	6	6	6	6	6	6	6	6	5	6	6	5	6	6	6	6	6	6	6	6	5	6	6	5	6	6	6	6	6	6	6	6	5	54.4	54.4
P59999;E9PWA7	P59999	5;2	5;2	5;2	Actin-related protein 2/3 complex subunit 4	Arpc4	sp|P59999|ARPC4_MOUSE Actin-related protein 2/3 complex subunit 4 OS=Mus musculus GN=Arpc4 PE=1 SV=3	2	5	5	5	5	5	5	5	4	4	5	5	4	5	4	5	5	5	5	5	4	4	5	5	4	5	4	5	5	5	5	5	4	4	5	5	4	5	4	5	28	28
P60122;D3YW60;Q05CB6	P60122	19;8;1	19;8;1	19;8;1	RuvB-like 1	Ruvbl1	sp|P60122|RUVB1_MOUSE RuvB-like 1 OS=Mus musculus GN=Ruvbl1 PE=1 SV=1	3	19	19	19	18	19	17	18	16	16	17	16	16	18	17	17	18	19	17	18	16	16	17	16	16	18	17	17	18	19	17	18	16	16	17	16	16	18	17	17	48.5	48.5
P60335	P60335	17	17	12	Poly(rC)-binding protein 1	Pcbp1	sp|P60335|PCBP1_MOUSE Poly(rC)-binding protein 1 OS=Mus musculus GN=Pcbp1 PE=1 SV=1	1	17	17	12	14	14	14	14	16	14	13	14	14	13	15	15	14	14	14	14	16	14	13	14	14	13	15	15	10	10	10	10	11	10	9	10	10	9	11	11	78.1	78.1
P60824;D3YU80	P60824;D3YU80	5;3	5;3	5;3	Cold-inducible RNA-binding protein	Cirbp	sp|P60824|CIRBP_MOUSE Cold-inducible RNA-binding protein OS=Mus musculus GN=Cirbp PE=1 SV=1;tr|D3YU80|D3YU80_MOUSE Cold-inducible RNA-binding protein (Fragment) OS=Mus musculus GN=Cirbp PE=4 SV=1	2	5	5	5	5	5	5	5	5	5	5	5	5	5	5	5	5	5	5	5	5	5	5	5	5	5	5	5	5	5	5	5	5	5	5	5	5	5	5	5	38.4	38.4
P60843;Q3TSJ4;Q8BTU6;P10630;P10630-2;E9Q561	P60843;Q3TSJ4;Q8BTU6;P10630;P10630-2	8;5;5;5;5;2	6;4;3;3;3;1	6;4;3;3;3;1	Eukaryotic initiation factor 4A-I;Eukaryotic initiation factor 4A-II;Eukaryotic initiation factor 4A-II, N-terminally processed	Eif4a1;Eif4a2	sp|P60843|IF4A1_MOUSE Eukaryotic initiation factor 4A-I OS=Mus musculus GN=Eif4a1 PE=2 SV=1;tr|Q3TSJ4|Q3TSJ4_MOUSE Uncharacterized protein OS=Mus musculus GN=Eif4a1 PE=2 SV=1;tr|Q8BTU6|Q8BTU6_MOUSE Uncharacterized protein OS=Mus musculus GN=Eif4a2 PE=2 SV=	6	8	6	6	7	7	6	7	7	7	7	8	7	7	7	7	5	5	5	6	5	5	5	6	5	6	5	5	5	5	5	6	5	5	5	6	5	6	5	5	22.7	16.7
P60853	P60853	3	3	3	Leucine zipper putative tumor suppressor 1	Lzts1	sp|P60853|LZTS1_MOUSE Leucine zipper putative tumor suppressor 1 OS=Mus musculus GN=Lzts1 PE=2 SV=3	1	3	3	3	3	3	2	2	2	3	2	2	2	2	3	3	3	3	2	2	2	3	2	2	2	2	3	3	3	3	2	2	2	3	2	2	2	2	3	3	7.7	7.7
P60867	P60867	5	5	5	40S ribosomal protein S20	Rps20	sp|P60867|RS20_MOUSE 40S ribosomal protein S20 OS=Mus musculus GN=Rps20 PE=1 SV=1	1	5	5	5	5	4	5	5	4	4	4	5	5	5	4	4	5	4	5	5	4	4	4	5	5	5	4	4	5	4	5	5	4	4	4	5	5	5	4	4	29.4	29.4
P61161	P61161	5	5	5	Actin-related protein 2	Actr2	sp|P61161|ARP2_MOUSE Actin-related protein 2 OS=Mus musculus GN=Actr2 PE=1 SV=1	1	5	5	5	5	5	5	4	5	5	5	5	5	5	5	5	5	5	5	4	5	5	5	5	5	5	5	5	5	5	5	4	5	5	5	5	5	5	5	5	16.8	16.8
Q8R5C5;P61164;E0CZD4;E0CYB4	Q8R5C5;P61164;E0CZD4;E0CYB4	2;2;1;1	2;2;1;1	2;2;1;1	Beta-centractin;Alpha-centractin	Actr1b;Actr1a	sp|Q8R5C5|ACTY_MOUSE Beta-centractin OS=Mus musculus GN=Actr1b PE=1 SV=1;sp|P61164|ACTZ_MOUSE Alpha-centractin OS=Mus musculus GN=Actr1a PE=2 SV=1;tr|E0CZD4|E0CZD4_MOUSE ARP1 actin-related protein 1 homolog B, centractin beta (yeast) (Fragment) OS=Mus musc	4	2	2	2	1	1	0	1	2	2	1	0	1	1	1	2	1	1	0	1	2	2	1	0	1	1	1	2	1	1	0	1	2	2	1	0	1	1	1	2	6.4	6.4
P61255;B1ARA3;B1ARA5;D3Z3Q9;G3UW96	P61255;B1ARA3;B1ARA5	9;8;7;4;3	9;8;7;4;3	9;8;7;4;3	60S ribosomal protein L26	Rpl26	sp|P61255|RL26_MOUSE 60S ribosomal protein L26 OS=Mus musculus GN=Rpl26 PE=2 SV=1;tr|B1ARA3|B1ARA3_MOUSE Ribosomal protein L26 (Fragment) OS=Mus musculus GN=Rpl26 PE=4 SV=1;tr|B1ARA5|B1ARA5_MOUSE Ribosomal protein L26 OS=Mus musculus GN=Rpl26 PE=4 SV=1	5	9	9	9	7	7	7	8	6	7	6	6	7	8	8	8	7	7	7	8	6	7	6	6	7	8	8	8	7	7	7	8	6	7	6	6	7	8	8	8	44.8	44.8
P61327;Q9CQL1;G3UZW7;G3UYI5	P61327;Q9CQL1;G3UZW7;G3UYI5	8;7;5;5	8;7;5;5	8;7;5;5	Protein mago nashi homolog;Protein mago nashi homolog 2	Magoh;Magohb	sp|P61327|MGN_MOUSE Protein mago nashi homolog OS=Mus musculus GN=Magoh PE=2 SV=1;sp|Q9CQL1|MGNR_MOUSE Protein mago nashi homolog 1-related OS=Mus musculus GN=Magoh-rs1 PE=2 SV=1;tr|G3UZW7|G3UZW7_MOUSE Uncharacterized protein OS=Mus musculus GN=Magohb PE=4	4	8	8	8	8	8	8	8	8	8	8	7	8	8	8	8	8	8	8	8	8	8	8	7	8	8	8	8	8	8	8	8	8	8	8	7	8	8	8	8	55.5	55.5
P61358;G3UWF4;A2A4Q0;E9PV49	P61358;G3UWF4	8;6;3;3	8;6;3;3	8;6;3;3	60S ribosomal protein L27	Rpl27	sp|P61358|RL27_MOUSE 60S ribosomal protein L27 OS=Mus musculus GN=Rpl27 PE=2 SV=2;tr|G3UWF4|G3UWF4_MOUSE 60S ribosomal protein L27 OS=Mus musculus GN=Rpl27-ps1 PE=3 SV=1	4	8	8	8	8	8	8	8	8	8	8	8	8	8	8	8	8	8	8	8	8	8	8	8	8	8	8	8	8	8	8	8	8	8	8	8	8	8	8	8	51.5	51.5
P61514;E9Q2Z2	P61514;E9Q2Z2	7;4	7;4	7;4	60S ribosomal protein L37a	Rpl37a	sp|P61514|RL37A_MOUSE 60S ribosomal protein L37a OS=Mus musculus GN=Rpl37a PE=2 SV=2;tr|E9Q2Z2|E9Q2Z2_MOUSE Uncharacterized protein OS=Mus musculus GN=Gm4613 PE=4 SV=1	2	7	7	7	7	7	6	6	6	5	7	6	6	7	7	7	7	7	6	6	6	5	7	6	6	7	7	7	7	7	6	6	6	5	7	6	6	7	7	7	59.8	59.8
P61620;A2ATT9	P61620	3;1	3;1	2;0	Protein transport protein Sec61 subunit alpha isoform 1	Sec61a1	sp|P61620|S61A1_MOUSE Protein transport protein Sec61 subunit alpha isoform 1 OS=Mus musculus GN=Sec61a1 PE=2 SV=2	2	3	3	2	3	3	3	3	3	3	3	3	3	3	3	3	3	3	3	3	3	3	3	3	3	3	3	3	2	2	2	2	2	2	2	2	2	2	2	2	6.3	6.3
P61965;F6Q3W0	P61965	11;5	11;5	11;5	WD repeat-containing protein 5	Wdr5	sp|P61965|WDR5_MOUSE WD repeat-containing protein 5 OS=Mus musculus GN=Wdr5 PE=1 SV=1	2	11	11	11	11	10	8	8	9	11	8	9	8	8	8	11	11	10	8	8	9	11	8	9	8	8	8	11	11	10	8	8	9	11	8	9	8	8	8	11	41.6	41.6
P61979-2;P61979;D3YWG1	P61979-2;P61979;D3YWG1	21;21;17	21;21;17	1;1;1	Heterogeneous nuclear ribonucleoprotein K	Hnrnpk;Gm7964	sp|P61979-2|HNRPK_MOUSE Isoform 2 of Heterogeneous nuclear ribonucleoprotein K OS=Mus musculus GN=Hnrnpk;sp|P61979|HNRPK_MOUSE Heterogeneous nuclear ribonucleoprotein K OS=Mus musculus GN=Hnrnpk PE=1 SV=1;tr|D3YWG1|D3YWG1_MOUSE Uncharacterized protein OS=M	3	21	21	1	17	18	19	20	18	18	18	16	16	19	17	16	17	18	19	20	18	18	18	16	16	19	17	16	1	1	1	1	1	1	1	1	1	1	1	1	53.2	53.2
P61982	P61982	9	3	3	14-3-3 protein gamma;14-3-3 protein gamma, N-terminally processed	Ywhag	sp|P61982|1433G_MOUSE 14-3-3 protein gamma OS=Mus musculus GN=Ywhag PE=1 SV=2	1	9	3	3	9	9	7	8	8	8	9	8	9	8	9	9	3	3	2	3	2	2	3	2	3	3	3	3	3	3	2	3	2	2	3	2	3	3	3	3	32.4	11.7
P62137;Q3TYF5	P62137;Q3TYF5	15;13	15;13	4;2	Serine/threonine-protein phosphatase PP1-alpha catalytic subunit;Serine/threonine-protein phosphatase	Ppp1ca	sp|P62137|PP1A_MOUSE Serine/threonine-protein phosphatase PP1-alpha catalytic subunit OS=Mus musculus GN=Ppp1ca PE=1 SV=1;tr|Q3TYF5|Q3TYF5_MOUSE Serine/threonine-protein phosphatase (Fragment) OS=Mus musculus GN=Ppp1ca PE=2 SV=1	2	15	15	4	13	13	14	13	14	13	13	14	14	11	14	13	13	13	14	13	14	13	13	14	14	11	14	13	4	4	3	3	4	3	4	4	4	2	4	3	54.8	54.8
P62204;Q3UKW2;Q9D6P8;G3UX57;G3UZ90;P20801	P62204;Q3UKW2	11;10;4;2;2;1	11;10;4;2;2;1	11;10;4;2;2;1	Calmodulin	Calm1	sp|P62204|CALM_MOUSE Calmodulin OS=Mus musculus GN=Calm1 PE=1 SV=2;tr|Q3UKW2|Q3UKW2_MOUSE Uncharacterized protein OS=Mus musculus GN=Calm1 PE=2 SV=1	6	11	11	11	11	9	10	10	11	11	11	11	11	10	11	11	11	9	10	10	11	11	11	11	11	10	11	11	11	9	10	10	11	11	11	11	11	10	11	11	73.8	73.8
P62242;Q5SZV3;G3XA55;D3YW44	P62242;Q5SZV3;G3XA55	13;12;10;6	13;12;10;6	13;12;10;6	40S ribosomal protein S8	Rps8	sp|P62242|RS8_MOUSE 40S ribosomal protein S8 OS=Mus musculus GN=Rps8 PE=1 SV=2;tr|Q5SZV3|Q5SZV3_MOUSE 40S ribosomal protein S8 OS=Mus musculus GN=Gm11353 PE=3 SV=1;tr|G3XA55|G3XA55_MOUSE 40S ribosomal protein S8 OS=Mus musculus GN=Rps8-ps1 PE=3 SV=1	4	13	13	13	12	13	11	11	12	12	13	13	12	12	11	13	12	13	11	11	12	12	13	13	12	12	11	13	12	13	11	11	12	12	13	13	12	12	11	13	58.7	58.7
P62245;F8WJ41;D3Z712;D3YVB4;D3YXU0;D3Z7W9	P62245;F8WJ41;D3Z712;D3YVB4;D3YXU0	9;8;5;5;5;3	9;8;5;5;5;3	9;8;5;5;5;3	40S ribosomal protein S15a	Rps15a	sp|P62245|RS15A_MOUSE 40S ribosomal protein S15a OS=Mus musculus GN=Rps15a PE=2 SV=2;tr|F8WJ41|F8WJ41_MOUSE Ribosomal protein S15A (Fragment) OS=Mus musculus GN=Rps15a PE=4 SV=1;tr|D3Z712|D3Z712_MOUSE Ribosomal protein S15A (Fragment) OS=Mus musculus GN=Rp	6	9	9	9	8	8	9	8	8	8	8	8	8	8	8	8	8	8	9	8	8	8	8	8	8	8	8	8	8	8	9	8	8	8	8	8	8	8	8	8	71.5	71.5
P62259;D6REF3;F6WA09	P62259;D6REF3;F6WA09	9;5;5	6;3;4	6;3;4	14-3-3 protein epsilon	Ywhae	sp|P62259|1433E_MOUSE 14-3-3 protein epsilon OS=Mus musculus GN=Ywhae PE=1 SV=1;tr|D6REF3|D6REF3_MOUSE Uncharacterized protein OS=Mus musculus GN=Ywhae PE=4 SV=1;tr|F6WA09|F6WA09_MOUSE Tyrosine 3-monooxygenase/tryptophan 5-monooxygenase activation protein,	3	9	6	6	9	9	8	8	9	9	9	9	9	8	9	9	6	6	5	5	6	6	6	6	6	5	6	6	6	6	5	5	6	6	6	6	6	5	6	6	36.1	26.3
P62264;D3YVF4;D3Z7I1;D3Z1P6	P62264;D3YVF4;D3Z7I1;D3Z1P6	8;6;6;4	8;6;6;4	8;6;6;4	40S ribosomal protein S14	Rps14	sp|P62264|RS14_MOUSE 40S ribosomal protein S14 OS=Mus musculus GN=Rps14 PE=2 SV=3;tr|D3YVF4|D3YVF4_MOUSE Ribosomal protein S14 (Fragment) OS=Mus musculus GN=Rps14 PE=4 SV=1;tr|D3Z7I1|D3Z7I1_MOUSE Ribosomal protein S14 (Fragment) OS=Mus musculus GN=Rps14 PE	4	8	8	8	7	7	8	8	7	7	7	7	7	8	7	7	7	7	8	8	7	7	7	7	7	8	7	7	7	7	8	8	7	7	7	7	7	8	7	7	41.1	41.1
P62267;Q9CZI5;D3YXF9	P62267;Q9CZI5;D3YXF9	7;7;4	7;7;4	7;7;4	40S ribosomal protein S23	Rps23	sp|P62267|RS23_MOUSE 40S ribosomal protein S23 OS=Mus musculus GN=Rps23 PE=2 SV=3;tr|Q9CZI5|Q9CZI5_MOUSE Uncharacterized protein OS=Mus musculus GN=Rps23 PE=2 SV=1;tr|D3YXF9|D3YXF9_MOUSE Uncharacterized protein OS=Mus musculus GN=Gm8618 PE=3 SV=1	3	7	7	7	7	7	7	7	7	7	7	7	7	6	7	7	7	7	7	7	7	7	7	7	7	6	7	7	7	7	7	7	7	7	7	7	7	6	7	7	49	49
P62274;D3YYL7	P62274	3;1	3;1	3;1	40S ribosomal protein S29	Rps29	sp|P62274|RS29_MOUSE 40S ribosomal protein S29 OS=Mus musculus GN=Rps29 PE=2 SV=2	2	3	3	3	1	2	3	1	1	1	1	0	2	2	2	1	1	2	3	1	1	1	1	0	2	2	2	1	1	2	3	1	1	1	1	0	2	2	2	1	33.9	33.9
P62301;Q921R2	P62301;Q921R2	9;8	9;8	9;8	40S ribosomal protein S13	Rps13	sp|P62301|RS13_MOUSE 40S ribosomal protein S13 OS=Mus musculus GN=Rps13 PE=1 SV=2;tr|Q921R2|Q921R2_MOUSE MCG123365, isoform CRA_a OS=Mus musculus GN=Rps13 PE=2 SV=1	2	9	9	9	9	9	9	9	8	8	9	8	9	9	9	9	9	9	9	9	8	8	9	8	9	9	9	9	9	9	9	9	8	8	9	8	9	9	9	9	55.6	55.6
P62305;E9Q4F4;E9Q0W8	P62305;E9Q4F4;E9Q0W8	4;3;2	4;3;2	4;3;2	Small nuclear ribonucleoprotein E	Snrpe	sp|P62305|RUXE_MOUSE Small nuclear ribonucleoprotein E OS=Mus musculus GN=Snrpe PE=2 SV=1;tr|E9Q4F4|E9Q4F4_MOUSE Uncharacterized protein OS=Mus musculus GN=Snrpe PE=4 SV=1;tr|E9Q0W8|E9Q0W8_MOUSE Uncharacterized protein OS=Mus musculus GN=Snrpe PE=4 SV=1	3	4	4	4	3	3	2	4	3	2	2	4	2	4	2	2	3	3	2	4	3	2	2	4	2	4	2	2	3	3	2	4	3	2	2	4	2	4	2	2	65.2	65.2
P62307;F6VHB7	P62307;F6VHB7	2;1	2;1	2;1	Small nuclear ribonucleoprotein F	Snrpf	sp|P62307|RUXF_MOUSE Small nuclear ribonucleoprotein F OS=Mus musculus GN=Snrpf PE=2 SV=1;tr|F6VHB7|F6VHB7_MOUSE Uncharacterized protein (Fragment) OS=Mus musculus GN=Gm6616 PE=4 SV=1	2	2	2	2	1	1	1	1	2	2	1	1	1	1	1	2	1	1	1	1	2	2	1	1	1	1	1	2	1	1	1	1	2	2	1	1	1	1	1	2	17.4	17.4
P62309;Q3V424	P62309;Q3V424	5;3	5;3	5;3	Small nuclear ribonucleoprotein G	Snrpg	sp|P62309|RUXG_MOUSE Small nuclear ribonucleoprotein G OS=Mus musculus GN=Snrpg PE=1 SV=1;tr|Q3V424|Q3V424_MOUSE Uncharacterized protein OS=Mus musculus GN=Snrpg PE=2 SV=1	2	5	5	5	3	5	5	4	5	4	5	5	5	4	5	5	3	5	5	4	5	4	5	5	5	4	5	5	3	5	5	4	5	4	5	5	5	4	5	5	36.8	36.8
P62315	P62315	5	5	5	Small nuclear ribonucleoprotein Sm D1	Snrpd1	sp|P62315|SMD1_MOUSE Small nuclear ribonucleoprotein Sm D1 OS=Mus musculus GN=Snrpd1 PE=2 SV=1	1	5	5	5	5	5	5	5	5	5	5	5	5	5	5	5	5	5	5	5	5	5	5	5	5	5	5	5	5	5	5	5	5	5	5	5	5	5	5	5	54.6	54.6
P62317;E9Q2T1;D3Z5N9;D3Z426	P62317;E9Q2T1;D3Z5N9;D3Z426	8;5;5;5	8;5;5;5	8;5;5;5	Small nuclear ribonucleoprotein Sm D2	Snrpd2;Gm5449	sp|P62317|SMD2_MOUSE Small nuclear ribonucleoprotein Sm D2 OS=Mus musculus GN=Snrpd2 PE=2 SV=1;tr|E9Q2T1|E9Q2T1_MOUSE Uncharacterized protein OS=Mus musculus GN=Gm5848 PE=4 SV=1;tr|D3Z5N9|D3Z5N9_MOUSE MCG49198 OS=Mus musculus GN=Gm5449 PE=4 SV=1;tr|D3Z426|	4	8	8	8	7	7	7	8	7	7	7	7	7	8	7	7	7	7	7	8	7	7	7	7	7	8	7	7	7	7	7	8	7	7	7	7	7	8	7	7	61.9	61.9
P62320	P62320	4	4	4	Small nuclear ribonucleoprotein Sm D3	Snrpd3	sp|P62320|SMD3_MOUSE Small nuclear ribonucleoprotein Sm D3 OS=Mus musculus GN=Snrpd3 PE=1 SV=1	1	4	4	4	4	4	3	2	4	4	4	4	4	3	4	4	4	4	3	2	4	4	4	4	4	3	4	4	4	4	3	2	4	4	4	4	4	3	4	4	47.6	47.6
Q545F8;P62702	Q545F8;P62702	18;18	5;5	5;5	40S ribosomal protein S4;40S ribosomal protein S4, X isoform	Rps4x	tr|Q545F8|Q545F8_MOUSE Uncharacterized protein OS=Mus musculus GN=Rps4x PE=2 SV=1;sp|P62702|RS4X_MOUSE 40S ribosomal protein S4, X isoform OS=Mus musculus GN=Rps4x PE=2 SV=2	2	18	5	5	17	17	16	16	17	18	16	15	17	17	15	18	5	5	5	5	5	5	5	4	5	5	5	5	5	5	5	5	5	5	5	4	5	5	5	5	64.9	21.2
P62717;F6YJW4;D3YVT7	P62717;F6YJW4	10;5;1	10;5;1	10;5;1	60S ribosomal protein L18a	Rpl18a;Gm17541	sp|P62717|RL18A_MOUSE 60S ribosomal protein L18a OS=Mus musculus GN=Rpl18a PE=1 SV=1;tr|F6YJW4|F6YJW4_MOUSE Uncharacterized protein (Fragment) OS=Mus musculus GN=Gm17541 PE=4 SV=1	3	10	10	10	10	10	10	10	10	10	10	10	10	10	10	10	10	10	10	10	10	10	10	10	10	10	10	10	10	10	10	10	10	10	10	10	10	10	10	10	52.8	52.8
P62737;P63268;D3YZY0;D3Z2K3	P62737;P63268;D3YZY0;D3Z2K3	24;23;15;12	11;10;6;4	1;1;1;1	Actin, aortic smooth muscle;Actin, gamma-enteric smooth muscle	Acta2;Actg2	sp|P62737|ACTA_MOUSE Actin, aortic smooth muscle OS=Mus musculus GN=Acta2 PE=1 SV=1;sp|P63268|ACTH_MOUSE Actin, gamma-enteric smooth muscle OS=Mus musculus GN=Actg2 PE=2 SV=1;tr|D3YZY0|D3YZY0_MOUSE Actin, gamma 2, smooth muscle, enteric (Fragment) OS=Mus m	4	24	11	1	23	24	24	24	23	23	24	24	24	24	24	24	11	11	11	11	11	11	11	11	11	11	11	11	1	1	1	1	1	1	1	1	1	1	1	1	72.1	46.9
P62743;Q7TT10	P62743;Q7TT10	5;3	5;3	5;3	AP-2 complex subunit sigma	Ap2s1	sp|P62743|AP2S1_MOUSE AP-2 complex subunit sigma OS=Mus musculus GN=Ap2s1 PE=1 SV=1;tr|Q7TT10|Q7TT10_MOUSE Adaptor-related protein complex 2, sigma 1 subunit OS=Mus musculus GN=Ap2s1 PE=2 SV=1	2	5	5	5	5	5	5	4	5	5	5	5	4	4	5	5	5	5	5	4	5	5	5	5	4	4	5	5	5	5	5	4	5	5	5	5	4	4	5	5	33.8	33.8
P62748;A2A7R5;E9PV73;P84075	P62748	4;1;1;1	4;1;1;1	4;1;1;1	Hippocalcin-like protein 1	Hpcal1	sp|P62748|HPCL1_MOUSE Hippocalcin-like protein 1 OS=Mus musculus GN=Hpcal1 PE=2 SV=2	4	4	4	4	2	2	3	3	4	3	2	4	3	3	4	3	2	2	3	3	4	3	2	4	3	3	4	3	2	2	3	3	4	3	2	4	3	3	4	3	22.3	22.3
P62754;D3Z6N6;D3YX41	P62754;D3Z6N6;D3YX41	11;10;6	11;10;6	11;10;6	40S ribosomal protein S6	Rps6	sp|P62754|RS6_MOUSE 40S ribosomal protein S6 OS=Mus musculus GN=Rps6 PE=1 SV=1;tr|D3Z6N6|D3Z6N6_MOUSE 40S ribosomal protein S6 OS=Mus musculus GN=Rps6-ps1 PE=3 SV=1;tr|D3YX41|D3YX41_MOUSE 40S ribosomal protein S6 OS=Mus musculus GN=Rps6-ps2 PE=3 SV=2	3	11	11	11	9	9	8	8	10	10	10	10	10	8	10	11	9	9	8	8	10	10	10	10	10	8	10	11	9	9	8	8	10	10	10	10	10	8	10	11	39.8	39.8
P62806	P62806	18	18	18	Histone H4	Hist1h4a	sp|P62806|H4_MOUSE Histone H4 OS=Mus musculus GN=Hist1h4a PE=1 SV=2	1	18	18	18	15	16	15	17	18	18	16	16	17	17	15	17	15	16	15	17	18	18	16	16	17	17	15	17	15	16	15	17	18	18	16	16	17	17	15	17	66	66
Q14AA6;P62827;Q61820	Q14AA6;P62827;Q61820	6;6;3	6;6;3	6;6;3	GTP-binding nuclear protein Ran;GTP-binding nuclear protein Ran, testis-specific isoform	1700009N14Rik;Ran;Rasl2-9	tr|Q14AA6|Q14AA6_MOUSE MCG49183 OS=Mus musculus GN=1700009N14Rik PE=2 SV=1;sp|P62827|RAN_MOUSE GTP-binding nuclear protein Ran OS=Mus musculus GN=Ran PE=1 SV=3;sp|Q61820|RANT_MOUSE GTP-binding nuclear protein Ran, testis-specific isoform OS=Mus musculus GN	3	6	6	6	5	6	5	5	6	5	4	5	6	5	5	5	5	6	5	5	6	5	4	5	6	5	5	5	5	6	5	5	6	5	4	5	6	5	5	5	25	25
P62830;A2A6F8	P62830	6;2	6;2	6;2	60S ribosomal protein L23	Rpl23	sp|P62830|RL23_MOUSE 60S ribosomal protein L23 OS=Mus musculus GN=Rpl23 PE=1 SV=1	2	6	6	6	6	6	6	6	6	6	6	6	6	5	6	6	6	6	6	6	6	6	6	6	6	5	6	6	6	6	6	6	6	6	6	6	6	5	6	6	50	50
P62843;D3YTQ9;Q3UXS6	P62843;D3YTQ9	5;4;2	5;4;2	5;4;2	40S ribosomal protein S15	Rps15	sp|P62843|RS15_MOUSE 40S ribosomal protein S15 OS=Mus musculus GN=Rps15 PE=2 SV=2;tr|D3YTQ9|D3YTQ9_MOUSE Uncharacterized protein OS=Mus musculus GN=Rps15 PE=3 SV=1	3	5	5	5	5	5	5	4	4	5	4	3	4	4	4	3	5	5	5	4	4	5	4	3	4	4	4	3	5	5	5	4	4	5	4	3	4	4	4	3	51	51
P62855	P62855	4	4	4	40S ribosomal protein S26	Rps26	sp|P62855|RS26_MOUSE 40S ribosomal protein S26 OS=Mus musculus GN=Rps26 PE=2 SV=3	1	4	4	4	4	4	4	4	4	4	4	4	4	4	4	4	4	4	4	4	4	4	4	4	4	4	4	4	4	4	4	4	4	4	4	4	4	4	4	4	37.4	37.4
Q642K5;P62862	Q642K5;P62862	2;2	2;2	2;2	40S ribosomal protein S30	Fau	tr|Q642K5|Q642K5_MOUSE Finkel-Biskis-Reilly murine sarcoma virus (FBR-MuSV) ubiquitously expressed (Fox derived) OS=Mus musculus GN=Fau PE=2 SV=1;sp|P62862|RS30_MOUSE 40S ribosomal protein S30 OS=Mus musculus GN=Fau PE=3 SV=1	2	2	2	2	2	2	2	2	2	2	2	2	2	2	2	2	2	2	2	2	2	2	2	2	2	2	2	2	2	2	2	2	2	2	2	2	2	2	2	2	8.3	8.3
P62874;Q61011	P62874	9;2	9;2	4;0	Guanine nucleotide-binding protein G(I)/G(S)/G(T) subunit beta-1	Gnb1	sp|P62874|GBB1_MOUSE Guanine nucleotide-binding protein G(I)/G(S)/G(T) subunit beta-1 OS=Mus musculus GN=Gnb1 PE=1 SV=3	2	9	9	4	9	9	8	6	8	9	8	9	9	5	9	8	9	9	8	6	8	9	8	9	9	5	9	8	4	4	4	4	4	4	4	4	4	3	4	4	25.9	25.9
P62880;D3Z1M1;D3Z1T4;D3YZX3;E9QKR0;P29387;E9PWM7	P62880;D3Z1M1;D3Z1T4;D3YZX3;E9QKR0;P29387	9;8;7;7;7;5;3	4;4;3;2;2;3;2	4;4;3;2;2;3;2	Guanine nucleotide-binding protein G(I)/G(S)/G(T) subunit beta-2;Guanine nucleotide-binding protein subunit beta-4	Gnb2;Gnb4	sp|P62880|GBB2_MOUSE Guanine nucleotide-binding protein G(I)/G(S)/G(T) subunit beta-2 OS=Mus musculus GN=Gnb2 PE=1 SV=3;tr|D3Z1M1|D3Z1M1_MOUSE Guanine nucleotide-binding protein (G protein), beta 2 (Fragment) OS=Mus musculus GN=Gnb2 PE=4 SV=1;tr|D3Z1T4|D3Z	7	9	4	4	8	8	8	6	6	8	8	8	7	6	8	7	3	3	4	4	2	3	4	3	2	4	3	3	3	3	4	4	2	3	4	3	2	4	3	3	25.9	11.5
P62889;F7CZ57;D3YU37;D3Z2H8;D3YU72	P62889;F7CZ57	7;5;2;2;1	7;5;2;2;1	7;5;2;2;1	60S ribosomal protein L30	Rpl30	sp|P62889|RL30_MOUSE 60S ribosomal protein L30 OS=Mus musculus GN=Rpl30 PE=2 SV=2;tr|F7CZ57|F7CZ57_MOUSE Uncharacterized protein (Fragment) OS=Mus musculus GN=Gm10343 PE=3 SV=1	5	7	7	7	6	6	6	7	7	7	5	6	5	7	7	7	6	6	6	7	7	7	5	6	5	7	7	7	6	6	6	7	7	7	5	6	5	7	7	7	59.1	59.1
P62900;D3YVU2;D3YY62;E9Q4I3;D3YWP7	P62900;D3YVU2;D3YY62	10;6;5;3;1	10;6;5;3;1	10;6;5;3;1	60S ribosomal protein L31	Rpl31	sp|P62900|RL31_MOUSE 60S ribosomal protein L31 OS=Mus musculus GN=Rpl31 PE=2 SV=1;tr|D3YVU2|D3YVU2_MOUSE MCG49033 OS=Mus musculus GN=Gm16382 PE=4 SV=1;tr|D3YY62|D3YY62_MOUSE Uncharacterized protein OS=Mus musculus GN=Gm9858 PE=4 SV=1	5	10	10	10	9	9	9	10	9	9	8	8	7	9	9	9	9	9	9	10	9	9	8	8	7	9	9	9	9	9	9	10	9	9	8	8	7	9	9	9	56	56
P62908;D3YV43	P62908;D3YV43	23;16	23;16	23;16	40S ribosomal protein S3	Rps3	sp|P62908|RS3_MOUSE 40S ribosomal protein S3 OS=Mus musculus GN=Rps3 PE=1 SV=1;tr|D3YV43|D3YV43_MOUSE Uncharacterized protein OS=Mus musculus GN=Rps3 PE=3 SV=1	2	23	23	23	23	23	22	22	20	23	21	23	23	21	21	21	23	23	22	22	20	23	21	23	23	21	21	21	23	23	22	22	20	23	21	23	23	21	21	21	81.9	81.9
P62911;A2AD25;F6WJV0;P17932	P62911;A2AD25	5;3;1;1	5;3;1;1	5;3;1;1	60S ribosomal protein L32	Rpl32	sp|P62911|RL32_MOUSE 60S ribosomal protein L32 OS=Mus musculus GN=Rpl32 PE=2 SV=2;tr|A2AD25|A2AD25_MOUSE MCG49690 OS=Mus musculus GN=Gm4987 PE=4 SV=1	4	5	5	5	5	4	5	4	5	4	5	5	5	4	5	4	5	4	5	4	5	4	5	5	5	4	5	4	5	4	5	4	5	4	5	5	5	4	5	4	40.7	40.7
P62918	P62918	13	13	13	60S ribosomal protein L8	Rpl8	sp|P62918|RL8_MOUSE 60S ribosomal protein L8 OS=Mus musculus GN=Rpl8 PE=2 SV=2	1	13	13	13	12	12	11	12	12	12	10	10	10	11	12	12	12	12	11	12	12	12	10	10	10	11	12	12	12	12	11	12	12	12	10	10	10	11	12	12	51	51
P62960;A2BGG7	P62960;A2BGG7	16;9	10;9	10;9	Nuclease-sensitive element-binding protein 1	Ybx1	sp|P62960|YBOX1_MOUSE Nuclease-sensitive element-binding protein 1 OS=Mus musculus GN=Ybx1 PE=1 SV=3;tr|A2BGG7|A2BGG7_MOUSE Uncharacterized protein (Fragment) OS=Mus musculus GN=Ybx1 PE=4 SV=1	2	16	10	10	14	13	12	13	14	12	13	14	13	11	13	14	9	9	8	8	9	8	10	10	9	6	9	9	9	9	8	8	9	8	10	10	9	6	9	9	65.2	52.5
P62983	P62983	7	7	2	Ubiquitin-40S ribosomal protein S27a;Ubiquitin;40S ribosomal protein S27a	Rps27a	sp|P62983|RS27A_MOUSE Ubiquitin-40S ribosomal protein S27a OS=Mus musculus GN=Rps27a PE=1 SV=2	1	7	7	2	7	7	7	7	7	7	7	7	7	7	7	7	7	7	7	7	7	7	7	7	7	7	7	7	2	2	2	2	2	2	2	2	2	2	2	2	50.6	50.6
Q3TLP8;P63001;A2AC13;P60764;Q05144	Q3TLP8;P63001;A2AC13;P60764;Q05144	6;6;3;3;3	6;6;3;3;3	6;6;3;3;3	Ras-related C3 botulinum toxin substrate 1;Ras-related C3 botulinum toxin substrate 3;Ras-related C3 botulinum toxin substrate 2	Rac1;Rac3;Rac2	tr|Q3TLP8|Q3TLP8_MOUSE RAS-related C3 botulinum substrate 1, isoform CRA_a OS=Mus musculus GN=Rac1 PE=2 SV=1;sp|P63001|RAC1_MOUSE Ras-related C3 botulinum toxin substrate 1 OS=Mus musculus GN=Rac1 PE=1 SV=1;tr|A2AC13|A2AC13_MOUSE RAS-related C3 botulinum s	5	6	6	6	4	5	3	3	5	4	3	3	5	4	4	6	4	5	3	3	5	4	3	3	5	4	4	6	4	5	3	3	5	4	3	3	5	4	4	6	31.8	31.8
P63017;Q504P4;D3Z5E2;D3YW43	P63017;Q504P4	36;35;9;8	36;35;9;8	23;22;6;5	Heat shock cognate 71 kDa protein	Hspa8	sp|P63017|HSP7C_MOUSE Heat shock cognate 71 kDa protein OS=Mus musculus GN=Hspa8 PE=1 SV=1;tr|Q504P4|Q504P4_MOUSE Hspa8 protein OS=Mus musculus GN=Hspa8 PE=2 SV=1	4	36	36	23	35	35	34	33	35	35	33	34	34	33	33	35	35	35	34	33	35	35	33	34	34	33	33	35	22	23	21	20	22	22	20	22	22	20	21	22	59.1	59.1
P63037;B1AXY1;B1AXY0;B1AXX9	P63037;B1AXY1	6;5;2;1	6;5;2;1	6;5;2;1	DnaJ homolog subfamily A member 1	Dnaja1	sp|P63037|DNJA1_MOUSE DnaJ homolog subfamily A member 1 OS=Mus musculus GN=Dnaja1 PE=1 SV=1;tr|B1AXY1|B1AXY1_MOUSE DnaJ (Hsp40) homolog, subfamily A, member 1 (Fragment) OS=Mus musculus GN=Dnaja1 PE=4 SV=1	4	6	6	6	5	5	3	5	5	5	6	6	5	5	5	5	5	5	3	5	5	5	6	6	5	5	5	5	5	5	3	5	5	5	6	6	5	5	5	5	18.9	18.9
P63087;P63087-2	P63087;P63087-2	14;14	3;3	2;2	Serine/threonine-protein phosphatase PP1-gamma catalytic subunit	Ppp1cc	sp|P63087|PP1G_MOUSE Serine/threonine-protein phosphatase PP1-gamma catalytic subunit OS=Mus musculus GN=Ppp1cc PE=1 SV=1;sp|P63087-2|PP1G_MOUSE Isoform Gamma-2 of Serine/threonine-protein phosphatase PP1-gamma catalytic subunit OS=Mus musculus GN=Ppp1cc	2	14	3	2	12	12	14	13	13	13	12	13	13	12	13	13	3	3	3	3	3	3	3	3	3	3	3	3	2	2	2	2	2	2	2	2	2	2	2	2	49.2	10.8
P63101;D3YXN6;D3YXF4;D3YW45	P63101	12;5;3;2	12;5;3;2	6;3;2;1	14-3-3 protein zeta/delta	Ywhaz	sp|P63101|1433Z_MOUSE 14-3-3 protein zeta/delta OS=Mus musculus GN=Ywhaz PE=1 SV=1	4	12	12	6	10	9	10	10	11	11	10	10	9	11	10	11	10	9	10	10	11	11	10	10	9	11	10	11	4	3	4	4	5	5	4	4	3	5	4	5	44.5	44.5
P63154	P63154	28	28	20	Crooked neck-like protein 1	Crnkl1	sp|P63154|CRNL1_MOUSE Crooked neck-like protein 1 OS=Mus musculus GN=Crnkl1 PE=2 SV=1	1	28	28	20	22	20	22	21	22	21	23	22	21	20	22	21	22	20	22	21	22	21	23	22	21	20	22	21	17	14	15	15	16	14	17	16	16	15	16	15	39.7	39.7
P63158;D3Z351;D3YZ18;D3YVC6	P63158;D3Z351;D3YZ18	9;8;5;3	7;7;4;2	7;7;4;2	High mobility group protein B1	Hmgb1	sp|P63158|HMGB1_MOUSE High mobility group protein B1 OS=Mus musculus GN=Hmgb1 PE=1 SV=2;tr|D3Z351|D3Z351_MOUSE MCG1219 OS=Mus musculus GN=Hmg1l1 PE=4 SV=2;tr|D3YZ18|D3YZ18_MOUSE High mobility group box 1 (Fragment) OS=Mus musculus GN=Hmgb1 PE=4 SV=1	4	9	7	7	8	7	5	5	8	7	8	8	8	4	6	7	6	5	4	4	6	5	6	6	6	3	4	5	6	5	4	4	6	5	6	6	6	3	4	5	36.3	26.5
P63168;Q80ZS7;G5E8Z1	P63168;Q80ZS7	6;3;1	6;3;1	3;1;0	Dynein light chain 1, cytoplasmic	Dynll1;BC048507	sp|P63168|DYL1_MOUSE Dynein light chain 1, cytoplasmic OS=Mus musculus GN=Dynll1 PE=1 SV=1;tr|Q80ZS7|Q80ZS7_MOUSE MCG49550 OS=Mus musculus GN=BC048507 PE=2 SV=1	3	6	6	3	4	3	3	5	3	5	2	3	3	4	3	5	4	3	3	5	3	5	2	3	3	4	3	5	2	1	1	2	1	3	0	1	1	2	1	3	64	64
P63260;E9Q607;B1ATY1;G3UYG0	P63260;E9Q607	28;25;13;10	28;25;13;10	1;1;1;1	Actin, cytoplasmic 2;Actin, cytoplasmic 2, N-terminally processed	Actg1	sp|P63260|ACTG_MOUSE Actin, cytoplasmic 2 OS=Mus musculus GN=Actg1 PE=1 SV=1;tr|E9Q607|E9Q607_MOUSE Uncharacterized protein OS=Mus musculus GN=Actg1 PE=3 SV=1	4	28	28	1	27	28	26	27	27	27	28	28	28	27	28	28	27	28	26	27	27	27	28	28	28	27	28	28	1	1	1	1	1	1	1	1	1	1	1	1	74.9	74.9
P63325;Q3UW83	P63325;Q3UW83	11;9	11;9	11;9	40S ribosomal protein S10	Rps10	sp|P63325|RS10_MOUSE 40S ribosomal protein S10 OS=Mus musculus GN=Rps10 PE=1 SV=1;tr|Q3UW83|Q3UW83_MOUSE Ribosomal protein S10 OS=Mus musculus GN=Rps10 PE=2 SV=1	2	11	11	11	11	10	11	10	11	11	10	10	10	11	11	11	11	10	11	10	11	11	10	10	10	11	11	11	11	10	11	10	11	11	10	10	10	11	11	11	59.4	59.4
P67778;Q5SQG5	P67778;Q5SQG5	7;5	7;5	7;5	Prohibitin	Phb	sp|P67778|PHB_MOUSE Prohibitin OS=Mus musculus GN=Phb PE=1 SV=1;tr|Q5SQG5|Q5SQG5_MOUSE Prohibitin (Fragment) OS=Mus musculus GN=Phb PE=2 SV=1	2	7	7	7	6	4	4	3	4	5	6	5	5	4	4	4	6	4	4	3	4	5	6	5	5	4	4	4	6	4	4	3	4	5	6	5	5	4	4	4	29	29
P67871;G3UZJ5;G3UXG7;G3UZA4;G3UWL3;G3UZX4;G3UWU5	P67871;G3UZJ5;G3UXG7;G3UZA4;G3UWL3;G3UZX4	9;7;6;5;5;5;3	9;7;6;5;5;5;3	9;7;6;5;5;5;3	Casein kinase II subunit beta	Csnk2b	sp|P67871|CSK2B_MOUSE Casein kinase II subunit beta OS=Mus musculus GN=Csnk2b PE=1 SV=1;tr|G3UZJ5|G3UZJ5_MOUSE Uncharacterized protein OS=Mus musculus GN=Csnk2b PE=4 SV=1;tr|G3UXG7|G3UXG7_MOUSE Uncharacterized protein OS=Mus musculus GN=Csnk2b PE=4 SV=1;tr	7	9	9	9	9	9	9	9	9	8	8	8	9	8	9	8	9	9	9	9	9	8	8	8	9	8	9	8	9	9	9	9	9	8	8	8	9	8	9	8	49.3	49.3
P67984	P67984	5	5	4	60S ribosomal protein L22	Rpl22	sp|P67984|RL22_MOUSE 60S ribosomal protein L22 OS=Mus musculus GN=Rpl22 PE=2 SV=2	1	5	5	4	5	5	4	4	5	4	5	5	4	4	4	5	5	5	4	4	5	4	5	5	4	4	4	5	4	4	4	4	4	4	4	4	4	4	4	4	57	57
P68040	P68040	18	18	18	Guanine nucleotide-binding protein subunit beta-2-like 1;Guanine nucleotide-binding protein subunit beta-2-like 1, N-terminally processed	Gnb2l1	sp|P68040|GBLP_MOUSE Guanine nucleotide-binding protein subunit beta-2-like 1 OS=Mus musculus GN=Gnb2l1 PE=1 SV=3	1	18	18	18	18	18	17	16	18	17	17	17	17	17	18	18	18	18	17	16	18	17	17	17	17	17	18	18	18	18	17	16	18	17	17	17	17	17	18	18	62.1	62.1
P68372;Q9D6F9;G3UZR1	P68372;Q9D6F9	25;20;2	25;20;2	4;3;0	Tubulin beta-4B chain;Tubulin beta-4A chain	Tubb4b;Tubb4a	sp|P68372|TBB4B_MOUSE Tubulin beta-4B chain OS=Mus musculus GN=Tubb4b PE=1 SV=1;sp|Q9D6F9|TBB4A_MOUSE Tubulin beta-4A chain OS=Mus musculus GN=Tubb4a PE=1 SV=3	3	25	25	4	24	25	23	24	25	25	25	24	24	23	25	25	24	25	23	24	25	25	25	24	24	23	25	25	4	4	4	4	4	4	4	4	4	4	4	4	72.8	72.8
P68510;E9Q4V8	P68510	9;2	5;1	4;1	14-3-3 protein eta	Ywhah	sp|P68510|1433F_MOUSE 14-3-3 protein eta OS=Mus musculus GN=Ywhah PE=1 SV=2	2	9	5	4	7	9	8	8	9	9	7	8	9	8	9	9	3	5	4	4	5	5	3	4	5	4	5	5	2	4	3	3	4	4	2	3	4	3	4	4	35.4	22.4
P70168	P70168	9	9	9	Importin subunit beta-1	Kpnb1	sp|P70168|IMB1_MOUSE Importin subunit beta-1 OS=Mus musculus GN=Kpnb1 PE=1 SV=2	1	9	9	9	9	8	7	7	9	9	8	8	9	8	8	8	9	8	7	7	9	9	8	8	9	8	8	8	9	8	7	7	9	9	8	8	9	8	8	8	12.3	12.3
P70255-2;P70255-5;P70255-3;P70255;P70255-4;F8WGJ0;P70255-7;P70255-6	P70255-2;P70255-5;P70255-3;P70255;P70255-4;F8WGJ0;P70255-7;P70255-6	12;11;11;11;8;7;7;7	12;11;11;11;8;7;7;7	7;7;7;7;4;3;3;3	Nuclear factor 1 C-type	Nfic	sp|P70255-2|NFIC_MOUSE Isoform 2 of Nuclear factor 1 C-type OS=Mus musculus GN=Nfic;sp|P70255-5|NFIC_MOUSE Isoform 5 of Nuclear factor 1 C-type OS=Mus musculus GN=Nfic;sp|P70255-3|NFIC_MOUSE Isoform 3 of Nuclear factor 1 C-type OS=Mus musculus GN=Nfic;sp|P	8	12	12	7	11	11	11	8	8	8	10	12	11	10	11	11	11	11	11	8	8	8	10	12	11	10	11	11	6	7	6	4	4	5	6	7	7	6	7	7	28.6	28.6
P70278	P70278	2	2	2	Stimulated by retinoic acid gene 8 protein	Stra8	sp|P70278|STRA8_MOUSE Stimulated by retinoic acid gene 8 protein OS=Mus musculus GN=Stra8 PE=1 SV=1	1	2	2	2	2	2	2	2	2	2	2	1	2	1	2	2	2	2	2	2	2	2	2	1	2	1	2	2	2	2	2	2	2	2	2	1	2	1	2	2	5.9	5.9
P70279;A2ALA0	P70279;A2ALA0	12;7	12;7	12;7	Surfeit locus protein 6	Surf6	sp|P70279|SURF6_MOUSE Surfeit locus protein 6 OS=Mus musculus GN=Surf6 PE=2 SV=1;tr|A2ALA0|A2ALA0_MOUSE Surfeit gene 6 OS=Mus musculus GN=Surf6 PE=4 SV=1	2	12	12	12	10	10	9	10	9	9	10	12	9	11	11	9	10	10	9	10	9	9	10	12	9	11	11	9	10	10	9	10	9	9	10	12	9	11	11	9	28.2	28.2
P70288;Q8BQ10;E9PXS3	P70288;Q8BQ10;E9PXS3	8;7;5	4;3;3	4;3;3	Histone deacetylase 2	Hdac2	sp|P70288|HDAC2_MOUSE Histone deacetylase 2 OS=Mus musculus GN=Hdac2 PE=1 SV=1;tr|Q8BQ10|Q8BQ10_MOUSE Uncharacterized protein OS=Mus musculus GN=Hdac2 PE=2 SV=1;tr|E9PXS3|E9PXS3_MOUSE Uncharacterized protein OS=Mus musculus GN=Hdac2 PE=4 SV=1	3	8	4	4	6	6	6	5	7	8	6	6	6	5	8	8	2	2	2	1	3	4	2	2	2	1	4	4	2	2	2	1	3	4	2	2	2	1	4	4	18.4	9.2
P70302	P70302	10	10	10	Stromal interaction molecule 1	Stim1	sp|P70302|STIM1_MOUSE Stromal interaction molecule 1 OS=Mus musculus GN=Stim1 PE=1 SV=2	1	10	10	10	8	9	9	10	10	8	9	9	8	9	9	9	8	9	9	10	10	8	9	9	8	9	9	9	8	9	9	10	10	8	9	9	8	9	9	9	17.4	17.4
P70353;A2A763;Q3U114;A2A762	P70353;A2A763;Q3U114	4;2;2;1	4;2;2;1	4;2;2;1	Nuclear transcription factor Y subunit gamma	Nfyc	sp|P70353|NFYC_MOUSE Nuclear transcription factor Y subunit gamma OS=Mus musculus GN=Nfyc PE=2 SV=2;tr|A2A763|A2A763_MOUSE Nuclear transcription factor-Y gamma (Fragment) OS=Mus musculus GN=Nfyc PE=4 SV=1;tr|Q3U114|Q3U114_MOUSE Uncharacterized protein OS=M	4	4	4	4	3	4	4	4	3	3	4	4	4	3	4	3	3	4	4	4	3	3	4	4	4	3	4	3	3	4	4	4	3	3	4	4	4	3	4	3	12.2	12.2
P70372	P70372	5	5	5	ELAV-like protein 1	Elavl1	sp|P70372|ELAV1_MOUSE ELAV-like protein 1 OS=Mus musculus GN=Elavl1 PE=1 SV=2	1	5	5	5	4	4	3	5	5	5	3	3	4	4	4	5	4	4	3	5	5	5	3	3	4	4	4	5	4	4	3	5	5	5	3	3	4	4	4	5	15.6	15.6
Q4FE56;P70398;E9PWA9;F8VPU6;G3UY52	Q4FE56;P70398	11;11;4;3;2	11;11;4;3;2	11;11;4;3;2	Ubiquitin carboxyl-terminal hydrolase;Probable ubiquitin carboxyl-terminal hydrolase FAF-X	Usp9x	tr|Q4FE56|Q4FE56_MOUSE Ubiquitin carboxyl-terminal hydrolase OS=Mus musculus GN=Usp9x PE=2 SV=1;sp|P70398|USP9X_MOUSE Probable ubiquitin carboxyl-terminal hydrolase FAF-X OS=Mus musculus GN=Usp9x PE=1 SV=2	5	11	11	11	9	7	5	6	7	9	7	7	6	4	9	9	9	7	5	6	7	9	7	7	6	4	9	9	9	7	5	6	7	9	7	7	6	4	9	9	3.8	3.8
Q60817;P70670	Q60817;P70670	2;2	2;2	2;2	Nascent polypeptide-associated complex subunit alpha;Nascent polypeptide-associated complex subunit alpha, muscle-specific form	Naca	sp|Q60817|NACA_MOUSE Nascent polypeptide-associated complex subunit alpha OS=Mus musculus GN=Naca PE=1 SV=1;sp|P70670|NACAM_MOUSE Nascent polypeptide-associated complex subunit alpha, muscle-specific form OS=Mus musculus GN=Naca PE=1 SV=2	2	2	2	2	2	2	2	1	2	2	1	2	1	1	2	1	2	2	2	1	2	2	1	2	1	1	2	1	2	2	2	1	2	2	1	2	1	1	2	1	13.5	13.5
P70696	P70696	13	3	3	Histone H2B type 1-A	Hist1h2ba	sp|P70696|H2B1A_MOUSE Histone H2B type 1-A OS=Mus musculus GN=Hist1h2ba PE=2 SV=3	1	13	3	3	13	13	11	12	13	13	13	13	13	11	12	13	3	3	3	3	3	3	3	3	3	3	3	3	3	3	3	3	3	3	3	3	3	3	3	3	67.7	19.7
P70700;A2AP84	P70700	10;4	10;4	10;4	DNA-directed RNA polymerase I subunit RPA2	Polr1b	sp|P70700|RPA2_MOUSE DNA-directed RNA polymerase I subunit RPA2 OS=Mus musculus GN=Polr1b PE=2 SV=2	2	10	10	10	6	7	7	8	9	7	8	8	8	8	7	5	6	7	7	8	9	7	8	8	8	8	7	5	6	7	7	8	9	7	8	8	8	8	7	5	12.2	12.2
P80314	P80314	8	8	8	T-complex protein 1 subunit beta	Cct2	sp|P80314|TCPB_MOUSE T-complex protein 1 subunit beta OS=Mus musculus GN=Cct2 PE=1 SV=4	1	8	8	8	6	6	6	6	5	7	6	6	5	4	7	5	6	6	6	6	5	7	6	6	5	4	7	5	6	6	6	6	5	7	6	6	5	4	7	5	20.9	20.9
P80316	P80316	5	5	5	T-complex protein 1 subunit epsilon	Cct5	sp|P80316|TCPE_MOUSE T-complex protein 1 subunit epsilon OS=Mus musculus GN=Cct5 PE=1 SV=1	1	5	5	5	4	4	4	3	4	4	3	4	4	4	4	4	4	4	4	3	4	4	3	4	4	4	4	4	4	4	4	3	4	4	3	4	4	4	4	4	11.3	11.3
P83870	P83870	6	6	6	PHD finger-like domain-containing protein 5A	Phf5a	sp|P83870|PHF5A_MOUSE PHD finger-like domain-containing protein 5A OS=Mus musculus GN=Phf5a PE=1 SV=1	1	6	6	6	5	4	5	6	5	4	5	6	4	5	5	4	5	4	5	6	5	4	5	6	4	5	5	4	5	4	5	6	5	4	5	6	4	5	5	4	63.6	63.6
P83882	P83882	8	8	8	60S ribosomal protein L36a	Rpl36a	sp|P83882|RL36A_MOUSE 60S ribosomal protein L36a OS=Mus musculus GN=Rpl36a PE=3 SV=2	1	8	8	8	7	7	8	8	7	7	7	6	7	8	7	7	7	7	8	8	7	7	7	6	7	8	7	7	7	7	8	8	7	7	7	6	7	8	7	7	47.2	47.2
P83917;Q7TPM0;Q9CYJ8	P83917;Q7TPM0;Q9CYJ8	4;3;3	3;2;2	3;2;2	Chromobox protein homolog 1	Cbx1	sp|P83917|CBX1_MOUSE Chromobox protein homolog 1 OS=Mus musculus GN=Cbx1 PE=1 SV=1;tr|Q7TPM0|Q7TPM0_MOUSE Cbx1 protein OS=Mus musculus GN=Cbx1 PE=2 SV=1;tr|Q9CYJ8|Q9CYJ8_MOUSE Chromobox homolog 1 (Drosophila HP1 beta) OS=Mus musculus GN=Cbx1 PE=2 SV=1	3	4	3	3	2	2	4	4	1	2	2	2	2	3	3	3	1	1	3	3	0	1	1	1	1	2	2	2	1	1	3	3	0	1	1	1	1	2	2	2	28.1	19.5
P83940	P83940	3	3	3	Transcription elongation factor B polypeptide 1	Tceb1	sp|P83940|ELOC_MOUSE Transcription elongation factor B polypeptide 1 OS=Mus musculus GN=Tceb1 PE=1 SV=1	1	3	3	3	3	3	3	2	2	2	2	2	3	1	2	2	3	3	3	2	2	2	2	2	3	1	2	2	3	3	3	2	2	2	2	2	3	1	2	2	32.1	32.1
P84089;G3UW85;Q9D9P6	P84089;G3UW85	7;5;2	7;5;2	7;5;2	Enhancer of rudimentary homolog	Erh	sp|P84089|ERH_MOUSE Enhancer of rudimentary homolog OS=Mus musculus GN=Erh PE=1 SV=1;tr|G3UW85|G3UW85_MOUSE MCG7617, isoform CRA_a OS=Mus musculus GN=Erh PE=4 SV=1	3	7	7	7	7	7	7	6	7	7	7	7	7	6	7	7	7	7	7	6	7	7	7	7	7	6	7	7	7	7	7	6	7	7	7	7	7	6	7	7	53.8	53.8
Q3TWV4;P84091	Q3TWV4;P84091	21;21	21;21	21;21	AP-2 complex subunit mu	Ap2m1	tr|Q3TWV4|Q3TWV4_MOUSE Adaptor protein complex AP-2, mu1, isoform CRA_a OS=Mus musculus GN=Ap2m1 PE=2 SV=1;sp|P84091|AP2M1_MOUSE AP-2 complex subunit mu OS=Mus musculus GN=Ap2m1 PE=1 SV=1	2	21	21	21	19	18	18	19	18	19	17	18	18	17	20	18	19	18	18	19	18	19	17	18	18	17	20	18	19	18	18	19	18	19	17	18	18	17	20	18	55.9	55.9
P84104;P84104-2;A2A4X6	P84104;P84104-2;A2A4X6	6;6;4	5;5;3	5;5;3	Serine/arginine-rich splicing factor 3	Srsf3;Gm12355	sp|P84104|SRSF3_MOUSE Serine/arginine-rich splicing factor 3 OS=Mus musculus GN=Srsf3 PE=1 SV=1;sp|P84104-2|SRSF3_MOUSE Isoform Short of Serine/arginine-rich splicing factor 3 OS=Mus musculus GN=Srsf3;tr|A2A4X6|A2A4X6_MOUSE MCG21910 OS=Mus musculus GN=Gm12	3	6	5	5	5	5	5	6	6	6	5	5	5	6	5	5	4	4	4	5	5	5	4	4	4	5	4	4	4	4	4	5	5	5	4	4	4	5	4	4	36.6	36.6
P84228	P84228	13	13	1	Histone H3.2	Hist1h3b	sp|P84228|H32_MOUSE Histone H3.2 OS=Mus musculus GN=Hist1h3b PE=1 SV=2	1	13	13	1	12	11	12	12	11	9	12	12	10	12	11	11	12	11	12	12	11	9	12	12	10	12	11	11	1	1	1	1	1	1	1	1	1	1	1	1	69.9	69.9
P84244;F8WI35;E0CZ27;E0CYN1;E0CYR7;E9PZA5;P02301	P84244;F8WI35;E0CZ27	13;12;11;5;5;4;1	3;2;3;2;2;2;1	2;2;2;2;2;2;1	Histone H3.3;Histone H3	H3f3a	sp|P84244|H33_MOUSE Histone H3.3 OS=Mus musculus GN=H3f3a PE=1 SV=2;tr|F8WI35|F8WI35_MOUSE Histone H3 OS=Mus musculus GN=H3f3a PE=3 SV=1;tr|E0CZ27|E0CZ27_MOUSE Histone H3 (Fragment) OS=Mus musculus GN=H3f3a PE=3 SV=1	7	13	3	2	12	11	12	12	12	10	12	12	10	12	11	12	3	3	3	3	3	3	3	3	3	3	3	3	2	2	2	2	2	2	2	2	2	2	2	2	69.9	30.9
P97304	P97304	7	7	7	DNA-directed RNA polymerases I and III subunit RPAC2	Polr1d	sp|P97304|RPAC2_MOUSE DNA-directed RNA polymerases I and III subunit RPAC2 OS=Mus musculus GN=Polr1d PE=2 SV=1	1	7	7	7	6	6	6	6	5	5	6	6	6	6	6	5	6	6	6	6	5	5	6	6	6	6	6	5	6	6	6	6	5	5	6	6	6	6	6	5	64.7	64.7
P97313;P97313-2	P97313	5;1	5;1	5;1	DNA-dependent protein kinase catalytic subunit	Prkdc	sp|P97313|PRKDC_MOUSE DNA-dependent protein kinase catalytic subunit OS=Mus musculus GN=Prkdc PE=1 SV=3	2	5	5	5	2	3	2	2	3	3	2	2	4	2	3	4	2	3	2	2	3	3	2	2	4	2	3	4	2	3	2	2	3	3	2	2	4	2	3	4	1.2	1.2
P97376	P97376	9	9	9	Protein FRG1	Frg1	sp|P97376|FRG1_MOUSE Protein FRG1 OS=Mus musculus GN=Frg1 PE=1 SV=2	1	9	9	9	9	8	8	6	7	9	6	7	9	6	8	8	9	8	8	6	7	9	6	7	9	6	8	8	9	8	8	6	7	9	6	7	9	6	8	8	28.7	28.7
P97379-2;P97379	P97379-2;P97379	4;4	4;4	4;4	Ras GTPase-activating protein-binding protein 2	G3bp2	sp|P97379-2|G3BP2_MOUSE Isoform B of Ras GTPase-activating protein-binding protein 2 OS=Mus musculus GN=G3bp2;sp|P97379|G3BP2_MOUSE Ras GTPase-activating protein-binding protein 2 OS=Mus musculus GN=G3bp2 PE=1 SV=2	2	4	4	4	3	3	2	1	3	4	2	4	4	1	3	4	3	3	2	1	3	4	2	4	4	1	3	4	3	3	2	1	3	4	2	4	4	1	3	4	11.1	11.1
P97479;P97479-2;Q5MJ56;F6ZLJ0;D3YUT5	P97479;P97479-2;Q5MJ56	123;121;120;6;4	123;121;120;6;4	120;118;117;5;4	Unconventional myosin-VIIa	Myo7a	sp|P97479|MYO7A_MOUSE Unconventional myosin-VIIa OS=Mus musculus GN=Myo7a PE=1 SV=2;sp|P97479-2|MYO7A_MOUSE Isoform 2 of Unconventional myosin-VIIa OS=Mus musculus GN=Myo7a;tr|Q5MJ56|Q5MJ56_MOUSE Myosin VIIa isoform 2 OS=Mus musculus GN=Myo7a PE=2 SV=1	5	123	123	120	114	113	112	115	117	115	117	111	117	118	114	113	114	113	112	115	117	115	117	111	117	118	114	113	111	110	109	112	114	112	114	108	114	115	111	110	56.6	56.6
P97742	P97742	19	19	19	Carnitine O-palmitoyltransferase 1, liver isoform	Cpt1a	sp|P97742|CPT1A_MOUSE Carnitine O-palmitoyltransferase 1, liver isoform OS=Mus musculus GN=Cpt1a PE=2 SV=4	1	19	19	19	17	18	15	17	16	17	19	17	18	16	18	17	17	18	15	17	16	17	19	17	18	16	18	17	17	18	15	17	16	17	19	17	18	16	18	17	25.2	25.2
P97801;B8JJX7;Q5PXT3	P97801;B8JJX7	3;2;1	3;2;1	3;2;1	Survival motor neuron protein	Smn1	sp|P97801|SMN_MOUSE Survival motor neuron protein OS=Mus musculus GN=Smn1 PE=1 SV=1;tr|B8JJX7|B8JJX7_MOUSE Survival motor neuron 1 (Fragment) OS=Mus musculus GN=Smn1 PE=4 SV=1	3	3	3	3	3	3	3	3	3	3	3	3	3	3	3	3	3	3	3	3	3	3	3	3	3	3	3	3	3	3	3	3	3	3	3	3	3	3	3	3	20.1	20.1
P97868;P97868-2;D3YZU8;P97868-3	P97868;P97868-2	31;29;2;2	31;29;2;2	31;29;2;2	E3 ubiquitin-protein ligase RBBP6	Rbbp6	sp|P97868|RBBP6_MOUSE E3 ubiquitin-protein ligase RBBP6 OS=Mus musculus GN=Rbbp6 PE=1 SV=5;sp|P97868-2|RBBP6_MOUSE Isoform 2 of E3 ubiquitin-protein ligase RBBP6 OS=Mus musculus GN=Rbbp6	4	31	31	31	26	26	28	25	27	24	26	29	29	22	27	24	26	26	28	25	27	24	26	29	29	22	27	24	26	26	28	25	27	24	26	29	29	22	27	24	19.4	19.4
P98203-4;P98203-5;P98203-2;P98203;P98203-3;Q80WW5	P98203-4;P98203-5;P98203-2;P98203;P98203-3	10;10;10;10;10;4	10;10;10;10;10;4	10;10;10;10;10;4	Armadillo repeat protein deleted in velo-cardio-facial syndrome homolog	Arvcf	sp|P98203-4|ARVC_MOUSE Isoform 4 of Armadillo repeat protein deleted in velo-cardio-facial syndrome homolog OS=Mus musculus GN=Arvcf;sp|P98203-5|ARVC_MOUSE Isoform 5 of Armadillo repeat protein deleted in velo-cardio-facial syndrome homolog OS=Mus musculus	6	10	10	10	6	7	6	6	9	8	9	10	9	8	9	9	6	7	6	6	9	8	9	10	9	8	9	9	6	7	6	6	9	8	9	10	9	8	9	9	15.9	15.9
P99024	P99024	24	5	4	Tubulin beta-5 chain	Tubb5	sp|P99024|TBB5_MOUSE Tubulin beta-5 chain OS=Mus musculus GN=Tubb5 PE=1 SV=1	1	24	5	4	23	24	22	22	24	24	24	23	23	22	24	24	5	5	5	4	5	5	5	5	5	5	5	5	4	4	4	3	4	4	4	4	4	4	4	4	69.1	19.4
P99027;G3UW69	P99027;G3UW69	6;4	6;4	6;4	60S acidic ribosomal protein P2	Rplp2	sp|P99027|RLA2_MOUSE 60S acidic ribosomal protein P2 OS=Mus musculus GN=Rplp2 PE=1 SV=3;tr|G3UW69|G3UW69_MOUSE MCG10050 OS=Mus musculus GN=Rplp2-ps1 PE=4 SV=1	2	6	6	6	6	6	4	5	6	6	6	6	6	5	6	6	6	6	4	5	6	6	6	6	6	5	6	6	6	6	4	5	6	6	6	6	6	5	6	6	76.5	76.5
Q8C6B5;Q00899;Q3TTC2;E9QK22;P22227	Q8C6B5;Q00899;Q3TTC2	6;6;3;1;1	6;6;3;1;1	6;6;3;1;1	Transcriptional repressor protein YY1;Transcription factor YY2	Yy1;Yy2	tr|Q8C6B5|Q8C6B5_MOUSE Uncharacterized protein OS=Mus musculus GN=Yy1 PE=2 SV=1;sp|Q00899|TYY1_MOUSE Transcriptional repressor protein YY1 OS=Mus musculus GN=Yy1 PE=1 SV=1;sp|Q3TTC2|TYY2_MOUSE Transcription factor YY2 OS=Mus musculus GN=Yy2 PE=2 SV=1	5	6	6	6	4	4	6	5	6	4	6	6	6	5	6	5	4	4	6	5	6	4	6	6	6	5	6	5	4	4	6	5	6	4	6	6	6	5	6	5	16.3	16.3
Q01320	Q01320	74	74	57	DNA topoisomerase 2-alpha	Top2a	sp|Q01320|TOP2A_MOUSE DNA topoisomerase 2-alpha OS=Mus musculus GN=Top2a PE=1 SV=2	1	74	74	57	67	68	65	64	67	68	69	70	71	68	69	64	67	68	65	64	67	68	69	70	71	68	69	64	51	52	51	49	51	52	54	54	55	52	53	48	46.8	46.8
Q01853	Q01853	12	12	12	Transitional endoplasmic reticulum ATPase	Vcp	sp|Q01853|TERA_MOUSE Transitional endoplasmic reticulum ATPase OS=Mus musculus GN=Vcp PE=1 SV=4	1	12	12	12	8	8	9	9	11	10	12	10	12	8	11	9	8	8	9	9	11	10	12	10	12	8	11	9	8	8	9	9	11	10	12	10	12	8	11	9	18.2	18.2
Q02248;E9Q6A9;F7BAC9;F7CRC6;F6QZ47;D3YUH4;D3Z5Q1;E9PW26	Q02248;E9Q6A9	33;25;9;8;5;4;1;1	33;25;9;8;5;4;1;1	29;22;8;7;5;4;1;1	Catenin beta-1	Ctnnb1	sp|Q02248|CTNB1_MOUSE Catenin beta-1 OS=Mus musculus GN=Ctnnb1 PE=1 SV=1;tr|E9Q6A9|E9Q6A9_MOUSE Catenin (cadherin-associated protein), beta 1 OS=Mus musculus GN=Ctnnb1 PE=4 SV=1	8	33	33	29	32	32	31	32	32	32	31	31	30	27	30	32	32	32	31	32	32	32	31	31	30	27	30	32	28	28	27	28	28	28	27	27	26	24	26	28	55.3	55.3
Q02257	Q02257	23	19	19	Junction plakoglobin	Jup	sp|Q02257|PLAK_MOUSE Junction plakoglobin OS=Mus musculus GN=Jup PE=1 SV=3	1	23	19	19	23	23	20	18	20	21	21	20	21	17	21	21	19	19	16	14	16	17	17	16	17	14	17	17	19	19	16	14	16	17	17	16	17	14	17	17	36.8	31.1
Q02780-3;Q05B39;B1AUB9;F8WIY8;E9Q7H3;B1AUC0;F8WH09;Q02780-2;Q02780-5;Q02780-7;Q02780-4;Q02780;B1AUB6;B1AUB8;Q02780-6;F7CDR2	Q02780-3;Q05B39;B1AUB9;F8WIY8;E9Q7H3;B1AUC0;F8WH09;Q02780-2;Q02780-5;Q02780-7;Q02780-4;Q02780;B1AUB6;B1AUB8;Q02780-6	9;8;8;8;8;8;8;8;8;8;8;8;7;7;7;2	4;4;4;4;4;4;4;4;4;4;4;4;2;3;3;2	4;4;4;4;4;4;4;4;4;4;4;4;2;3;3;2	Nuclear factor 1 A-type;Nuclear factor 1	Nfia	sp|Q02780-3|NFIA_MOUSE Isoform 3 of Nuclear factor 1 A-type OS=Mus musculus GN=Nfia;tr|Q05B39|Q05B39_MOUSE Nuclear factor 1 OS=Mus musculus GN=Nfia PE=2 SV=1;tr|B1AUB9|B1AUB9_MOUSE Nuclear factor 1 OS=Mus musculus GN=Nfia PE=3 SV=1;tr|F8WIY8|F8WIY8_MOUSE N	16	9	4	4	9	8	8	8	8	7	8	8	8	8	7	8	4	3	3	3	4	3	3	3	3	3	3	4	4	3	3	3	4	3	3	3	3	3	3	4	19.6	8.2
Q02788;D3Z7D5	Q02788;D3Z7D5	17;13	17;13	17;13	Collagen alpha-2(VI) chain	Col6a2	sp|Q02788|CO6A2_MOUSE Collagen alpha-2(VI) chain OS=Mus musculus GN=Col6a2 PE=2 SV=3;tr|D3Z7D5|D3Z7D5_MOUSE Uncharacterized protein OS=Mus musculus GN=Col6a2 PE=4 SV=1	2	17	17	17	14	15	16	16	13	14	16	16	14	16	15	16	14	15	16	16	13	14	16	16	14	16	15	16	14	15	16	16	13	14	16	16	14	16	15	16	16.3	16.3
Q03141-2;Q03141-3;Q03141;Q8VHJ5	Q03141-2;Q03141-3;Q03141	8;8;8;3	6;6;6;2	6;6;6;2	MAP/microtubule affinity-regulating kinase 3	Mark3	sp|Q03141-2|MARK3_MOUSE Isoform 2 of MAP/microtubule affinity-regulating kinase 3 OS=Mus musculus GN=Mark3;sp|Q03141-3|MARK3_MOUSE Isoform 3 of MAP/microtubule affinity-regulating kinase 3 OS=Mus musculus GN=Mark3;sp|Q03141|MARK3_MOUSE MAP/microtubule affi	4	8	6	6	4	3	5	5	3	5	4	4	4	5	2	2	2	2	4	4	2	4	2	3	2	4	1	1	2	2	4	4	2	4	2	3	2	4	1	1	9.7	7.7
Q03265;D3Z6F5;D6RJ16	Q03265;D3Z6F5	20;19;2	20;19;2	20;19;2	ATP synthase subunit alpha, mitochondrial;ATP synthase subunit alpha	Atp5a1	sp|Q03265|ATPA_MOUSE ATP synthase subunit alpha, mitochondrial OS=Mus musculus GN=Atp5a1 PE=1 SV=1;tr|D3Z6F5|D3Z6F5_MOUSE ATP synthase subunit alpha OS=Mus musculus GN=Atp5a1 PE=3 SV=1	3	20	20	20	13	14	17	16	15	16	16	16	15	15	17	16	13	14	17	16	15	16	16	16	15	15	17	16	13	14	17	16	15	16	16	16	15	15	17	16	43.9	43.9
Q04690-2;Q04690;E9QKP4;E9QK33;Q04690-4;Q04690-3;Q5SYH9	Q04690-2;Q04690;E9QKP4;E9QK33;Q04690-4;Q04690-3	12;12;8;8;8;8;1	12;12;8;8;8;8;1	12;12;8;8;8;8;1	Neurofibromin	Nf1	sp|Q04690-2|NF1_MOUSE Isoform 1 of Neurofibromin OS=Mus musculus GN=Nf1;sp|Q04690|NF1_MOUSE Neurofibromin OS=Mus musculus GN=Nf1 PE=1 SV=1;tr|E9QKP4|E9QKP4_MOUSE Uncharacterized protein OS=Mus musculus GN=Nf1 PE=4 SV=1;tr|E9QK33|E9QK33_MOUSE Uncharacterize	7	12	12	12	9	9	7	8	9	10	9	8	8	7	8	11	9	9	7	8	9	10	9	8	8	7	8	11	9	9	7	8	9	10	9	8	8	7	8	11	4.6	4.6
Q04736;Q80XU2;P05480;F6UND7;P25911-2;P08103-2;P25911;P08103	Q04736	9;4;4;2;2;2;2;2	9;4;4;2;2;2;2;2	5;1;1;1;1;1;1;1	Tyrosine-protein kinase Yes	Yes1	sp|Q04736|YES_MOUSE Tyrosine-protein kinase Yes OS=Mus musculus GN=Yes1 PE=1 SV=3	8	9	9	5	8	8	7	7	7	7	8	8	9	7	7	8	8	8	7	7	7	7	8	8	9	7	7	8	4	4	3	3	3	3	4	4	5	3	3	4	15.3	15.3
Q04750;F8WIA2	Q04750	42;8	42;8	40;8	DNA topoisomerase 1	Top1	sp|Q04750|TOP1_MOUSE DNA topoisomerase 1 OS=Mus musculus GN=Top1 PE=1 SV=2	2	42	42	40	36	37	34	37	34	35	37	39	38	34	39	36	36	37	34	37	34	35	37	39	38	34	39	36	34	35	32	35	33	33	35	37	36	32	37	34	52.7	52.7
Q04857;E9Q7R6;E9Q3C7	Q04857;E9Q7R6	21;12;8	21;12;8	21;12;8	Collagen alpha-1(VI) chain	Col6a1	sp|Q04857|CO6A1_MOUSE Collagen alpha-1(VI) chain OS=Mus musculus GN=Col6a1 PE=2 SV=1;tr|E9Q7R6|E9Q7R6_MOUSE Uncharacterized protein OS=Mus musculus GN=Col6a1 PE=4 SV=1	3	21	21	21	18	17	18	18	18	18	18	18	19	18	20	17	18	17	18	18	18	18	18	18	19	18	20	17	18	17	18	18	18	18	18	18	19	18	20	17	23.9	23.9
Q04997	Q04997	4	4	4	Inhibin alpha chain	Inha	sp|Q04997|INHA_MOUSE Inhibin alpha chain OS=Mus musculus GN=Inha PE=2 SV=2	1	4	4	4	2	3	3	3	3	3	2	2	2	3	2	2	2	3	3	3	3	3	2	2	2	3	2	2	2	3	3	3	3	3	2	2	2	3	2	2	15.3	15.3
Q05CL8;A2AMD0;Q05CL8-2	Q05CL8	34;12;9	34;12;9	34;12;9	La-related protein 7	Larp7	sp|Q05CL8|LARP7_MOUSE La-related protein 7 OS=Mus musculus GN=Larp7 PE=1 SV=2	3	34	34	34	30	30	29	30	31	29	30	30	30	31	30	32	30	30	29	30	31	29	30	30	30	31	30	32	30	30	29	30	31	29	30	30	30	31	30	32	56.1	56.1
Q05D44	Q05D44	64	64	64	Eukaryotic translation initiation factor 5B	Eif5b	sp|Q05D44|IF2P_MOUSE Eukaryotic translation initiation factor 5B OS=Mus musculus GN=Eif5b PE=1 SV=2	1	64	64	64	60	60	56	56	59	54	60	59	61	56	60	59	60	60	56	56	59	54	60	59	61	56	60	59	60	60	56	56	59	54	60	59	61	56	60	59	52.4	52.4
Q07133	Q07133	10	6	6	Histone H1t	Hist1h1t	sp|Q07133|H1T_MOUSE Histone H1t OS=Mus musculus GN=Hist1h1t PE=2 SV=4	1	10	6	6	10	10	9	9	10	10	10	10	9	10	10	10	6	6	6	6	6	6	6	6	5	6	6	6	6	6	6	6	6	6	6	6	5	6	6	6	30.3	18.8
Q08288;D3Z7N3;D3Z345;D3Z5X8;D3YU83;D3Z009;D6RDT2	Q08288	16;7;7;6;5;4;3	16;7;7;6;5;4;3	16;7;7;6;5;4;3	Cell growth-regulating nucleolar protein	Lyar	sp|Q08288|LYAR_MOUSE Cell growth-regulating nucleolar protein OS=Mus musculus GN=Lyar PE=1 SV=2	7	16	16	16	12	12	15	15	12	12	13	12	13	13	12	13	12	12	15	15	12	12	13	12	13	13	12	13	12	12	15	15	12	12	13	12	13	13	12	13	43.3	43.3
Q0HA38;E9PVK4;E9QNM6	Q0HA38;E9PVK4	14;13;3	14;13;3	14;13;3	Tetratricopeptide repeat protein 21B	Ttc21b	sp|Q0HA38|TT21B_MOUSE Tetratricopeptide repeat protein 21B OS=Mus musculus GN=Ttc21b PE=2 SV=1;tr|E9PVK4|E9PVK4_MOUSE Uncharacterized protein OS=Mus musculus GN=Ttc21b PE=4 SV=1	3	14	14	14	12	13	10	10	13	13	13	12	13	13	13	13	12	13	10	10	13	13	13	12	13	13	13	13	12	13	10	10	13	13	13	12	13	13	13	13	13.3	13.3
Q0VBL3	Q0VBL3	13	13	12		Rbm15	tr|Q0VBL3|Q0VBL3_MOUSE RNA binding motif protein 15 OS=Mus musculus GN=Rbm15 PE=2 SV=1	1	13	13	12	10	10	10	10	12	12	10	9	9	9	9	11	10	10	10	10	12	12	10	9	9	9	9	11	9	9	9	9	11	11	9	8	8	8	8	10	15.7	15.7
Q0VEE6;D3YV79;D3YZL3	Q0VEE6;D3YV79	8;5;2	8;5;2	8;5;2	Zinc finger protein 800	Znf800;Zfp800	sp|Q0VEE6|ZN800_MOUSE Zinc finger protein 800 OS=Mus musculus GN=Znf800 PE=1 SV=1;tr|D3YV79|D3YV79_MOUSE Zinc finger protein 800 (Fragment) OS=Mus musculus GN=Zfp800 PE=4 SV=1	3	8	8	8	7	7	7	7	6	6	7	7	7	7	7	6	7	7	7	7	6	6	7	7	7	7	7	6	7	7	7	7	6	6	7	7	7	7	7	6	11.6	11.6
Q14AT2;Q14AT2-2	Q14AT2;Q14AT2-2	8;6	8;6	8;6	Testis-expressed sequence 11 protein	Tex11	sp|Q14AT2|TEX11_MOUSE Testis-expressed sequence 11 protein OS=Mus musculus GN=Tex11 PE=2 SV=1;sp|Q14AT2-2|TEX11_MOUSE Isoform 2 of Testis-expressed sequence 11 protein OS=Mus musculus GN=Tex11	2	8	8	8	4	6	4	4	5	4	5	5	5	5	5	5	4	6	4	4	5	4	5	5	5	5	5	5	4	6	4	4	5	4	5	5	5	5	5	5	9.1	9.1
Q14AX6;Q14AX6-3;Q14AX6-2;E9PZX7;E9PVC7;E9Q9E4;E3W997;REV__P34152-6;REV__P34152-5;REV__P34152-3;REV__P34152-4;REV__P34152-9;REV__P34152-2;REV__F8WI77;REV__P34152;REV__E9QMQ8;D3Z2T9;REV__G3X949;Q04899;O35495;Q3V3A1;Q3V3A1-3;O35495-2;O35495-3;P97377;Q64261;P30285;Q80YP0;P97377-2;P11440;REV__Q8C0G2	Q14AX6;Q14AX6-3;Q14AX6-2	37;37;33;1;1;1;1;1;1;1;1;1;1;1;1;1;1;1;1;1;1;1;1;1;1;1;1;1;1;1;1	37;37;33;1;1;1;1;1;1;1;1;1;1;1;1;1;1;1;1;1;1;1;1;1;1;1;1;1;1;1;1	30;30;26;0;0;0;0;1;1;1;1;1;1;1;1;1;0;1;0;0;0;0;0;0;0;0;0;0;0;0;1	Cyclin-dependent kinase 12	Cdk12	sp|Q14AX6|CDK12_MOUSE Cyclin-dependent kinase 12 OS=Mus musculus GN=Cdk12 PE=1 SV=2;sp|Q14AX6-3|CDK12_MOUSE Isoform 3 of Cyclin-dependent kinase 12 OS=Mus musculus GN=Cdk12;sp|Q14AX6-2|CDK12_MOUSE Isoform 2 of Cyclin-dependent kinase 12 OS=Mus musculus GN=	31	37	37	30	32	33	30	30	31	30	32	33	32	29	33	33	32	33	30	30	31	30	32	33	32	29	33	33	25	26	25	25	24	23	26	26	25	24	26	26	28	28
Q14BI7;Q14BI7-2;Q14BI7-3	Q14BI7;Q14BI7-2	5;4;1	5;4;1	5;4;1	Putative ATP-dependent RNA helicase TDRD9	Tdrd9	sp|Q14BI7|TDRD9_MOUSE Putative ATP-dependent RNA helicase TDRD9 OS=Mus musculus GN=Tdrd9 PE=1 SV=3;sp|Q14BI7-2|TDRD9_MOUSE Isoform 2 of Putative ATP-dependent RNA helicase TDRD9 OS=Mus musculus GN=Tdrd9	3	5	5	5	4	3	3	3	4	3	3	4	4	3	4	4	4	3	3	3	4	3	3	4	4	3	4	4	4	3	3	3	4	3	3	4	4	3	4	4	4.5	4.5
Q14DK4-2;Q14DK4-3;Q14DK4	Q14DK4-2;Q14DK4-3;Q14DK4	5;5;5	5;5;5	5;5;5	Glycerol-3-phosphate acyltransferase 2, mitochondrial	Gpat2	sp|Q14DK4-2|GPAT2_MOUSE Isoform 2 of Glycerol-3-phosphate acyltransferase 2, mitochondrial OS=Mus musculus GN=Gpat2;sp|Q14DK4-3|GPAT2_MOUSE Isoform 3 of Glycerol-3-phosphate acyltransferase 2, mitochondrial OS=Mus musculus GN=Gpat2;sp|Q14DK4|GPAT2_MOUSE Gl	3	5	5	5	4	4	1	1	4	3	2	3	4	1	4	4	4	4	1	1	4	3	2	3	4	1	4	4	4	4	1	1	4	3	2	3	4	1	4	4	7.3	7.3
Q2KN98	Q2KN98	6	6	6	Cytospin-A	Specc1l	sp|Q2KN98|CYTSA_MOUSE Cytospin-A OS=Mus musculus GN=Specc1l PE=1 SV=1	1	6	6	6	3	3	2	1	5	5	4	3	3	2	3	5	3	3	2	1	5	5	4	3	3	2	3	5	3	3	2	1	5	5	4	3	3	2	3	5	7.6	7.6
Q3TA68;Q3TAQ9	Q3TA68;Q3TAQ9	13;13	13;13	13;13		Wdr36	tr|Q3TA68|Q3TA68_MOUSE Uncharacterized protein OS=Mus musculus GN=Wdr36 PE=2 SV=1;tr|Q3TAQ9|Q3TAQ9_MOUSE Uncharacterized protein OS=Mus musculus GN=Wdr36 PE=2 SV=1	2	13	13	13	11	12	12	12	10	9	12	12	11	11	12	9	11	12	12	12	10	9	12	12	11	11	12	9	11	12	12	12	10	9	12	12	11	11	12	9	17	17
Q3TCH7;E9PXT5	Q3TCH7	7;3	7;3	3;1	Cullin-4A	Cul4a	sp|Q3TCH7|CUL4A_MOUSE Cullin-4A OS=Mus musculus GN=Cul4a PE=1 SV=1	2	7	7	3	5	5	5	3	5	5	6	6	5	5	6	7	5	5	5	3	5	5	6	6	5	5	6	7	2	2	2	1	2	2	3	3	2	2	3	3	10.4	10.4
Q3TDN2-2;Q3TDN2;D3Z2H4;D3YUP4	Q3TDN2-2;Q3TDN2;D3Z2H4	3;3;2;1	3;3;2;1	3;3;2;1	FAS-associated factor 2	Faf2	sp|Q3TDN2-2|FAF2_MOUSE Isoform 2 of FAS-associated factor 2 OS=Mus musculus GN=Faf2;sp|Q3TDN2|FAF2_MOUSE FAS-associated factor 2 OS=Mus musculus GN=Faf2 PE=2 SV=2;tr|D3Z2H4|D3Z2H4_MOUSE Fas-associated factor family member 2 (Fragment) OS=Mus musculus GN=Fa	4	3	3	3	3	2	2	1	2	3	3	3	2	2	2	2	3	2	2	1	2	3	3	3	2	2	2	2	3	2	2	1	2	3	3	3	2	2	2	2	9.4	9.4
Q3TDQ1	Q3TDQ1	14	14	13	Dolichyl-diphosphooligosaccharide--protein glycosyltransferase subunit STT3B	Stt3b	sp|Q3TDQ1|STT3B_MOUSE Dolichyl-diphosphooligosaccharide--protein glycosyltransferase subunit STT3B OS=Mus musculus GN=Stt3b PE=1 SV=2	1	14	14	13	11	12	11	11	14	11	12	12	12	11	13	11	11	12	11	11	14	11	12	12	12	11	13	11	11	12	11	11	13	11	12	12	12	11	12	10	19	19
Q62193;Q3TE40;F6V8R7	Q62193;Q3TE40	6;6;2	6;6;2	6;6;2	Replication protein A 32 kDa subunit	Rpa2	sp|Q62193|RFA2_MOUSE Replication protein A 32 kDa subunit OS=Mus musculus GN=Rpa2 PE=1 SV=1;tr|Q3TE40|Q3TE40_MOUSE Replication protein A2 OS=Mus musculus GN=Rpa2 PE=2 SV=1	3	6	6	6	4	4	5	5	5	5	5	6	5	4	4	5	4	4	5	5	5	5	5	6	5	4	4	5	4	4	5	5	5	5	5	6	5	4	4	5	38.5	38.5
Q3TE80;Q9CWW9;D3Z520;D3Z276;D3Z7R5	Q3TE80;Q9CWW9	5;3;2;2;1	5;3;2;2;1	5;3;2;2;1		2410002F23Rik	tr|Q3TE80|Q3TE80_MOUSE RIKEN cDNA 2410002F23, isoform CRA_a OS=Mus musculus GN=2410002F23Rik PE=2 SV=1;tr|Q9CWW9|Q9CWW9_MOUSE 2410002F23Rik protein OS=Mus musculus GN=2410002F23Rik PE=2 SV=1	5	5	5	5	4	4	4	4	4	3	5	4	5	5	5	4	4	4	4	4	4	3	5	4	5	5	5	4	4	4	4	4	4	3	5	4	5	5	5	4	17.3	17.3
Q3TEA8-2;Q3TEA8;Q3TEA8-3;A2AM65;A2AM70;A2AM63;A2AM62;A2AM69	Q3TEA8-2;Q3TEA8;Q3TEA8-3;A2AM65	28;28;24;18;8;8;7;4	28;28;24;18;8;8;7;4	28;28;24;18;8;8;7;4	Heterochromatin protein 1-binding protein 3	Hp1bp3	sp|Q3TEA8-2|HP1B3_MOUSE Isoform 2 of Heterochromatin protein 1-binding protein 3 OS=Mus musculus GN=Hp1bp3;sp|Q3TEA8|HP1B3_MOUSE Heterochromatin protein 1-binding protein 3 OS=Mus musculus GN=Hp1bp3 PE=1 SV=1;sp|Q3TEA8-3|HP1B3_MOUSE Isoform 3 of Heterochro	8	28	28	28	27	25	25	25	24	24	27	28	24	24	26	28	27	25	25	25	24	24	27	28	24	24	26	28	27	25	25	25	24	24	27	28	24	24	26	28	45.1	45.1
Q3TF84;Q922Q8	Q3TF84;Q922Q8	8;8	8;8	8;8	Leucine-rich repeat-containing protein 59	Lrrc59	tr|Q3TF84|Q3TF84_MOUSE Uncharacterized protein OS=Mus musculus GN=Lrrc59 PE=2 SV=1;sp|Q922Q8|LRC59_MOUSE Leucine-rich repeat-containing protein 59 OS=Mus musculus GN=Lrrc59 PE=2 SV=1	2	8	8	8	7	7	6	4	5	7	7	5	6	7	6	5	7	7	6	4	5	7	7	5	6	7	6	5	7	7	6	4	5	7	7	5	6	7	6	5	65.6	65.6
Q3TFP0;Q3UYX6;Q9R0U0-3;Q9R0U0-2;Q9R0U0;A3KG57	Q3TFP0;Q3UYX6;Q9R0U0-3;Q9R0U0-2;Q9R0U0	10;10;10;10;10;2	10;10;10;10;10;2	10;10;10;10;10;2	Serine/arginine-rich splicing factor 10	Srsf10	tr|Q3TFP0|Q3TFP0_MOUSE FUS interacting protein (Serine-arginine rich) 1 OS=Mus musculus GN=Srsf10 PE=2 SV=1;tr|Q3UYX6|Q3UYX6_MOUSE Uncharacterized protein OS=Mus musculus GN=Srsf10 PE=2 SV=1;sp|Q9R0U0-3|SRS10_MOUSE Isoform 3 of Serine/arginine-rich splicin	6	10	10	10	9	9	9	8	10	10	8	9	10	8	10	10	9	9	9	8	10	10	8	9	10	8	10	10	9	9	9	8	10	10	8	9	10	8	10	10	49.5	49.5
Q3THE2;D3Z249	Q3THE2	10;2	2;0	1;0	Myosin regulatory light chain 12B	Myl12b	sp|Q3THE2|ML12B_MOUSE Myosin regulatory light chain 12B OS=Mus musculus GN=Myl12b PE=1 SV=2	2	10	2	1	9	9	10	10	9	10	10	10	10	10	10	9	1	1	2	2	1	2	2	2	2	2	2	1	0	0	1	1	0	1	1	1	1	1	1	0	62.8	22.1
Q3TIX9	Q3TIX9	16	16	16	U4/U6.U5 tri-snRNP-associated protein 2	Usp39	sp|Q3TIX9|SNUT2_MOUSE U4/U6.U5 tri-snRNP-associated protein 2 OS=Mus musculus GN=Usp39 PE=2 SV=2	1	16	16	16	16	16	12	13	14	16	14	14	14	13	14	15	16	16	12	13	14	16	14	14	14	13	14	15	16	16	12	13	14	16	14	14	14	13	14	15	37.6	37.6
Q3TKT4;Q3TKT4-2;Q3URH5;G3UX35;Q9D007;E9Q9V7	Q3TKT4;Q3TKT4-2;Q3URH5;G3UX35	37;37;35;35;1;1	37;37;35;35;1;1	22;22;21;21;0;0	Transcription activator BRG1	Smarca4	sp|Q3TKT4|SMCA4_MOUSE Transcription activator BRG1 OS=Mus musculus GN=Smarca4 PE=1 SV=1;sp|Q3TKT4-2|SMCA4_MOUSE Isoform 2 of Transcription activator BRG1 OS=Mus musculus GN=Smarca4;tr|Q3URH5|Q3URH5_MOUSE Uncharacterized protein (Fragment) OS=Mus musculus G	6	37	37	22	30	31	29	27	31	31	31	34	33	22	36	33	30	31	29	27	31	31	31	34	33	22	36	33	18	18	16	14	19	19	19	21	19	10	22	20	24.7	24.7
Q3TMP1	Q3TMP1	5	5	5		Gtf3c3	tr|Q3TMP1|Q3TMP1_MOUSE General transcription factor IIIC, polypeptide 3 OS=Mus musculus GN=Gtf3c3 PE=2 SV=1	1	5	5	5	3	3	3	3	5	5	3	3	4	3	4	4	3	3	3	3	5	5	3	3	4	3	4	4	3	3	3	3	5	5	3	3	4	3	4	4	5.9	5.9
Q3TPX4;E9PZ92;E0CYX2	Q3TPX4;E9PZ92	10;9;2	10;9;2	10;9;2	Exocyst complex component 5	Exoc5	sp|Q3TPX4|EXOC5_MOUSE Exocyst complex component 5 OS=Mus musculus GN=Exoc5 PE=1 SV=2;tr|E9PZ92|E9PZ92_MOUSE Uncharacterized protein OS=Mus musculus GN=Exoc5 PE=4 SV=1	3	10	10	10	5	5	8	8	7	6	7	7	6	8	6	8	5	5	8	8	7	6	7	7	6	8	6	8	5	5	8	8	7	6	7	7	6	8	6	8	13.1	13.1
Q3TRM4-2;Q3TRM4-3;Q3TRM4;Q3TRM4-4;E9Q2D6;A2AJ88-2;A2AJ88	Q3TRM4-2;Q3TRM4-3;Q3TRM4;Q3TRM4-4	11;11;11;9;1;1;1	11;11;11;9;1;1;1	11;11;11;9;1;1;1	Neuropathy target esterase	Pnpla6	sp|Q3TRM4-2|PLPL6_MOUSE Isoform 2 of Neuropathy target esterase OS=Mus musculus GN=Pnpla6;sp|Q3TRM4-3|PLPL6_MOUSE Isoform 3 of Neuropathy target esterase OS=Mus musculus GN=Pnpla6;sp|Q3TRM4|PLPL6_MOUSE Neuropathy target esterase OS=Mus musculus GN=Pnpla6 P	7	11	11	11	10	9	7	7	6	9	9	9	9	6	9	9	10	9	7	7	6	9	9	9	9	6	9	9	10	9	7	7	6	9	9	9	9	6	9	9	9.7	9.7
Q3TTL0;E9QA40	Q3TTL0;E9QA40	4;3	4;3	4;3	Uncharacterized protein C3orf38 homolog		sp|Q3TTL0|CC038_MOUSE Uncharacterized protein C3orf38 homolog OS=Mus musculus PE=2 SV=1;tr|E9QA40|E9QA40_MOUSE Uncharacterized protein OS=Mus musculus GN=4930453N24Rik PE=4 SV=1	2	4	4	4	4	3	3	3	3	4	4	3	4	3	3	4	4	3	3	3	3	4	4	3	4	3	3	4	4	3	3	3	3	4	4	3	4	3	3	4	11.2	11.2
Q3TWW8	Q3TWW8	8	8	4	Serine/arginine-rich splicing factor 6	Srsf6	tr|Q3TWW8|Q3TWW8_MOUSE Splicing factor, arginine/serine-rich 6 OS=Mus musculus GN=Srsf6 PE=2 SV=1	1	8	8	4	7	7	8	8	8	8	7	6	8	8	8	8	7	7	8	8	8	8	7	6	8	8	8	8	4	4	4	4	4	4	4	3	4	4	4	4	21.2	21.2
Q3TYA6	Q3TYA6	6	6	6	M-phase phosphoprotein 8	Mphosph8	sp|Q3TYA6|MPP8_MOUSE M-phase phosphoprotein 8 OS=Mus musculus GN=Mphosph8 PE=1 SV=1	1	6	6	6	5	4	2	4	4	4	5	3	3	4	3	3	5	4	2	4	4	4	5	3	3	4	3	3	5	4	2	4	4	4	5	3	3	4	3	3	7.1	7.1
Q3TYF1;Q61127;E9Q7A4;Q61127-2	Q3TYF1;Q61127;E9Q7A4;Q61127-2	3;3;2;2	3;3;2;2	2;2;1;1	NGFI-A-binding protein 2	Nab2	tr|Q3TYF1|Q3TYF1_MOUSE Uncharacterized protein OS=Mus musculus GN=Nab2 PE=2 SV=1;sp|Q61127|NAB2_MOUSE NGFI-A-binding protein 2 OS=Mus musculus GN=Nab2 PE=1 SV=2;tr|E9Q7A4|E9Q7A4_MOUSE Ngfi-A-binding protein 2 OS=Mus musculus GN=Nab2 PE=4 SV=1;sp|Q61127-2|N	4	3	3	2	1	0	2	0	2	1	2	1	2	0	2	2	1	0	2	0	2	1	2	1	2	0	2	2	1	0	2	0	1	0	1	1	1	0	1	1	6.7	6.7
Q3TZX8-3;Q3TZX8-2;Q3TZX8	Q3TZX8-3;Q3TZX8-2;Q3TZX8	6;6;6	6;6;6	6;6;6	Polynucleotide 5-hydroxyl-kinase NOL9	Nol9	sp|Q3TZX8-3|NOL9_MOUSE Isoform 3 of Polynucleotide 5-hydroxyl-kinase NOL9 OS=Mus musculus GN=Nol9;sp|Q3TZX8-2|NOL9_MOUSE Isoform 2 of Polynucleotide 5-hydroxyl-kinase NOL9 OS=Mus musculus GN=Nol9;sp|Q3TZX8|NOL9_MOUSE Polynucleotide 5-hydroxyl-kinase NOL	3	6	6	6	4	4	4	5	4	5	3	4	4	5	3	4	4	4	4	5	4	5	3	4	4	5	3	4	4	4	4	5	4	5	3	4	4	5	3	4	8.6	8.6
Q3TZZ7;Q3TZZ7-2	Q3TZZ7	12;5	12;5	12;5	Extended synaptotagmin-2	Esyt2	sp|Q3TZZ7|ESYT2_MOUSE Extended synaptotagmin-2 OS=Mus musculus GN=Esyt2 PE=1 SV=1	2	12	12	12	11	12	11	10	12	12	11	10	10	11	11	12	11	12	11	10	12	12	11	10	10	11	11	12	11	12	11	10	12	12	11	10	10	11	11	12	17.6	17.6
Q3U0M1-2;Q3U0M1;Q3U0M1-3;E9PZ41;E9Q3T8;Q3U0M1-4;E9QML9;Q3U0M1-5	Q3U0M1-2;Q3U0M1;Q3U0M1-3;E9PZ41;E9Q3T8;Q3U0M1-4	16;16;13;11;11;9;5;5	16;16;13;11;11;9;5;5	16;16;13;11;11;9;5;5	Trafficking protein particle complex subunit 9	Trappc9	sp|Q3U0M1-2|TPPC9_MOUSE Isoform 2 of Trafficking protein particle complex subunit 9 OS=Mus musculus GN=Trappc9;sp|Q3U0M1|TPPC9_MOUSE Trafficking protein particle complex subunit 9 OS=Mus musculus GN=Trappc9 PE=1 SV=2;sp|Q3U0M1-3|TPPC9_MOUSE Isoform 3 of Tr	8	16	16	16	11	12	11	11	14	12	13	11	14	12	14	14	11	12	11	11	14	12	13	11	14	12	14	14	11	12	11	11	14	12	13	11	14	12	14	14	16.3	16.3
Q3U1G5;E9PUT3	Q3U1G5;E9PUT3	9;7	9;7	9;7	Interferon-stimulated 20 kDa exonuclease-like 2	Isg20l2	sp|Q3U1G5|I20L2_MOUSE Interferon-stimulated 20 kDa exonuclease-like 2 OS=Mus musculus GN=Isg20l2 PE=2 SV=2;tr|E9PUT3|E9PUT3_MOUSE Interferon-stimulated exonuclease gene 20-like 2 OS=Mus musculus GN=Isg20l2 PE=4 SV=1	2	9	9	9	8	9	9	8	9	8	9	8	7	9	8	9	8	9	9	8	9	8	9	8	7	9	8	9	8	9	9	8	9	8	9	8	7	9	8	9	26.4	26.4
Q3U1J4;E9Q4W8;F7ADY1	Q3U1J4;E9Q4W8	24;21;9	24;21;9	24;21;9	DNA damage-binding protein 1	Ddb1	sp|Q3U1J4|DDB1_MOUSE DNA damage-binding protein 1 OS=Mus musculus GN=Ddb1 PE=1 SV=2;tr|E9Q4W8|E9Q4W8_MOUSE Damage-specific DNA-binding protein 1 OS=Mus musculus GN=Ddb1 PE=4 SV=1	3	24	24	24	22	22	20	20	20	19	23	21	21	19	23	23	22	22	20	20	20	19	23	21	21	19	23	23	22	22	20	20	20	19	23	21	21	19	23	23	23.2	23.2
Q3U1N2-2;Q3U1N2	Q3U1N2-2;Q3U1N2	10;10	10;10	10;10	Sterol regulatory element-binding protein 2;Processed sterol regulatory element-binding protein 2	Srebf2	sp|Q3U1N2-2|SRBP2_MOUSE Isoform 2 of Sterol regulatory element-binding protein 2 OS=Mus musculus GN=Srebf2;sp|Q3U1N2|SRBP2_MOUSE Sterol regulatory element-binding protein 2 OS=Mus musculus GN=Srebf2 PE=1 SV=2	2	10	10	10	9	8	6	6	10	7	8	7	9	5	10	8	9	8	6	6	10	7	8	7	9	5	10	8	9	8	6	6	10	7	8	7	9	5	10	8	10.7	10.7
Q3U6P5;Q9Z204;Q9Z204-5;E9Q786;F8WGB9;Q8BTF8	Q3U6P5;Q9Z204;Q9Z204-5	16;16;15;1;1;1	16;16;15;1;1;1	1;1;1;0;0;0	Heterogeneous nuclear ribonucleoproteins C1/C2	Hnrnpc	tr|Q3U6P5|Q3U6P5_MOUSE Uncharacterized protein OS=Mus musculus GN=Hnrnpc PE=2 SV=1;sp|Q9Z204|HNRPC_MOUSE Heterogeneous nuclear ribonucleoproteins C1/C2 OS=Mus musculus GN=Hnrnpc PE=1 SV=1;sp|Q9Z204-5|HNRPC_MOUSE Isoform 5 of Heterogeneous nuclear ribonucle	6	16	16	1	15	15	15	16	15	14	14	14	15	16	14	14	15	15	15	16	15	14	14	14	15	16	14	14	1	1	1	1	1	1	1	1	1	1	1	1	44.6	44.6
Q3U741;Q501J6;Q501J6-2	Q3U741;Q501J6;Q501J6-2	23;23;17	14;14;9	14;14;9	Probable ATP-dependent RNA helicase DDX17	Ddx17	tr|Q3U741|Q3U741_MOUSE DEAD (Asp-Glu-Ala-Asp) box polypeptide 17, isoform CRA_a OS=Mus musculus GN=Ddx17 PE=2 SV=1;sp|Q501J6|DDX17_MOUSE Probable ATP-dependent RNA helicase DDX17 OS=Mus musculus GN=Ddx17 PE=2 SV=1;sp|Q501J6-2|DDX17_MOUSE Isoform 2 of Proba	3	23	14	14	22	22	21	20	22	20	22	23	23	21	23	21	14	13	13	13	13	13	14	14	14	14	14	13	14	13	13	13	13	13	14	14	14	14	14	13	36.3	23.2
Q3U9D6;Q8R313	Q3U9D6;Q8R313	8;6	8;6	7;5	Exocyst complex component 6	Exoc6	tr|Q3U9D6|Q3U9D6_MOUSE Uncharacterized protein OS=Mus musculus GN=Exoc6 PE=2 SV=1;sp|Q8R313|EXOC6_MOUSE Exocyst complex component 6 OS=Mus musculus GN=Exoc6 PE=1 SV=2	2	8	8	7	6	6	7	6	7	6	6	6	7	7	6	7	6	6	7	6	7	6	6	6	7	7	6	7	6	6	6	6	7	6	6	6	7	6	6	7	9	9
Q3U9G9	Q3U9G9	22	22	22	Lamin-B receptor	Lbr	sp|Q3U9G9|LBR_MOUSE Lamin-B receptor OS=Mus musculus GN=Lbr PE=1 SV=2	1	22	22	22	21	22	22	22	20	21	21	21	21	21	21	20	21	22	22	22	20	21	21	21	21	21	21	20	21	22	22	22	20	21	21	21	21	21	21	20	32.9	32.9
Q3UB74;F6WS72	Q3UB74	3;1	3;1	3;1	Transforming growth factor beta regulator 1	Tbrg1	sp|Q3UB74|TBRG1_MOUSE Transforming growth factor beta regulator 1 OS=Mus musculus GN=Tbrg1 PE=1 SV=2	2	3	3	3	3	3	2	3	3	3	3	2	3	2	3	3	3	3	2	3	3	3	3	2	3	2	3	3	3	3	2	3	3	3	3	2	3	2	3	3	8.4	8.4
Q3UC82;Q80ZH7;B1AT03;P97386;P97386-2;Q3TJN5;Q3U0I5;G3UYI8	Q3UC82;Q80ZH7;B1AT03;P97386;P97386-2	36;36;35;35;34;17;9;4	36;36;35;35;34;17;9;4	36;36;35;35;34;17;9;4	DNA ligase;DNA ligase 3	Lig3	tr|Q3UC82|Q3UC82_MOUSE DNA ligase OS=Mus musculus GN=Lig3 PE=2 SV=1;tr|Q80ZH7|Q80ZH7_MOUSE DNA ligase OS=Mus musculus GN=Lig3 PE=2 SV=1;tr|B1AT03|B1AT03_MOUSE DNA ligase OS=Mus musculus GN=Lig3 PE=3 SV=1;sp|P97386|DNLI3_MOUSE DNA ligase 3 OS=Mus musculus G	8	36	36	36	31	29	30	30	31	30	28	28	29	31	29	31	31	29	30	30	31	30	28	28	29	31	29	31	31	29	30	30	31	30	28	28	29	31	29	31	40.3	40.3
Q3UEB3-2;Q3UEB3-3;Q3UEB3	Q3UEB3-2;Q3UEB3-3;Q3UEB3	28;27;27	28;27;27	28;27;27	Poly(U)-binding-splicing factor PUF60	Puf60	sp|Q3UEB3-2|PUF60_MOUSE Isoform 2 of Poly(U)-binding-splicing factor PUF60 OS=Mus musculus GN=Puf60;sp|Q3UEB3-3|PUF60_MOUSE Isoform 3 of Poly(U)-binding-splicing factor PUF60 OS=Mus musculus GN=Puf60;sp|Q3UEB3|PUF60_MOUSE Poly(U)-binding-splicing factor PU	3	28	28	28	26	26	25	27	27	27	25	26	26	26	27	28	26	26	25	27	27	27	25	26	26	26	27	28	26	26	25	27	27	27	25	26	26	26	27	28	58.7	58.7
Q3UER8;Q8VCM7	Q3UER8;Q8VCM7	5;5	5;5	5;5	Fibrinogen gamma chain	Fgg	tr|Q3UER8|Q3UER8_MOUSE Uncharacterized protein OS=Mus musculus GN=Fgg PE=2 SV=1;sp|Q8VCM7|FIBG_MOUSE Fibrinogen gamma chain OS=Mus musculus GN=Fgg PE=2 SV=1	2	5	5	5	4	4	2	3	4	5	4	5	5	3	3	5	4	4	2	3	4	5	4	5	5	3	3	5	4	4	2	3	4	5	4	5	5	3	3	5	12	12
Q3UFB2-2;Q3UFB2	Q3UFB2-2;Q3UFB2	2;2	2;2	2;2	Box C/D snoRNA protein 1	Znhit6	sp|Q3UFB2-2|BCD1_MOUSE Isoform 2 of Box C/D snoRNA protein 1 OS=Mus musculus GN=Znhit6;sp|Q3UFB2|BCD1_MOUSE Box C/D snoRNA protein 1 OS=Mus musculus GN=Znhit6 PE=2 SV=2	2	2	2	2	2	2	2	1	2	2	1	1	0	1	1	2	2	2	2	1	2	2	1	1	0	1	1	2	2	2	2	1	2	2	1	1	0	1	1	2	7.9	7.9
Q3UFM5	Q3UFM5	7	7	7	Nucleolar MIF4G domain-containing protein 1	Nom1	sp|Q3UFM5|NOM1_MOUSE Nucleolar MIF4G domain-containing protein 1 OS=Mus musculus GN=Nom1 PE=2 SV=2	1	7	7	7	6	6	7	7	5	4	6	5	4	7	4	3	6	6	7	7	5	4	6	5	4	7	4	3	6	6	7	7	5	4	6	5	4	7	4	3	11	11
Q3UFY8	Q3UFY8	14	14	14	Mitochondrial ribonuclease P protein 1	Trmt10c	sp|Q3UFY8|MRRP1_MOUSE Mitochondrial ribonuclease P protein 1 OS=Mus musculus GN=Rg9mtd1 PE=2 SV=2	1	14	14	14	13	13	12	10	13	12	13	12	12	11	13	13	13	13	12	10	13	12	13	12	12	11	13	13	13	13	12	10	13	12	13	12	12	11	13	13	35.5	35.5
Q9Z2V5;Q3UG37;B1AUA8	Q9Z2V5;Q3UG37	5;5;1	5;5;1	5;5;1	Histone deacetylase 6	Hdac6	sp|Q9Z2V5|HDAC6_MOUSE Histone deacetylase 6 OS=Mus musculus GN=Hdac6 PE=1 SV=3;tr|Q3UG37|Q3UG37_MOUSE Histone deacetylase 6 (Fragment) OS=Mus musculus GN=Hdac6 PE=2 SV=1	3	5	5	5	4	4	4	4	5	5	4	4	4	3	5	5	4	4	4	4	5	5	4	4	4	3	5	5	4	4	4	4	5	5	4	4	4	3	5	5	5.1	5.1
Q3UH59;Q61879;Q5SV64;Q8BXF2	Q3UH59;Q61879;Q5SV64	144;144;141;15	112;112;109;11	110;110;107;11	Myosin-10	Myh10	tr|Q3UH59|Q3UH59_MOUSE Myosin, heavy polypeptide 10, non-muscle OS=Mus musculus GN=Myh10 PE=2 SV=1;sp|Q61879|MYH10_MOUSE Myosin-10 OS=Mus musculus GN=Myh10 PE=1 SV=2;tr|Q5SV64|Q5SV64_MOUSE Myosin, heavy polypeptide 10, non-muscle OS=Mus musculus GN=Myh10 P	4	144	112	110	132	129	130	129	131	129	136	134	135	129	133	132	102	100	102	101	102	100	106	103	105	99	104	101	100	98	100	99	100	98	104	101	103	97	102	99	61.8	51.7
Q3UHU5-3;Q3UHU5;B8JJI7;Q3UHU5-2	Q3UHU5-3;Q3UHU5;B8JJI7;Q3UHU5-2	22;22;16;16	22;22;16;16	22;22;16;16	Microtubule cross-linking factor 1	Mtcl1	sp|Q3UHU5-3|CC165_MOUSE Isoform 3 of Coiled-coil domain-containing protein 165 OS=Mus musculus GN=Ccdc165;sp|Q3UHU5|CC165_MOUSE Coiled-coil domain-containing protein 165 OS=Mus musculus GN=Ccdc165 PE=1 SV=1;tr|B8JJI7|B8JJI7_MOUSE Novel protein (1110012J17R	4	22	22	22	18	14	15	16	16	18	16	17	15	14	16	18	18	14	15	16	16	18	16	17	15	14	16	18	18	14	15	16	16	18	16	17	15	14	16	18	13.1	13.1
Q3UI74;Q8VDF2;E9Q5Y5;Q7TMI3	Q3UI74;Q8VDF2	12;12;3;1	12;12;3;1	12;12;3;1	E3 ubiquitin-protein ligase UHRF1	Uhrf1	tr|Q3UI74|Q3UI74_MOUSE Uncharacterized protein OS=Mus musculus GN=Uhrf1 PE=2 SV=1;sp|Q8VDF2|UHRF1_MOUSE E3 ubiquitin-protein ligase UHRF1 OS=Mus musculus GN=Uhrf1 PE=1 SV=2	4	12	12	12	9	10	10	5	4	6	7	10	9	4	7	6	9	10	10	5	4	6	7	10	9	4	7	6	9	10	10	5	4	6	7	10	9	4	7	6	16.3	16.3
Q3UI84;Q99J62;D6RGM1;D3Z7I8	Q3UI84;Q99J62	13;13;4;2	13;13;4;2	13;13;4;2	Replication factor C subunit 4	Rfc4	tr|Q3UI84|Q3UI84_MOUSE Uncharacterized protein OS=Mus musculus GN=Rfc4 PE=2 SV=1;sp|Q99J62|RFC4_MOUSE Replication factor C subunit 4 OS=Mus musculus GN=Rfc4 PE=1 SV=1	4	13	13	13	9	12	11	10	9	9	10	11	13	11	12	12	9	12	11	10	9	9	10	11	13	11	12	12	9	12	11	10	9	9	10	11	13	11	12	12	43.2	43.2
Q3UID0;Q6PDG5-2;Q6PDG5	Q3UID0;Q6PDG5-2;Q6PDG5	23;23;23	23;23;23	14;14;14	SWI/SNF complex subunit SMARCC2	Smarcc2	tr|Q3UID0|Q3UID0_MOUSE Uncharacterized protein OS=Mus musculus GN=Smarcc2 PE=2 SV=1;sp|Q6PDG5-2|SMRC2_MOUSE Isoform 2 of SWI/SNF complex subunit SMARCC2 OS=Mus musculus GN=Smarcc2;sp|Q6PDG5|SMRC2_MOUSE SWI/SNF complex subunit SMARCC2 OS=Mus musculus GN=Sma	3	23	23	14	19	18	16	16	17	20	15	16	17	16	17	18	19	18	16	16	17	20	15	16	17	16	17	18	10	9	7	7	10	12	7	8	8	7	9	9	21.9	21.9
Q3UIL6-2;Q3UIL6-6;Q3UIL6;Q3UIL6-4;Q3UIL6-3;Q3UIL6-5	Q3UIL6-2;Q3UIL6-6;Q3UIL6;Q3UIL6-4;Q3UIL6-3;Q3UIL6-5	37;34;32;31;28;27	37;34;32;31;28;27	37;34;32;31;28;27	Pleckstrin homology domain-containing family A member 7	Plekha7	sp|Q3UIL6-2|PKHA7_MOUSE Isoform 2 of Pleckstrin homology domain-containing family A member 7 OS=Mus musculus GN=Plekha7;sp|Q3UIL6-6|PKHA7_MOUSE Isoform 6 of Pleckstrin homology domain-containing family A member 7 OS=Mus musculus GN=Plekha7;sp|Q3UIL6|PKHA7_	6	37	37	37	29	29	27	29	29	31	29	31	32	28	31	33	29	29	27	29	29	31	29	31	32	28	31	33	29	29	27	29	29	31	29	31	32	28	31	33	35.3	35.3
Q3UJB0	Q3UJB0	24	24	24		Sf3b2	tr|Q3UJB0|Q3UJB0_MOUSE Splicing factor 3b, subunit 2 OS=Mus musculus GN=Sf3b2 PE=2 SV=1	1	24	24	24	21	22	20	18	21	21	21	21	22	18	23	22	21	22	20	18	21	21	21	21	22	18	23	22	21	22	20	18	21	21	21	21	22	18	23	22	36.3	36.3
Q3UJT0;Q8R1G1-2;Q8R1G1	Q3UJT0;Q8R1G1-2;Q8R1G1	5;5;5	5;5;5	5;5;5	Threonine aspartase 1;Threonine aspartase subunit alpha;Threonine aspartase subunit beta	Tasp1	tr|Q3UJT0|Q3UJT0_MOUSE Uncharacterized protein OS=Mus musculus GN=Tasp1 PE=2 SV=1;sp|Q8R1G1-2|TASP1_MOUSE Isoform 2 of Threonine aspartase 1 OS=Mus musculus GN=Tasp1;sp|Q8R1G1|TASP1_MOUSE Threonine aspartase 1 OS=Mus musculus GN=Tasp1 PE=2 SV=1	3	5	5	5	5	4	3	3	3	2	4	4	4	3	1	1	5	4	3	3	3	2	4	4	4	3	1	1	5	4	3	3	3	2	4	4	4	3	1	1	12.3	12.3
Q3UJV1;D3Z7J8	Q3UJV1;D3Z7J8	2;1	2;1	2;1	Coiled-coil domain-containing protein 61	Ccdc61	sp|Q3UJV1|CCD61_MOUSE Coiled-coil domain-containing protein 61 OS=Mus musculus GN=Ccdc61 PE=2 SV=1;tr|D3Z7J8|D3Z7J8_MOUSE Coiled-coil domain-containing 61 (Fragment) OS=Mus musculus GN=Ccdc61 PE=4 SV=1	2	2	2	2	2	2	1	1	2	2	2	2	1	0	2	2	2	2	1	1	2	2	2	2	1	0	2	2	2	2	1	1	2	2	2	2	1	0	2	2	3.7	3.7
Q3UK98;Q9DBY5;E9Q1P4;D3Z5F6;F8VQB8	Q3UK98;Q9DBY5;E9Q1P4	4;4;2;1;1	4;4;2;1;1	4;4;2;1;1	Chromobox protein homolog 6	Cbx6	tr|Q3UK98|Q3UK98_MOUSE Uncharacterized protein OS=Mus musculus GN=Cbx6 PE=2 SV=1;sp|Q9DBY5|CBX6_MOUSE Chromobox protein homolog 6 OS=Mus musculus GN=Cbx6 PE=2 SV=2;tr|E9Q1P4|E9Q1P4_MOUSE Neuronal pentraxin chromo domain OS=Mus musculus GN=Npcd PE=4 SV=1	5	4	4	4	2	2	4	4	1	2	2	2	1	2	2	1	2	2	4	4	1	2	2	2	1	2	2	1	2	2	4	4	1	2	2	2	1	2	2	1	14.1	14.1
Q3UKJ7;Q3UKJ7-2	Q3UKJ7;Q3UKJ7-2	14;9	14;9	14;9	WD40 repeat-containing protein SMU1;WD40 repeat-containing protein SMU1, N-terminally processed	Smu1	sp|Q3UKJ7|SMU1_MOUSE WD40 repeat-containing protein SMU1 OS=Mus musculus GN=Smu1 PE=2 SV=2;sp|Q3UKJ7-2|SMU1_MOUSE Isoform 2 of WD40 repeat-containing protein SMU1 OS=Mus musculus GN=Smu1	2	14	14	14	11	12	11	12	13	14	10	10	11	11	12	12	11	12	11	12	13	14	10	10	11	11	12	12	11	12	11	12	13	14	10	10	11	11	12	12	33.9	33.9
Q3UL36;Q3UL36-2;Q8CIS0-2;Q8CIS0	Q3UL36;Q3UL36-2	13;7;1;1	13;7;1;1	13;7;1;1	Arginine and glutamate-rich protein 1	Arglu1	sp|Q3UL36|ARGL1_MOUSE Arginine and glutamate-rich protein 1 OS=Mus musculus GN=Arglu1 PE=1 SV=2;sp|Q3UL36-2|ARGL1_MOUSE Isoform 2 of Arginine and glutamate-rich protein 1 OS=Mus musculus GN=Arglu1	4	13	13	13	12	11	13	13	11	9	12	11	11	12	13	11	12	11	13	13	11	9	12	11	11	12	13	11	12	11	13	13	11	9	12	11	11	12	13	11	32.1	32.1
Q8BVY0;Q3UL54;E9Q0A1	Q8BVY0;Q3UL54;E9Q0A1	25;25;22	25;25;22	25;25;22	Ribosomal L1 domain-containing protein 1	Rsl1d1	tr|Q8BVY0|Q8BVY0_MOUSE Uncharacterized protein OS=Mus musculus GN=Rsl1d1 PE=2 SV=1;tr|Q3UL54|Q3UL54_MOUSE Uncharacterized protein OS=Mus musculus GN=Rsl1d1 PE=2 SV=1;tr|E9Q0A1|E9Q0A1_MOUSE Ribosomal L1 domain-containing 1 OS=Mus musculus GN=Rsl1d1 PE=4 SV=	3	25	25	25	22	23	23	25	23	22	24	24	24	23	23	22	22	23	23	25	23	22	24	24	24	23	23	22	22	23	23	25	23	22	24	24	24	23	23	22	59.1	59.1
Q3ULD5;Q6PD20;F6ZNH0;Q8K1L7	Q3ULD5;Q6PD20	34;19;10;8	34;19;10;8	34;19;10;8	Methylcrotonoyl-CoA carboxylase beta chain, mitochondrial	Mccc2	sp|Q3ULD5|MCCB_MOUSE Methylcrotonoyl-CoA carboxylase beta chain, mitochondrial OS=Mus musculus GN=Mccc2 PE=2 SV=1;tr|Q6PD20|Q6PD20_MOUSE Mccc2 protein (Fragment) OS=Mus musculus GN=Mccc2 PE=2 SV=1	4	34	34	34	34	32	32	32	33	32	31	31	31	32	31	31	34	32	32	32	33	32	31	31	31	32	31	31	34	32	32	32	33	32	31	31	31	32	31	31	80.1	80.1
Q3ULJ3	Q3ULJ3	4	4	4		Upf3a	tr|Q3ULJ3|Q3ULJ3_MOUSE MCG3697, isoform CRA_c OS=Mus musculus GN=Upf3a PE=2 SV=1	1	4	4	4	3	3	3	3	3	2	3	3	3	2	2	3	3	3	3	3	3	2	3	3	3	2	2	3	3	3	3	3	3	2	3	3	3	2	2	3	9.5	9.5
Q3UMC0	Q3UMC0	32	32	32	Spermatogenesis-associated protein 5	Spata5	sp|Q3UMC0|SPAT5_MOUSE Spermatogenesis-associated protein 5 OS=Mus musculus GN=Spata5 PE=2 SV=2	1	32	32	32	29	28	29	28	27	29	29	31	29	28	27	27	29	28	29	28	27	29	29	31	29	28	27	27	29	28	29	28	27	29	29	31	29	28	27	27	45.6	45.6
Q3UMU9-3;Q3UMU9	Q3UMU9-3;Q3UMU9	36;34	36;34	3;1	Hepatoma-derived growth factor-related protein 2	Hdgfrp2	sp|Q3UMU9-3|HDGR2_MOUSE Isoform 3 of Hepatoma-derived growth factor-related protein 2 OS=Mus musculus GN=Hdgfrp2;sp|Q3UMU9|HDGR2_MOUSE Hepatoma-derived growth factor-related protein 2 OS=Mus musculus GN=Hdgfrp2 PE=1 SV=1	2	36	36	3	34	33	33	34	32	33	33	34	34	31	33	33	34	33	33	34	32	33	33	34	34	31	33	33	3	3	3	3	3	3	3	3	3	3	3	3	43.8	43.8
Q3UND0-2;Q3UND0	Q3UND0-2;Q3UND0	4;4	4;4	4;4	Src kinase-associated phosphoprotein 2	Skap2	sp|Q3UND0-2|SKAP2_MOUSE Isoform 2 of Src kinase-associated phosphoprotein 2 OS=Mus musculus GN=Skap2;sp|Q3UND0|SKAP2_MOUSE Src kinase-associated phosphoprotein 2 OS=Mus musculus GN=Skap2 PE=1 SV=2	2	4	4	4	3	3	2	2	2	1	4	3	2	2	3	1	3	3	2	2	2	1	4	3	2	2	3	1	3	3	2	2	2	1	4	3	2	2	3	1	11.7	11.7
Q3UPH7-4;Q3UPH7-3;Q3UPH7-6;Q3UPH7-2;Q3UPH7	Q3UPH7-4;Q3UPH7-3;Q3UPH7-6;Q3UPH7-2;Q3UPH7	4;4;4;4;4	4;4;4;4;4	4;4;4;4;4	Rho guanine nucleotide exchange factor 40	Arhgef40	sp|Q3UPH7-4|ARH40_MOUSE Isoform 4 of Rho guanine nucleotide exchange factor 40 OS=Mus musculus GN=Arhgef40;sp|Q3UPH7-3|ARH40_MOUSE Isoform 3 of Rho guanine nucleotide exchange factor 40 OS=Mus musculus GN=Arhgef40;sp|Q3UPH7-6|ARH40_MOUSE Isoform 6 of Rho g	5	4	4	4	4	4	3	3	2	2	4	4	3	2	4	2	4	4	3	3	2	2	4	4	3	2	4	2	4	4	3	3	2	2	4	4	3	2	4	2	3.2	3.2
Q3UQU0	Q3UQU0	6	6	6	Bromodomain-containing protein 9	Brd9	sp|Q3UQU0|BRD9_MOUSE Bromodomain-containing protein 9 OS=Mus musculus GN=Brd9 PE=2 SV=1	1	6	6	6	5	6	5	5	6	6	3	6	5	4	6	4	5	6	5	5	6	6	3	6	5	4	6	4	5	6	5	5	6	6	3	6	5	4	6	4	12.4	12.4
Q3URD3-4;Q3URD3-3;F6UV57;F6YCM8;F8WIH0;D3Z7V3;Q3URD3-5;Q3URD3-2;Q3URD3	Q3URD3-4;Q3URD3-3;F6UV57;F6YCM8;F8WIH0;D3Z7V3;Q3URD3-5;Q3URD3-2;Q3URD3	14;14;13;13;13;13;13;13;13	14;14;13;13;13;13;13;13;13	3;3;2;2;2;2;2;2;2	Sarcolemmal membrane-associated protein	Slmap	sp|Q3URD3-4|SLMAP_MOUSE Isoform 4 of Sarcolemmal membrane-associated protein OS=Mus musculus GN=Slmap;sp|Q3URD3-3|SLMAP_MOUSE Isoform 3 of Sarcolemmal membrane-associated protein OS=Mus musculus GN=Slmap;tr|F6UV57|F6UV57_MOUSE Sarcolemma-associated protein	9	14	14	3	11	11	12	13	11	10	12	11	10	13	11	11	11	11	12	13	11	10	12	11	10	13	11	11	2	2	3	3	1	1	3	2	2	3	2	2	37.9	37.9
Q3URQ0;F6ZZ61	Q3URQ0	25;9	25;9	25;9	Testis-expressed sequence 10 protein	Tex10	sp|Q3URQ0|TEX10_MOUSE Testis-expressed sequence 10 protein OS=Mus musculus GN=Tex10 PE=2 SV=1	2	25	25	25	20	21	22	20	22	20	22	21	21	22	20	22	20	21	22	20	22	20	22	21	21	22	20	22	20	21	22	20	22	20	22	21	21	22	20	22	27.3	27.3
Q3USH5;E9Q8G1	Q3USH5	29;11	29;11	29;11	Splicing factor, suppressor of white-apricot homolog	Sfswap	sp|Q3USH5|SFSWA_MOUSE Splicing factor, suppressor of white-apricot homolog OS=Mus musculus GN=Sfswap PE=1 SV=2	2	29	29	29	27	27	24	23	27	24	26	26	27	23	29	28	27	27	24	23	27	24	26	26	27	23	29	28	27	27	24	23	27	24	26	26	27	23	29	28	33.7	33.7
Q3UYG1	Q3UYG1	22	22	22	Coiled-coil domain-containing protein 160	Ccdc160	sp|Q3UYG1|CC160_MOUSE Coiled-coil domain-containing protein 160 OS=Mus musculus GN=Ccdc160 PE=2 SV=1	1	22	22	22	19	19	20	21	19	20	20	20	20	20	20	20	19	19	20	21	19	20	20	20	20	20	20	20	19	19	20	21	19	20	20	20	20	20	20	20	57.3	57.3
Q3UYV9	Q3UYV9	5	5	5	Nuclear cap-binding protein subunit 1	Ncbp1	sp|Q3UYV9|NCBP1_MOUSE Nuclear cap-binding protein subunit 1 OS=Mus musculus GN=Ncbp1 PE=1 SV=2	1	5	5	5	1	2	1	3	3	4	2	1	2	2	3	4	1	2	1	3	3	4	2	1	2	2	3	4	1	2	1	3	3	4	2	1	2	2	3	4	6.7	6.7
Q3V086;Q61496	Q3V086;Q61496	8;8	6;6	6;6	Probable ATP-dependent RNA helicase DDX4	Ddx4	tr|Q3V086|Q3V086_MOUSE Ddx4 protein OS=Mus musculus GN=Ddx4 PE=2 SV=1;sp|Q61496|DDX4_MOUSE Probable ATP-dependent RNA helicase DDX4 OS=Mus musculus GN=Ddx4 PE=1 SV=2	2	8	6	6	8	6	7	7	7	6	6	7	6	6	5	6	6	4	5	5	5	4	4	5	4	5	3	4	6	4	5	5	5	4	4	5	4	5	3	4	15.1	12.2
Q3V089	Q3V089	10	10	10	RNA-binding protein 44	Rbm44	sp|Q3V089|RBM44_MOUSE RNA-binding protein 44 OS=Mus musculus GN=Rbm44 PE=2 SV=1	1	10	10	10	8	7	8	7	9	8	7	8	8	7	8	8	8	7	8	7	9	8	7	8	8	7	8	8	8	7	8	7	9	8	7	8	8	7	8	8	11.2	11.2
Q3V132	Q3V132	18	15	15	ADP/ATP translocase 4;ADP/ATP translocase 4, N-terminally processed	Slc25a31	sp|Q3V132|ADT4_MOUSE ADP/ATP translocase 4 OS=Mus musculus GN=Slc25a31 PE=2 SV=1	1	18	15	15	18	18	17	18	17	17	18	17	18	18	18	16	15	15	14	15	14	14	15	14	15	15	15	13	15	15	14	15	14	14	15	14	15	15	15	13	53.1	44.4
Q3V1V3;D3Z0H5	Q3V1V3	9;4	9;4	9;4	ESF1 homolog	Esf1	sp|Q3V1V3|ESF1_MOUSE ESF1 homolog OS=Mus musculus GN=Esf1 PE=1 SV=1	2	9	9	9	8	9	7	3	7	9	7	7	9	5	7	8	8	9	7	3	7	9	7	7	9	5	7	8	8	9	7	3	7	9	7	7	9	5	7	8	9.5	9.5
Q3V1Z5;D3Z2E6	Q3V1Z5	18;3	18;3	5;1	40S ribosomal protein S4	Rps4l	tr|Q3V1Z5|Q3V1Z5_MOUSE RIKEN cDNA 1110033J19 OS=Mus musculus GN=Rps4y2 PE=2 SV=1	2	18	18	5	17	17	15	15	17	18	16	15	16	16	15	18	17	17	15	15	17	18	16	15	16	16	15	18	5	5	4	4	5	5	5	4	4	4	5	5	59.5	59.5
Q3V493;Q9ES56	Q3V493;Q9ES56	3;3	3;3	3;3	Trafficking protein particle complex subunit 4	Trappc4	tr|Q3V493|Q3V493_MOUSE Uncharacterized protein OS=Mus musculus GN=Trappc4 PE=2 SV=1;sp|Q9ES56|TPPC4_MOUSE Trafficking protein particle complex subunit 4 OS=Mus musculus GN=Trappc4 PE=1 SV=1	2	3	3	3	2	2	2	2	3	3	2	2	3	2	2	3	2	2	2	2	3	3	2	2	3	2	2	3	2	2	2	2	3	3	2	2	3	2	2	3	12.9	12.9
Q3ZB57;Q9Z1S8	Q3ZB57;Q9Z1S8	2;2	2;2	2;2	GRB2-associated-binding protein 2	Gab2	tr|Q3ZB57|Q3ZB57_MOUSE Growth factor receptor bound protein 2-associated protein 2 OS=Mus musculus GN=Gab2 PE=2 SV=1;sp|Q9Z1S8|GAB2_MOUSE GRB2-associated-binding protein 2 OS=Mus musculus GN=Gab2 PE=1 SV=2	2	2	2	2	2	2	2	2	2	2	2	2	1	2	2	2	2	2	2	2	2	2	2	2	1	2	2	2	2	2	2	2	2	2	2	2	1	2	2	2	3.3	3.3
Q45KJ6-2;Q45KJ6;Q45KJ6-3	Q45KJ6-2;Q45KJ6	6;6;2	5;5;2	5;5;2	Protein lin-28 homolog B	Lin28b	sp|Q45KJ6-2|LN28B_MOUSE Isoform 2 of Protein lin-28 homolog B OS=Mus musculus GN=Lin28b;sp|Q45KJ6|LN28B_MOUSE Protein lin-28 homolog B OS=Mus musculus GN=Lin28b PE=2 SV=2	3	6	5	5	5	6	6	6	6	6	6	6	6	5	6	5	4	5	5	5	5	5	5	5	5	4	5	4	4	5	5	5	5	5	5	5	5	4	5	4	31.7	27.3
Q4FK66;Q4FK66-2	Q4FK66	6;2	6;2	6;2	Pre-mRNA-splicing factor 38A	Prpf38a	sp|Q4FK66|PR38A_MOUSE Pre-mRNA-splicing factor 38A OS=Mus musculus GN=Prpf38a PE=1 SV=1	2	6	6	6	4	5	2	1	3	5	3	4	6	1	4	5	4	5	2	1	3	5	3	4	6	1	4	5	4	5	2	1	3	5	3	4	6	1	4	5	15.7	15.7
Q4FZC9;Q4FZC9-2	Q4FZC9;Q4FZC9-2	12;11	12;11	12;11	Nesprin-3	Syne3	sp|Q4FZC9|SYNE3_MOUSE Nesprin-3 OS=Mus musculus PE=1 SV=1;sp|Q4FZC9-2|SYNE3_MOUSE Isoform 2 of Nesprin-3 OS=Mus musculus	2	12	12	12	10	9	10	10	10	8	9	11	10	9	9	8	10	9	10	10	10	8	9	11	10	9	9	8	10	9	10	10	10	8	9	11	10	9	9	8	14.9	14.9
Q4KL69;Q8BM41;Q8CGC4	Q4KL69;Q8BM41;Q8CGC4	3;3;3	3;3;3	3;3;3	Protein LSM14 homolog B	Lsm14b	tr|Q4KL69|Q4KL69_MOUSE Lsm14b protein OS=Mus musculus GN=Lsm14b PE=2 SV=1;tr|Q8BM41|Q8BM41_MOUSE LSM14 homolog B (SCD6, S. cerevisiae) OS=Mus musculus GN=Lsm14b PE=2 SV=1;sp|Q8CGC4|LS14B_MOUSE Protein LSM14 homolog B OS=Mus musculus GN=Lsm14b PE=2 SV=3	3	3	3	3	3	3	3	3	2	3	3	1	3	3	3	3	3	3	3	3	2	3	3	1	3	3	3	3	3	3	3	3	2	3	3	1	3	3	3	3	12.9	12.9
Q4VA55;B2RPZ1;E9Q6B0;E9Q2F3;E9Q9E6	Q4VA55;B2RPZ1	7;6;1;1;1	7;6;1;1;1	7;6;1;1;1	PWWP domain-containing protein MUM1L1	Mum1l1	sp|Q4VA55|MUML1_MOUSE PWWP domain-containing protein MUM1L1 OS=Mus musculus GN=Mum1l1 PE=1 SV=2;tr|B2RPZ1|B2RPZ1_MOUSE Melanoma associated antigen (Mutated) 1-like 1 OS=Mus musculus GN=Mum1l1 PE=2 SV=1	5	7	7	7	7	7	7	6	7	7	7	7	7	7	7	7	7	7	7	6	7	7	7	7	7	7	7	7	7	7	7	6	7	7	7	7	7	7	7	7	9.8	9.8
Q6IQX8;Q4VA98;Q80W02	Q6IQX8;Q4VA98	5;5;2	5;5;2	5;5;2		Zfp219	tr|Q6IQX8|Q6IQX8_MOUSE Uncharacterized protein OS=Mus musculus GN=Zfp219 PE=2 SV=1;tr|Q4VA98|Q4VA98_MOUSE Uncharacterized protein OS=Mus musculus GN=Zfp219 PE=2 SV=1	3	5	5	5	4	4	3	2	2	4	2	3	3	3	2	3	4	4	3	2	2	4	2	3	3	3	2	3	4	4	3	2	2	4	2	3	3	3	2	3	7.3	7.3
Q4VAA7	Q4VAA7	14	14	14	Sorting nexin-33	Snx33	sp|Q4VAA7|SNX33_MOUSE Sorting nexin-33 OS=Mus musculus GN=Snx33 PE=2 SV=1	1	14	14	14	12	11	12	13	10	11	13	11	12	13	12	12	12	11	12	13	10	11	13	11	12	13	12	12	12	11	12	13	10	11	13	11	12	13	12	12	27.9	27.9
Q4VBE8	Q4VBE8	5	5	5	WD repeat-containing protein 18	Wdr18	sp|Q4VBE8|WDR18_MOUSE WD repeat-containing protein 18 OS=Mus musculus GN=Wdr18 PE=2 SV=1	1	5	5	5	3	3	4	4	3	3	3	2	3	3	3	3	3	3	4	4	3	3	3	2	3	3	3	3	3	3	4	4	3	3	3	2	3	3	3	3	13.5	13.5
Q8R499;Q99MW6;Q4ZGD8	Q8R499;Q99MW6;Q4ZGD8	8;8;8	8;8;8	8;8;8		Nxf2	tr|Q8R499|Q8R499_MOUSE NXF2 OS=Mus musculus GN=Nxf2 PE=2 SV=1;tr|Q99MW6|Q99MW6_MOUSE Nuclear RNA export factor 2 OS=Mus musculus GN=Nxf2 PE=2 SV=1;tr|Q4ZGD8|Q4ZGD8_MOUSE Nuclear RNA export factor 2 OS=Mus musculus GN=Nxf2 PE=2 SV=1	3	8	8	8	5	3	5	4	4	6	5	5	5	5	6	7	5	3	5	4	4	6	5	5	5	5	6	7	5	3	5	4	4	6	5	5	5	5	6	7	14.9	14.9
Q4ZGD9;B1AUS0	Q4ZGD9	3;1	3;1	3;1		Nxf3	tr|Q4ZGD9|Q4ZGD9_MOUSE Nuclear RNA export factor 3 OS=Mus musculus GN=Nxf3 PE=2 SV=1	2	3	3	3	2	2	2	2	2	3	2	3	3	2	3	3	2	2	2	2	2	3	2	3	3	2	3	3	2	2	2	2	2	3	2	3	3	2	3	3	6.7	6.7
Q542V3;Q8VE97;E9Q4U8;A2A837	Q542V3;Q8VE97;E9Q4U8;A2A837	7;7;6;6	3;3;2;2	3;3;2;2	Serine/arginine-rich splicing factor 4	Srsf4	tr|Q542V3|Q542V3_MOUSE Splicing factor arginine/serine-rich 4 (SRp75) OS=Mus musculus GN=Srsf4 PE=2 SV=1;sp|Q8VE97|SRSF4_MOUSE Serine/arginine-rich splicing factor 4 OS=Mus musculus GN=Srsf4 PE=2 SV=1;tr|E9Q4U8|E9Q4U8_MOUSE Serine/arginine-rich-splicing fa	4	7	3	3	3	5	5	5	7	7	5	5	6	6	7	7	0	2	1	1	3	3	2	2	2	2	3	3	0	2	1	1	3	3	2	2	2	2	3	3	12.2	5.1
Q569Z6;Q8BZN7;F6YSQ2;F6YH92;F7AB07	Q569Z6;Q8BZN7	31;26;8;4;2	31;26;8;4;2	30;26;8;3;2	Thyroid hormone receptor-associated protein 3	Thrap3	sp|Q569Z6|TR150_MOUSE Thyroid hormone receptor-associated protein 3 OS=Mus musculus GN=Thrap3 PE=1 SV=1;tr|Q8BZN7|Q8BZN7_MOUSE Thyroid hormone receptor associated protein 3 OS=Mus musculus GN=Thrap3 PE=2 SV=1	5	31	31	30	30	29	28	31	27	27	29	26	29	27	30	30	30	29	28	31	27	27	29	26	29	27	30	30	29	28	27	30	27	27	28	25	28	26	29	29	33.5	33.5
Q9CZP3;Q5DTG8	Q9CZP3;Q5DTG8	3;3	3;3	3;3		Zfp655	tr|Q9CZP3|Q9CZP3_MOUSE Uncharacterized protein OS=Mus musculus GN=Zfp655 PE=2 SV=1;tr|Q5DTG8|Q5DTG8_MOUSE MKIAA4222 protein (Fragment) OS=Mus musculus GN=Zfp655 PE=2 SV=1	2	3	3	3	3	3	3	2	2	3	2	3	3	2	3	3	3	3	3	2	2	3	2	3	3	2	3	3	3	3	3	2	2	3	2	3	3	2	3	3	4.8	4.8
Q5DTI8;Q5DTI8-2	Q5DTI8;Q5DTI8-2	24;15	24;15	24;15	Extended synaptotagmin-3	Esyt3	sp|Q5DTI8|ESYT3_MOUSE Extended synaptotagmin-3 OS=Mus musculus GN=Esyt3 PE=2 SV=2;sp|Q5DTI8-2|ESYT3_MOUSE Isoform 2 of Extended synaptotagmin-3 OS=Mus musculus GN=Esyt3	2	24	24	24	20	21	18	19	21	20	21	18	21	20	20	19	20	21	18	19	21	20	21	18	21	20	20	19	20	21	18	19	21	20	21	18	21	20	20	19	28.2	28.2
Q5DTK6;Q61010-3;Q61010-2;Q61010;Q6PDK8	Q5DTK6;Q61010-3;Q61010-2;Q61010	5;5;5;5;1	5;5;5;5;1	5;5;5;5;1	E3 ubiquitin-protein ligase DTX1	Dtx1	tr|Q5DTK6|Q5DTK6_MOUSE MKIAA4160 protein (Fragment) OS=Mus musculus GN=Dtx1 PE=2 SV=1;sp|Q61010-3|DTX1_MOUSE Isoform 3 of Protein deltex-1 OS=Mus musculus GN=Dtx1;sp|Q61010-2|DTX1_MOUSE Isoform 2 of Protein deltex-1 OS=Mus musculus GN=Dtx1;sp|Q61010|DTX1_M	5	5	5	5	3	4	5	3	3	3	4	2	5	3	4	4	3	4	5	3	3	3	4	2	5	3	4	4	3	4	5	3	3	3	4	2	5	3	4	4	7.4	7.4
Q5DTT3	Q5DTT3	4	4	4	Protein FAM208B	Fam208b	sp|Q5DTT3|F208B_MOUSE Protein FAM208B OS=Mus musculus GN=Fam208b PE=2 SV=2	1	4	4	4	2	3	3	4	1	1	4	3	3	3	2	2	2	3	3	4	1	1	4	3	3	3	2	2	2	3	3	4	1	1	4	3	3	3	2	2	1.8	1.8
Q5DTT8	Q5DTT8	2	2	2	Paraneoplastic antigen-like protein 5	Pnma5	sp|Q5DTT8|PNMA5_MOUSE Paraneoplastic antigen-like protein 5 OS=Mus musculus GN=Pnma5 PE=2 SV=2	1	2	2	2	2	2	2	2	2	2	2	2	2	2	2	2	2	2	2	2	2	2	2	2	2	2	2	2	2	2	2	2	2	2	2	2	2	2	2	2	3.4	3.4
Q5DTX6	Q5DTX6	52	52	52	Junctional protein associated with coronary artery disease	Jcad	sp|Q5DTX6|JCAD_MOUSE Junctional protein associated with coronary artery disease OS=Mus musculus GN=Jcad PE=1 SV=2	1	52	52	52	49	48	51	50	48	46	49	49	48	48	50	47	49	48	51	50	48	46	49	49	48	48	50	47	49	48	51	50	48	46	49	49	48	48	50	47	48.3	48.3
Q5DW34-2;Q5DW34;Q5DW34-3;E9Q5A3;F6WWY8;A2AIS5	Q5DW34-2;Q5DW34;Q5DW34-3	10;10;9;4;2;2	10;10;9;4;2;2	10;10;9;4;2;2	Histone-lysine N-methyltransferase EHMT1	Ehmt1	sp|Q5DW34-2|EHMT1_MOUSE Isoform 2 of Histone-lysine N-methyltransferase EHMT1 OS=Mus musculus GN=Ehmt1;sp|Q5DW34|EHMT1_MOUSE Histone-lysine N-methyltransferase EHMT1 OS=Mus musculus GN=Ehmt1 PE=1 SV=2;sp|Q5DW34-3|EHMT1_MOUSE Isoform 3 of Histone-lysine N-m	6	10	10	10	7	9	7	7	7	7	8	8	7	7	7	7	7	9	7	7	7	7	8	8	7	7	7	7	7	9	7	7	7	7	8	8	7	7	7	7	8.7	8.7
Q68FF6;Q5F258;D3Z409	Q68FF6;Q5F258	11;11;2	11;11;2	7;7;0	ARF GTPase-activating protein GIT1	Git1	sp|Q68FF6|GIT1_MOUSE ARF GTPase-activating protein GIT1 OS=Mus musculus GN=Git1 PE=1 SV=1;tr|Q5F258|Q5F258_MOUSE G protein-coupled receptor kinase-interactor 1 OS=Mus musculus GN=Git1 PE=2 SV=1	3	11	11	7	8	8	9	8	9	9	8	9	8	8	8	10	8	8	9	8	9	9	8	9	8	8	8	10	5	5	6	5	6	6	6	6	5	5	6	7	15.7	15.7
Q5F2E8;F6RXB5	Q5F2E8	27;1	27;1	24;0	Serine/threonine-protein kinase TAO1	Taok1	sp|Q5F2E8|TAOK1_MOUSE Serine/threonine-protein kinase TAO1 OS=Mus musculus GN=Taok1 PE=1 SV=1	2	27	27	24	22	23	21	19	20	21	22	24	22	19	22	21	22	23	21	19	20	21	22	24	22	19	22	21	19	20	18	16	17	18	19	21	19	16	19	18	25.2	25.2
Q5NCC3;Q5NCC4;Q5NCC2	Q5NCC3;Q5NCC4;Q5NCC2	4;3;3	4;3;3	4;3;3	E3 ubiquitin-protein ligase TRIM41	Trim41	sp|Q5NCC3|TRI41_MOUSE E3 ubiquitin-protein ligase TRIM41 OS=Mus musculus GN=Trim41 PE=2 SV=1;tr|Q5NCC4|Q5NCC4_MOUSE Tripartite motif-containing 41 (Fragment) OS=Mus musculus GN=Trim41 PE=2 SV=1;tr|Q5NCC2|Q5NCC2_MOUSE Tripartite motif-containing 41 (Fragmen	3	4	4	4	3	3	4	4	3	3	3	3	3	4	3	3	3	3	4	4	3	3	3	3	3	4	3	3	3	3	4	4	3	3	3	3	3	4	3	3	7	7
Q5PPR2;Q6P1Y9;Q8R3S6;G3UVW9	Q5PPR2;Q6P1Y9;Q8R3S6	21;20;20;1	21;20;20;1	21;20;20;1	Exocyst complex component 1	Exoc1	tr|Q5PPR2|Q5PPR2_MOUSE Exocyst complex component 1 OS=Mus musculus GN=Exoc1 PE=2 SV=1;tr|Q6P1Y9|Q6P1Y9_MOUSE Exocyst complex component 1 OS=Mus musculus GN=Exoc1 PE=2 SV=1;sp|Q8R3S6|EXOC1_MOUSE Exocyst complex component 1 OS=Mus musculus GN=Exoc1 PE=2 SV=4	4	21	21	21	17	17	18	17	19	17	16	17	18	16	19	19	17	17	18	17	19	17	16	17	18	16	19	19	17	17	18	17	19	17	16	17	18	16	19	19	29.6	29.6
Q5RJG1	Q5RJG1	11	11	11	Nucleolar protein 10	Nol10	sp|Q5RJG1|NOL10_MOUSE Nucleolar protein 10 OS=Mus musculus GN=Nol10 PE=2 SV=1	1	11	11	11	7	10	8	7	7	7	10	9	9	7	7	9	7	10	8	7	7	7	10	9	9	7	7	9	7	10	8	7	7	7	10	9	9	7	7	9	16.7	16.7
Q5RKN9;E9PWZ5;P47753	Q5RKN9;E9PWZ5;P47753	12;11;11	9;9;8	9;9;8	F-actin-capping protein subunit alpha-1	Capza1	tr|Q5RKN9|Q5RKN9_MOUSE Capping protein (Actin filament) muscle Z-line, alpha 1 OS=Mus musculus GN=Capza1 PE=2 SV=1;tr|E9PWZ5|E9PWZ5_MOUSE Uncharacterized protein OS=Mus musculus GN=Capza1 PE=4 SV=1;sp|P47753|CAZA1_MOUSE F-actin-capping protein subunit alph	3	12	9	9	11	11	10	9	10	10	12	12	11	9	12	11	8	8	8	7	8	8	9	9	8	7	9	8	8	8	8	7	8	8	9	9	8	7	9	8	55.6	43.7
Q5SFM8;Q5SFM8-2;Q5SFM8-3	Q5SFM8;Q5SFM8-2;Q5SFM8-3	27;26;24	27;26;24	26;25;24	RNA-binding protein 27	Rbm27	sp|Q5SFM8|RBM27_MOUSE RNA-binding protein 27 OS=Mus musculus GN=Rbm27 PE=2 SV=3;sp|Q5SFM8-2|RBM27_MOUSE Isoform 2 of RNA-binding protein 27 OS=Mus musculus GN=Rbm27;sp|Q5SFM8-3|RBM27_MOUSE Isoform 3 of RNA-binding protein 27 OS=Mus musculus GN=Rbm27	3	27	27	26	22	24	24	21	23	21	24	23	25	20	25	22	22	24	24	21	23	21	24	23	25	20	25	22	21	23	23	20	22	20	23	22	24	19	24	21	26.9	26.9
Q5SNZ0-3;Q5SNZ0-2;Q5SNZ0;F6R1B7	Q5SNZ0-3;Q5SNZ0-2;Q5SNZ0;F6R1B7	4;4;4;2	4;4;4;2	4;4;4;2	Girdin	Ccdc88a	sp|Q5SNZ0-3|GRDN_MOUSE Isoform 3 of Girdin OS=Mus musculus GN=Ccdc88a;sp|Q5SNZ0-2|GRDN_MOUSE Isoform 2 of Girdin OS=Mus musculus GN=Ccdc88a;sp|Q5SNZ0|GRDN_MOUSE Girdin OS=Mus musculus GN=Ccdc88a PE=1 SV=2;tr|F6R1B7|F6R1B7_MOUSE Coiled coil domain-containin	4	4	4	4	2	3	1	2	4	4	3	2	4	1	4	3	2	3	1	2	4	4	3	2	4	1	4	3	2	3	1	2	4	4	3	2	4	1	4	3	2.7	2.7
Q5SQ20;Q9EQ61	Q5SQ20;Q9EQ61	12;12	12;12	12;12	Pescadillo homolog	Pes1	tr|Q5SQ20|Q5SQ20_MOUSE Pescadillo homolog 1, containing BRCT domain (Zebrafish) OS=Mus musculus GN=Pes1 PE=2 SV=1;sp|Q9EQ61|PESC_MOUSE Pescadillo homolog OS=Mus musculus GN=Pes1 PE=1 SV=1	2	12	12	12	12	12	12	11	12	12	11	11	12	12	12	9	12	12	12	11	12	12	11	11	12	12	12	9	12	12	12	11	12	12	11	11	12	12	12	9	20.9	20.9
Q9DAY9;Q5SQB0;Q5SQB5;Q61937;E9Q5T3	Q9DAY9;Q5SQB0;Q5SQB5;Q61937;E9Q5T3	8;8;8;8;6	8;8;8;8;6	8;8;8;8;6	Nucleophosmin	Npm1;Gm5611	tr|Q9DAY9|Q9DAY9_MOUSE Nucleophosmin 1 OS=Mus musculus GN=Npm1 PE=2 SV=1;tr|Q5SQB0|Q5SQB0_MOUSE Nucleophosmin 1 OS=Mus musculus GN=Npm1 PE=2 SV=1;tr|Q5SQB5|Q5SQB5_MOUSE Nucleophosmin 1 OS=Mus musculus GN=Npm1 PE=2 SV=1;sp|Q61937|NPM_MOUSE Nucleophosmin OS=	5	8	8	8	8	8	7	6	8	8	6	8	8	6	8	8	8	8	7	6	8	8	6	8	8	6	8	8	8	8	7	6	8	8	6	8	8	6	8	8	33.5	33.5
Q5SRX1-3;Q5SRX1-4;Q5SRX1-2;Q5SRX1;Q5SXA4;Q5SRX1-5;Q5SXA5	Q5SRX1-3;Q5SRX1-4;Q5SRX1-2;Q5SRX1;Q5SXA4;Q5SRX1-5;Q5SXA5	8;8;8;8;6;6;5	8;8;8;8;6;6;5	8;8;8;8;6;6;5	TOM1-like protein 2	Tom1l2	sp|Q5SRX1-3|TM1L2_MOUSE Isoform 3 of TOM1-like protein 2 OS=Mus musculus GN=Tom1l2;sp|Q5SRX1-4|TM1L2_MOUSE Isoform 4 of TOM1-like protein 2 OS=Mus musculus GN=Tom1l2;sp|Q5SRX1-2|TM1L2_MOUSE Isoform 2 of TOM1-like protein 2 OS=Mus musculus GN=Tom1l2;sp|Q5SR	7	8	8	8	7	5	8	8	8	7	6	6	7	7	8	7	7	5	8	8	8	7	6	6	7	7	8	7	7	5	8	8	8	7	6	6	7	7	8	7	22.5	22.5
Q5SSI6;Q3TJX6	Q5SSI6;Q3TJX6	21;16	21;16	21;16	U3 small nucleolar RNA-associated protein 18 homolog	Utp18	sp|Q5SSI6|UTP18_MOUSE U3 small nucleolar RNA-associated protein 18 homolog OS=Mus musculus GN=Utp18 PE=1 SV=1;tr|Q3TJX6|Q3TJX6_MOUSE Uncharacterized protein OS=Mus musculus GN=Utp18 PE=2 SV=1	2	21	21	21	16	15	15	14	17	16	15	16	17	15	18	18	16	15	15	14	17	16	15	16	17	15	18	18	16	15	15	14	17	16	15	16	17	15	18	18	44.9	44.9
Q5SSK3;B7ZCA9;F7CPB7	Q5SSK3;B7ZCA9	12;8;1	12;8;1	12;8;1	Transcription elongation factor, mitochondrial	Tefm	sp|Q5SSK3|TEFM_MOUSE Transcription elongation factor, mitochondrial OS=Mus musculus GN=Tefm PE=2 SV=1;tr|B7ZCA9|B7ZCA9_MOUSE Novel protein (1110002N22Rik) (Fragment) OS=Mus musculus GN=1110002N22Rik PE=4 SV=1	3	12	12	12	11	12	11	10	11	9	12	12	11	8	11	11	11	12	11	10	11	9	12	12	11	8	11	11	11	12	11	10	11	9	12	12	11	8	11	11	43.1	43.1
Q5SSW2;F6R7K9;Q5SSW0;E9Q062;Q5SSW2-2	Q5SSW2	27;4;1;1;1	27;4;1;1;1	27;4;1;1;1	Proteasome activator complex subunit 4	Psme4	sp|Q5SSW2|PSME4_MOUSE Proteasome activator complex subunit 4 OS=Mus musculus GN=Psme4 PE=1 SV=1	5	27	27	27	24	23	23	19	22	19	20	22	21	21	23	23	24	23	23	19	22	19	20	22	21	21	23	23	24	23	23	19	22	19	20	22	21	21	23	23	18.4	18.4
Q5SUF2;Q5SUF2-3;Q5SUF2-2;F8WGA8	Q5SUF2;Q5SUF2-3;Q5SUF2-2	12;12;12;2	12;12;12;2	12;12;12;2	Luc7-like protein 3	Luc7l3	sp|Q5SUF2|LC7L3_MOUSE Luc7-like protein 3 OS=Mus musculus GN=Luc7l3 PE=1 SV=1;sp|Q5SUF2-3|LC7L3_MOUSE Isoform 3 of Luc7-like protein 3 OS=Mus musculus GN=Luc7l3;sp|Q5SUF2-2|LC7L3_MOUSE Isoform 2 of Luc7-like protein 3 OS=Mus musculus GN=Luc7l3	4	12	12	12	12	12	11	10	10	11	11	12	12	10	11	11	12	12	11	10	10	11	11	12	12	10	11	11	12	12	11	10	10	11	11	12	12	10	11	11	35	35
Q5SUT0;Q5SUS9;Q61545;Q5SUS8	Q5SUT0;Q5SUS9;Q61545	6;6;6;1	6;6;6;1	6;6;6;1	RNA-binding protein EWS	Ewsr1	tr|Q5SUT0|Q5SUT0_MOUSE Ewing sarcoma breakpoint region 1 OS=Mus musculus GN=Ewsr1 PE=2 SV=1;tr|Q5SUS9|Q5SUS9_MOUSE Ewing sarcoma breakpoint region 1 OS=Mus musculus GN=Ewsr1 PE=2 SV=1;sp|Q61545|EWS_MOUSE RNA-binding protein EWS OS=Mus musculus GN=Ewsr1 PE=	4	6	6	6	5	5	4	4	6	6	4	4	6	4	5	6	5	5	4	4	6	6	4	4	6	4	5	6	5	5	4	4	6	6	4	4	6	4	5	6	12.9	12.9
Q5SV06;B0QZP0	Q5SV06;B0QZP0	6;5	6;5	6;5	Spermatogenesis-associated protein 22	Spata22	sp|Q5SV06|SPT22_MOUSE Spermatogenesis-associated protein 22 OS=Mus musculus GN=Spata22 PE=2 SV=1;tr|B0QZP0|B0QZP0_MOUSE Spermatogenesis associated 22 OS=Mus musculus GN=Spata22 PE=4 SV=1	2	6	6	6	6	5	5	5	6	5	5	6	5	5	6	6	6	5	5	5	6	5	5	6	5	5	6	6	6	5	5	5	6	5	5	6	5	5	6	6	19.6	19.6
Q5SV54;Q5SV55;Q9CSB4;E9Q935;Q9CSB4-2	Q5SV54;Q5SV55;Q9CSB4;E9Q935;Q9CSB4-2	8;8;8;7;7	8;8;8;7;7	8;8;8;7;7	Partitioning defective 3 homolog B	Pard3b	tr|Q5SV54|Q5SV54_MOUSE Ortholog of human amyotrophic lateral sclerosis 2 (Juvenile) chromosome region, candidate 19 (ALS2CR19) OS=Mus musculus GN=Pard3b PE=2 SV=1;tr|Q5SV55|Q5SV55_MOUSE Ortholog of human amyotrophic lateral sclerosis 2 (Juvenile) chromosom	5	8	8	8	7	6	5	6	5	6	5	6	6	6	7	7	7	6	5	6	5	6	5	6	6	6	7	7	7	6	5	6	5	6	5	6	6	6	7	7	10.3	10.3
Q5SV80	Q5SV80	6	6	6	Unconventional myosin-XIX	Myo19	sp|Q5SV80|MYO19_MOUSE Unconventional myosin-XIX OS=Mus musculus GN=Myo19 PE=2 SV=1	1	6	6	6	4	4	5	5	5	4	5	5	5	4	6	5	4	4	5	5	5	4	5	5	5	4	6	5	4	4	5	5	5	4	5	5	5	4	6	5	6.4	6.4
Q5SVQ0-4;Q5SVQ0-2;Q5SVQ0-3;Q5SVQ0;Q5SVQ0-5;F6S4B9;Q9D1P2	Q5SVQ0-4;Q5SVQ0-2;Q5SVQ0-3;Q5SVQ0;Q5SVQ0-5;F6S4B9	7;7;7;7;5;4;1	7;7;7;7;5;4;1	6;6;6;6;4;3;0	Histone acetyltransferase KAT7;Histone acetyltransferase	Kat7	sp|Q5SVQ0-4|KAT7_MOUSE Isoform 4 of Histone acetyltransferase KAT7 OS=Mus musculus GN=Kat7;sp|Q5SVQ0-2|KAT7_MOUSE Isoform 2 of Histone acetyltransferase KAT7 OS=Mus musculus GN=Kat7;sp|Q5SVQ0-3|KAT7_MOUSE Isoform 3 of Histone acetyltransferase KAT7 OS=Mus	7	7	7	6	7	6	7	6	7	6	5	7	7	6	6	6	7	6	7	6	7	6	5	7	7	6	6	6	6	5	6	5	6	5	4	6	6	5	5	5	14.8	14.8
Q5SW75;Q5SW75-4	Q5SW75;Q5SW75-4	4;4	4;4	1;1	Protein phosphatase Slingshot homolog 2	Ssh2	sp|Q5SW75|SSH2_MOUSE Protein phosphatase Slingshot homolog 2 OS=Mus musculus GN=Ssh2 PE=1 SV=2;sp|Q5SW75-4|SSH2_MOUSE Isoform 4 of Protein phosphatase Slingshot homolog 2 OS=Mus musculus GN=Ssh2	2	4	4	1	2	3	2	2	2	3	1	3	2	2	2	2	2	3	2	2	2	3	1	3	2	2	2	2	1	1	0	0	1	1	0	1	1	0	1	1	2.4	2.4
Q5SWN2;Q8VEE4	Q5SWN2;Q8VEE4	26;26	26;26	26;26	Replication protein A 70 kDa DNA-binding subunit;Replication protein A 70 kDa DNA-binding subunit, N-terminally processed	Rpa1	tr|Q5SWN2|Q5SWN2_MOUSE Replication protein A1 OS=Mus musculus GN=Rpa1 PE=2 SV=2;sp|Q8VEE4|RFA1_MOUSE Replication protein A 70 kDa DNA-binding subunit OS=Mus musculus GN=Rpa1 PE=2 SV=1	2	26	26	26	26	26	25	24	25	25	26	25	25	24	26	25	26	26	25	24	25	25	26	25	25	24	26	25	26	26	25	24	25	25	26	25	25	24	26	25	42.2	42.2
Q5SWU9;E9PUB1;Q5SWU9-2;D3Z0B3	Q5SWU9;E9PUB1;Q5SWU9-2	141;140;140;4	141;140;140;4	127;126;126;0	Acetyl-CoA carboxylase 1;Biotin carboxylase	Acaca	sp|Q5SWU9|ACACA_MOUSE Acetyl-CoA carboxylase 1 OS=Mus musculus GN=Acaca PE=1 SV=1;tr|E9PUB1|E9PUB1_MOUSE Uncharacterized protein OS=Mus musculus GN=Acaca PE=4 SV=1;sp|Q5SWU9-2|ACACA_MOUSE Isoform 2 of Acetyl-CoA carboxylase 1 OS=Mus musculus GN=Acaca	4	141	141	127	131	132	135	132	134	129	130	131	131	135	137	133	131	132	135	132	134	129	130	131	131	135	137	133	118	118	121	119	120	116	117	118	119	121	123	119	69.6	69.6
Q5SXC4;Q5SXC3	Q5SXC4	3;1	3;1	1;1		Vezf1	tr|Q5SXC4|Q5SXC4_MOUSE Uncharacterized protein OS=Mus musculus GN=Vezf1 PE=2 SV=1	2	3	3	1	3	3	3	2	3	3	3	3	3	2	3	3	3	3	3	2	3	3	3	3	3	2	3	3	1	1	1	1	1	1	1	1	1	1	1	1	5.8	5.8
Q5SXR6;Q68FD5;E9Q434;F6Z1R4	Q5SXR6;Q68FD5	72;72;12;9	72;72;12;9	72;72;12;9	Clathrin heavy chain;Clathrin heavy chain 1	Cltc	tr|Q5SXR6|Q5SXR6_MOUSE Clathrin, heavy polypeptide (Hc) OS=Mus musculus GN=Cltc PE=2 SV=1;sp|Q68FD5|CLH_MOUSE Clathrin heavy chain 1 OS=Mus musculus GN=Cltc PE=1 SV=3	4	72	72	72	67	65	63	62	69	69	68	67	69	61	71	69	67	65	63	62	69	69	68	67	69	61	71	69	67	65	63	62	69	69	68	67	69	61	71	69	47.2	47.2
Q5SXY1-3;Q5SXY1-2;Q5SXY1	Q5SXY1-3;Q5SXY1-2;Q5SXY1	3;2;2	3;2;2	3;2;2	Cytospin-B	Specc1	sp|Q5SXY1-3|CYTSB_MOUSE Isoform 4 of Cytospin-B OS=Mus musculus GN=Specc1;sp|Q5SXY1-2|CYTSB_MOUSE Isoform 2 of Cytospin-B OS=Mus musculus GN=Specc1;sp|Q5SXY1|CYTSB_MOUSE Cytospin-B OS=Mus musculus GN=Specc1 PE=1 SV=2	3	3	3	3	1	1	2	1	2	1	2	2	2	1	2	2	1	1	2	1	2	1	2	2	2	1	2	2	1	1	2	1	2	1	2	2	2	1	2	2	2.9	2.9
Q5SYD0;Q5SYD0-2;Q5SUA5	Q5SYD0;Q5SYD0-2	67;58;2	67;58;2	67;58;2	Unconventional myosin-Id	Myo1d	sp|Q5SYD0|MYO1D_MOUSE Unconventional myosin-Id OS=Mus musculus GN=Myo1d PE=1 SV=1;sp|Q5SYD0-2|MYO1D_MOUSE Isoform 2 of Unconventional myosin-Id OS=Mus musculus GN=Myo1d	3	67	67	67	63	65	63	60	64	65	63	63	63	60	65	64	63	65	63	60	64	65	63	63	63	60	65	64	63	65	63	60	64	65	63	63	63	60	65	64	62.9	62.9
Q5SZT7;Q9D0F4	Q5SZT7	3;1	3;1	3;1		Nkapl	tr|Q5SZT7|Q5SZT7_MOUSE RIKEN cDNA 4921504I05 OS=Mus musculus GN=Nkapl PE=2 SV=1	2	3	3	3	2	2	2	1	2	2	3	2	2	0	2	2	2	2	2	1	2	2	3	2	2	0	2	2	2	2	2	1	2	2	3	2	2	0	2	2	8.4	8.4
Q5U3K5	Q5U3K5	20	20	20	Rab-like protein 6	Rabl6	sp|Q5U3K5|RBEL1_MOUSE Rab-like protein 1 OS=Mus musculus GN=Parf PE=1 SV=2	1	20	20	20	18	18	16	15	17	18	17	17	17	16	18	18	18	18	16	15	17	18	17	17	17	16	18	18	18	18	16	15	17	18	17	17	17	16	18	18	34.1	34.1
Q5U4C3	Q5U4C3	7	7	7	Splicing factor, arginine/serine-rich 19	Scaf1	sp|Q5U4C3|SFR19_MOUSE Splicing factor, arginine/serine-rich 19 OS=Mus musculus GN=Scaf1 PE=1 SV=1	1	7	7	7	6	6	6	5	6	5	7	6	7	6	6	6	6	6	6	5	6	5	7	6	7	6	6	6	6	6	6	5	6	5	7	6	7	6	6	6	5.1	5.1
Q5VCS6-2;Q5VCS6	Q5VCS6-2;Q5VCS6	6;6	6;6	6;6	Tudor domain-containing protein 5	Tdrd5	sp|Q5VCS6-2|TDRD5_MOUSE Isoform 2 of Tudor domain-containing protein 5 OS=Mus musculus GN=Tdrd5;sp|Q5VCS6|TDRD5_MOUSE Tudor domain-containing protein 5 OS=Mus musculus GN=Tdrd5 PE=1 SV=3	2	6	6	6	5	3	4	3	5	6	4	4	4	4	5	5	5	3	4	3	5	6	4	4	4	4	5	5	5	3	4	3	5	6	4	4	4	4	5	5	9	9
Q5XJF6;P53026;D3YXT2;D6RE43	Q5XJF6;P53026	11;10;5;2	11;10;5;2	11;10;5;2	Ribosomal protein;60S ribosomal protein L10a	Rpl10a	tr|Q5XJF6|Q5XJF6_MOUSE Ribosomal protein OS=Mus musculus GN=Rpl10a PE=2 SV=1;sp|P53026|RL10A_MOUSE 60S ribosomal protein L10a OS=Mus musculus GN=Rpl10a PE=1 SV=3	4	11	11	11	11	11	10	9	10	10	10	11	11	10	10	10	11	11	10	9	10	10	10	11	11	10	10	10	11	11	10	9	10	10	10	11	11	10	10	10	46.5	46.5
Q60596	Q60596	10	10	10	DNA repair protein XRCC1	Xrcc1	sp|Q60596|XRCC1_MOUSE DNA repair protein XRCC1 OS=Mus musculus GN=Xrcc1 PE=1 SV=2	1	10	10	10	9	10	9	10	8	7	10	9	8	10	9	8	9	10	9	10	8	7	10	9	8	10	9	8	9	10	9	10	8	7	10	9	8	10	9	8	20	20
Q921L6;Q60598	Q921L6;Q60598	6;6	6;6	6;6	Src substrate cortactin	Cttn	tr|Q921L6|Q921L6_MOUSE Cortactin, isoform CRA_a OS=Mus musculus GN=Cttn PE=2 SV=1;sp|Q60598|SRC8_MOUSE Src substrate cortactin OS=Mus musculus GN=Cttn PE=1 SV=2	2	6	6	6	4	4	4	4	5	5	4	5	5	5	5	4	4	4	4	4	5	5	4	5	5	5	5	4	4	4	4	4	5	5	4	5	5	5	5	4	12.8	12.8
Q60604;Q60604-2;F6UI38	Q60604;Q60604-2;F6UI38	6;5;4	6;5;4	6;5;4	Adseverin	Scin	sp|Q60604|ADSV_MOUSE Adseverin OS=Mus musculus GN=Scin PE=1 SV=3;sp|Q60604-2|ADSV_MOUSE Isoform 2 of Adseverin OS=Mus musculus GN=Scin;tr|F6UI38|F6UI38_MOUSE Uncharacterized protein (Fragment) OS=Mus musculus GN=Scin PE=4 SV=1	3	6	6	6	4	4	5	5	5	5	5	4	3	5	3	6	4	4	5	5	5	5	5	4	3	5	3	6	4	4	5	5	5	5	5	4	3	5	3	6	9.7	9.7
Q60605;Q60605-2;E9QLM0	Q60605;Q60605-2;E9QLM0	8;8;6	7;7;6	7;7;6	Myosin light polypeptide 6	Myl6	sp|Q60605|MYL6_MOUSE Myosin light polypeptide 6 OS=Mus musculus GN=Myl6 PE=1 SV=3;sp|Q60605-2|MYL6_MOUSE Isoform Smooth muscle of Myosin light polypeptide 6 OS=Mus musculus GN=Myl6;tr|E9QLM0|E9QLM0_MOUSE Uncharacterized protein OS=Mus musculus GN=Gm8894 PE	3	8	7	7	8	8	8	8	8	8	8	8	8	8	8	8	7	7	7	7	7	7	7	7	7	7	7	7	7	7	7	7	7	7	7	7	7	7	7	7	55.6	47
Q60668-3;Q60668;F6ZV59;Q60668-4;Q60668-2;F6SHF3;E9Q5B6;F7A465	Q60668-3;Q60668;F6ZV59;Q60668-4;Q60668-2;F6SHF3	24;24;21;21;21;12;11;3	24;24;21;21;21;12;11;3	3;3;0;0;0;0;0;0	Heterogeneous nuclear ribonucleoprotein D0	Hnrnpd	sp|Q60668-3|HNRPD_MOUSE Isoform 3 of Heterogeneous nuclear ribonucleoprotein D0 OS=Mus musculus GN=Hnrnpd;sp|Q60668|HNRPD_MOUSE Heterogeneous nuclear ribonucleoprotein D0 OS=Mus musculus GN=Hnrnpd PE=1 SV=2;tr|F6ZV59|F6ZV59_MOUSE Heterogeneous nuclear ribo	8	24	24	3	23	23	24	24	24	23	22	23	23	22	23	23	23	23	24	24	24	23	22	23	23	22	23	23	3	3	3	3	3	3	3	3	3	3	3	3	53.9	53.9
Q60714	Q60714	2	2	2	Long-chain fatty acid transport protein 1	Slc27a1	sp|Q60714|S27A1_MOUSE Long-chain fatty acid transport protein 1 OS=Mus musculus GN=Slc27a1 PE=1 SV=1	1	2	2	2	1	2	2	2	2	2	2	2	2	2	2	2	1	2	2	2	2	2	2	2	2	2	2	2	1	2	2	2	2	2	2	2	2	2	2	2	2.5	2.5
Q60715-2;E9Q7B0	Q60715-2;E9Q7B0	17;14	17;14	2;2	Prolyl 4-hydroxylase subunit alpha-1	P4ha1	sp|Q60715-2|P4HA1_MOUSE Isoform 2 of Prolyl 4-hydroxylase subunit alpha-1 OS=Mus musculus GN=P4ha1;tr|E9Q7B0|E9Q7B0_MOUSE Uncharacterized protein OS=Mus musculus GN=P4ha1 PE=4 SV=1	2	17	17	2	15	14	15	15	16	16	16	16	16	14	17	16	15	14	15	15	16	16	16	16	16	14	17	16	1	1	1	2	2	2	2	2	1	1	2	2	33.5	33.5
Q60737;A2ANR6;Q6NSS6	Q60737	17;6;3	17;6;3	17;6;3	Casein kinase II subunit alpha	Csnk2a1	sp|Q60737|CSK21_MOUSE Casein kinase II subunit alpha OS=Mus musculus GN=Csnk2a1 PE=1 SV=2	3	17	17	17	17	17	16	16	16	16	16	15	16	16	17	15	17	17	16	16	16	16	16	15	16	16	17	15	17	17	16	16	16	16	16	15	16	16	17	15	55.2	55.2
Q60749;Q9WU01-2;Q9WU01	Q60749	8;2;2	8;2;2	6;1;1	KH domain-containing, RNA-binding, signal transduction-associated protein 1	Khdrbs1	sp|Q60749|KHDR1_MOUSE KH domain-containing, RNA-binding, signal transduction-associated protein 1 OS=Mus musculus GN=Khdrbs1 PE=1 SV=2	3	8	8	6	5	6	6	5	6	6	6	6	3	4	6	5	5	6	6	5	6	6	6	6	3	4	6	5	5	5	5	4	5	5	5	5	2	3	5	4	20.8	20.8
Q60771	Q60771	5	5	5	Claudin-11	Cldn11	sp|Q60771|CLD11_MOUSE Claudin-11 OS=Mus musculus GN=Cldn11 PE=1 SV=1	1	5	5	5	5	5	5	5	5	5	5	4	4	5	5	5	5	5	5	5	5	5	5	4	4	5	5	5	5	5	5	5	5	5	5	4	4	5	5	5	30.4	30.4
Q60848-2;Q60848	Q60848-2;Q60848	5;5	5;5	5;5	Lymphocyte-specific helicase	Hells	sp|Q60848-2|HELLS_MOUSE Isoform 2 of Lymphocyte-specific helicase OS=Mus musculus GN=Hells;sp|Q60848|HELLS_MOUSE Lymphocyte-specific helicase OS=Mus musculus GN=Hells PE=1 SV=2	2	5	5	5	3	3	4	4	3	3	4	4	3	4	3	3	3	3	4	4	3	3	4	4	3	4	3	3	3	3	4	4	3	3	4	4	3	4	3	3	6.1	6.1
Q60865;F6YP03;A2BH47	Q60865	5;2;1	5;2;1	5;2;1	Caprin-1	Caprin1	sp|Q60865|CAPR1_MOUSE Caprin-1 OS=Mus musculus GN=Caprin1 PE=1 SV=2	3	5	5	5	3	4	4	4	2	3	3	4	4	4	3	3	3	4	4	4	2	3	3	4	4	4	3	3	3	4	4	4	2	3	3	4	4	4	3	3	9.8	9.8
Q60931	Q60931	6	6	6	Voltage-dependent anion-selective channel protein 3	Vdac3	sp|Q60931|VDAC3_MOUSE Voltage-dependent anion-selective channel protein 3 OS=Mus musculus GN=Vdac3 PE=1 SV=1	1	6	6	6	5	5	6	5	4	5	5	5	5	4	5	5	5	5	6	5	4	5	5	5	5	4	5	5	5	5	6	5	4	5	5	5	5	4	5	5	33.2	33.2
Q60932;Q60932-2;F2Z471	Q60932;Q60932-2;F2Z471	6;6;4	6;6;4	6;6;4	Voltage-dependent anion-selective channel protein 1	Vdac1	sp|Q60932|VDAC1_MOUSE Voltage-dependent anion-selective channel protein 1 OS=Mus musculus GN=Vdac1 PE=1 SV=3;sp|Q60932-2|VDAC1_MOUSE Isoform Mt-VDAC1 of Voltage-dependent anion-selective channel protein 1 OS=Mus musculus GN=Vdac1;tr|F2Z471|F2Z471_MOUSE Unc	3	6	6	6	4	3	4	3	5	5	3	4	5	3	6	5	4	3	4	3	5	5	3	4	5	3	6	5	4	3	4	3	5	5	3	4	5	3	6	5	22	22
Q61029;Q61029-3;Q61029-2;F6QXX3;Q61029-4;Q3TXQ1;Q61033-2	Q61029;Q61029-3;Q61029-2;F6QXX3;Q61029-4	10;9;7;6;6;3;3	7;6;4;4;3;3;0	7;6;4;4;3;3;0	Lamina-associated polypeptide 2, isoforms beta/delta/epsilon/gamma	Tmpo	sp|Q61029|LAP2B_MOUSE Lamina-associated polypeptide 2, isoforms beta/delta/epsilon/gamma OS=Mus musculus GN=Tmpo PE=1 SV=4;sp|Q61029-3|LAP2B_MOUSE Isoform Epsilon of Lamina-associated polypeptide 2, isoforms beta/delta/epsilon/gamma OS=Mus musculus GN=Tmpo	7	10	7	7	10	10	10	7	10	9	10	10	9	7	10	10	7	7	7	4	7	6	7	7	6	4	7	7	7	7	7	4	7	6	7	7	6	4	7	7	28.3	16.2
Q61033	Q61033	12	12	9	Lamina-associated polypeptide 2, isoforms alpha/zeta	Tmpo	sp|Q61033|LAP2A_MOUSE Lamina-associated polypeptide 2, isoforms alpha/zeta OS=Mus musculus GN=Tmpo PE=1 SV=4	1	12	12	9	9	9	8	9	9	10	10	10	11	9	11	11	9	9	8	9	9	10	10	10	11	9	11	11	6	6	5	6	6	7	7	7	8	6	8	8	24.7	24.7
Q61136;C7G3P2	Q61136;C7G3P2	14;13	14;13	14;13	Serine/threonine-protein kinase PRP4 homolog	Prpf4b	sp|Q61136|PRP4B_MOUSE Serine/threonine-protein kinase PRP4 homolog OS=Mus musculus GN=Prpf4b PE=1 SV=3;tr|C7G3P2|C7G3P2_MOUSE MKIAA0536 protein (Fragment) OS=Mus musculus GN=Prpf4b PE=2 SV=1	2	14	14	14	14	13	9	11	14	13	13	10	14	8	13	14	14	13	9	11	14	13	13	10	14	8	13	14	14	13	9	11	14	13	13	10	14	8	13	14	16.4	16.4
Q61146;E0CZ73;E0CZ91	Q61146;E0CZ73	7;6;1	7;6;1	7;6;1	Occludin	Ocln	sp|Q61146|OCLN_MOUSE Occludin OS=Mus musculus GN=Ocln PE=1 SV=1;tr|E0CZ73|E0CZ73_MOUSE Uncharacterized protein OS=Mus musculus GN=Ocln PE=4 SV=1	3	7	7	7	5	4	5	7	6	7	5	6	6	6	7	5	5	4	5	7	6	7	5	6	6	6	7	5	5	4	5	7	6	7	5	6	6	6	7	5	20.2	20.2
Q61164;A2APF3;A2APF3-2	Q61164	15;1;1	15;1;1	15;1;1	Transcriptional repressor CTCF	Ctcf	sp|Q61164|CTCF_MOUSE Transcriptional repressor CTCF OS=Mus musculus GN=Ctcf PE=1 SV=2	3	15	15	15	10	11	11	13	12	11	12	12	12	11	13	11	10	11	11	13	12	11	12	12	12	11	13	11	10	11	11	13	12	11	12	12	12	11	13	11	18.8	18.8
Q61166	Q61166	5	5	5	Microtubule-associated protein RP/EB family member 1	Mapre1	sp|Q61166|MARE1_MOUSE Microtubule-associated protein RP/EB family member 1 OS=Mus musculus GN=Mapre1 PE=1 SV=3	1	5	5	5	2	3	4	3	4	4	2	3	5	3	4	5	2	3	4	3	4	4	2	3	5	3	4	5	2	3	4	3	4	4	2	3	5	3	4	5	22	22
Q61235;B7ZNU9;Q99L88-2;Q99L88	Q61235;B7ZNU9	15;13;1;1	15;13;1;1	15;13;1;1	Beta-2-syntrophin	Sntb2	sp|Q61235|SNTB2_MOUSE Beta-2-syntrophin OS=Mus musculus GN=Sntb2 PE=1 SV=2;tr|B7ZNU9|B7ZNU9_MOUSE Sntb2 protein OS=Mus musculus GN=Sntb2 PE=2 SV=1	4	15	15	15	14	13	14	13	12	12	13	13	14	14	14	15	14	13	14	13	12	12	13	13	14	14	14	15	14	13	14	13	12	12	13	13	14	14	14	15	29.8	29.8
Q61263	Q61263	6	6	6	Sterol O-acyltransferase 1	Soat1	sp|Q61263|SOAT1_MOUSE Sterol O-acyltransferase 1 OS=Mus musculus GN=Soat1 PE=2 SV=2	1	6	6	6	6	6	6	6	6	6	6	6	6	6	6	6	6	6	6	6	6	6	6	6	6	6	6	6	6	6	6	6	6	6	6	6	6	6	6	6	13.3	13.3
Q61301-2;Q61301;E0CXB9;Q61301-3;Q8BS72	Q61301-2;Q61301;E0CXB9;Q61301-3	32;32;31;31;14	23;23;22;22;11	23;23;22;22;11	Catenin alpha-2	Ctnna2	sp|Q61301-2|CTNA2_MOUSE Isoform 2 of Catenin alpha-2 OS=Mus musculus GN=Ctnna2;sp|Q61301|CTNA2_MOUSE Catenin alpha-2 OS=Mus musculus GN=Ctnna2 PE=1 SV=3;tr|E0CXB9|E0CXB9_MOUSE Catenin (cadherin-associated protein), alpha 2 OS=Mus musculus GN=Ctnna2 PE=4 SV	5	32	23	23	29	26	29	26	28	25	28	26	29	24	29	30	22	19	20	18	20	17	20	19	22	17	21	22	22	19	20	18	20	17	20	19	22	17	21	22	43.9	33.7
Q61391	Q61391	3	3	3	Neprilysin	Mme	sp|Q61391|NEP_MOUSE Neprilysin OS=Mus musculus GN=Mme PE=1 SV=3	1	3	3	3	2	2	2	2	2	2	2	2	2	3	2	2	2	2	2	2	2	2	2	2	2	3	2	2	2	2	2	2	2	2	2	2	2	3	2	2	4.7	4.7
Q61466-2;Q61466	Q61466-2;Q61466	9;9	8;8	8;8	SWI/SNF-related matrix-associated actin-dependent regulator of chromatin subfamily D member 1	Smarcd1	sp|Q61466-2|SMRD1_MOUSE Isoform 1 of SWI/SNF-related matrix-associated actin-dependent regulator of chromatin subfamily D member 1 OS=Mus musculus GN=Smarcd1;sp|Q61466|SMRD1_MOUSE SWI/SNF-related matrix-associated actin-dependent regulator of chromatin sub	2	9	8	8	7	8	8	8	9	7	7	9	9	8	9	9	6	7	7	7	8	6	6	8	8	7	8	8	6	7	7	7	8	6	6	8	8	7	8	8	20.4	17.1
Q61503	Q61503	12	12	12	5-nucleotidase	Nt5e	sp|Q61503|5NTD_MOUSE 5-nucleotidase OS=Mus musculus GN=Nt5e PE=1 SV=2	1	12	12	12	11	10	10	11	11	12	11	10	11	11	11	11	11	10	10	11	11	12	11	10	11	11	11	11	11	10	10	11	11	12	11	10	11	11	11	11	26.4	26.4
Q61550;A2AU37	Q61550	5;1	5;1	5;1	Double-strand-break repair protein rad21 homolog	Rad21	sp|Q61550|RAD21_MOUSE Double-strand-break repair protein rad21 homolog OS=Mus musculus GN=Rad21 PE=1 SV=3	2	5	5	5	4	4	4	4	5	4	4	4	5	5	5	4	4	4	4	4	5	4	4	4	5	5	5	4	4	4	4	4	5	4	4	4	5	5	5	4	8.5	8.5
Q61586	Q61586	9	9	9	Glycerol-3-phosphate acyltransferase 1, mitochondrial	Gpam	sp|Q61586|GPAT1_MOUSE Glycerol-3-phosphate acyltransferase 1, mitochondrial OS=Mus musculus GN=Gpam PE=1 SV=2	1	9	9	9	5	6	5	5	6	6	7	8	8	4	7	7	5	6	5	5	6	6	7	8	8	4	7	7	5	6	5	5	6	6	7	8	8	4	7	7	12.1	12.1
Q61624	Q61624	3	3	3	Zinc finger protein 148	Znf148	sp|Q61624|ZN148_MOUSE Zinc finger protein 148 OS=Mus musculus GN=Znf148 PE=1 SV=2	1	3	3	3	3	3	3	2	2	2	2	3	3	2	3	3	3	3	3	2	2	2	2	3	3	2	3	3	3	3	3	2	2	2	2	3	3	2	3	3	4.5	4.5
Q8BTS0;Q61656;B1ARB9;B1ARC0;B1ARB8	Q8BTS0;Q61656	32;32;9;8;6	32;32;9;8;6	23;23;8;8;6	Probable ATP-dependent RNA helicase DDX5	Ddx5	tr|Q8BTS0|Q8BTS0_MOUSE DEAD (Asp-Glu-Ala-Asp) box polypeptide 5 OS=Mus musculus GN=Ddx5 PE=2 SV=1;sp|Q61656|DDX5_MOUSE Probable ATP-dependent RNA helicase DDX5 OS=Mus musculus GN=Ddx5 PE=1 SV=2	5	32	32	23	28	28	29	28	29	27	30	28	29	28	31	30	28	28	29	28	29	27	30	28	29	28	31	30	20	19	21	21	20	20	22	19	20	21	22	22	50.1	50.1
Q61666;Q61666-2;Q61666-3;Q61666-4	Q61666;Q61666-2;Q61666-3	11;8;7;2	11;8;7;2	11;8;7;2	Protein HIRA	Hira	sp|Q61666|HIRA_MOUSE Protein HIRA OS=Mus musculus GN=Hira PE=1 SV=3;sp|Q61666-2|HIRA_MOUSE Isoform Short of Protein HIRA OS=Mus musculus GN=Hira;sp|Q61666-3|HIRA_MOUSE Isoform 3 of Protein HIRA OS=Mus musculus GN=Hira	4	11	11	11	7	7	9	9	6	7	7	8	7	9	7	8	7	7	9	9	6	7	7	8	7	9	7	8	7	7	9	9	6	7	7	8	7	9	7	8	11.4	11.4
Q61749;D3Z780;Q61749-2;F7CPG6	Q61749;D3Z780;Q61749-2	17;16;16;3	17;16;16;3	17;16;16;3	Translation initiation factor eIF-2B subunit delta	Eif2b4	sp|Q61749|EI2BD_MOUSE Translation initiation factor eIF-2B subunit delta OS=Mus musculus GN=Eif2b4 PE=2 SV=2;tr|D3Z780|D3Z780_MOUSE Uncharacterized protein OS=Mus musculus GN=Eif2b4 PE=3 SV=1;sp|Q61749-2|EI2BD_MOUSE Isoform 2 of Translation initiation fact	4	17	17	17	16	16	14	13	15	16	15	15	14	13	13	14	16	16	14	13	15	16	15	15	14	13	13	14	16	16	14	13	15	16	15	15	14	13	13	14	38.5	38.5
Q61768;E9QAK5	Q61768	9;4	9;4	6;1	Kinesin-1 heavy chain	Kif5b	sp|Q61768|KINH_MOUSE Kinesin-1 heavy chain OS=Mus musculus GN=Kif5b PE=1 SV=3	2	9	9	6	6	8	8	6	6	7	8	8	8	7	7	7	6	8	8	6	6	7	8	8	8	7	7	7	3	5	5	3	3	4	5	5	5	5	4	4	10.7	10.7
Q61846	Q61846	5	5	5	Maternal embryonic leucine zipper kinase	Melk	sp|Q61846|MELK_MOUSE Maternal embryonic leucine zipper kinase OS=Mus musculus GN=Melk PE=1 SV=2	1	5	5	5	4	5	3	3	4	4	3	4	4	2	4	4	4	5	3	3	4	4	3	4	4	2	4	4	4	5	3	3	4	4	3	4	4	2	4	4	6.7	6.7
Q61990;Q61990-3;Q61990-2	Q61990;Q61990-3;Q61990-2	15;15;13	10;10;8	8;8;6	Poly(rC)-binding protein 2	Pcbp2	sp|Q61990|PCBP2_MOUSE Poly(rC)-binding protein 2 OS=Mus musculus GN=Pcbp2 PE=1 SV=1;sp|Q61990-3|PCBP2_MOUSE Isoform 3 of Poly(rC)-binding protein 2 OS=Mus musculus GN=Pcbp2;sp|Q61990-2|PCBP2_MOUSE Isoform 2 of Poly(rC)-binding protein 2 OS=Mus musculus GN=	3	15	10	8	12	11	12	12	11	11	11	11	9	10	8	8	8	7	8	8	6	7	7	7	5	6	4	4	7	6	7	7	5	5	6	6	4	5	3	2	46.1	33.1
[truncated: 656 more rows]
[truncated: 160 more columns]

## Sheet: IAP_MS_raw_data
Protein.IDs	Majority.protein.IDs	Peptide.counts..all.	Peptide.counts..razor.unique.	Peptide.counts..unique.	Protein.names	Gene.names	Fasta.headers	Number.of.proteins	Peptides	Razor...unique.peptides	Unique.peptides	Peptides.CONTme_1	Peptides.CONTme_2	Peptides.CONTme_3	Peptides.CONTnon_1	Peptides.CONTnon_2	Peptides.CONTnon_3	Peptides.IAPme_1	Peptides.IAPme_2	Peptides.IAPme_3	Peptides.IAPnon_1	Peptides.IAPnon_2	Peptides.IAPnon_3	Razor...unique.peptides.CONTme_1	Razor...unique.peptides.CONTme_2	Razor...unique.peptides.CONTme_3	Razor...unique.peptides.CONTnon_1	Razor...unique.peptides.CONTnon_2	Razor...unique.peptides.CONTnon_3	Razor...unique.peptides.IAPme_1	Razor...unique.peptides.IAPme_2	Razor...unique.peptides.IAPme_3	Razor...unique.peptides.IAPnon_1	Razor...unique.peptides.IAPnon_2	Razor...unique.peptides.IAPnon_3	Unique.peptides.CONTme_1	Unique.peptides.CONTme_2	Unique.peptides.CONTme_3	Unique.peptides.CONTnon_1	Unique.peptides.CONTnon_2	Unique.peptides.CONTnon_3	Unique.peptides.IAPme_1	Unique.peptides.IAPme_2	Unique.peptides.IAPme_3	Unique.peptides.IAPnon_1	Unique.peptides.IAPnon_2	Unique.peptides.IAPnon_3	Sequence.coverage....	Unique...razor.sequence.coverage....
[truncated: 1,737 more rows]
[truncated: 160 more columns]

[truncated: 3 more sheets: TPM_5_cutoff, Top100_IAP_bg_all_IAPs_all, Top100_LINEs_bg_all_LINEs_all]
