# Supplementary material for: DNA methylation at retrotransposons protects the germline by preventing NRF1-mediated activation
Source: EMBO Rep. 2025 Aug 4;26(17):4312–39. doi: 10.1038/s44319-025-00526-1 (PMC12420836; doi:10.1038/s44319-025-00526-1)
Supplement: Supplementary file 6 — Dataset EV3 [file 44319_2025_526_MOESM6_ESM.xlsx]

## Sheet: Legend
Data Set EV3. Differential gene expression of conditional mutants
	Differential gene expression analysis from whole-testis RNA sequencing of WT, Dnmt3CKO/KO, Nrf1cKO/KO, dKO. The raw read counts were normalized to FPKM (Frangments Per Kilobase Million).

## Sheet: DE_Genes_Nrf1_KO.vs.WT
gene_id	gene_name	chr	start	end	strand	mean of normalized counts for all samples	log2 fold change (MLE): group Nrf1 KO vs WT	BH adjusted p-values	Nrf1_KO_2.robustFPKM	WT_2.robustFPKM	WT_1.robustFPKM	Nrf1_KO_1.robustFPKM	WT_3.robustFPKM	Nrf1_KO_3.robustFPKM	WT_4.robustFPKM
ENSMUSG00000055609.8	Hba-x	chr11	32276400	32278116	+	14.0028	-21.1845	NA	0	3.3761	0	0	0	0	0
ENSMUSG00000095111.1	Gm23713	chr13	62136762	62136831	+	36.2492	-8.40168	0.62175	0	0	0	0	57.0063	0	60.1064
ENSMUSG00000103916.1	Gm38071	chr16	77416624	77420001	+	14.6084	-7.09068	NA	0	0	0	0	0.0621739	0	0.915842
ENSMUSG00000106706.1	C530043K16Rik	chr5	66592462	66595570	-	14.2036	-7.04735	0.00280711	0	0.0199723	0.0540657	0	0.461615	0	0.497542
ENSMUSG00000028332.13	Hemgn	chr4	46393989	46413506	-	21.2674	-6.81233	NA	0	1.89175	0.0111569	0.0125505	0	0	0
ENSMUSG00000103932.1	Gm36963	chr16	77539882	77542205	+	61.5972	-6.4548	0.655221	0	0.0133593	0	0	2.90695	0.0520214	3.02183
ENSMUSG00000101414.1	Gm29101	chr1	91822515	91823985	+	8.53802	-6.31317	0.0298639	0	0.063318	0.0190449	0	0.452124	0	0.778161
ENSMUSG00000113877.1	Gm47208	chr12	99761351	99762254	-	16.5457	-6.29702	0.498871	0.0311328	0	0.0619802	0	2.12966	0	1.91646
ENSMUSG00000105011.1	Gm43210	chr3	130539489	130545640	+	7.99983	-6.21635	0.0259632	0	0.0353265	0.00455381	0	0.153626	0	0.100576
ENSMUSG00000093874.1	Gm24539	chr13	62136930	62137062	+	6.91346	-6.00748	0.07597	0	0.233435	0.21064	0	5.26374	0	6.04786
ENSMUSG00000079244.3	Gm5622	chr14	51552790	51662953	+	6.65522	-5.95537	0.0183868	0	0.39275	0.0885992	0	0.177123	0	0.293521
ENSMUSG00000105179.1	Gm42866	chr5	121742417	121745720	+	6.14156	-5.84448	0.0373895	0	0.140952	0.186541	0	0.0741608	0	0.0187271
ENSMUSG00000052187.4	Hbb-y	chr7	103851749	103853216	-	89.5668	-5.80764	NA	0.133384	31.1941	0.0885152	0.0995713	0	0.190992	0.293243
ENSMUSG00000099337.1	Gm29486	chr1	136507409	136507780	+	5.90452	-5.782	0.14864	0	0	0.225928	0	1.03506	0	2.3286
ENSMUSG00000106636.1	Gm43813	chr5	123406487	123411864	+	5.45886	-5.67142	0.0520531	0	0.0115459	0.078138	0	0.0650872	0	0.074783
ENSMUSG00000102331.1	Gm19938	chr1	3647309	3658904	-	10.0614	-5.56132	0.10904	0	0.00952652	0.00859622	0	0.354443	0.0123655	0.313263
ENSMUSG00000083306.1	Gm13868	chr2	102311914	102312207	-	32.7646	-5.37767	0.115921	0.0957281	0.211204	0.285868	0.214383	12.2633	0.137072	11.996
ENSMUSG00000023926.8	Rhag	chr17	40811126	40840754	+	4.39304	-5.35731	0.819075	0	0.424755	0	0	0	0	0
ENSMUSG00000105224.1	Gm3364	chr5	44700876	44706890	-	39.506	-5.25171	0.151379	0	0.127555	0.115099	0.0776853	4.2856	0.0662272	2.66919
ENSMUSG00000094338.1	H2bc13	chr13	21715763	21716143	-	8.03804	-5.23185	0.072001	0	0.325952	0.514713	0	1.46998	0.105772	2.3548
ENSMUSG00000000214.11	Th	chr7	142892752	142931128	-	3.9716	-5.21276	0.206213	0	0.196998	0.0355521	0	0.0296141	0	0.117781
ENSMUSG00000096563.1	Gm24095	chr13	62543203	62543335	-	7.59619	-5.15641	0.119855	0.21161	0.700306	0.631919	0	5.79012	0	5.58264
ENSMUSG00000069305.3	Hist1h4n	chr13	21831767	21832196	-	3.80616	-5.14134	0.294005	0	0.0722021	0.195454	0	1.30247	0	0.431681
ENSMUSG00000106006.1	Gm17951	chr3	57809762	57810257	-	3.79555	-5.14023	0.447645	0	0	0.056482	0	0.988013	0	0.686106
ENSMUSG00000086727.8	4931428L18Rik	chr1	30997842	31222684	-	7.34423	-5.10761	0.0557812	0	0.0827697	0.0746869	0.00840158	0.111983	0	0.164954
ENSMUSG00000050359.7	Sprr1a	chr3	92483952	92485895	-	3.69273	-5.10753	0.557906	0	0.962994	0.0347581	0	0	0	0.0383835
ENSMUSG00000064927.1	Gm22043	chr3	40992693	40992850	+	3.68966	-5.10393	0.829447	0	0	0	0	3.32315	0	1.95805
ENSMUSG00000020125.7	Elane	chr10	79886247	79888215	+	3.55769	-5.05314	0.829447	0	0.0631035	0	0	0	0	0.754564
ENSMUSG00000029866.13	Kel	chr6	41686330	41704339	-	12.7432	-5.05092	0.73483	0	0.918084	0.0101028	0.0227294	0.0883618	0	0
ENSMUSG00000105358.1	Gm43099	chr3	108287881	108293121	+	3.49197	-5.02313	0.229354	0	0.0355431	0.0160361	0	0.0400731	0	0.0590291
ENSMUSG00000094815.1	Gm22615	chr13	62543434	62543503	-	17.6939	-5.02097	0.62013	0.804116	0	0.400215	0.450205	17.5019	0	38.0085
ENSMUSG00000074555.5	Gm10714	chr2	174125038	174183918	-	6.83393	-5.00118	0.116576	0	0.958019	0.160086	0.0360164	0.400044	0	0.21214
ENSMUSG00000104626.1	Gm42675	chr5	13548694	13552728	+	3.16045	-4.87453	0.660377	0	0	0	0	0.138801	0	0.038336
ENSMUSG00000110442.1	Gm45804	chr8	94273426	94276860	+	3.09294	-4.85443	0.380352	0	0.0723072	0.0815577	0	0.0407614	0	0.00900644
ENSMUSG00000106603.1	Gm43509	chr5	44751164	44753757	-	16.5819	-4.82431	0.765664	0.0216994	0	0	0	1.24146	0.0155356	0.16697
ENSMUSG00000106478.1	Gm36551	chr5	137857045	137860318	+	3.01902	-4.81031	0.525339	0	0.517449	0	0	0.933437	0	0.82499
ENSMUSG00000059690.1	1700020N15Rik	chrX	69945300	69945978	+	2.98838	-4.80383	0.331357	0	0.295685	0.320172	0	0.200022	0	0.471423
ENSMUSG00000055026.13	Gabrg3	chr7	56716465	57387188	-	2.93249	-4.77792	0.608683	0	0.00260155	0.014085	0	0	0	0.0388853
ENSMUSG00000041722.7	Khdc1c	chr1	21368331	21370845	+	2.90714	-4.76678	0.572015	0	0.0319084	0.11517	0	0	0	0.190774
ENSMUSG00000103646.1	Gm37706	chr1	177168098	177170862	-	5.87944	-4.76389	0.299494	0	0.0336856	0.010132	0	0.265852	0.0145748	0.156644
ENSMUSG00000091694.9	Apol11b	chr15	77633946	77643286	-	2.88293	-4.74994	0.75062	0	0.264712	0	0	0	0	0
ENSMUSG00000099928.1	Gm29202	chr11	96005889	96008055	+	2.87824	-4.74727	0.383673	0	0.147142	0.531091	0	0.497686	0	0.366554
ENSMUSG00000083981.4	Gm15363	chrX	74958531	74959647	+	2.86408	-4.73436	0.567471	0	0	0.177592	0	0.554737	0	0.294172
ENSMUSG00000069306.5	Hist1h4m	chr13	21811746	21812147	+	5.65976	-4.72564	0.380352	0.0700101	0.386156	0	0	0.957818	0	1.77004
ENSMUSG00000031933.17	Izumo1r	chr9	14885814	14903949	-	2.83597	-4.72197	0.598092	0	0	0.0241509	0	0.105615	0	0.146685
ENSMUSG00000104391.1	Gm37960	chr1	177035040	177036936	-	2.79269	-4.70879	0.525339	0	0.18003	0.118145	0	0.0184522	0	0.0163085
ENSMUSG00000082520.2	Gm13349	chr2	18338579	18338989	-	2.76098	-4.68214	0.696321	0	0	0	0	0.766509	0	0.752728
ENSMUSG00000107826.1	Gm44242	chr6	80514594	80517314	+	2.76804	-4.68189	0.71504	0	0	0	0	0.218694	0	0.0113698
ENSMUSG00000102844.1	Gm38034	chr3	52282241	52284309	+	2.75059	-4.68102	0.609887	0	0	0.135404	0	0.135346	0	0.0299054
ENSMUSG00000008843.4	Cldn13	chr5	134914249	134915526	-	5.53221	-4.6809	NA	0	1.1348	0	0	0	0.0377688	0
ENSMUSG00000112033.1	Gm48808	chr12	31747325	31747672	+	2.76244	-4.68066	0.599323	0	0.267646	0	0	0.905273	0	0.622299
ENSMUSG00000047990.6	C2cd4a	chr9	67830489	67832330	-	2.73256	-4.66153	0.66365	0	0.0222559	0	0	0.376386	0	0.0443543
ENSMUSG00000111361.1	Gm47445	chr10	34178235	34179928	-	5.47394	-4.66143	0.487218	0	0.0183276	0	0	0.268625	0.0237894	0.420044
ENSMUSG00000084132.2	Gm15982	chr5	74356583	74358419	-	2.7141	-4.6542	0.712895	0	0	0	0	0.884575	0	0.223373
ENSMUSG00000085818.7	Gm13267	chr2	5895510	5900131	+	2.70979	-4.6534	0.491167	0	0.0355635	0.128362	0	0.360865	0	0.177189
ENSMUSG00000105624.1	Gm43187	chr5	132490343	132492739	-	38.7156	-4.64674	0.194218	0.0117414	0.0518096	0.0818129	0.0131474	1.91302	0.0840619	1.49717
ENSMUSG00000102571.1	Gm37967	chr1	86917992	86920656	+	5.27405	-4.60295	0.439509	0	0	0.0420489	0	0.262693	0.0151217	0.127696
ENSMUSG00000093598.1	A730085K08Rik	chr9	122380575	122398801	-	2.59468	-4.59917	0.54108	0	0.107962	0.0278341	0	0.0173889	0	0.138318
ENSMUSG00000091019.1	Gm7502	chr18	7932782	7933514	+	2.61326	-4.59863	0.729691	0	0	0	0	0.764069	0	0.0422062
ENSMUSG00000103657.1	Gm37204	chr9	100665839	100669799	+	9.86988	-4.59475	0.07597	0	0.0235145	0.106091	0.00795615	0.150231	0.010174	0.265555
ENSMUSG00000080747.1	Gm14016	chr2	118594079	118594564	+	2.60535	-4.59444	0.542449	0	0.25553	0.172933	0	0.720245	0	0.0636567
ENSMUSG00000115930.1	A930027H12Rik	chr15	87243550	87254023	+	2.58079	-4.59232	0.531618	0	0.166382	0.0900806	0	0.0375176	0	0.331588
ENSMUSG00000054909.11	Wbscr25	chr5	134987433	135001350	-	2.59259	-4.59047	0.631422	0	0.131927	0	0	0.115688	0	0.0292135
ENSMUSG00000084083.1	Gm15782	chr6	149353382	149353826	-	2.55808	-4.57331	0.664249	0	0.83722	0	0	0.393302	0	0.0695217
ENSMUSG00000103693.1	Gm37529	chr1	160321686	160327078	-	2.53622	-4.56165	0.629333	0	0.0287405	0	0	0.0324035	0	0.0715972
ENSMUSG00000102649.1	Gm38021	chr1	86893573	86895132	+	17.7078	-4.5586	0.0367377	0.0541232	0.0796075	0.0538751	0.0202015	1.18923	0	1.17006
ENSMUSG00000111223.1	Gm47089	chr9	13519936	13520101	+	2.5289	-4.54869	0.614047	0	0.18703	0.168765	0	2.5304	0	0.559105
ENSMUSG00000109642.1	Gm45289	chr8	91493019	91495595	+	2.49626	-4.54761	0.661411	0	0.0120477	0.0869696	0	0	0	0.120051
ENSMUSG00000094690.2	1600014C23Rik	chr17	45732864	45733844	-	2.51189	-4.5391	0.59809	0	0.179808	0.0540831	0	0.743326	0	0.119448
ENSMUSG00000089916.1	Gm16160	chr3	102203956	102206266	+	2.47441	-4.52947	0.548972	0	0.159011	0.0717415	0	0.0896386	0	0.396122
ENSMUSG00000106320.1	Gm42992	chr5	131986549	131993384	-	2.46687	-4.52458	0.631422	0	0	0.0327853	0	0.0307231	0	0.0181025
ENSMUSG00000027317.8	Ppp1r14d	chr2	119218119	119229906	-	4.89975	-4.50739	0.264689	0	0.14576	0.230171	0.0369886	0.451928	0	0.435734
ENSMUSG00000108365.1	Gm44951	chr7	80036705	80038728	+	2.42402	-4.50222	0.585525	0	0.0306788	0.138414	0	0.0864721	0	0.0152851
ENSMUSG00000117053.1	A730049N16Rik	chr17	69473605	69475875	-	2.44147	-4.50036	0.736262	0	0.07554	0	0	0.596173	0	0
ENSMUSG00000109693.1	Gm45483	chr8	61075365	61077046	+	2.41066	-4.49419	0.725834	0	0	0.0666232	0	0	0	0.257503
ENSMUSG00000111858.1	Gm48277	chr9	40555086	40560929	-	2.41051	-4.48526	0.542449	0	0.106935	0.0321643	0	0.120564	0	0.0532787
ENSMUSG00000102498.1	Gm19445	chr3	33073919	33076356	-	2.41466	-4.48517	0.739459	0	0	0.022982	0	0.201007	0	0
ENSMUSG00000094250.1	Gm4479	chr14	56787517	56787687	-	2.38273	-4.47041	0.542449	0	0.363122	0.655323	0	1.22821	0	0.904595
ENSMUSG00000110924.1	Gm40518	chr9	48132504	48158965	-	2.33332	-4.44496	0.751506	0	0.114962	0	0	0	0	0.00715972
ENSMUSG00000117912.1	Gm50383	chr19	3863568	3867673	-	2.3207	-4.44481	0.687553	0	0.0812747	0.806717	0	0	0	0.485924
ENSMUSG00000117192.1	Gm18649	chr17	78752255	78752715	+	2.31683	-4.43589	0.536009	0	0.269388	0.303851	0	0.227791	0	0.335544
ENSMUSG00000107970.1	Gm49058	chr6	149051125	149053848	-	2.32621	-4.4296	0.60503	0	0.0341926	0.0205691	0	0.115652	0	0.0227145
ENSMUSG00000086953.1	Aknaos	chr4	63381358	63394018	+	2.27581	-4.41256	0.676471	0	0.112489	0.101504	0	0	0	0.252205
ENSMUSG00000081220.2	Gm14542	chrX	37035254	37037325	-	2.28615	-4.4078	0.603764	0	0.124387	0.022448	0	0.168288	0	0.0991575
ENSMUSG00000026805.14	Barhl1	chr2	28907679	28916668	-	2.25094	-4.39835	0.670409	0	0.0477033	0.0430449	0	0	0	0.0396122
ENSMUSG00000104316.1	Gm37909	chr1	36473952	36476110	+	2.23882	-4.39019	0.687553	0	0.0431407	0.142735	0	0.048639	0	0
ENSMUSG00000097991.1	Gm7656	chr7	70490848	70491851	+	2.21217	-4.37524	0.687553	0	0.185539	0.251131	0	0	0	0.0616278
ENSMUSG00000089755.1	0610012D04Rik	chr17	87362239	87364462	-	2.23178	-4.37235	0.750492	0	0	0	0	0.659207	0	0.29131
ENSMUSG00000098412.1	Gm7870	chr9	72209555	72210170	+	2.21428	-4.35967	0.712895	0	0.0504008	0	0	0.51142	0	0.251113
ENSMUSG00000105008.1	Gm43652	chr3	127863184	127863858	-	4.48794	-4.35904	0.581779	0	0.0919909	0	0	0.985295	0.0597026	0.366662
ENSMUSG00000063651.11	Cnfn	chr7	25367620	25369724	-	2.19652	-4.35767	0.795696	0	0.690891	0	0	0	0	0
ENSMUSG00000107050.1	C030017G13Rik	chr5	65680014	65682344	-	8.42962	-4.34981	0.139915	0	0.0665957	0.0841293	0.0135197	0.450501	0.0172884	0.185809
ENSMUSG00000115272.1	Gm49965	chr14	43762152	43909143	+	2.18214	-4.34923	0.713642	0	0.258724	0.0179584	0	0	0	0.039663
ENSMUSG00000094306.1	Gm24924	chr18	14647767	14647930	-	2.1626	-4.32629	0.665686	0	0.18931	0.683294	0	1.92095	0	0.188641
ENSMUSG00000114035.1	Gm31126	chr13	50267976	50276670	+	2.14127	-4.32503	0.628135	0	0.232998	0.420489	0	0.19702	0	0.0580434
ENSMUSG00000102263.1	Gm31415	chr3	49062378	49085259	+	2.14575	-4.31814	0.70216	0	0.722021	0	0	0.508777	0	0.179867
ENSMUSG00000006056.13	Calcoco2	chr11	96099326	96111964	-	2.14187	-4.31719	0.751506	0	0	0	0	0.10797	0	0.190852
ENSMUSG00000108057.1	Gm44234	chr6	77323906	77324805	-	4.31421	-4.30214	0.676138	0	0	0	0	0.661185	0.044777	0.378121
ENSMUSG00000102386.1	2900022M07Rik	chr1	25808956	25809972	-	4.20392	-4.27736	0.619372	0	0.0305279	0	0.0309875	0.447444	0	0.42588
ENSMUSG00000094445.7	1700015G11Rik	chr7	52011683	52015728	-	4.1896	-4.27461	0.362156	0	0.625631	0.352835	0.0793812	0.705368	0	0.623418
ENSMUSG00000027556.15	Car1	chr3	14766216	14808368	-	10.1554	-4.27328	NA	0.067654	1.71654	0	0	0.056096	0	0
ENSMUSG00000103233.1	Gm37159	chr2	68891366	68894970	+	2.04292	-4.25445	0.717108	0	0.0688975	0.00777117	0	0	0	0.0514904
ENSMUSG00000111658.1	B930092H01Rik	chr9	61259227	61293809	-	2.02332	-4.24142	0.712895	0	0	0.0523059	0	0.0261418	0	0.0924186
ENSMUSG00000030653.17	Gm45837	chr7	101410886	101512819	+	2.01805	-4.23837	0.71504	0	0.0750107	0.0203057	0	0	0	0.0149491
ENSMUSG00000107225.1	Gm43637	chr5	117130323	117133248	+	7.66321	-4.23601	0.233165	0.00961862	0.0212214	0.0574472	0	0.215335	0.0137728	0.274903
ENSMUSG00000089185.1	Gm22940	chr4	11279265	11279419	-	2.01379	-4.23523	0.712895	0	1.40212	1.08445	0	0.451663	0	0
ENSMUSG00000113060.1	Gm48041	chr12	22882223	22882342	-	2.02305	-4.23345	0.765664	0	0	0	0	1.75019	0	2.06248
ENSMUSG00000118246.1	Gm6052	chr18	34046826	34047291	+	1.98477	-4.20471	0.671191	0	0.0666243	0.180355	0	0.450694	0	0.265555
ENSMUSG00000035582.13	Gdpd4	chr7	97919955	98049663	+	3.95418	-4.19752	0.531618	0.0092185	0.0101693	0.128467	0	0.114654	0	0.0304001
ENSMUSG00000107091.1	Gm43343	chr5	66524187	66526112	-	1.91516	-4.1602	0.818711	0	0	0	0	0	0	0.224881
ENSMUSG00000104378.1	Gm37510	chr1	127270524	127275285	+	3.9114	-4.15969	0.490673	0	0.0195592	0.0235322	0	0.0367534	0.00846268	0.09745
ENSMUSG00000107116.1	Gm43274	chr5	118644373	118649372	+	1.91005	-4.15649	0.678188	0	0.00620938	0.0336181	0	0.0280031	0	0.0185623
ENSMUSG00000092344.1	Hspe1-ps3	chr5	25391608	25391884	+	1.92777	-4.15619	0.712895	0	0.112083	0.101137	0	1.13731	0	0.223373
ENSMUSG00000085078.1	C030013C21Rik	chr11	80507410	80509106	-	11.3185	-4.15386	0.249416	0.0354013	0.195264	0	0	1.40896	0.101382	1.47876
ENSMUSG00000086336.1	Gm12979	chr4	129491969	129509746	-	1.90224	-4.15123	0.791843	0	0	0.069173	0	0	0	0.993044
ENSMUSG00000116416.1	Gm32886	chr15	83257948	83258097	-	1.89223	-4.14509	0.725834	0	1.24188	0.373534	0	0	0	1.23749
ENSMUSG00000110928.1	Gm48114	chr9	40363217	40366902	-	15.1912	-4.14433	0.0766688	0.0076354	0.0758064	0.0304016	0	0.113957	0.0327992	0.671452
ENSMUSG00000114652.1	Gm41043	chr13	101543777	101548152	-	1.88076	-4.13702	0.73483	0	0.100115	0.0301129	0	0	0	0.0221692
ENSMUSG00000067750.3	Khdc1a	chr1	21349641	21352200	+	3.8029	-4.12918	0.531618	0	0.21875	0.0281984	0.0158603	0.123315	0	0.0467093
ENSMUSG00000106799.1	Gm20756	chr6	25931426	25977227	+	1.86833	-4.12713	0.781273	0	0.0992866	0.0358363	0	0	0	0
ENSMUSG00000051503.2	Gm6583	chr5	112353801	112356033	-	1.86116	-4.12425	0.692966	0	0.0139037	0.0878215	0	0.0313514	0	0.0554181
ENSMUSG00000073682.3	Gm10563	chr4	155614413	155645408	-	1.86827	-4.1191	0.781387	0	0	0	0	0.738479	0	1.04429
ENSMUSG00000109051.1	Gm44913	chr7	49346094	49349083	+	3.70745	-4.10098	0.531618	0.00941273	0.0207672	0.0468479	0	0.0585349	0	0.144856
ENSMUSG00000105971.1	Gm43805	chr3	53112166	53112989	+	1.83554	-4.09247	0.70154	0	0.0753566	0.135995	0	0.254883	0	0.0375451
ENSMUSG00000060183.6	Cxcl11	chr5	92359544	92365485	-	1.82785	-4.08879	0.739459	0	0.0572821	0.0147681	0	0.0369045	0	0
ENSMUSG00000092014.1	Gm4468	chr15	99810289	99810582	-	1.82445	-4.08636	0.739459	0	0	0.190579	0	0.476243	0	0.736599
ENSMUSG00000107751.1	Gm6749	chr6	108882004	108882408	+	3.68134	-4.08481	0.567408	0.0694915	0.153318	0.138346	0	0.777864	0	0.916656
ENSMUSG00000063689.4	H2ac21	chr3	96219865	96220308	+	1.81939	-4.08318	NA	0	0	0.063097	0	0.236513	0	0.627104
ENSMUSG00000105734.1	4930558C23Rik	chr3	95386461	95402841	-	1.81724	-4.0817	NA	0	0.254831	0	0	0.0957699	0	0.211608
ENSMUSG00000038067.2	Csf3	chr11	98701263	98703629	+	1.82139	-4.07684	NA	0	0	0	0	0.247727	0	0.0437893
ENSMUSG00000111189.1	Gm48293	chr9	40747281	40762673	-	1.80168	-4.07081	NA	0	0.481009	0	0	0.0493013	0	0.0435734
ENSMUSG00000084383.1	Gm13370	chr2	24985984	24986466	+	1.79549	-4.06527	NA	0	0.257117	0.174007	0	0.217415	0	0.192156
ENSMUSG00000117294.1	Gm49839	chr17	28457484	28461095	-	3.65654	-4.06417	0.530962	0	0.034382	0.069805	0	0.019382	0.011157	0.0942161
ENSMUSG00000115508.1	Gm49786	chr15	39040432	39041282	+	1.8034	-4.06329	NA	0	0	0	0	0.370194	0	0.109062
ENSMUSG00000103783.1	Gm37522	chr1	30833548	30836431	-	1.77449	-4.05797	NA	0	0.0322957	0.106854	0	0	0	0
ENSMUSG00000117534.1	Gm20161	chr17	29652228	29658336	-	1.78419	-4.05792	NA	0	0.148787	0	0	0	0	0.0123551
ENSMUSG00000107894.1	Gm10388	chr6	149283838	149286773	-	3.62034	-4.05694	0.498898	0	0.105746	0.0381677	0.0107338	0.0715338	0	0.0526859
ENSMUSG00000104121.1	Gm37485	chr1	86801075	86804027	+	6.79376	-4.05013	0.355345	0.00953067	0.0315411	0.018974	0	0.237073	0.0136469	0.20953
ENSMUSG00000025129.2	Ppp1r27	chr11	120549979	120551132	-	3.59584	-4.04862	0.525442	0	0.281879	0.109008	0.0408746	0.181603	0	0.441386
ENSMUSG00000115553.1	Gm49124	chr14	45565531	45586120	+	1.75543	-4.03702	NA	0	0.423367	0.127341	0	0	0	0.351558
ENSMUSG00000066457.6	S100a11-ps	chr12	73961142	73961447	+	3.59878	-4.02752	0.567408	0	0.304382	0.183105	0	1.02953	0.131697	1.01102
ENSMUSG00000079395.3	Gm15114	chrX	148488949	148521446	+	1.74946	-4.02254	NA	0	0	0	0	0.106395	0	0.0940339
ENSMUSG00000062064.6	Slc2a7	chr4	150148972	150168482	+	1.73439	-4.00942	NA	0	0.0997759	0	0	0.0937437	0	0.0165705
ENSMUSG00000097169.2	Gm26661	chr14	7791455	7792057	+	1.71641	-3.99564	NA	0	0.308925	0	0	0.232198	0	0.102611
ENSMUSG00000096788.8	Rhox2e	chrX	37530452	37541813	+	1.70257	-3.98052	NA	0	0	0	0	0.45406	0	0
ENSMUSG00000074999.2	Gm10797	chr10	67572042	67574263	+	1.67499	-3.97337	NA	0	0	0.100864	0	0	0	0.0696155
ENSMUSG00000109434.1	Gm44937	chr7	58720199	58722889	+	1.68238	-3.97075	NA	0	0.115373	0	0	0.0260155	0	0
ENSMUSG00000111439.1	Gm47633	chr9	37264093	37264659	-	1.68502	-3.97073	NA	0	0.273782	0.0494093	0	0.185206	0	0.163689
ENSMUSG00000113869.1	Gm48869	chr13	9352028	9352689	+	1.67753	-3.96687	NA	0	0	0	0	0.105752	0	0.467328
ENSMUSG00000103669.1	2900042K21Rik	chr1	189210361	189211013	-	1.67801	-3.9668	NA	0	0.0475451	0	0	0.107209	0	0.426392
ENSMUSG00000082140.1	Gm13094	chr4	150228035	150228443	+	6.58068	-3.96656	0.380352	0	0.151819	0.273986	0.0770521	2.05402	0.0985312	0.983332
ENSMUSG00000065315.1	Gm26064	chr13	43425742	43425850	-	1.66402	-3.96452	NA	0	1.13934	2.31317	0	0	0	0
ENSMUSG00000115234.1	Gm49130	chr14	54940355	54942852	+	1.64857	-3.94384	NA	0	0.175903	0.0396814	0	0.0495806	0	0.262922
ENSMUSG00000103546.1	Gm37666	chr2	69013612	69014477	+	1.64663	-3.94213	NA	0	0	0.03235	0	0.0404202	0	0.357242
ENSMUSG00000061527.7	Krt5	chr15	101707070	101712898	-	1.64593	-3.94169	NA	0	0.127184	0	0	0	0	0.0422446
ENSMUSG00000083191.1	Gm15571	chr12	69141430	69142066	-	1.64545	-3.94131	NA	0	0.389914	0	0	0	0	0.194268
ENSMUSG00000051008.5	4930412M03Rik	chr11	60112219	60115230	-	6.03955	-3.93905	0.259648	0.0253322	0.44712	0.201729	0.0283657	0.220547	0	0.306308
ENSMUSG00000118547.1	AC138676.1	chr3	92195436	92197048	+	3.30686	-3.92918	0.580622	0.0174483	0.115488	0.0521049	0	0.0868044	0	0.191799
ENSMUSG00000104211.1	Gm37985	chr4	12597388	12671843	+	1.61912	-3.92053	NA	0	0.00291888	0.000752527	0	0	0	0.00124653
ENSMUSG00000079871.4	Gm4984	chrX	12652303	12652662	+	9.354	-3.92027	0.0662141	0	0.776173	1.01166	0.17508	1.65296	0.111942	2.14841
ENSMUSG00000115823.1	Gm49004	chr14	47541980	47544217	+	1.61944	-3.91987	NA	0	0.173124	0.312436	0	0.195189	0	0
ENSMUSG00000105705.1	AC174780.1	chr5	11137279	11193590	+	1.63619	-3.91877	NA	0	0.028046	0.0253072	0	0.252964	0	0.0279468
ENSMUSG00000114267.1	Gm48600	chr14	11904679	11909158	+	9.77186	-3.91678	0.188952	0	0.0346506	0.0187601	0.00703445	0.242214	0.0179907	0.17264
ENSMUSG00000097464.1	Gm26736	chr6	4946568	4947803	+	30.1876	-3.91493	0.383115	0.0455406	0.0753566	0.158661	0.025497	2.94531	0.195627	2.07749
ENSMUSG00000087545.1	Gm13966	chr2	113440681	113442304	-	1.61918	-3.90724	NA	0	0.111948	0.033672	0	0.294504	0	0
ENSMUSG00000084149.1	Gm12944	chr4	127056262	127056724	+	1.59543	-3.90225	NA	0	0.067056	0.302539	0	0.0756024	0	0.334094
ENSMUSG00000085174.1	Gm16206	chr3	53452619	53457797	+	1.59376	-3.89852	NA	0	0.126335	0.0569991	0	0	0	0
ENSMUSG00000068855.3	H2ac20	chr3	96220361	96220880	-	8.97162	-3.89643	0.223695	0.108246	0.358234	0.10775	0	1.3463	0.0774986	1.90382
ENSMUSG00000113423.1	Gm3791	chr12	83875115	83875882	-	1.58988	-3.89528	NA	0	0	0.145912	0	0	0	0.322262
ENSMUSG00000104580.1	Gm42620	chr5	103513445	103533021	-	1.58036	-3.88726	NA	0	0.344966	0.222342	0	0	0	0
ENSMUSG00000042808.8	Gpx2	chr12	76792333	76795554	-	3.22744	-3.88243	0.611331	0	0.0867232	0.0347797	0.00978098	0.0760482	0	0.0192037
ENSMUSG00000082645.3	Gm15481	chr5	122253002	122253540	+	1.5626	-3.86252	NA	0	0.460808	0	0	0.194827	0	0
ENSMUSG00000093806.1	Asmt	chrX	170672644	170678054	+	1.56378	-3.86208	NA	0	0	0.0235223	0	0.117561	0	0.155855
ENSMUSG00000104077.1	Gm37027	chr1	195017892	195018242	-	3.18044	-3.8552	0.645344	0	0.363831	0.109434	0.123103	1.36734	0	0.845937
ENSMUSG00000115381.1	Gm49266	chr15	26743232	26746137	-	6.49596	-3.84659	0.567471	0	0.0106837	0.00964042	0	0.180681	0.0277352	0.276795
ENSMUSG00000086675.1	Plxna4os2	chr6	32451170	32454750	+	1.54397	-3.84475	NA	0	0.0303786	0.054824	0	0.085626	0	0
ENSMUSG00000075330.4	A930003A15Rik	chr16	19876567	19884274	-	1.54779	-3.84268	NA	0	0	0	0	0.310869	0	0
ENSMUSG00000082780.2	Rps11-ps5	chr7	96435546	96436017	-	1.54779	-3.84268	NA	0	0	0	0	0.741608	0	0
ENSMUSG00000025127.15	Gcgr	chr11	120530699	120538986	+	5.96563	-3.83651	0.355345	0	0.0355363	0.171019	0.0120238	0.080131	0.0153755	0.200661
ENSMUSG00000106992.1	Gm43167	chr5	74429500	74431105	-	8.00041	-3.83547	0.552157	0.052573	0	0.034888	0	0.653871	0	0.385269
ENSMUSG00000084399.2	Gm15666	chr10	105505804	105508599	-	6.3477	-3.83438	0.450508	0	0.0444162	0.0200394	0	0.187789	0.0288264	0.23236
ENSMUSG00000101814.1	Gm17807	chr12	116597253	116597550	+	1.53024	-3.83368	NA	0	0.520921	0.0940103	0	0.234925	0	0.311448
ENSMUSG00000081676.1	Gm11643	chr11	103600242	103601105	-	1.52518	-3.83024	NA	0	0.17967	0	0	0.0405138	0	0.179034
ENSMUSG00000110405.1	Gm45534	chr8	57604818	57607156	-	3.10568	-3.82904	0.619372	0.0120325	0.0929151	0.0359321	0	0.119723	0	0.03968
ENSMUSG00000044041.4	Krt13	chr11	100117327	100121566	-	1.51011	-3.81717	NA	0	0.187543	0	0	0	0	0
ENSMUSG00000116652.2	B830017H08Rik	chr16	17833121	17835008	+	1.508	-3.81475	NA	0	0.0328887	0.059354	0	0.0556206	0	0.0327724
ENSMUSG00000117062.1	Ldha-ps3	chr17	41101038	41102228	+	1.50752	-3.81434	NA	0	0.0327154	0.118082	0	0.110655	0	0.0977992
ENSMUSG00000109062.1	Gm44622	chr8	8735970	8755337	+	1.50525	-3.81301	NA	0	0.0300551	0	0	0	0	0.299488
ENSMUSG00000083226.2	Gm7831	chr16	90915180	90915726	+	1.51183	-3.80775	NA	0	0	0	0	0.51194	0	0.113116
ENSMUSG00000104420.1	E230020A03Rik	chr7	36727177	36729562	+	133.05	-3.80516	0.230161	0.306683	0.195182	0.305277	0.13208	7.20323	0.202679	4.26585
ENSMUSG00000059301.7	Gm5434	chr12	36090379	36091829	+	1.49148	-3.80074	NA	0	0.106985	0.0772297	0	0.048248	0	0
ENSMUSG00000068606.6	Gm4841	chr18	60268305	60273272	-	5.2906	-3.79708	0.567471	0.0198268	0.262461	0.0789435	0	0.0493186	0	0.0108972
ENSMUSG00000065750.1	Gm23346	chr6	70855444	70855579	+	1.48447	-3.79565	NA	0	0.228286	0.617979	0	0.257382	0	1.36487
ENSMUSG00000108220.1	Gm44056	chr6	128165496	128166922	-	1.48281	-3.79362	NA	0	0.174054	0.0392643	0	0	0	0.0216798
ENSMUSG00000108689.1	Gm45354	chr3	90335395	90337951	+	1.48329	-3.7933	NA	0	0.109277	0.0219124	0	0	0	0
ENSMUSG00000113195.1	Gm48586	chr12	100621676	100623733	-	1.48329	-3.7933	NA	0	0.135774	0.0272255	0	0	0	0
ENSMUSG00000118501.1	AC020971.1	chr18	37703539	37705054	+	10.6393	-3.79197	0.176513	0.0556941	0.040959	0.129357	0.0207878	0.64651	0	0.693841
ENSMUSG00000021214.14	Akr1c18	chr13	4132615	4150654	-	1.4799	-3.79126	NA	0	0.0514448	0.046421	0	0	0	0.17942
ENSMUSG00000113986.1	Gm31333	chr12	29139167	29199768	+	1.47758	-3.78955	NA	0	0.0297479	0.0447382	0	0.0223596	0	0.00988091
ENSMUSG00000118196.1	Gm29946	chr19	33122647	33134819	+	3.00322	-3.78662	0.712895	0.0110369	0.0243505	0.0109863	0	0.013727	0	0.206248
ENSMUSG00000033063.8	Cntnap3	chr13	64736182	64903955	-	3.02735	-3.77849	0.798603	0	0	0.1009	0	0	0.00631056	0
ENSMUSG00000105293.1	Gm42843	chr3	56163954	56167569	-	1.4819	-3.77828	NA	0	0.017172	0.00774753	0	0.067762	0	0
ENSMUSG00000100650.1	Gm28807	chr7	40373302	40469240	-	1.48092	-3.77742	NA	0	0	0.05948	0	0.520228	0	0.131368
ENSMUSG00000048067.8	Olfr1349	chr7	6513269	6522950	-	1.46466	-3.77717	NA	0	0.0179739	0.0324374	0	0.0135098	0	0
ENSMUSG00000101519.1	Ska2l-ps	chr1	150549317	150549676	+	3.01059	-3.77403	0.678188	0	0.776173	0.0778196	0.0875398	0.777864	0	0.171873
ENSMUSG00000100671.1	Gm28322	chr1	50904444	50905918	+	1.45648	-3.76902	NA	0	0.147341	0.0759731	0	0	0	0
ENSMUSG00000071726.2	Gm5941	chrX	92489949	92490681	+	3.02214	-3.76041	0.634484	0	0.332646	0.150081	0	0.500056	0.071963	0.165735
ENSMUSG00000074336.5	Apoc4	chr7	19678083	19681479	-	1.45788	-3.75913	NA	0	0	0	0	0.0689868	0	0.0609719
ENSMUSG00000112454.1	Gm48619	chr12	6699753	6803300	+	1.45788	-3.75913	NA	0	0	0	0	0.0773738	0	0.0683845
ENSMUSG00000100345.1	Gm29418	chr17	85796218	85824044	-	1.4469	-3.74708	NA	0	0.191944	0.0432999	0	0.270509	0	0
ENSMUSG00000054976.14	Nyap2	chr1	81076950	81341764	+	1.44281	-3.74542	NA	0	0.014893	0	0	0.0111941	0	0
ENSMUSG00000112637.1	Gm48225	chr12	78261293	78266375	+	1.42724	-3.74205	NA	0	0	0.0330691	0	0	0	0.030432
ENSMUSG00000096557.2	Gm7258	chr7	128595979	128596278	-	2.92005	-3.73328	0.721176	0.0938136	0.310469	0.280151	0	1.51684	0	0
ENSMUSG00000099250.1	Rn7s2	chr12	69361182	69361481	-	1.42192	-3.72614	NA	0	0	0	0	0.350039	0	0.721867
ENSMUSG00000102618.1	Gm37848	chr1	158548864	158551966	-	1.42192	-3.72614	NA	0	0	0	0	0.033842	0	0.0697905
ENSMUSG00000116068.1	Gm49457	chr15	72161346	72287314	+	1.42009	-3.72225	NA	0	0.0364614	0.0493513	0	0.102771	0	0
ENSMUSG00000009350.13	Mpo	chr11	87793581	87804413	+	7.80606	-3.72109	NA	0	0.0181349	0	0.0276118	0	0	0.46984
ENSMUSG00000065694.1	Gm25411	chr1	66436082	66436232	+	1.416	-3.71884	NA	0	0.822435	0.37106	0	0.927255	0	0
ENSMUSG00000034777.2	Vax2	chr6	83711264	83738313	+	1.41454	-3.71613	NA	0	0.0249975	0.0451128	0	0.112734	0	0.0747274
ENSMUSG00000027913.5	Crct1	chr3	93014205	93015687	-	1.40491	-3.70947	NA	0	0.0784013	0	0	0.0883937	0	0.234372
ENSMUSG00000093805.7	Gal3st2b	chr1	93918311	93942650	+	1.40259	-3.70637	NA	0	0.033894	0.0305841	0	0.0509518	0	0
ENSMUSG00000102465.1	Gm38198	chr1	25735389	25738969	-	1.40259	-3.70637	NA	0	0.0260097	0.0234698	0	0.0390996	0	0
ENSMUSG00000091383.2	Hist1h2al	chr13	51202727	51203065	-	1.38945	-3.70606	NA	0	0.183168	0.743763	0	0	0	0
ENSMUSG00000105033.1	Gm43423	chr5	107158478	107160571	-	1.40162	-3.70452	NA	0	0.0148266	0.0401362	0	0.0668651	0	0.0295484
ENSMUSG00000105740.1	Gm42685	chr5	8512463	8514852	-	2.85677	-3.70414	0.712895	0	0	0.0820525	0.0131859	0.0585839	0	0.1165
ENSMUSG00000118509.1	AL671885.1	chrX	20778816	20783083	+	2.82307	-3.68771	0.714368	0	0	0.872991	0.0892757	0.495806	0	0.350562
ENSMUSG00000054116.1	E130116L18Rik	chr5	25222848	25223153	-	1.38101	-3.68705	NA	0	0.608763	0.183105	0	0.228784	0	0
ENSMUSG00000087565.1	Gm14662	chrX	60893653	60898067	+	2.86951	-3.68334	0.712895	0	0	0.152671	0	0.381514	0.0549036	0.295041
ENSMUSG00000097809.2	Gm26554	chr7	29853085	29858990	+	1.37088	-3.678	NA	0	0.220452	0	0	0	0	0.146448
ENSMUSG00000089186.1	Gm22948	chr10	40875640	40875882	-	1.36264	-3.67701	NA	0	0	1.26817	0	0	0	0
ENSMUSG00000103349.1	Gm36888	chr3	147620811	147635647	-	1.36894	-3.6761	NA	0	0.0210845	0	0	0	0	0.0840398
ENSMUSG00000084860.1	2610204G07Rik	chr13	104684931	104694994	+	1.36797	-3.67486	NA	0	0	0	0	0	0	0.311866
ENSMUSG00000118139.1	Gm41720	chr18	47733108	47744937	+	5.15641	-3.67464	0.547961	0	0.0887055	0.560301	0.0900409	0.750083	0	0.176784
ENSMUSG00000106166.1	Gm43484	chr3	37488827	37494792	+	2.80811	-3.67203	0.69269	0	0.00520398	0.0140874	0.00528232	0.0352034	0	0.0466702
ENSMUSG00000000049.11	Apoh	chr11	108343354	108414396	+	1.37552	-3.67029	NA	0	0.0194774	0	0	0.175678	0	0
ENSMUSG00000100768.1	Gm29055	chr1	86774819	86776528	+	1.35796	-3.66589	NA	0	0.108937	0.0163831	0	0	0	0.0542757
ENSMUSG00000019836.5	Amd-ps4	chr4	51253025	51254027	-	7.34732	-3.66367	0.435532	0.0561198	1.20721	0.195519	0.0314201	0.104698	0	0.0616892
ENSMUSG00000103013.1	Gm37503	chr1	74287542	74287860	-	1.35505	-3.66236	NA	0	0	0.0878215	0	0	0	0.872835
ENSMUSG00000107529.1	Gm44291	chr2	38104432	38107296	-	12.4417	-3.65998	0.819075	0	0.0216732	0	0	0.439839	0.0562642	0.464327
ENSMUSG00000111818.1	Gm17749	chr9	65521106	65529806	-	1.34213	-3.64963	NA	0	0	0.0812031	0	0	0	0.358691
ENSMUSG00000110365.1	Gm38947	chr7	13192117	13197215	-	1.33163	-3.64069	NA	0	0.0570715	0.030899	0	0	0	0.0227479
ENSMUSG00000020405.4	Fabp6	chr11	43596049	43601540	-	1.33261	-3.64017	NA	0	0.453713	0.17546	0	0	0	0
ENSMUSG00000079628.3	Rhox4g	chrX	37646500	37651327	-	1.33018	-3.63929	NA	0	0.0268224	0.0363046	0	0	0	0.0668189
ENSMUSG00000106557.1	Gm42442	chr5	131697221	131698353	-	1.32921	-3.63679	NA	0	0	0.0741793	0	0	0	0.191139
ENSMUSG00000104818.1	Gm43661	chr5	124035201	124052352	-	1.34004	-3.63221	NA	0	0.090384	0	0	0.305711	0	0.0450322
ENSMUSG00000106361.1	Gm35066	chr3	144972124	144982560	+	2.72479	-3.62829	0.791843	0.0135699	0	0.0135077	0	0.27004	0	0
ENSMUSG00000052850.5	Tas2r137	chr6	40491233	40492305	+	1.3192	-3.62674	NA	0	0.173608	0.104436	0	0	0	0
ENSMUSG00000113604.1	Gm19786	chr12	18559615	18565108	+	2.69361	-3.62487	0.678188	0.0485243	0.160588	0.386415	0	0.241406	0	0.21336
ENSMUSG00000060685.4	Fthl17c	chrX	8975710	8976559	-	1.31629	-3.62383	NA	0	0	0.131836	0	0	0	0.21838
ENSMUSG00000105797.1	Gm5149	chr3	149304829	149345840	+	1.31349	-3.62169	NA	0	0	0.107044	0	0.0382139	0	0.0168871
ENSMUSG00000112758.1	Gm36172	chr10	24927619	24930059	+	1.31349	-3.62169	NA	0	0	0.271239	0	0.0968296	0	0.04279
ENSMUSG00000110366.1	Gm45885	chr7	105400314	105401892	+	1.32303	-3.61791	NA	0	0.0862414	0	0	0.121541	0	0
ENSMUSG00000104097.1	Gm37313	chr1	177989662	177998739	-	1.32254	-3.61504	NA	0	0.321175	0	0	0.603515	0	0.10668
ENSMUSG00000079633.3	Rhox4d	chrX	37514359	37519176	+	1.32205	-3.61428	NA	0	0.0277328	0	0	0.0781686	0	0.0276348
ENSMUSG00000083594.1	Gm13722	chr2	86090336	86093401	-	1.32205	-3.61428	NA	0	0.0202524	0	0	0.057084	0	0.0201808
ENSMUSG00000083075.1	Gm11980	chr11	6685824	6686809	+	1.32157	-3.61409	NA	0	0.0314877	0	0	0.177505	0	0.0941292
ENSMUSG00000087538.1	Gm16341	chr1	86275509	86301375	-	1.30579	-3.61318	NA	0	0.411763	0.371553	0	0	0	0
ENSMUSG00000105130.1	Gm43825	chr5	3624630	3625363	-	2.74764	-3.61139	0.787667	0	0	0.0763353	0	0.715338	0.0549036	0
ENSMUSG00000102317.1	Gm37628	chr1	25686062	25691501	-	1.31322	-3.6055	NA	0	0	0.0102997	0	0.0386072	0	0.00568697
ENSMUSG00000103572.1	Gm37115	chr1	159235710	159238558	+	2.69928	-3.59863	0.751506	0	0	0.127833	0	0.0614319	0.0141451	0.0108589
ENSMUSG00000031173.13	Otc	chrX	10252305	10321024	+	2.65047	-3.59553	0.725473	0	0.0366033	0.0462404	0.00743087	0	0	0.0510634
ENSMUSG00000083880.1	Hspe1-ps6	chr4	96072424	96072706	-	2.71161	-3.59551	0.679532	0	0.438826	0.29698	0	0.742132	0.1424	0.546593
ENSMUSG00000029158.9	Yipf7	chr5	69516671	69542648	-	1.3003	-3.59432	NA	0	0	0.068946	0	0.172292	0	0
ENSMUSG00000115772.1	Gm48935	chr14	49217779	49220047	+	1.28307	-3.59126	NA	0	0.0147772	0.106673	0	0.0166606	0	0
ENSMUSG00000084624.1	n-R5s189	chr4	95062650	95062763	+	1.2785	-3.58752	NA	0	0.544683	1.72022	0	0	0	0.271378
ENSMUSG00000087238.1	Gm12865	chr4	118984058	118997198	-	4.87022	-3.58544	0.498898	0	1.14283	0.601551	0.193339	0.966365	0	0.474496
ENSMUSG00000078650.2	G6pc	chr11	101367561	101377903	+	2.64547	-3.58254	0.701664	0	0.0128612	0.0580262	0.0130548	0.0870022	0	0.0768943
ENSMUSG00000111342.1	4933404K13Rik	chr10	43824200	43833392	+	4.86382	-3.58127	0.649108	0	0.0201603	0.0727664	0.0409277	0.500056	0	0.0803562
ENSMUSG00000065820.1	Gm26316	chr11	101604850	101605040	+	2.68152	-3.581	0.715968	0	0.162549	1.17341	0	1.46613	0.210991	0.161975
ENSMUSG00000104044.1	Gm37566	chr1	105708573	105712927	+	1.27463	-3.56742	NA	0	0.0356451	0.00643285	0	0.0241129	0	0
ENSMUSG00000031448.12	Adprhl1	chr8	13221663	13254162	-	1.26811	-3.56107	NA	0	0.0106035	0	0	0.0119549	0	0.0264149
ENSMUSG00000111459.1	Gm8031	chr9	25228444	25229069	-	2.58136	-3.55898	0.713642	0.0449586	0.247979	0.089505	0	0.0559168	0	0.494203
ENSMUSG00000116321.1	Gm49522	chr15	81115033	81115845	-	1.26434	-3.55622	NA	0	0	0.103377	0	0.172221	0	0.0761061
ENSMUSG00000112822.1	A130012E19Rik	chr10	115394750	115397884	+	2.62806	-3.55447	0.699241	0	0.0198066	0.0714898	0	0.0558276	0.0128546	0.0296049
ENSMUSG00000070471.3	Erich6	chr3	58616300	58637207	-	4.55281	-3.55387	0.573069	0.0256438	0.0565775	0.0638156	0	0.11163	0	0.211416
ENSMUSG00000107534.1	Gm43920	chr6	83962277	83965048	+	2.55708	-3.55381	0.75062	0.0130357	0.0431407	0.168687	0	0	0	0.0429881
ENSMUSG00000112259.1	Gm17980	chr10	88270883	88273231	-	2.54405	-3.54001	0.712895	0.0119813	0.105737	0.0596319	0	0.0149016	0	0.0526814
ENSMUSG00000110688.1	Gm45696	chr8	49521424	49522408	+	1.24636	-3.53805	NA	0	0	0.0853251	0	0.106611	0	0.0942248
ENSMUSG00000104117.5	Gm20743	chr1	164863133	164936775	+	2.57651	-3.53636	0.713732	0	0.0223306	0.0268665	0.00755558	0.0755299	0	0.0074172
ENSMUSG00000081949.3	Gm14392	chr2	175104454	175110015	-	1.23554	-3.52769	NA	0	0.696814	0	0	0	0	0
ENSMUSG00000114654.1	Gm47918	chr13	58443021	58444580	+	1.23554	-3.52769	NA	0	0.460333	0	0	0	0	0
ENSMUSG00000104750.1	n-TStga1	chr13	23518142	23518250	+	1.23457	-3.52684	NA	0	1.99384	0	0	0	0	0.567654
ENSMUSG00000111610.1	Gm34829	chr9	77992599	78002261	+	1.23441	-3.52557	NA	0	0.0549017	0.0990807	0	0.0928485	0	0
ENSMUSG00000088128.1	Gm25720	chr15	76214101	76214205	-	1.23263	-3.52477	NA	0	0.887055	0	0	0	0	1.76784
ENSMUSG00000033470.12	Cysltr2	chr14	73025603	73049114	-	2.5851	-3.52169	0.719991	0	0.0972919	0.00975455	0	0.0609399	0.0140318	0.021544
ENSMUSG00000039691.10	Tspan10	chr11	120442644	120446950	+	1.23823	-3.51999	NA	0	0	0	0	0.1554	0	0
ENSMUSG00000081869.1	Gm15002	chrX	139256924	139257611	-	1.23823	-3.51999	NA	0	0	0	0	0.619538	0	0
ENSMUSG00000110708.1	Gnb1-ps3	chr8	94760288	94761237	+	1.23823	-3.51999	NA	0	0	0	0	0.29477	0	0
ENSMUSG00000113055.1	Gm48700	chr12	90068099	90072373	+	1.23823	-3.51999	NA	0	0	0	0	0.0655044	0	0
ENSMUSG00000105136.1	8030487O14Rik	chr5	44513658	44514560	-	1.22838	-3.51971	NA	0	0	0.0930733	0	0.077528	0	0.137042
ENSMUSG00000114707.1	Gm47558	chr13	114281668	114284381	-	31.617	-3.51779	0.0283999	0.0518498	0.114395	0.0619346	0.0232235	1.00601	0.089092	1.2881
ENSMUSG00000086849.1	Gm13840	chr5	115515263	115515947	+	1.22428	-3.51636	NA	0	0.242554	0.218868	0	0.136734	0	0.483393
ENSMUSG00000109084.1	Gm44955	chr8	10943326	10947890	-	1.22331	-3.51473	NA	0	0	0.244673	0	0.152855	0	0.81058
ENSMUSG00000040405.13	Havcr1	chr11	46735080	46779578	+	1.22214	-3.51325	NA	0	0.107475	0.0121225	0	0	0	0
ENSMUSG00000084981.7	Gm15962	chr19	12706055	12721247	-	1.22214	-3.51325	NA	0	0.282566	0.0318715	0	0	0	0
ENSMUSG00000097486.2	Gm17733	chr6	115127600	115134835	-	1.21874	-3.51018	NA	0	0.0296249	0.0267319	0	0	0	0.206641
ENSMUSG00000097196.2	Gm26665	chr1	166002960	166038256	+	4.40945	-3.50796	0.610621	0.0670896	0.0740093	0.367301	0	0.458931	0	0.221243
ENSMUSG00000096904.7	Lamtor3-ps	chr14	6405827	6412482	-	1.21691	-3.50757	NA	0	0.0533758	0.0642179	0	0.0401191	0	0
ENSMUSG00000082007.1	Gm15206	chrX	162576618	162577071	-	1.22025	-3.4972	NA	0	0	0	0	0.539708	0	0.0681435
ENSMUSG00000106182.1	Gm7442	chr3	19768873	19769255	+	1.22025	-3.4972	NA	0	0	0	0	0.639758	0	0.0807758
ENSMUSG00000117292.1	E330032C10Rik	chr17	73250986	73260656	+	1.20533	-3.49488	NA	0	0	0.0120133	0	0	0	0.0464322
ENSMUSG00000114721.1	Gm47938	chr19	43457444	43469758	-	1.19532	-3.48383	NA	0	0.268417	0.121103	0	0	0	0
ENSMUSG00000095126.3	Trav6-7-dv9	chr14	53709902	53710419	+	1.20324	-3.47813	NA	0	0.163836	0	0	0.554151	0	0
ENSMUSG00000115347.1	Gm8238	chr15	13418422	13418856	-	1.20324	-3.47813	NA	0	0.142744	0	0	0.482812	0	0
ENSMUSG00000094382.1	Gm22192	chr2	32221970	32222054	+	1.18095	-3.46992	NA	0	1.09577	1.31836	0	0	0	0.727933
ENSMUSG00000086911.1	Gm12027	chr11	19626761	19628061	-	1.17949	-3.46619	NA	0	0	0.118082	0	0	0	0.162999
ENSMUSG00000092695.1	Mir3092	chr3	27584900	27584995	-	1.17949	-3.46619	NA	0	0	1.16729	0	0	0	1.61131
ENSMUSG00000093087.1	Mir3473d	chr8	111016450	111016530	-	1.17669	-3.46215	NA	0	0	2.42106	0	0.864294	0	0
ENSMUSG00000086854.1	Gm13781	chr6	30573153	30576035	-	1.18574	-3.45861	NA	0	0.18931	0	0	0.355731	0	0
ENSMUSG00000113067.1	Gm47166	chr12	102859741	102861449	-	1.16851	-3.45377	NA	0	0.0726669	0.0819633	0	0	0	0
ENSMUSG00000047889.9	Serpinb6d	chr13	33661405	33671581	+	1.17643	-3.44776	NA	0	0	0.0382981	0	0.143557	0	0
ENSMUSG00000110759.1	Gm6607	chr9	22330173	22330500	-	1.17643	-3.44776	NA	0	0	0.170824	0	0.640315	0	0
ENSMUSG00000085281.3	Gm13316	chr2	14811848	14812538	-	2.42959	-3.44634	0.717179	0	0.134791	0.0810856	0.0456068	0.354598	0	0.179086
ENSMUSG00000116525.1	Gm30371	chr16	8944913	8969900	+	1.16825	-3.43897	NA	0	0.028065	0	0	0.0316419	0	0
ENSMUSG00000103822.1	6030460B20Rik	chr1	60353119	60354176	+	7.29914	-3.43815	0.264689	0	0.352139	0.291272	0	0.363935	0.11427	0.438617
ENSMUSG00000093835.1	Gm23147	chr3	6338882	6338991	-	1.1663	-3.43676	NA	0	0	0	0	1.27287	0	1.12499
ENSMUSG00000111646.1	Gm40621	chr10	29366740	29374945	+	1.16776	-3.43617	NA	0	0.0512607	0	0	0.0770586	0	0.0170265
ENSMUSG00000064540.1	Snord42a	chr11	78181299	78181363	-	2.39213	-3.43496	0.726865	0.432986	1.91058	0.431001	0	2.69261	0	2.85574
ENSMUSG00000037307.11	Banf2	chr2	144033059	144073979	+	2.41215	-3.43153	0.791843	0	0	0.0490632	0.0551914	0.796936	0	0.0541806
ENSMUSG00000088685.1	Gm23995	chr5	144774425	144774553	+	2.43102	-3.42798	0.765664	0	0	0.434342	0	1.35674	0.312397	2.1584
ENSMUSG00000082204.2	Gm7722	chrX	46535855	46536625	-	1.15845	-3.42533	NA	0	0	0.0756142	0	0.236194	0	0.0417505
ENSMUSG00000113982.1	Gm34557	chr13	53921313	53934788	-	1.15484	-3.4216	NA	0	0.248375	0.0747068	0	0.373375	0	0
ENSMUSG00000100315.6	1700031P21Rik	chr12	52599981	52602322	-	2.41907	-3.41971	0.719991	0	0.10932	0.147967	0	0.308133	0.0709494	0.326801
ENSMUSG00000052075.7	1700029F12Rik	chr13	97021864	97034362	-	1.14832	-3.41634	NA	0	0	0	0	0.0921155	0	0.135689
ENSMUSG00000105985.1	Gm42993	chr5	132015610	132022934	-	2.40744	-3.41432	0.798603	0	0	0.0305967	0	0.0382295	0.00550161	0
ENSMUSG00000040264.10	Gbp2b	chr3	142594847	142619179	+	1.13734	-3.40215	NA	0	0.0439914	0.00992386	0	0.0371986	0	0
ENSMUSG00000029019.8	Nppb	chr4	147985788	147987205	+	1.13228	-3.39672	NA	0	0.159011	0	0	0.0896386	0	0.0792244
ENSMUSG00000082532.1	Rpl31-ps6	chr5	123466509	123466886	+	1.13083	-3.39524	NA	0	0.0821347	0	0	0.185206	0	0.409221
ENSMUSG00000117086.1	Gm31328	chr17	74327589	74327744	-	1.13083	-3.39524	NA	0	0.199019	0	0	0.448768	0	0.991575
ENSMUSG00000091059.2	Vmn2r14	chr5	109211534	109224708	-	1.12803	-3.39092	NA	0	0.00470337	0.0127322	0	0.0212113	0	0
ENSMUSG00000085532.1	B430319H21Rik	chr11	63173914	63188454	+	2.35936	-3.38724	0.780301	0	0.465281	0.0381677	0	0	0.0549036	0.168595
ENSMUSG00000079666.8	1700015F17Rik	chr5	5437827	5479143	-	1.11936	-3.38113	NA	0	0.11108	0.0250582	0	0.0626188	0	0.0276719
ENSMUSG00000048573.9	Cypt3	chrX	153558593	153559429	+	1.1143	-3.37652	NA	0	0.183982	0	0	0.0518576	0	0.137498
ENSMUSG00000118317.1	Gm30641	chr18	68581915	68586334	+	1.1143	-3.37652	NA	0	0.0331344	0	0	0.00933935	0	0.0247629
ENSMUSG00000107163.1	Gm43496	chr1	187088160	187091160	-	1.11236	-3.37466	NA	0	0	0	0	0.0116641	0	0.0721626
ENSMUSG00000036816.4	Atoh7	chr10	63099651	63101279	+	2.33858	-3.37453	0.781703	0	0.209648	0.0687908	0	0.021488	0.0247387	0
ENSMUSG00000087250.2	Usp46os1	chr5	74014215	74029680	+	1.11053	-3.37101	NA	0	0.122232	0.165443	0	0.206716	0	0
ENSMUSG00000111795.1	Gm47620	chr9	88286724	88287153	+	1.11005	-3.36994	NA	0	0.0722021	0.195454	0	0.244213	0	0.0719468
ENSMUSG00000104114.1	Gm37297	chr1	89483438	89485821	+	1.10956	-3.36989	NA	0	0	0.0352539	0	0.0440485	0	0.025954
ENSMUSG00000063661.6	Krt73	chr15	101793308	101802346	-	2.28945	-3.36972	0.73483	0	0.0859232	0.0775325	0.0145361	0.0322914	0	0.0285398
ENSMUSG00000079578.1	Gm1140	chrX	67682900	67693562	-	1.09826	-3.35779	NA	0	0.317616	0	0	0	0	0
ENSMUSG00000097083.1	D930019O06Rik	chr1	39650176	39657390	+	2.30623	-3.35593	0.768778	0	0.0678065	0.0382406	0	0	0.0110017	0.0253375
ENSMUSG00000075549.2	Gm6878	chr14	67304888	67314711	-	1.09632	-3.35566	NA	0	0.06154	0	0	0	0	0.0613224
ENSMUSG00000102277.1	A130050O07Rik	chr1	137927251	137930273	+	1.09535	-3.35447	NA	0	0.0205405	0	0	0	0	0.0614035
ENSMUSG00000083909.1	Gm15842	chr5	122302422	122303039	+	1.09486	-3.35385	NA	0	0.0502377	0	0	0	0	0.350421
ENSMUSG00000113744.1	Gm47925	chr13	4166503	4172845	+	1.09486	-3.35385	NA	0	0.0638826	0	0	0	0	0.445597
ENSMUSG00000096096.3	Trav4-4-dv10	chr14	53683647	53684177	+	1.09438	-3.35299	NA	0	0	0	0	0	0	0.685588
ENSMUSG00000059244.6	Gm10062	chr5	25659806	25661282	-	9.07495	-3.34698	0.412933	0.0190549	0.0420405	0.0758702	0	0.521385	0.0818536	0.649324
ENSMUSG00000083847.1	Xlr3d-ps	chrX	74696047	74704076	+	2.25543	-3.34667	0.803927	0	0.471838	0.255457	0.0478941	0	0	0
ENSMUSG00000093619.1	4930535L15Rik	chr9	107998116	108002404	-	1.08749	-3.34556	NA	0	0.115847	0.104534	0	0.0653058	0	0.173156
ENSMUSG00000083655.1	Gm12099	chr11	30705152	30705901	-	1.08485	-3.34156	NA	0	0.289771	0.0373534	0	0	0	0
ENSMUSG00000085702.8	Mecomos	chr3	30012379	30054808	+	1.08485	-3.34156	NA	0	0.0347559	0.00448026	0	0	0	0
ENSMUSG00000092162.3	Vmn2r86	chr10	130441562	130456050	-	1.08485	-3.34156	NA	0	0.0296088	0.00381677	0	0	0	0
ENSMUSG00000111313.1	Gm18942	chr10	18336121	18337241	-	1.08485	-3.34156	NA	0	0.19387	0.0249911	0	0	0	0
ENSMUSG00000115040.1	Gm18994	chr15	35733604	35734622	+	1.08485	-3.34156	NA	0	0.213276	0.0274927	0	0	0	0
ENSMUSG00000113792.1	Gm10933	chr12	35055101	35056961	+	1.08388	-3.34113	NA	0	0.0834146	0.0150538	0	0	0	0.0332479
ENSMUSG00000117391.1	4930500A05Rik	chr17	84545947	84566824	-	1.08291	-3.34002	NA	0	0.0847505	0.0254914	0	0	0	0.112601
ENSMUSG00000107362.1	Gm40309	chr5	65541929	65543680	+	4.11489	-3.33882	0.683443	0	0.141767	0.255845	0.0359752	0.0799176	0	0.0176582
ENSMUSG00000071494.5	Olfr455	chr6	42535664	42547587	-	4.32553	-3.33532	0.62013	0	0.0459501	0.110568	0.00777364	0.0518065	0.00994062	0.0152625
ENSMUSG00000030623.4	Prss23os	chr7	89510007	89511873	+	2.26504	-3.33109	0.772857	0	0.0585055	0.140779	0	0	0.0253136	0.0971644
ENSMUSG00000047048.4	Olfr432	chr1	174049205	174054752	+	1.08345	-3.32689	NA	0	0	0	0	0.0540541	0	0
ENSMUSG00000076497.1	Trbj2-7	chr6	41543810	41543856	+	1.08345	-3.32689	NA	0	0	0	0	5.21335	0	0
ENSMUSG00000076613.4	Ighg2b	chr12	113302965	113307933	-	1.08345	-3.32689	NA	0	0	0	0	0.0914964	0	0
ENSMUSG00000101605.1	Ace3	chr11	105994675	106005443	+	1.08345	-3.32689	NA	0	0	0	0	0.110672	0	0
ENSMUSG00000106261.1	Gm34086	chr5	124032361	124076299	+	1.08345	-3.32689	NA	0	0	0	0	0.329781	0	0
ENSMUSG00000111167.1	Gm39321	chr9	42141993	42146506	+	1.08345	-3.32689	NA	0	0	0	0	0.0679687	0	0
ENSMUSG00000050197.5	Rhox13	chrX	38121219	38129967	+	81.3832	-3.32641	0.574149	0	2.90622	3.48589	1.36706	6.87291	0.0920074	6.28631
ENSMUSG00000111539.1	Gm48372	chr10	94108739	94111153	+	1.07096	-3.32561	NA	0	0.0642793	0.0232009	0	0	0	0.0128104
ENSMUSG00000085626.1	Gm12898	chr4	119223174	119224815	+	1.07048	-3.32523	NA	0	0.193439	0.0872744	0	0	0	0.0963774
ENSMUSG00000105622.1	Gm42615	chr5	51491097	51492916	-	1.07145	-3.32511	NA	0	0.102352	0.0307858	0	0	0	0
ENSMUSG00000115569.1	Gm49169	chr15	95736415	95753732	-	1.07145	-3.32511	NA	0	0.127068	0.0382197	0	0	0	0
ENSMUSG00000109623.1	Gm7562	chr8	11674574	11677110	+	1.06951	-3.32407	NA	0	0.0244753	0.0220852	0	0	0	0.0487775
ENSMUSG00000085750.1	Gm14009	chr2	128189987	128204634	+	1.06853	-3.32152	NA	0	0	0.0854118	0	0	0	0.282962
ENSMUSG00000108128.1	4922502N22Rik	chr6	139315597	139322576	-	1.06853	-3.32152	NA	0	0	0.0487643	0	0	0	0.161552
ENSMUSG00000086311.1	Gm12122	chr11	35350069	35350785	+	1.05658	-3.30854	NA	0	0.136771	0.185122	0	0	0	0.20443
ENSMUSG00000102600.1	Gm37266	chr17	51850239	51852525	+	1.05804	-3.30847	NA	0	0.067877	0.0367491	0	0	0	0
ENSMUSG00000034359.16	Skint2	chr4	112557194	112652248	+	1.05561	-3.30545	NA	0	0	0.0352539	0	0	0	0.0648849
ENSMUSG00000103722.1	2700078F05Rik	chr1	181950132	181953375	-	1.05561	-3.30545	NA	0	0	0.0259079	0	0	0	0.0476836
ENSMUSG00000085666.3	Tdg-ps2	chr10	42054113	42055306	-	18.5673	-3.30373	NA	0.094285	0.0260024	0.164242	0.0527878	3.07823	0.101254	0
ENSMUSG00000090224.1	Gm15974	chr17	68371280	68371810	-	1.06547	-3.30119	NA	0	0	0	0	0.395524	0	0.058262
ENSMUSG00000114621.1	Gm31107	chr14	68044428	68051330	-	2.21335	-3.29751	0.791843	0	0.145532	0.525282	0	0	0.0629676	0.0483393
ENSMUSG00000036211.4	H1f6	chr13	23695814	23696725	+	2.18948	-3.29743	0.751506	0	0.0680854	0.0921548	0.0345552	0.0767629	0	0.271378
ENSMUSG00000030068.4	Gm20696	chr6	99257484	99666797	-	1.04775	-3.29685	NA	0	0	0.0343743	0	0.00858991	0	0.0151839
ENSMUSG00000105085.1	Gm42567	chr3	133545097	133585053	+	2.16903	-3.29405	0.773442	0.0799548	0.0882015	0.159177	0	0.0994429	0	0.966786
ENSMUSG00000084341.1	Gm3928	chrX	103075919	103077225	+	1.04366	-3.2927	NA	0	0.0475087	0.0857385	0	0	0	0.0473407
ENSMUSG00000065686.1	Snora5c	chr11	6620319	6620454	-	1.04463	-3.29162	NA	0	0.913145	0.823973	0	0	0	0
ENSMUSG00000076144.1	Mir709	chr8	84086099	84086186	+	1.04463	-3.29162	NA	0	1.41122	1.27341	0	0	0	0
ENSMUSG00000102670.1	Gm37436	chr9	107818928	107820012	-	2.16505	-3.29104	0.787667	0.0259392	0.257532	0.103281	0	0.0645233	0	0
ENSMUSG00000040650.8	Cyp2b23	chr7	26665227	26686437	-	2.21443	-3.28835	0.785619	0	0	0.0511924	0	0.0319816	0.0184099	0.127197
ENSMUSG00000106342.1	Gm42891	chr3	117255132	117255820	+	1.05255	-3.28472	NA	0	0	0.0996977	0	0.747414	0	0
ENSMUSG00000110150.1	Gm8523	chr7	101945962	101946513	-	2.21923	-3.28198	0.813421	0	0	0	0	0.44389	0.0730059	0.392319
ENSMUSG00000102211.1	Gm37490	chr1	176889507	176890230	+	11.5761	-3.27998	0.398531	0	0.214412	0.154779	0	1.64383	0.27831	1.32466
ENSMUSG00000024868.8	Dkk1	chr19	30545863	30549665	-	1.04846	-3.27953	NA	0	0.0255846	0	0	0.0721135	0	0
ENSMUSG00000036551.6	Akap14	chrX	37150698	37168842	-	1.04846	-3.27953	NA	0	0.0346506	0	0	0.0976671	0	0
ENSMUSG00000085880.4	Gm15229	chrX	166482220	166483617	-	1.04846	-3.27953	NA	0	0.0444162	0	0	0.125193	0	0
ENSMUSG00000105700.1	Gm42772	chr5	49408792	49411832	-	1.04749	-3.2783	NA	0	0	0	0	0.0575533	0	0.0203467
ENSMUSG00000117432.1	Gm49967	chr17	84036890	84038262	+	1.04749	-3.2783	NA	0	0	0	0	0.452247	0	0.159882
ENSMUSG00000044697.5	Gm5479	chr17	3056687	3057121	+	1.03074	-3.27634	NA	0	0.142744	0.322012	0	0	0	0.0711199
ENSMUSG00000082108.3	Gm13777	chr2	91030778	91031122	-	1.03074	-3.27634	NA	0	0.179982	0.406015	0	0	0	0.0896729
ENSMUSG00000111769.1	Gm36278	chr9	83921709	83925022	-	1.03026	-3.27575	NA	0	0.0338202	0.152588	0	0	0	0.0674012
ENSMUSG00000115756.1	Gm49519	chr14	48518236	48560287	+	2.1845	-3.27096	0.75956	0	0.00915973	0.0206631	0	0.00516358	0.00594472	0.0319457
ENSMUSG00000111254.1	Gm48717	chr9	37138553	37139624	-	23.2725	-3.26894	0.0740283	0.0787614	0.202732	0.182934	0.0587954	1.53469	0.225556	2.62619
ENSMUSG00000089639.1	Gm2862	chr15	25681798	25682125	+	15.2512	-3.2688	0.121374	0.514831	1.04121	0.341647	0.0960802	4.90908	0.122864	3.48986
ENSMUSG00000105691.1	Gm42876	chr3	132806253	132809467	+	22.8181	-3.26715	0.0315875	0.026262	0.0772552	0.11328	0.0294068	0.555272	0.0626738	0.740952
ENSMUSG00000115837.1	9130002K18Rik	chr15	35787154	35790279	+	21.6125	-3.26199	0.176513	0.0540193	0.0794547	0.00896195	0.0201627	0.481499	0.0386749	0.880808
ENSMUSG00000118021.1	Gm50130	chr19	21831451	21833756	-	1.03505	-3.25975	NA	0	0.0370931	0.0334708	0	0.209103	0	0
ENSMUSG00000085376.1	Gm14508	chr5	116009316	116016105	+	1.03457	-3.25914	NA	0	0	0.0310933	0	0.19425	0	0.0343364
ENSMUSG00000065822.1	Snord15a	chr7	99482785	99482932	-	1.03096	-3.25727	NA	0	0.629329	0	0	0.946051	0	0
ENSMUSG00000093046.1	Mir3081	chr16	44558046	44558129	-	1.02951	-3.25539	NA	0	0	0	0	1.66685	0	1.1049
ENSMUSG00000083977.3	Mageb8-ps	chrX	86327903	86328935	-	11.4618	-3.25351	0.0686113	0.081735	0.510937	0.325441	0.0915227	1.05046	0	0.449232
ENSMUSG00000106631.2	Gm42669	chr5	107507621	107580596	+	2.17832	-3.25333	0.790175	0	0.0297955	0.00896195	0	0.033593	0.00644582	0
ENSMUSG00000087171.1	Gm12962	chr4	131647048	131677845	-	1.02165	-3.24476	NA	0	0	0.0581829	0	0.181744	0	0
ENSMUSG00000104893.1	Gm2404	chr5	133919159	133920002	-	1.02165	-3.24476	NA	0	0	0.0663864	0	0.207369	0	0
ENSMUSG00000113392.1	Gm36262	chr12	54679311	54679809	-	1.00393	-3.23866	NA	0	0	0.392997	0	0	0	0.0619983
ENSMUSG00000090660.1	Gm17030	chr14	19675339	19677660	-	1.01756	-3.23756	NA	0	0.158	0.0712852	0	0.356274	0	0
ENSMUSG00000093540.2	4930505M18Rik	chr7	37669799	37672347	+	1.01756	-3.23756	NA	0	0.0482095	0.0217508	0	0.108708	0	0
ENSMUSG00000042861.7	Kcna10	chr3	107183056	107195721	+	1.01659	-3.23632	NA	0	0	0.0129221	0	0.0645828	0	0.0285398
ENSMUSG00000082484.1	Gm16177	chr8	86659318	86660035	-	1.01659	-3.23632	NA	0	0	0.0390182	0	0.195008	0	0.0861759
ENSMUSG00000025573.4	6030468B19Rik	chr11	117797660	117807301	+	1.01347	-3.23481	NA	0	0.115955	0	0	0.0980501	0	0
ENSMUSG00000107650.1	Gm44032	chr6	42733934	42734099	-	1.01347	-3.23481	NA	0	0.748119	0	0	0.6326	0	0
ENSMUSG00000115195.1	Gm5671	chr14	105043450	105044354	+	1.01347	-3.23481	NA	0	0.137224	0	0	0.116035	0	0
ENSMUSG00000107760.1	Gm44401	chr6	136620632	136623006	+	2.09679	-3.23373	0.760325	0.0118501	0.0261448	0.0471833	0	0.0884309	0	0.0260523
ENSMUSG00000113472.1	Gm47602	chr13	63276905	63279224	-	5.47717	-3.23351	0.617442	0.0363932	0.0802938	0.0603773	0	0.316846	0	0.0400049
ENSMUSG00000105302.1	Gm19817	chr3	55330841	55332972	+	1.01298	-3.23217	NA	0	0.043687	0	0	0.049255	0	0.0145109
ENSMUSG00000075031.4	H2bc3	chr13	23746734	23747241	+	14.2873	-3.23199	0.186558	0.166205	0.244464	0.49633	0	2.27387	0.317317	2.86229
ENSMUSG00000096316.7	Faiml	chr9	99229376	99237239	-	7.81593	-3.23049	0.21345	0.0352683	0.272341	0.491492	0.0789833	0.394781	0.0505003	0.891672
ENSMUSG00000035522.3	Tsga8	chrX	83486678	83487924	-	6.49999	-3.22922	0.500576	0	0.232127	0.130912	0	0.261711	0.112989	0.636091
ENSMUSG00000106940.1	Gm42930	chr5	121181737	121184996	-	6.50585	-3.22757	0.548297	0	0.047618	0.232027	0	0.0966365	0.0370852	0.0379597
ENSMUSG00000105096.1	Gbp10	chr5	105215699	105239533	-	1.00415	-3.22025	NA	0	0.00801625	0.0144669	0	0.0361517	0	0
ENSMUSG00000113996.1	Gm48455	chr13	12679940	12680359	+	1.00367	-3.21963	NA	0	0	0.133405	0	0.33337	0	0.0736599
ENSMUSG00000114777.1	Gm46427	chr13	66525979	66529344	+	2.07014	-3.21798	0.75915	0.017949	0.0990017	0.0357335	0	0.0669717	0	0.0789213
ENSMUSG00000064719.1	Gm25930	chr11	53390402	53390508	+	0.998605	-3.21357	NA	0	0	0.261823	0	0.981418	0	0.867396
ENSMUSG00000089493.1	Gm26361	chr3	95796699	95796884	-	0.998605	-3.21357	NA	0	0	0.150619	0	0.564579	0	0.498986
ENSMUSG00000058773.2	H1f5	chr13	21779883	21780625	-	31.8732	-3.21314	0.00205384	0.189395	1.00286	0.904928	0.16966	4.09871	0.37967	2.95631
ENSMUSG00000089868.1	Gm16134	chr13	63446930	63447265	-	0.993543	-3.20883	NA	0	0	0	0	0.208356	0	0.460374
ENSMUSG00000046846.4	Spesp1	chr9	62270729	62282208	-	7.57971	-3.20619	0.373266	0	0.0612365	0.110513	0.0414389	0.126576	0	0.22374
ENSMUSG00000116140.1	Gm7748	chr16	15609107	15609515	+	2.06738	-3.20609	0.768778	0	0.0759093	0.410979	0.0770521	0.42792	0	0.151282
ENSMUSG00000113102.1	A930040O22Rik	chr12	98831813	98832785	+	0.990746	-3.20407	NA	0	0	0.0863774	0	0.143901	0	0
ENSMUSG00000028362.2	Tnfsf8	chr4	63831308	63861347	-	2.09869	-3.20258	0.824681	0	0.0897074	0	0	0	0.0105856	0.0243791
ENSMUSG00000088475.1	Gm23084	chr13	3648537	3648650	+	2.09347	-3.1991	0.760537	0	1.63405	0.737239	0	0.614103	0.353502	0.814135
ENSMUSG00000108443.1	Gm44510	chr7	56012948	56017479	-	19.6271	-3.19902	0.0332846	0.0186302	0.0479542	0.0989058	0.0208612	0.409357	0.0355686	0.348145
ENSMUSG00000110390.1	Gm45869	chr6	126549869	126556169	-	2.04004	-3.19801	0.795696	0.0165165	0.03644	0.115085	0	0.102711	0	0
ENSMUSG00000064347.1	mt-Ta	chrM	5018	5086	-	0.986655	-3.1978	NA	0	0.899911	0.812031	0	1.52191	0	0
ENSMUSG00000083421.1	Gm14776	chrX	87771339	87772352	-	0.985684	-3.19654	NA	0	0	0.0631681	0	0.11839	0	0.0697568
ENSMUSG00000113207.1	Cbx3-ps5	chr13	65416601	65417144	+	2.08743	-3.19548	0.770951	0	0.228286	0.102997	0	0.0643454	0.0740795	0.398088
ENSMUSG00000051627.3	H1f4	chr13	23620629	23622558	-	34.9815	-3.19308	0.0183221	0.0729121	0.160865	0.232249	0.114301	1.61417	0.125283	1.77929
ENSMUSG00000118643.1	AC163703.1	chr8	84974484	84976542	-	2.03089	-3.19305	0.762231	0.0572034	0.252414	0.284706	0	0.213438	0	0.125761
ENSMUSG00000103854.1	Gm37250	chr1	93531815	93534202	+	0.982079	-3.19153	NA	0	0.0390037	0.0117316	0	0.0293165	0	0.0129553
ENSMUSG00000027301.7	Oxt	chr2	130576173	130577054	+	2.01882	-3.18476	0.803927	0.0524098	0	0.156509	0	0.0651842	0	0.576111
ENSMUSG00000036117.2	Il5	chr11	53720794	53725106	+	2.08534	-3.18302	0.824681	0	0.121198	0	0	0.159419	0.0262194	0
ENSMUSG00000111992.1	Gm47724	chr10	95870483	95870799	-	3.67243	-3.18141	0.674867	0.0887826	0.489699	0.265127	0.0994142	0.993801	0	0.683154
ENSMUSG00000060034.5	Ctf2	chr7	127718106	127732166	-	0.973249	-3.18018	NA	0	0.0165584	0.0448241	0	0.0560062	0	0
ENSMUSG00000081227.1	Gm13082	chr4	143671124	143671684	+	0.973249	-3.18018	NA	0	0.0553421	0.149813	0	0.187187	0	0
ENSMUSG00000102764.1	Gm37183	chr14	64835855	64839259	-	0.972763	-3.17954	NA	0	0	0.0246829	0	0.0308404	0	0.0090858
ENSMUSG00000107430.1	Gm31532	chr17	53699706	53700472	+	2.00456	-3.17569	0.773442	0.0366937	0.121435	0.255679	0	0.136912	0	0.0403353
ENSMUSG00000108812.1	C130083A15Rik	chr7	73527266	73528725	-	2.05782	-3.17564	0.766411	0	0.04253	0.134319	0	0.0719258	0.0276022	0.0423796
ENSMUSG00000092526.1	Gm17907	chr7	55902602	55903311	-	0.967702	-3.17338	NA	0	0	0.0789157	0	0.0986025	0	0.13072
ENSMUSG00000108236.1	0610033M10Rik	chr6	51400966	51402219	-	0.967702	-3.17338	NA	0	0	0.050844	0	0.0635279	0	0.0842209
ENSMUSG00000078955.3	Gm14222	chr2	160583357	160585191	+	29.1543	-3.17114	0.687553	0	1.72783	2.04632	0.87692	4.01784	0	2.79779
ENSMUSG00000102612.1	Gm37845	chr1	34753123	34753477	+	0.964582	-3.16977	NA	0	0.349824	0.0789157	0	0.0986025	0	0.0871469
ENSMUSG00000058953.3	Gm4822	chr14	112481367	112481845	+	0.964097	-3.16914	NA	0	0.194448	0.0584866	0	0.073077	0	0.129174
ENSMUSG00000026645.11	Olah	chr2	3341982	3397210	-	2.00622	-3.16682	0.795696	0	0.122854	0.0633467	0.0178148	0	0	0.0524655
ENSMUSG00000116004.1	Gm49539	chr15	85646083	85667675	+	39.3448	-3.16607	0.75062	0.605841	0	0.27412	0.185016	8.28859	0.552045	7.50725
ENSMUSG00000064349.1	mt-Tc	chrM	5192	5257	-	0.960977	-3.16516	NA	0	3.29286	0	0	0	0	0
ENSMUSG00000079076.2	Gm3086	chr12	69963409	69969736	+	0.960977	-3.16516	NA	0	0.35053	0	0	0	0	0
ENSMUSG00000101011.6	Gm29398	chr1	149413260	149449951	-	0.960977	-3.16516	NA	0	0.12628	0	0	0	0	0
ENSMUSG00000112895.1	Gm47567	chr12	98277517	98281040	+	0.960977	-3.16516	NA	0	0.061671	0	0	0	0	0
ENSMUSG00000118461.1	Gm21679	chrY	29609837	29684814	-	0.960977	-3.16516	NA	0	0.0430865	0	0	0	0	0
ENSMUSG00000030117.5	Gdf3	chr6	122605403	122610087	-	0.960491	-3.16467	NA	0	0.0768805	0	0	0	0	0.0127681
ENSMUSG00000108327.1	Gm44939	chr7	127068456	127071039	+	0.960491	-3.16467	NA	0	0.228847	0	0	0	0	0.0380063
ENSMUSG00000084154.1	Gm15644	chr6	67012485	67012871	+	0.960006	-3.16403	NA	0	0.401123	0	0	0	0	0.159882
ENSMUSG00000079042.10	Apela	chr8	65028417	65037336	-	7.29726	-3.16062	0.525339	0.0840958	0.402002	0.0837104	0	0.94134	0.0401387	0.0924416
ENSMUSG00000084202.1	Gm5398	chrX	77289832	77290815	-	0.957579	-3.16038	NA	0	0	0	0	0	0	0.220081
ENSMUSG00000090171.1	Ugt1a2	chr1	88200601	88218997	+	0.957579	-3.16038	NA	0	0	0	0	0	0	0.0979466
ENSMUSG00000105774.1	Gm43006	chr3	126657722	126659323	+	0.957579	-3.16038	NA	0	0	0	0	0	0	0.135181
ENSMUSG00000082381.1	Gm12928	chr4	126476727	126477299	-	2.0156	-3.1598	0.803927	0	0.325099	0.0488919	0.0549988	0.366533	0	0
ENSMUSG00000104136.1	Gm36955	chr1	54518610	54520270	-	2.03215	-3.15794	0.798603	0	0.130842	0.0843319	0	0	0.024262	0.0372512
ENSMUSG00000075370.12	Igll1	chr16	16860671	16863985	-	1.99314	-3.15656	0.802623	0	0.028694	0.116514	0.014563	0.0485267	0	0
ENSMUSG00000022809.4	Nr1i2	chr16	38248323	38294824	-	0.954781	-3.15607	NA	0	0	0.0329202	0	0.0274218	0	0.0242359
ENSMUSG00000090942.1	F830016B08Rik	chr18	60293380	60303016	+	12.1418	-3.1555	NA	0	0.706254	0.0424857	0.0286754	0	0.036669	0.0187668
ENSMUSG00000039760.8	Il22ra2	chr10	19621998	19634681	+	0.951661	-3.15241	NA	0	0.0497148	0.02243	0	0.0140128	0	0
ENSMUSG00000112803.1	Gm36543	chr10	25701410	25707943	-	0.947571	-3.14665	NA	0	0.343693	0.0516883	0	0	0	0
ENSMUSG00000117635.1	Gm41653	chr17	89955588	89976785	-	0.947571	-3.14665	NA	0	0.108115	0.0162595	0	0	0	0
ENSMUSG00000106732.1	Gm43792	chr5	66429917	66432126	-	0.9466	-3.14615	NA	0	0.0561935	0.0126765	0	0	0	0.0279974
ENSMUSG00000113825.1	1700024I08Rik	chr13	63675756	63734298	-	0.9466	-3.14615	NA	0	0.126207	0.0284706	0	0	0	0.0628804
ENSMUSG00000026387.15	Sctr	chr1	120006894	120063536	+	0.946114	-3.14553	NA	0	0.0462926	0.013924	0	0	0	0.0461289
ENSMUSG00000115359.1	Gm49779	chr14	44440402	44452387	-	0.946114	-3.14553	NA	0	0.125696	0.0378071	0	0	0	0.125252
ENSMUSG00000102423.1	Gm37465	chr3	52000736	52004025	-	5.77323	-3.1448	0.521088	0.00855443	0.037747	0.17882	0	0.0531974	0.024498	0.0940339
ENSMUSG00000110894.1	Gm48335	chr10	30740152	30743962	-	0.944658	-3.14259	NA	0	0	0.00735111	0	0	0	0.0487071
ENSMUSG00000006574.15	Slc4a1	chr11	102348824	102366203	-	174.249	-3.14142	NA	0.276204	6.56994	0.211932	0.206186	0.429408	0.148311	0.215061
ENSMUSG00000103364.1	Gm38157	chr1	34032100	34033797	+	8.3499	-3.14071	0.644212	0.0828742	0.0365688	0.0164989	0	0.247377	0	0.72879
ENSMUSG00000115647.1	Gm49265	chr15	26672937	26674753	-	18.9807	-3.1387	0.274954	0.0464679	0.0683477	0.0154183	0.0520324	1.00176	0.088716	1.0897
ENSMUSG00000104293.1	Gm38043	chr1	156583108	156588248	+	31.1723	-3.13684	0.0325918	0.0273722	0.0543517	0.125335	0.01226	0.347247	0.0705492	0.734163
ENSMUSG00000086992.7	Gm15941	chr15	37421134	37433414	-	0.936799	-3.13219	NA	0	0	0.029583	0	0.012321	0	0.0326686
ENSMUSG00000106458.1	Gm42633	chr5	125318681	125321444	-	0.936799	-3.13219	NA	0	0	0.0304071	0	0.0126642	0	0.0335787
ENSMUSG00000087200.1	Lrp8os3	chr4	107793161	107802064	-	3.73722	-3.13171	0.719991	0.0159006	0	0.158277	0	0.15821	0.0227679	0.12235
ENSMUSG00000102673.1	Gm37437	chr2	14944908	14946844	+	1.99144	-3.12991	0.79888	0	0.0480851	0.115705	0	0	0.020805	0.047915
ENSMUSG00000089544.1	Gm25837	chr11	115253278	115253385	+	0.933679	-3.12847	NA	0	1.14989	0.518798	0	0	0	0.286455
ENSMUSG00000118399.1	Gm18917	chr2	173749938	173750487	+	0.933194	-3.12799	NA	0	0.169347	0.101873	0	0	0	0.112499
ENSMUSG00000022076.10	Klhl1	chr14	96102736	96519102	-	0.934165	-3.12786	NA	0	0.0233611	0.00843192	0	0	0	0
ENSMUSG00000037124.6	Trim58	chr11	58640465	58652404	+	0.934165	-3.12786	NA	0	0.0708187	0.0255612	0	0	0	0
ENSMUSG00000090254.7	Gm1965	chr6	89140994	89147388	+	0.934165	-3.12786	NA	0	0.0633352	0.0228601	0	0	0	0
ENSMUSG00000095993.1	Gm21060	chr19	61296902	61297069	-	0.934165	-3.12786	NA	0	0.924015	0.333513	0	0	0	0
ENSMUSG00000102372.1	A430050A11Rik	chr1	156290102	156290747	-	0.934165	-3.12786	NA	0	0.240301	0.086734	0	0	0	0
ENSMUSG00000104238.1	Gm37587	chr1	4496551	4499558	+	0.934165	-3.12786	NA	0	0.0532172	0.0192081	0	0	0	0
ENSMUSG00000112440.1	Gm47722	chr10	53529657	53530185	-	0.934165	-3.12786	NA	0	0.293449	0.105917	0	0	0	0
ENSMUSG00000113974.1	4930442G10Rik	chr12	74842738	74849666	+	0.934165	-3.12786	NA	0	0.141637	0.0511224	0	0	0	0
ENSMUSG00000116298.1	4833412C15Rik	chr15	77113732	77115802	-	0.934165	-3.12786	NA	0	0.0749564	0.0270546	0	0	0	0
ENSMUSG00000050114.7	Prdx6b	chr2	80292472	80295356	+	3.85108	-3.12658	0.712895	0	0.0322845	0.0291318	0.0109235	0.194129	0.0139685	0.0214469
ENSMUSG00000105289.1	Gm43483	chr5	131639948	131642807	-	0.932223	-3.12648	NA	0	0.0108556	0.019591	0	0	0	0.0432687
ENSMUSG00000117692.1	Gm50114	chr19	27260735	27262323	-	0.932223	-3.12648	NA	0	0.0540887	0.0976135	0	0	0	0.21559
ENSMUSG00000106867.1	Gm43800	chr6	31288963	31291693	+	0.931737	-3.12444	NA	0	0	0.0205163	0	0	0	0.0566407
ENSMUSG00000108140.1	Gm44803	chr6	92271417	92271572	-	0.931737	-3.12444	NA	0	0	0.359168	0	0	0	0.991575
ENSMUSG00000041523.3	Upk2	chr9	44452715	44454976	-	8.34325	-3.12433	0.574149	0.129936	0.057335	0.103472	0	0.937316	0	0.514191
ENSMUSG00000107488.1	Gm31579	chr6	50909770	50910735	+	41.591	-3.12191	0.0106361	0	2.1855	1.79807	0.685094	1.55814	0.0834353	3.42678
ENSMUSG00000109652.1	Gm45555	chr8	22873589	22876190	+	3.50499	-3.11952	0.678188	0.0108163	0.0596597	0.0969007	0.0121116	0.0538107	0	0.0713385
ENSMUSG00000086799.1	4930502E09Rik	chr11	84829178	84830868	+	0.92894	-3.11946	NA	0	0	0.18553	0	0.0927255	0	0
ENSMUSG00000079536.1	Ctag2l1	chrX	74480287	74481399	-	109.836	-3.11785	5.16715e-08	0.807964	5.39731	5.18301	1.25655	12.952	1.09264	12.9275
ENSMUSG00000020214.10	Glipr1l2	chr10	112083354	112108098	+	1.95691	-3.11744	0.77573	0	0.0326123	0.0588552	0.0165516	0.091922	0	0.032497
ENSMUSG00000071773.4	Rhox1	chrX	37213804	37222258	-	33.6236	-3.11432	0.0099252	0.0956197	0.597732	1.49118	0.535351	2.97315	0.045639	2.87298
ENSMUSG00000112166.1	Gm47948	chr12	32878305	32880411	+	1.94727	-3.11175	0.774229	0	0.0598207	0.035986	0.0202404	0.0674449	0	0.0993485
ENSMUSG00000103764.1	Gm18382	chr3	62761443	62762024	+	0.920273	-3.10998	NA	0	0.160036	0.144408	0	0	0	0.0531566
ENSMUSG00000078129.3	Actl10	chr2	154551776	154553276	+	1.98332	-3.10971	0.800877	0	0.0620525	0.0933213	0	0.116602	0.0268483	0
ENSMUSG00000081934.1	Gm12193	chr11	49776499	49776877	+	0.920758	-3.10881	NA	0	0.327672	0.221755	0	0	0	0
ENSMUSG00000086159.1	Gm13025	chr4	140679753	140684617	+	0.920758	-3.10881	NA	0	0.106782	0.0722659	0	0	0	0
ENSMUSG00000100255.1	Gm28196	chr2	129948568	129949207	+	0.920758	-3.10881	NA	0	0.194043	0.131321	0	0	0	0
ENSMUSG00000105341.1	Gm43817	chr5	105879583	105881844	+	0.920758	-3.10881	NA	0	0.0549017	0.0371553	0	0	0	0
ENSMUSG00000107498.1	Gm44240	chr6	80048676	80051329	+	0.920758	-3.10881	NA	0	0.0467926	0.0316674	0	0	0	0
ENSMUSG00000073243.2	Gm9	chrX	37209348	37211041	-	46.4183	-3.1064	5.19698e-05	0.447825	1.74805	2.36602	0.501452	3.68462	0.0493259	4.05174
ENSMUSG00000114521.1	Gm48050	chr13	98608411	98617662	-	0.918817	-3.10605	NA	0	0	0.103888	0	0	0	0.152965
ENSMUSG00000040632.16	Nrl	chr14	55518978	55524981	-	0.928675	-3.10401	NA	0	0	0	0	0.0369174	0	0
ENSMUSG00000079466.2	Prdm12	chr2	31640037	31655795	+	0.928675	-3.10401	NA	0	0	0	0	0.0849953	0	0
ENSMUSG00000084446.1	n-R5s207	chr2	164157404	164157521	-	0.928675	-3.10401	NA	0	0	0	0	1.77986	0	0
ENSMUSG00000085321.1	4930412F09Rik	chr6	30896899	30943470	+	0.928675	-3.10401	NA	0	0	0	0	0.206513	0	0
ENSMUSG00000104753.1	Gm35172	chr5	99508389	99511037	+	0.928675	-3.10401	NA	0	0	0	0	0.079284	0	0
ENSMUSG00000105297.1	1700052H01Rik	chr3	41354147	41393589	+	0.928675	-3.10401	NA	0	0	0	0	0.204901	0	0
ENSMUSG00000109094.1	Gm44587	chr7	6900352	6902036	+	0.928675	-3.10401	NA	0	0	0	0	0.124643	0	0
ENSMUSG00000110351.1	Gm32050	chr8	26626744	26627480	-	0.928675	-3.10401	NA	0	0	0	0	0.32919	0	0
ENSMUSG00000053654.7	Krt42	chr11	100262882	100269871	-	1.92208	-3.09527	0.834317	0	0.158403	0	0.0178653	0	0	0.0701522
ENSMUSG00000101972.1	H3c11	chr13	21782960	21783370	-	5.11678	-3.09172	0.611913	0.136954	0.982019	0.136326	0.0766772	1.10718	0	0.376364
ENSMUSG00000083714.3	Fthl17-ps1	chrX	9043727	9044242	+	20.9501	-3.09153	0.0840382	0.218171	0.902527	0.542928	0	4.27373	0.546695	2.69801
ENSMUSG00000084411.2	Gm11510	chr11	88432986	88433514	-	6.07656	-3.09106	0.678188	0	0.178945	0.242205	0	0.605255	0.348409	2.58552
ENSMUSG00000085563.2	2210411M09Rik	chr1	180952064	180958149	-	0.906381	-3.09045	NA	0	0.0482845	0.174277	0	0	0	0.0962275
ENSMUSG00000087449.1	Gm12971	chr4	130758563	130762379	+	0.906381	-3.09045	NA	0	0.0607572	0.219296	0	0	0	0.121085
ENSMUSG00000035486.14	Plk5	chr10	80356459	80365489	+	10.9989	-3.09038	0.0740283	0.0210187	0.10434	0.251069	0.0117679	0.28756	0.0451448	0.207942
ENSMUSG00000105908.1	Mir6920	chr11	53409197	53409267	+	0.907352	-3.08948	NA	0	1.31184	1.57831	0	0	0	0
ENSMUSG00000096107.2	Gm16505	chr13	3358273	3363862	+	1.94461	-3.0836	0.819075	0	0.0381646	0.0172188	0	0	0.0247691	0.190148
ENSMUSG00000074261.3	Erich4	chr7	25614620	25615892	-	1.93772	-3.07945	0.784614	0	0.13632	0.092256	0	0.0384236	0.0442363	0.169798
ENSMUSG00000052565.7	H1f3	chr13	23553262	23560686	+	62.8034	-3.07692	0.00596365	0.0379045	0.229977	0.052823	0.0381992	0.94758	0.0814126	0.524994
ENSMUSG00000081321.1	Gm15304	chr8	21460958	21463597	+	0.911179	-3.07518	NA	0	0.0117602	0	0	0.0662952	0	0
ENSMUSG00000093336.1	Mir1954	chr2	32652329	32652414	+	0.911179	-3.07518	NA	0	0.361011	0	0	2.03511	0	0
ENSMUSG00000040065.8	Pfpl	chr19	12427905	12432110	+	0.910693	-3.07447	NA	0	0	0	0	0.0446706	0	0.00789616
ENSMUSG00000070324.6	Fbxw22	chr9	109378400	109404296	-	0.910693	-3.07447	NA	0	0	0	0	0.0953785	0	0.0168595
ENSMUSG00000081143.2	Gm15823	chr5	64252556	64253225	-	0.910693	-3.07447	NA	0	0	0	0	0.261223	0	0.0461748
ENSMUSG00000090230.1	Gm16315	chr10	81301701	81302917	-	0.910693	-3.07447	NA	0	0	0	0	0.223524	0	0.039511
ENSMUSG00000102460.1	Gm38197	chr3	30225573	30227694	-	0.910693	-3.07447	NA	0	0	0	0	0.0824785	0	0.0145792
ENSMUSG00000018543.8	1700001P01Rik	chr11	97771481	97775918	-	0.893946	-3.06979	NA	0	0.0995094	0.22448	0	0	0	0
ENSMUSG00000106805.1	Gm42714	chr5	95834961	95837450	-	0.892975	-3.06837	NA	0	0	0.102695	0	0	0	0.0453624
ENSMUSG00000105970.1	Gm43360	chr5	122492022	122494908	-	1.86793	-3.06707	0.812954	0.00974855	0.0860323	0.0291116	0	0	0	0.021432
ENSMUSG00000108500.1	Gm45033	chr7	116396551	116399717	-	1.91645	-3.06432	0.783673	0	0.0294098	0.0530756	0	0.0221054	0.0127247	0.0195372
ENSMUSG00000117376.1	2010106G04Rik	chr17	29614460	29614770	-	5.18485	-3.06265	0.683037	0	0.0998293	0.450403	0.303997	1.12553	0	1.79057
ENSMUSG00000091997.1	Gm6611	chr16	32923218	32924489	+	3.5811	-3.06172	0.765113	0.0221258	0.414935	0.0220244	0	0	0.0316818	0.14593
ENSMUSG00000103194.1	Gm37643	chr18	65603834	65605093	+	1.85387	-3.05665	0.798603	0.0223366	0.0246404	0.177873	0	0.0833426	0	0.0245533
ENSMUSG00000109904.1	Gm45819	chr7	110119990	110121740	+	1.85258	-3.05615	0.806485	0.0160731	0.0531929	0.0639979	0	0	0	0.10601
ENSMUSG00000083100.1	Gm6044	chr5	64320256	64320754	+	0.897772	-3.05526	NA	0	0	0.0561424	0	0.35074	0	0
ENSMUSG00000110713.1	Gm30606	chr8	93707015	93719975	-	0.897772	-3.05526	NA	0	0	0.0330756	0	0.206635	0	0
ENSMUSG00000112155.1	4930477N07Rik	chr10	119320234	119331862	+	1.84472	-3.05173	0.791843	0.0458373	0.151695	0.273763	0	0.0570096	0	0.151159
ENSMUSG00000113738.1	Gm40910	chr13	35052727	35083260	+	1.92125	-3.05134	0.813421	0	0.140484	0.08451	0	0.369574	0.0607832	0
ENSMUSG00000079644.2	Gm1110	chr9	26879567	26923111	-	0.88054	-3.04959	NA	0	0.0081638	0.0441994	0	0	0	0
ENSMUSG00000000982.5	Ccl3	chr11	83647844	83649355	-	7.48016	-3.04949	0.336362	0	0.729562	0.292586	0.0411414	0.502667	0.15783	0.484655
ENSMUSG00000101214.1	Gm28403	chr1	105382260	105569139	-	0.892711	-3.04791	NA	0	0	0	0	0.0516663	0	0.0228318
ENSMUSG00000113767.1	Gm48873	chr12	87394444	87395548	+	0.892711	-3.04791	NA	0	0	0	0	0.361797	0	0.159882
ENSMUSG00000107684.1	Rab5a-ps	chr17	53702320	53702972	-	5.3395	-3.04669	0.51427	0	0.522996	0.300315	0.0965216	0.536047	0.061714	0.331639
ENSMUSG00000086313.1	Gm15940	chr15	37762832	37765401	-	1.86082	-3.03635	0.819075	0	0.228007	0.0342902	0.0385732	0.214222	0	0
ENSMUSG00000086147.2	Zfp989	chr4	146971976	146990755	+	3.49921	-3.03426	0.739459	0.0117512	0.103706	0.0818812	0	0	0.0168264	0.116256
ENSMUSG00000102419.1	Gm36940	chr9	56414031	56416066	-	0.880276	-3.02671	NA	0	0.015249	0.0137599	0	0.0687699	0	0
ENSMUSG00000001225.12	Slc26a3	chr12	31390871	31473917	+	0.867134	-3.02616	NA	0	0	0.0307906	0	0	0	0
ENSMUSG00000038192.5	Cer1	chr4	82881751	82885148	-	0.867134	-3.02616	NA	0	0	0.112769	0	0	0	0
ENSMUSG00000085301.1	Gm12132	chr11	40008194	40337831	+	0.867134	-3.02616	NA	0	0	0.140982	0	0	0	0
ENSMUSG00000104847.1	Gm43177	chr5	52117312	52118523	+	0.867134	-3.02616	NA	0	0	0.17715	0	0	0	0
ENSMUSG00000111069.1	Gm48646	chr9	22370552	22371779	-	0.867134	-3.02616	NA	0	0	0.159695	0	0	0	0
ENSMUSG00000113497.1	Gm18030	chr12	69819647	69820377	+	0.867134	-3.02616	NA	0	0	0.26827	0	0	0	0
ENSMUSG00000114823.1	Gm31630	chr13	92898286	92907126	+	0.87979	-3.02599	NA	0	0	0.0733379	0	0.366533	0	0.0809873
ENSMUSG00000084762.1	Platr3	chr2	135648907	135652063	+	12.5105	-3.02472	0.249416	0.204933	0.22607	1.69994	0	3.14355	0.391255	1.20144
ENSMUSG00000022056.9	Adam7	chr14	68497336	68533741	-	1.84332	-3.02352	0.824015	0	0.0501913	0.00646999	0.00727813	0.0323362	0	0
ENSMUSG00000086960.1	Gm13017	chr4	140391148	140396604	+	0.876185	-3.02339	NA	0	0.232852	0	0	0.262529	0	0
ENSMUSG00000098771.1	Mir6538	chr12	26414901	26415010	-	0.876185	-3.02339	NA	0	0.846734	0	0	0.954652	0	0
ENSMUSG00000109613.1	Gm45405	chr8	64910968	64911977	-	0.876185	-3.02339	NA	0	0.15294	0	0	0.172433	0	0
ENSMUSG00000030544.5	Mesp1	chr7	79792241	79793788	-	1.84595	-3.02268	0.791843	0	0.0487011	0.0439452	0.0247171	0.13727	0	0.0727933
ENSMUSG00000107578.1	Gm32536	chr6	124951321	124951765	-	0.874729	-3.02119	NA	0	0	0	0	0.235981	0	0.208565
ENSMUSG00000111326.1	Gm3953	chr9	44663928	44664716	-	0.874729	-3.02119	NA	0	0	0	0	0.133095	0	0.117632
ENSMUSG00000102224.5	4930447F24Rik	chr9	108133718	108138567	+	1.83712	-3.01775	0.818711	0	0	0.0745577	0.0209676	0.139736	0	0.0411672
ENSMUSG00000107927.1	Gm44090	chr6	86039934	86041767	+	1.82702	-3.01626	0.863398	0.0153457	0	0	0	0.209947	0	0
ENSMUSG00000006216.10	Clcnkb	chr4	141404353	141416014	-	1.84192	-3.0162	0.863398	0	0	0	0.0119418	0.145905	0	0
ENSMUSG00000107173.1	Gm43266	chr5	53918444	53920214	+	5.39198	-3.01354	0.627616	0.0158916	0.0350615	0.0790939	0	0.355771	0.0455102	0.157219
ENSMUSG00000096225.7	Lhx8	chr3	154306294	154330659	-	3.33373	-3.01095	0.725473	0	0.0490473	0.110644	0.0248928	0.0276492	0	0.0855292
ENSMUSG00000092418.1	Gm20406	chr8	121806415	121807369	+	1.86418	-3.00924	0.803927	0	0.513779	0.0662295	0	0.248255	0.0952701	0.0731374
ENSMUSG00000102153.1	Gm37474	chr9	32525145	32526958	-	0.866869	-3.00865	NA	0	0	0.0308876	0	0.0771861	0	0
ENSMUSG00000107640.1	Gm38804	chr6	48613973	48622357	-	0.866869	-3.00865	NA	0	0	0.073051	0	0.18255	0	0
ENSMUSG00000101937.1	Gm5268	chr1	45178067	45179006	+	0.861808	-2.9995	NA	0	0	0.0298033	0	0.111715	0	0.0658237
ENSMUSG00000109629.1	Gm34099	chr8	57403104	57415052	+	0.858688	-2.9971	NA	0	0.176403	0	0	0.0994429	0	0
ENSMUSG00000111771.1	Gm47465	chr9	31947018	32005460	-	0.858688	-2.9971	NA	0	0.169193	0	0	0.0953785	0	0
ENSMUSG00000040809.10	Chil3	chr3	106147554	106167564	-	6.60568	-2.99547	0.74065	0	0.0380477	0	0.077241	0.686351	0	0.113739
ENSMUSG00000114159.1	Gm48866	chr12	70674123	70675456	+	0.856746	-2.99411	NA	0	0	0	0	0.204104	0	0.360783
ENSMUSG00000115044.1	Gm48978	chr16	94218021	94223012	-	0.857232	-2.99331	NA	0	0.00621934	0	0	0.014024	0	0.018592
ENSMUSG00000095139.2	Pou3f2	chr4	22482780	22488366	-	1.76116	-2.98493	NA	0.00503742	0.00555699	0.0551576	0	0	0	0.00553734
ENSMUSG00000054753.9	AU018091	chr7	3154658	3169203	-	3.28458	-2.98095	0.719991	0	0.0339961	0.0460143	0.0172539	0.0383289	0	0.0677517
ENSMUSG00000104416.1	Gm37067	chr1	33889490	33891117	-	0.849373	-2.98066	NA	0	0.0190706	0.0344165	0	0.0645035	0	0
ENSMUSG00000052759.7	Gpr25	chr1	136259797	136260873	-	0.844797	-2.97319	NA	0	0.0576544	0.0260121	0	0.0650026	0	0.0287253
ENSMUSG00000104508.1	Gm37735	chr1	68639424	68640829	-	0.843826	-2.97292	NA	0	0	0.0199254	0	0.0497922	0	0.066011
ENSMUSG00000086438.2	Asb17os	chr3	153836902	153852424	-	1.81121	-2.97015	NA	0	0.291673	0.0292433	0	0	0.042066	0.0645869
ENSMUSG00000098235.2	Gm7497	chr18	9748732	9749724	+	1.77307	-2.96963	NA	0.0283425	0	0	0	0.282005	0	0.0934657
ENSMUSG00000057003.12	Myh4	chr11	67238029	67260446	+	1.77139	-2.96947	NA	0	0.0361251	0.00465676	0.00523842	0	0	0.0205699
ENSMUSG00000015316.11	Slamf1	chr1	171767127	171801184	+	1.75503	-2.96833	NA	0.00457181	0.0201734	0.00455086	0	0	0	0.0351787
ENSMUSG00000112587.1	Gm47769	chr10	17512114	17520608	-	0.839735	-2.96736	NA	0	0.18703	0	0	0.105433	0	0.279552
ENSMUSG00000017832.2	Hspb9	chr11	100713850	100714575	+	8.22479	-2.96102	0.249416	0.0387659	0.855287	0.270118	0.130224	0.530362	0.0555086	0.68181
ENSMUSG00000080687.1	Mir1197	chr12	109712317	109712436	+	0.835966	-2.96088	NA	0	0	0.700377	0	0.875097	0	0
ENSMUSG00000088248.1	Mir1969	chr8	70925525	70925618	+	0.835966	-2.96088	NA	0	0	0.894098	0	1.11715	0	0
ENSMUSG00000110559.1	Gm26843	chr8	93646386	93687958	-	0.835966	-2.96088	NA	0	0	0.0293967	0	0.0367302	0	0
ENSMUSG00000110636.1	Gm39397	chr11	103421736	103422062	+	0.835966	-2.96088	NA	0	0	0.368619	0	0.460578	0	0
ENSMUSG00000066279.3	Chrna10	chr7	102111266	102116828	-	1.8139	-2.95623	NA	0	0	0.0106602	0	0.106557	0.0153346	0.0235442
ENSMUSG00000091834.2	Gm17177	chr13	3082188	3123373	+	1.75507	-2.95563	NA	0	0	0.0561987	0.0316091	0	0	0.310302
ENSMUSG00000104493.1	Gm19552	chr1	82352217	82355049	+	0.831876	-2.95445	NA	0	0.0219181	0.0197777	0	0.0247115	0	0
ENSMUSG00000110332.1	Gm19935	chr8	90816145	90817393	-	0.831876	-2.95445	NA	0	0.0634258	0.057232	0	0.0715095	0	0
ENSMUSG00000086628.7	Gm16157	chr7	68266339	68276594	-	3.04918	-2.95393	0.763385	0.0420061	0.254863	0.0209068	0	0.104489	0	0.0923497
ENSMUSG00000115473.1	Gm49278	chr15	28504755	28505191	-	3.22202	-2.94623	0.739459	0	0.213137	0.192323	0.14423	0.480603	0	0.637149
ENSMUSG00000108696.1	Gm5738	chr7	128016442	128017220	-	0.825843	-2.94588	NA	0	0	0.0359629	0	0.0449344	0	0.158856
ENSMUSG00000091497.1	Gm44	chrX	90892142	90893134	+	56.0083	-2.94377	0.000200817	0.45348	1.1881	1.89024	0.158682	4.30058	0.527583	4.23711
ENSMUSG00000100349.1	Gm28188	chr1	101880506	101880741	-	1.72445	-2.9437	NA	0.119255	0	0.712247	0	0.296643	0	0.524358
ENSMUSG00000021539.9	Lect2	chr13	56542464	56548502	-	0.823694	-2.94279	NA	0	0.2027	0	0	0	0	0
ENSMUSG00000048398.7	Gm5065	chr7	5350537	5360682	+	0.823694	-2.94279	NA	0	0.114283	0	0	0	0	0
ENSMUSG00000057072.11	Spata45	chr1	191036639	191042942	+	0.823694	-2.94279	NA	0	0.368145	0	0	0	0	0
ENSMUSG00000061808.4	Ttr	chr18	20665280	20674321	+	0.823694	-2.94279	NA	0	0.157067	0	0	0	0	0
ENSMUSG00000068399.5	Gm7247	chr14	51361756	51569982	+	0.823694	-2.94279	NA	0	0.161004	0	0	0	0	0
ENSMUSG00000092903.2	Gm27896	chr6	57565793	57566109	+	0.823694	-2.94279	NA	0	0.587639	0	0	0	0	0
ENSMUSG00000102371.4	Olfr258-ps1	chr1	174140408	174143254	+	0.823694	-2.94279	NA	0	0.171688	0	0	0	0	0
ENSMUSG00000102819.1	Gm37817	chr4	119295028	119295461	-	0.823694	-2.94279	NA	0	0.42922	0	0	0	0	0
ENSMUSG00000108278.1	Gm44194	chr6	71538510	71541738	-	0.823694	-2.94279	NA	0	0.0576902	0	0	0	0	0
ENSMUSG00000116707.1	Gm49590	chr16	78340756	78343468	-	0.823694	-2.94279	NA	0	0.0686626	0	0	0	0	0
ENSMUSG00000115196.1	Gm6212	chr14	119644012	119644231	+	1.7223	-2.94207	NA	0.127928	0.846734	0.636706	0	0.159109	0	0
ENSMUSG00000113899.1	Gm9595	chr13	61723588	61724331	+	0.822238	-2.94068	NA	0	0.125189	0	0	0	0	0.124747
ENSMUSG00000089239.1	Gm22200	chr18	34941234	34941300	-	0.821753	-2.9399	NA	0	0.926774	0	0	0	0	1.84699
ENSMUSG00000115426.1	Gm19510	chr15	59788417	59794959	-	0.821753	-2.9399	NA	0	0.0333658	0	0	0	0	0.0664957
ENSMUSG00000104851.1	E030026E10Rik	chr5	44736337	44738553	-	0.821267	-2.9391	NA	0	0.014004	0	0	0	0	0.0697725
ENSMUSG00000087939.1	Gm23676	chr12	4749752	4749856	+	0.820782	-2.93802	NA	0	0	0	0	0	0	1.76784
ENSMUSG00000098726.1	Mir6417	chr5	52135902	52136017	-	0.820782	-2.93802	NA	0	0	0	0	0	0	1.6002
ENSMUSG00000100270.1	Gm21803	chrY	89846231	89846923	+	0.820782	-2.93802	NA	0	0	0	0	0	0	0.267854
ENSMUSG00000104145.1	D130019J16Rik	chr1	137935189	137937346	+	0.820782	-2.93802	NA	0	0	0	0	0	0	0.0860161
ENSMUSG00000108514.1	2310001K20Rik	chr7	76611065	76612015	+	0.820782	-2.93802	NA	0	0	0	0	0	0	0.195187
ENSMUSG00000112048.1	Gm48750	chr10	9356155	9356532	+	0.820782	-2.93802	NA	0	0	0	0	0	0	0.491066
ENSMUSG00000114353.1	Gm7896	chr13	66792070	66802560	-	1.76953	-2.93798	NA	0	0.0533147	0.0641444	0	0	0.0230677	0.0885436
ENSMUSG00000103975.1	Gm37676	chr1	131932464	131932970	-	1.77196	-2.93787	NA	0	0.489892	0.221026	0	0	0.0794857	0
ENSMUSG00000104201.1	4930535G08Rik	chr1	36011072	36011894	+	1.74921	-2.9378	NA	0	0	0.197753	0.0741513	0.658897	0	0
ENSMUSG00000086989.3	Gm16441	chrX	70426311	70427234	-	1.73149	-2.93666	NA	0	0	0.242555	0.0341064	0.113649	0	0.0334818
ENSMUSG00000033053.4	1700028P14Rik	chr19	23558753	23652812	-	2.99335	-2.93362	0.791843	0.0643293	0.106447	0	0	0.320036	0	0.282854
ENSMUSG00000104606.1	Gm43409	chr5	123188701	123191588	-	4.80747	-2.93352	0.690988	0.0260352	0.258485	0.0129579	0	0.129524	0.0186398	0.057238
ENSMUSG00000093187.1	Mir344-2	chr7	61940027	61940106	-	2.93073	-2.93287	0.824681	0.703602	2.32852	5.25282	0	0	0	0
ENSMUSG00000102939.1	Gm38111	chr9	71896713	71899453	-	0.817984	-2.93284	NA	0	0	0.0306622	0	0.025541	0	0.0112868
ENSMUSG00000107112.1	Gm36241	chr5	149903197	149911114	+	0.817984	-2.93284	NA	0	0	0.111614	0	0.0929718	0	0.0410852
ENSMUSG00000073177.8	Gm773	chrX	56189827	56212881	-	67.0108	-2.93096	0.795481	0	2.57908	2.29777	1.42494	5.07943	0	4.55436
ENSMUSG00000087378.1	Gm12414	chr4	84126350	84130289	-	0.813408	-2.92701	NA	0	0.062848	0.113421	0	0.0708581	0	0.125252
ENSMUSG00000103002.1	Gm38075	chr1	61805221	61806140	+	0.813408	-2.92701	NA	0	0.0337467	0.0609023	0	0.0380477	0	0.0672546
ENSMUSG00000110325.1	Gm45293	chr8	91633079	91634890	+	0.813408	-2.92701	NA	0	0.0171341	0.0309217	0	0.0193178	0	0.034147
ENSMUSG00000083332.1	Gm7599	chr18	12742464	12743259	-	1.77287	-2.92589	NA	0	0	0	0	0.219874	0.0506272	0.233195
ENSMUSG00000090778.1	Gm3235	chr8	91621448	91629729	-	1.77287	-2.92589	NA	0	0	0	0	0.251827	0.0579845	0.267083
ENSMUSG00000033860.13	Fgg	chr3	83007724	83015049	+	5.00427	-2.9236	0.733731	0	0.0296674	0	0.030114	0.284313	0.0192543	0.177375
ENSMUSG00000050445.4	Cyp8b1	chr9	121914356	121916305	-	0.809803	-2.9213	NA	0	0.063686	0.0143667	0	0	0	0.0158652
ENSMUSG00000111242.1	Gm8155	chr10	3139447	3141058	-	0.809803	-2.9213	NA	0	0.0770395	0.0173791	0	0	0	0.0191918
ENSMUSG00000047026.9	Acsm4	chr7	119690026	119714565	+	0.810288	-2.92124	NA	0	0.072135	0.0130182	0	0	0	0
ENSMUSG00000084022.1	Gm16459	chrX	162844838	162845523	+	0.810288	-2.92124	NA	0	0.22629	0.0408383	0	0	0	0
ENSMUSG00000087098.1	Gm11884	chr4	23260784	23392503	+	0.810288	-2.92124	NA	0	0.242176	0.0437053	0	0	0	0
ENSMUSG00000107265.1	Gm15469	chr5	31135753	31137344	-	0.810288	-2.92124	NA	0	0.161534	0.029152	0	0	0	0
ENSMUSG00000106591.1	Gm47286	chr6	87981614	87981741	-	0.809317	-2.92065	NA	0	0.727662	0.218868	0	0	0	0.483393
ENSMUSG00000098028.1	Gm8824	chr16	50111073	50112062	+	0.808832	-2.91989	NA	0	0.0627211	0.028298	0	0	0	0.0937489
ENSMUSG00000103505.1	Gm38374	chr1	84807158	84809190	-	3.57294	-2.91965	0.746598	0	0.122172	0.082681	0	0.137743	0.0396451	0.0152175
ENSMUSG00000105864.1	Gm10484	chr5	5170394	5175152	-	0.808347	-2.91901	NA	0	0.00652383	0.00588675	0	0	0	0.0260031
ENSMUSG00000089105.1	Gm23115	chr17	71506436	71506543	-	1.74369	-2.91737	NA	0	0.862414	1.55639	0	0	0.373141	0.859365
ENSMUSG00000064833.1	Gm25926	chr12	77418417	77418576	+	0.807861	-2.9173	NA	0	0	0.175094	0	0	0	0.966786
ENSMUSG00000086028.1	Gm12243	chr11	57572512	57574595	+	0.807861	-2.9173	NA	0	0	0.0341231	0	0	0	0.188411
ENSMUSG00000113076.1	Gm47088	chr13	93317427	93319065	+	0.807861	-2.9173	NA	0	0	0.0170928	0	0	0	0.0943781
ENSMUSG00000115728.1	Gm49190	chr14	47320410	47321056	-	1.69091	-2.91728	NA	0.0434993	0.23993	0.2598	0	0	0	0.0478163
ENSMUSG00000069265.2	H3c1	chr13	23761853	23762386	-	31.2933	-2.91597	0.0147481	0.263521	1.22095	1.31157	0.767202	5.30958	0.150934	4.22923
ENSMUSG00000114610.1	Cyp2c52-ps	chr19	38976647	39003289	+	5.02745	-2.91559	0.626569	0.0193563	0.0854111	0.115606	0	0.144445	0.0554323	0.361713
ENSMUSG00000090197.1	Dnaja1-ps	chr5	21951858	21952499	-	2.94695	-2.91324	0.803927	0.0876762	0.193439	0	0	0.708802	0	0.0481887
ENSMUSG00000116122.1	Gm49537	chr15	81208725	81209160	-	0.805063	-2.91161	NA	0	0	0.257019	0	0.160568	0	0
ENSMUSG00000031893.7	Tsnaxip1	chr8	105827731	105844680	+	3.24742	-2.91045	0.71551	0.0126377	0.0836468	0.0377392	0	0.0943077	0.0180958	0.0833511
ENSMUSG00000110867.1	Gm7368	chr9	54691136	54691502	-	4.6331	-2.90877	0.696321	0.0766868	0.169193	0.152671	0.17174	1.52606	0	0.758676
ENSMUSG00000078528.2	Gm17068	chr19	16277797	16278776	+	0.800002	-2.90508	NA	0	0	0.0857604	0	0.0357183	0	0.063137
ENSMUSG00000116366.1	Gm49475	chr15	100189900	100195311	-	1.67799	-2.90443	NA	0.0614499	0.33894	0.428178	0	0	0	0
ENSMUSG00000106120.1	Gm42697	chr3	129728845	129740188	+	0.796397	-2.90005	NA	0	0.0227617	0.0136926	0	0	0	0.0075604
ENSMUSG00000108832.1	Gm44832	chr7	44593577	44595879	-	0.796397	-2.90005	NA	0	0.0404432	0.0243292	0	0	0	0.0134334
ENSMUSG00000054360.4	Bsx	chr9	40874127	40880057	+	2.89487	-2.90004	0.803927	0.0190163	0.0104888	0.0662518	0	0	0	0.125421
ENSMUSG00000077387.1	Gm22656	chr5	25510865	25511035	+	0.796882	-2.8993	NA	0	0.726244	0.327662	0	0	0	0
ENSMUSG00000100121.1	1700025N23Rik	chr6	39063878	39067598	-	0.796882	-2.8993	NA	0	0.135724	0.0612351	0	0	0	0
ENSMUSG00000105646.1	Gm30211	chr6	70719074	70740554	+	0.796882	-2.8993	NA	0	0.0403469	0.0182034	0	0	0	0
ENSMUSG00000108808.1	Gm45204	chr7	127812154	127813507	-	0.796882	-2.8993	NA	0	0.0917191	0.0413812	0	0	0	0
ENSMUSG00000109606.1	Gm45537	chr8	47224459	47227166	-	0.796882	-2.8993	NA	0	0.0458596	0.0206906	0	0	0	0
ENSMUSG00000081921.1	Gm12858	chr4	118441013	118441220	-	0.795426	-2.89851	NA	0	0.149264	0.269376	0	0	0	0.446209
ENSMUSG00000103686.1	Gm37073	chr1	165721556	165722777	+	0.795426	-2.89851	NA	0	0.0254066	0.0458512	0	0	0	0.0759504
ENSMUSG00000115239.1	Gm9264	chr14	85479026	85479533	+	0.795426	-2.89851	NA	0	0.061116	0.110296	0	0	0	0.1827
ENSMUSG00000085414.1	Sspnos	chr6	145951656	145957534	-	1.74294	-2.89776	NA	0	0.0751741	0.0339165	0	0.16951	0.0487885	0.149817
ENSMUSG00000060081.1	H2ac1	chr13	23934462	23934851	+	0.79494	-2.89612	NA	0	0	0.143667	0	0	0	0.317304
ENSMUSG00000093668.3	Pou5f2	chr13	78024902	78026295	+	3.59769	-2.89286	0.795696	0	0	0.0200969	0	0.150662	0.0578182	0.355089
ENSMUSG00000099874.1	Gm29629	chr1	132139504	132142800	+	0.787081	-2.88406	NA	0	0	0.290312	0	0.0906837	0	0.080148
ENSMUSG00000113569.1	Gm48035	chr12	22725142	22726590	-	3.44787	-2.88248	0.731321	0	0.107132	0.193341	0	0.0966291	0.0556235	0.0854027
ENSMUSG00000102459.1	Gm38352	chr1	153889741	153892297	-	4.34914	-2.88181	0.725834	0.03302	0.0607097	0.0219124	0	0.23272	0	0.036297
ENSMUSG00000098322.1	5830468F06Rik	chr8	15015092	15018907	-	1.66566	-2.8814	NA	0.0254928	0.0281222	0	0	0.0634128	0	0.224182
ENSMUSG00000094613.2	A630076J17Rik	chr3	107230614	107234723	+	1.68283	-2.88078	NA	0	0.0228622	0.0825186	0.0232064	0.12888	0	0.0227814
ENSMUSG00000111259.2	Olfr1328	chr4	118930071	118938612	-	0.782991	-2.87839	NA	0	0.0123251	0.0166823	0	0	0	0.00614076
ENSMUSG00000066861.14	Oas1g	chr5	120876142	120887613	-	6.16975	-2.8774	0.394795	0.0240548	0.159215	0.143667	0.0134677	0.119671	0.0172219	0.118989
ENSMUSG00000070388.3	Fbxo39	chr11	72314444	72319416	+	0.783476	-2.87702	NA	0	0.0545321	0.0492068	0	0	0	0
ENSMUSG00000102642.1	A130048G24Rik	chr1	54913845	54916594	-	0.783476	-2.87702	NA	0	0.0338694	0.0305619	0	0	0	0
ENSMUSG00000103071.1	Gm38110	chr1	44756942	44758492	+	0.783476	-2.87702	NA	0	0.0600521	0.0541877	0	0	0	0
ENSMUSG00000108427.1	Gm36696	chr7	72110761	72113456	+	0.783476	-2.87702	NA	0	0.21265	0.191884	0	0	0	0
ENSMUSG00000044359.1	P2ry4	chrX	100590154	100594869	-	1.71398	-2.87611	NA	0	0.0420121	0.0126365	0	0.0236833	0.00908869	0
ENSMUSG00000118053.1	Gm50244	chr17	30591508	30591925	+	0.78202	-2.8746	NA	0	0	0.201065	0	0	0	0.222037
ENSMUSG00000087373.7	Gm15892	chr11	88059066	88067476	+	9.2636	-2.87375	0.227097	0.0422267	0.302783	0.147116	0.0709249	0.630228	0.030232	0.34813
ENSMUSG00000100660.1	Kat6b-ps2	chr7	13813443	13815042	-	1.70009	-2.86413	NA	0	0.0776173	0.0525282	0	0.0656323	0.025187	0.0193357
ENSMUSG00000114659.1	Gm31191	chr13	113479975	113480243	-	1.708	-2.85909	NA	0	0	0	0	1.17113	0.149811	0.115008
ENSMUSG00000100237.1	Gm28644	chr1	31041919	31043675	+	0.769584	-2.85608	NA	0	0.0530717	0.191556	0	0	0	0.052884
ENSMUSG00000112068.1	Gm9182	chr10	128615401	128616039	+	4.69187	-2.85557	0.678188	0.0440439	0.29152	0.0876841	0.0493182	0.931246	0.0630661	0.19366
ENSMUSG00000058354.7	Krt6a	chr15	101689910	101694307	-	1.64946	-2.85552	NA	0	0.141239	0	0.0130332	0	0	0
ENSMUSG00000076436.1	Oxct2a	chr4	123321875	123323634	-	0.77007	-2.85431	NA	0	0.0352806	0.0636706	0	0	0	0
ENSMUSG00000104639.1	Gm42939	chr3	101407793	101409997	+	0.77007	-2.85431	NA	0	0.0281605	0.050821	0	0	0	0
ENSMUSG00000109568.1	Gm45074	chr8	8637966	8639205	-	0.77007	-2.85431	NA	0	0.0500757	0.0903712	0	0	0	0
ENSMUSG00000023829.9	Slc22a1	chr17	12648869	12675829	-	0.769099	-2.85267	NA	0	0	0.0555854	0	0	0	0.0306916
ENSMUSG00000107364.1	Gm43051	chr5	118707402	118710079	+	0.769099	-2.85267	NA	0	0	0.0418448	0	0	0	0.0231047
ENSMUSG00000074004.3	B3gnt6	chr7	98192417	98199481	-	3.14347	-2.85204	0.760325	0.0118701	0.130944	0.0236314	0	0.103343	0.0169967	0.0130481
ENSMUSG00000116762.1	Gm46560	chr16	31508387	31511777	+	1.67801	-2.84734	NA	0	0.187218	0.0563117	0	0.0351798	0.0405018	0.0621852
ENSMUSG00000110459.1	Gm31717	chr8	117675815	117677209	-	1.67392	-2.84371	NA	0	0.371819	0.0419387	0	0	0.0603282	0.0926262
ENSMUSG00000107304.1	Gm43775	chr5	66069501	66072895	-	1.63265	-2.84169	NA	0	0.0274347	0.00825186	0.00928257	0	0	0.0637879
ENSMUSG00000025519.5	Tktl2	chr8	66511756	66518335	+	66.2766	-2.84164	0.803962	0	0.797935	0.926451	0.254879	0.264228	0	0.450379
ENSMUSG00000001023.10	S100a5	chr3	90608523	90611780	+	0.773896	-2.84042	NA	0	0	0	0	0.405138	0	0
ENSMUSG00000010601.14	Apol7a	chr15	77388219	77399110	-	0.773896	-2.84042	NA	0	0	0	0	0.0577813	0	0
ENSMUSG00000035540.12	Gc	chr5	89417522	89457898	-	0.773896	-2.84042	NA	0	0	0	0	0.0948615	0	0
ENSMUSG00000048399.4	Tprg	chr16	25286817	25422344	+	0.773896	-2.84042	NA	0	0	0	0	0.0952746	0	0
ENSMUSG00000064653.1	Gm26129	chr13	14087439	14087545	+	0.773896	-2.84042	NA	0	0	0	0	1.6357	0	0
ENSMUSG00000070717.1	Gm10300	chr4	132074697	132076992	+	0.773896	-2.84042	NA	0	0	0	0	0.076228	0	0
ENSMUSG00000080760.1	Gm7571	chr6	147173481	147175116	+	0.773896	-2.84042	NA	0	0	0	0	0.188802	0	0
ENSMUSG00000084913.3	Gm7616	chr9	59951285	59959044	+	0.773896	-2.84042	NA	0	0	0	0	0.28048	0	0
ENSMUSG00000088389.1	Gm24685	chr12	56266920	56267204	-	0.773896	-2.84042	NA	0	0	0	0	0.614103	0	0
ENSMUSG00000093251.1	Gm22932	chr16	10273750	10273821	+	0.773896	-2.84042	NA	0	0	0	0	2.43083	0	0
ENSMUSG00000099387.1	Gm29327	chr7	70248973	70249776	-	0.773896	-2.84042	NA	0	0	0	0	0.451081	0	0
ENSMUSG00000101077.1	Gm29164	chr9	83965984	83967007	-	0.773896	-2.84042	NA	0	0	0	0	0.170917	0	0
ENSMUSG00000103805.1	Gm37063	chr16	77476934	77480453	+	0.773896	-2.84042	NA	0	0	0	0	0.0497214	0	0
ENSMUSG00000103948.1	4930594C11Rik	chr1	37485851	37488605	-	0.773896	-2.84042	NA	0	0	0	0	0.0635279	0	0
ENSMUSG00000107460.1	Gm44186	chr6	71463311	71466062	-	0.773896	-2.84042	NA	0	0	0	0	0.0635972	0	0
ENSMUSG00000108858.1	Gm4587	chr7	132483658	132484294	+	0.773896	-2.84042	NA	0	0	0	0	0.274756	0	0
ENSMUSG00000112209.1	Gm18730	chr10	121400713	121401291	+	0.773896	-2.84042	NA	0	0	0	0	0.510261	0	0
ENSMUSG00000113550.1	Gm29687	chr12	26091962	26210505	-	0.773896	-2.84042	NA	0	0	0	0	0.199112	0	0
ENSMUSG00000116113.1	Gm49545	chr15	90957996	90958668	+	0.773896	-2.84042	NA	0	0	0	0	0.260059	0	0
ENSMUSG00000117645.1	A830021F12Rik	chr18	15351934	15362306	+	0.773896	-2.84042	NA	0	0	0	0	0.0514612	0	0
ENSMUSG00000118391.1	Gm19519	chr18	57688646	57792360	-	0.773896	-2.84042	NA	0	0	0	0	0.044019	0	0
ENSMUSG00000088412.1	Gm24241	chr10	92688864	92689008	-	1.66509	-2.83664	NA	0	1.2847	0.579622	0	0.241406	0.277926	0.21336
ENSMUSG00000110794.1	4930401A07Rik	chr10	92401014	92417495	+	1.62167	-2.8324	NA	0	0.202166	0.0521211	0.0293156	0	0	0.0575575
ENSMUSG00000103049.1	Gm37311	chr16	77616311	77618334	+	1.62264	-2.83217	NA	0	0.138054	0.0276829	0.0155703	0	0	0
ENSMUSG00000107151.1	Gm43810	chr5	31708396	31708627	+	1.6058	-2.83172	NA	0.121311	0.669115	0.241509	0	0	0	0.533399
ENSMUSG00000019935.16	Slc17a8	chr10	89574020	89621253	-	0.756664	-2.831	NA	0	0.00657774	0.029677	0	0	0	0
ENSMUSG00000084834.1	4930565N06Rik	chr16	36880519	36897189	-	0.756664	-2.831	NA	0	0.0128505	0.0579782	0	0	0	0
ENSMUSG00000109302.1	Gm44967	chr7	80994683	80995313	+	0.756664	-2.831	NA	0	0.0492027	0.221989	0	0	0	0
ENSMUSG00000111340.1	Gm47171	chr9	123644194	123646987	-	0.756664	-2.831	NA	0	0.011112	0.0501343	0	0	0	0
ENSMUSG00000116239.1	Gm49520	chr15	79681102	79681322	-	0.756664	-2.831	NA	0	0.140484	0.633825	0	0	0	0
ENSMUSG00000090126.1	4930519F09Rik	chr10	28880921	28923507	-	0.756178	-2.83016	NA	0	0	0.10034	0	0	0	0.0221613
ENSMUSG00000108376.1	Gm44874	chr7	126062906	126064447	-	0.756178	-2.83016	NA	0	0	0.09084	0	0	0	0.020063
ENSMUSG00000090634.1	Gm8126	chr14	43258649	43266799	+	4.84451	-2.8286	0.660377	0	0.281605	0.111171	0.0178653	0.0595304	0.0456908	0.105228
ENSMUSG00000019489.7	Cd70	chr17	57145997	57149777	-	2.99828	-2.82833	0.764403	0	0.184364	0.0665441	0.0748559	0.332579	0	0.14697
ENSMUSG00000110214.1	Gm45587	chr8	32972831	33056091	-	1.60337	-2.82831	NA	0.0367896	0	0.073242	0	0	0	0.363966
ENSMUSG00000020383.1	Il13	chr11	53631324	53634702	-	1.63319	-2.82722	NA	0	0	0	0.026153	0.203342	0	0.0770219
ENSMUSG00000083524.1	Mup-ps21	chr4	62029342	62031662	-	2.95295	-2.82143	0.795696	0	0.415807	0.312668	0.140689	0	0	0.621505
ENSMUSG00000026943.12	Lcn12	chr2	25490845	25493911	-	1.62534	-2.82011	NA	0	0	0.0709242	0.0398915	0.35447	0	0
ENSMUSG00000104256.2	Gm37173	chr17	50210135	50219642	+	1.65406	-2.81119	NA	0	0	0	0	0.209604	0.0402188	0.123502
ENSMUSG00000100313.1	Gm28323	chr1	51877110	51879608	-	0.756399	-2.80643	NA	0	0.0124237	0	0	0.0560286	0	0
ENSMUSG00000105850.1	Gm2861	chr5	97195586	97207964	+	0.756399	-2.80643	NA	0	0.046617	0	0	0.210234	0	0
ENSMUSG00000085464.1	Gm16208	chr8	107029675	107031188	-	0.755914	-2.80558	NA	0	0	0	0	0.297273	0	0.0656839
ENSMUSG00000086061.7	Gm13075	chr4	141398829	141411191	+	0.755914	-2.80558	NA	0	0	0	0	0.0833922	0	0.0184259
ENSMUSG00000093302.1	Gm23801	chr5	29336780	29336846	-	0.755914	-2.80558	NA	0	0	0	0	2.08978	0	0.461748
ENSMUSG00000104894.4	Gm43507	chr5	44641484	44662153	+	0.755914	-2.80558	NA	0	0	0	0	0.0671216	0	0.0148308
ENSMUSG00000117388.1	Gm6496	chr17	76936640	76937041	+	0.755914	-2.80558	NA	0	0	0	0	0.348297	0	0.0769581
ENSMUSG00000037849.8	Ifi206	chr1	173468485	173491041	-	5.54939	-2.80452	0.712895	0.0276464	0.20332	0.0550394	0.010319	0.114617	0	0
ENSMUSG00000088157.1	Gm26351	chrX	59080891	59081122	-	0.743257	-2.80422	NA	0	0	0.724528	0	0	0	0
ENSMUSG00000090374.1	Gm17232	chr14	63493699	63499872	+	0.743257	-2.80422	NA	0	0	0.37106	0	0	0	0
ENSMUSG00000090989.1	Gm17042	chr12	103744030	103754733	-	0.743257	-2.80422	NA	0	0	0.138232	0	0	0	0
ENSMUSG00000118040.1	Gm36602	chr19	46658967	46666126	-	0.743257	-2.80422	NA	0	0	0.0641322	0	0	0	0
ENSMUSG00000118167.1	Gm50216	chr19	19871432	19876563	-	0.743257	-2.80422	NA	0	0	0.0621406	0	0	0	0
ENSMUSG00000118606.1	AL645535.1	chr11	107945551	107945616	-	0.743257	-2.80422	NA	0	0	2.54682	0	0	0	0
ENSMUSG00000043102.2	Qrfp	chr2	31806166	31810580	-	2.74641	-2.80064	0.813421	0.0192307	0	0.0191425	0	0.131549	0	0.0422783
ENSMUSG00000111448.2	Olfr912	chr9	38580178	38586876	+	2.85471	-2.79877	0.750492	0.00491514	0.0271105	0.024463	0.00550372	0.0183394	0	0.0324175
ENSMUSG00000084265.1	Gm14541	chrX	36839137	36839293	-	1.62078	-2.79813	NA	0	0.988755	0.8922	0	0	0.256683	0.197052
ENSMUSG00000086526.2	Gm12762	chr7	34230420	34234102	-	1.62078	-2.79813	NA	0	0.321397	0.290011	0	0	0.0834353	0.064052
ENSMUSG00000079532.1	Ctag2l2	chrX	74740927	74742188	+	20.2168	-2.79102	0.227039	0	1.28029	0.685936	0.568557	1.44346	0	1.91364
ENSMUSG00000104225.1	4930517L18Rik	chr18	37618906	37619766	+	4.56895	-2.79096	0.671191	0	0.515302	0.174368	0.130765	0.726222	0.0836084	0.513479
ENSMUSG00000084217.2	Gm15488	chr13	111721479	111724334	-	2.7022	-2.78842	0.819075	0.0840122	0.37071	0.0418135	0	0	0	0.415573
ENSMUSG00000114327.1	Gm40988	chr13	66680954	66708957	+	5.73386	-2.78716	0.609887	0.034406	0.531365	0.102745	0.115578	0.385128	0	0.416025
ENSMUSG00000097716.1	1700026J14Rik	chr6	48536582	48537474	-	0.742993	-2.78252	NA	0	0	0.0352835	0	0.176342	0	0
ENSMUSG00000110045.1	Gm38590	chr8	82184799	82207535	-	0.742993	-2.78252	NA	0	0	0.014352	0	0.0717293	0	0
ENSMUSG00000115591.1	Gm31282	chr15	8482119	8500343	+	0.742993	-2.78252	NA	0	0	0.03235	0	0.161681	0	0
ENSMUSG00000111432.1	Gm47993	chr10	92706083	92706257	-	2.86347	-2.77984	0.833736	0	1.41929	1.92103	0.360164	0	0	0
ENSMUSG00000081661.1	Gm14450	chrX	5984772	5985011	+	1.61809	-2.77933	NA	0	0	0	0	0.583398	0.167914	0.773428
ENSMUSG00000081248.1	Gm13787	chr2	91344022	91344189	-	1.61906	-2.77785	NA	0	0.369606	0	0	0.833426	0.239877	0.736599
ENSMUSG00000075002.2	Ftdc1	chr16	58613675	58616978	-	0.738903	-2.77557	NA	0	0.0870881	0	0	0.147281	0	0
ENSMUSG00000084372.1	Gm13988	chr2	123273924	123274211	+	0.738903	-2.77557	NA	0	0.215604	0	0	0.364624	0	0
ENSMUSG00000104022.1	Gm37214	chr1	183420655	183422213	+	0.738903	-2.77557	NA	0	0.067788	0	0	0.114642	0	0
ENSMUSG00000113096.1	Gm40884	chr12	54658820	54659907	+	0.738903	-2.77557	NA	0	0.114776	0	0	0.194107	0	0
ENSMUSG00000091177.2	Gm15494	chr7	4445697	4471285	-	1.54022	-2.77411	NA	0.05071	0.167821	0.353343	0	0	0	0.0557426
ENSMUSG00000019932.8	Kera	chr10	97606879	97613692	+	0.737932	-2.77384	NA	0	0	0	0	0.0460578	0	0.0271378
ENSMUSG00000083661.1	Gm11473	chr2	167281419	167281777	-	0.737932	-2.77384	NA	0	0	0	0	0.292512	0	0.172352
ENSMUSG00000095510.8	Rhox3f	chrX	37580992	37585496	+	0.737932	-2.77384	NA	0	0	0	0	0.104178	0	0.0613832
ENSMUSG00000113546.1	Gm18441	chr12	118732439	118733055	-	1.61072	-2.76806	NA	0	0.0503192	0.0908106	0	0.283662	0.0653148	0.100282
ENSMUSG00000050996.7	Cetn1	chr18	9615524	9619478	-	4.30878	-2.76716	0.701664	0	0.089731	0.161937	0.0683114	0.227626	0	0.156474
ENSMUSG00000113929.1	Gm3926	chr13	75523226	75524348	-	1.56353	-2.76421	NA	0	0	0.0997865	0.0280626	0.18702	0	0
ENSMUSG00000075573.4	Defb47	chr14	62998077	63001160	+	4.39598	-2.75878	0.651993	0.0783957	0.605372	0.468218	0.0877836	1.07254	0.112254	0.344703
ENSMUSG00000103351.1	Gm6350	chr3	17269456	17270794	+	1.5796	-2.75849	NA	0	0	0.167379	0	0	0.0300965	0.069314
ENSMUSG00000095369.2	Gm21859	chr16	10912012	10937306	-	1.55847	-2.75816	NA	0	0	0.0582838	0.0218546	0.121373	0	0.0429087
ENSMUSG00000076937.3	Iglc2	chr16	19198396	19200351	-	2.86509	-2.75582	0.781273	0	0.101461	0.137329	0.102988	0.514763	0	0.202204
ENSMUSG00000113535.1	AU015791	chr12	105513480	105515246	+	0.725496	-2.749	NA	0	0.0213088	0.0192279	0	0.0720739	0	0
ENSMUSG00000005649.17	Cabp5	chr7	13398132	13408887	+	1.54523	-2.74765	NA	0	0.0491638	0	0.012476	0.0277149	0	0.0489899
ENSMUSG00000065551.1	Mir210	chr7	141221384	141221493	-	0.721406	-2.74438	NA	0	0.846734	0	0	0.636434	0	0
ENSMUSG00000102481.1	Gm37925	chr1	84665189	84669443	-	0.721406	-2.74438	NA	0	0.0218897	0	0	0.0164531	0	0
ENSMUSG00000022116.7	4930449E01Rik	chr14	105498788	105505629	+	0.719949	-2.74172	NA	0	0	0	0	0.0590285	0	0.0782558
ENSMUSG00000098711.1	Gm28030	chr5	100429101	100429238	+	0.719949	-2.74172	NA	0	0	0	0	0.507303	0	0.672546
ENSMUSG00000114242.1	Gm31219	chr13	76255947	76278968	+	0.719949	-2.74172	NA	0	0	0	0	0.0296392	0	0.0392936
ENSMUSG00000102584.1	Gm37438	chr10	73182926	73183318	-	0.72092	-2.74149	NA	0	0.158	0	0	0.178137	0	0.0787205
ENSMUSG00000105391.1	Gm43401	chr3	94392971	94402848	-	1.57573	-2.73846	NA	0	0.236398	0.142208	0	0.266527	0.102282	0.157041
ENSMUSG00000113707.1	Gm10457	chr12	70912259	70914485	+	13.2942	-2.73701	0.412262	0.132894	0.34207	0.0587934	0	0.697874	0.0211434	0.324629
ENSMUSG00000085165.1	Gm12089	chr11	29515086	29517355	+	2.89985	-2.73529	0.795696	0.0657572	0.507777	0.720013	0	0	0.0941572	0.144566
ENSMUSG00000031766.4	Slc12a3	chr8	94329201	94366214	+	4.10125	-2.73173	0.713642	0.00253117	0.0279224	0.0302348	0.00566855	0.00314812	0	0.0139118
ENSMUSG00000114040.1	Gm48319	chr12	18013612	18013714	+	1.51186	-2.73149	NA	0.273243	0.904279	0	0	0.339844	0	1.80216
ENSMUSG00000087593.1	Gm16174	chr7	19816553	19818625	+	1.56232	-2.72684	NA	0	0.154462	0.209068	0	0.261223	0.100247	0.153916
ENSMUSG00000113752.1	Gm47817	chr12	85360493	85363645	-	4.77708	-2.72683	0.712895	0	0.0984679	0.133278	0	0.0333053	0.0383437	0.0392479
ENSMUSG00000093120.1	Mir3474	chr2	158638583	158638640	+	0.71209	-2.72645	NA	0	0	0.966037	0	1.81055	0	0
ENSMUSG00000108560.1	Gm44695	chr7	75484861	75486491	+	0.71209	-2.72645	NA	0	0	0.0343532	0	0.0643848	0	0
ENSMUSG00000072249.3	Fthl17f	chrX	9063015	9063861	+	46.5691	-2.72236	7.84458e-05	0.531647	1.57617	2.14992	0.260449	3.67809	0.475788	3.76213
ENSMUSG00000085348.1	Myhas	chr11	67211256	67237573	-	2.7881	-2.71984	0.791843	0	0.0306334	0.0276419	0.0310945	0.0690753	0	0.152625
ENSMUSG00000082121.1	Gm8199	chrX	144232759	144233581	-	0.708	-2.71817	NA	0	0.0754482	0.0340402	0	0.0850641	0	0
ENSMUSG00000103292.1	Gm35048	chr1	90520496	90523297	+	0.708	-2.71817	NA	0	0.0221605	0.00999824	0	0.0249849	0	0
ENSMUSG00000114629.1	Gm48244	chr13	66396552	66397532	-	0.707514	-2.7159	NA	0	0.0316482	0.0285577	0	0.0713637	0	0.0315363
ENSMUSG00000115411.1	Gm6986	chr14	74297545	74298775	+	0.707514	-2.7159	NA	0	0.0252209	0.022758	0	0.0568707	0	0.0251317
ENSMUSG00000109090.1	Gm45088	chr7	81918943	81920350	-	1.5494	-2.71557	NA	0	0.0441007	0.0795883	0	0.0745822	0.0286216	0.0219724
ENSMUSG00000081483.1	Gm12445	chr4	46273819	46274840	-	1.5078	-2.71406	NA	0	0.0350813	0	0.0356094	0	0	0.314615
ENSMUSG00000104275.1	Gm37867	chr3	28852033	28854257	-	0.703909	-2.71259	NA	0	0.117269	0	0	0.0330537	0	0
ENSMUSG00000103625.1	Gm37357	chr1	161811045	161814167	-	2.56832	-2.71256	0.831855	0.0180237	0.139179	0.00897056	0	0	0	0.0198124
ENSMUSG00000108371.1	Gm38832	chr6	72162849	72167707	+	1.50598	-2.71217	NA	0	0.232852	0.210113	0.0787858	0.175019	0	0.154686
ENSMUSG00000097516.7	4930467D21Rik	chr5	97392417	97642179	+	2.94011	-2.71043	0.791843	0	0.0639483	0.0865553	0.0108185	0	0.0138343	0.0531019
ENSMUSG00000000248.16	Clec2g	chr6	128934381	128984707	+	0.702938	-2.70984	NA	0	0.0218103	0	0	0.012295	0	0.0217331
ENSMUSG00000104978.1	Gm31274	chr5	142622603	142622831	-	3.99854	-2.70969	0.712895	0.2458	0.67788	0.36701	0.137617	0.764277	0	1.75626
ENSMUSG00000089706.7	B230216N24Rik	chr1	98031116	98057680	-	6.7867	-2.70932	0.542449	0.0192339	0.0583489	0.0239322	0	0.0956881	0.00688523	0.0581426
ENSMUSG00000086710.1	Gm13465	chr2	45733457	45753311	+	0.702453	-2.70904	NA	0	0.0317129	0	0	0.0357547	0	0.0948023
ENSMUSG00000113579.1	Gm47384	chr12	23166335	23166454	-	0.701967	-2.70896	NA	0	0	0	0	0.291699	0	1.03124
ENSMUSG00000114243.1	Gm48163	chr14	16336846	16366268	-	1.49585	-2.70335	NA	0	0.386476	0.116245	0.130765	0	0	0.770219
ENSMUSG00000067144.7	Slc22a7	chr17	46432183	46438457	-	1.48047	-2.7028	NA	0.0133956	0.0295544	0.0133342	0	0	0	0.103075
ENSMUSG00000116981.1	Gm49611	chr16	91133121	91133429	-	1.53324	-2.70116	NA	0	0	0.0906636	0	0	0.130418	0.901082
ENSMUSG00000030968.3	Pdilt	chr7	119486587	119523489	-	1.47767	-2.70028	NA	0.0123385	0.0272222	0.0491277	0	0.0306917	0	0.0271259
ENSMUSG00000067575.5	Rpl35a-ps3	chr17	29136972	29137304	-	7.54269	-2.6995	0.610309	0	0.559404	0.336517	0.189275	2.83815	0.363056	0.836139
ENSMUSG00000105811.1	Gm42707	chr3	143878393	143954774	-	0.694593	-2.69361	NA	0	0.0370931	0.0669416	0	0.0836413	0	0
ENSMUSG00000108791.1	1700011D18Rik	chr7	78847254	78847530	+	6.89824	-2.69355	0.54925	0.203206	1.68124	0.303412	0.22754	2.40099	0.145485	0.670119
ENSMUSG00000085861.1	Armh2	chr13	24741232	24746592	+	0.694108	-2.69272	NA	0	0	0.0649248	0	0.0811214	0	0.0358484
ENSMUSG00000099318.1	Gm27735	chr17	36964357	36964432	-	0.694108	-2.69272	NA	0	0	0.737239	0	0.921155	0	0.407068
ENSMUSG00000116941.1	Gm46578	chr17	3130158	3130512	-	2.93026	-2.68906	0.780205	0	0.262368	0.0789157	0.0887727	0.887423	0.113519	0.435734
ENSMUSG00000043013.10	Onecut1	chr9	74861921	74891781	+	1.47917	-2.68804	NA	0	0.00754849	0.0340567	0.00766212	0.0170211	0	0.0150436
ENSMUSG00000083341.1	Gm14238	chr2	155486047	155486369	-	0.690503	-2.68694	NA	0	0.288361	0.086734	0	0.108371	0	0
ENSMUSG00000078917.3	Gm11281	chr13	21953053	21953628	-	0.689046	-2.68427	NA	0	0	0.0486373	0	0.0607706	0	0.161131
ENSMUSG00000113167.1	Gm48482	chr12	14128116	14130648	-	0.689046	-2.68427	NA	0	0	0.01106	0	0.0138191	0	0.0366409
ENSMUSG00000091530.2	Cldn20	chr17	3532554	3533213	+	2.5667	-2.68173	0.790175	0.0852851	0.282245	0.212235	0	0.159109	0	0.140623
ENSMUSG00000047257.13	Prss45	chr9	110834588	110841313	+	1.47147	-2.6804	NA	0	0.150835	0.0680528	0.0255177	0	0	0.0250503
ENSMUSG00000022650.7	Retnlb	chr16	48816856	48818892	+	0.686412	-2.67982	NA	0	0.223038	0	0	0	0	0
ENSMUSG00000049093.9	Il23r	chr6	67422932	67491855	-	0.686412	-2.67982	NA	0	0.0623933	0	0	0	0	0
ENSMUSG00000082912.1	Gm8770	chrX	78785747	78786855	+	0.686412	-2.67982	NA	0	0.139977	0	0	0	0	0
ENSMUSG00000083936.1	Gm14829	chrX	100329692	100330829	+	0.686412	-2.67982	NA	0	0.13641	0	0	0	0	0
ENSMUSG00000086828.1	Gm15579	chr7	143600134	143601299	+	0.686412	-2.67982	NA	0	0.205066	0	0	0	0	0
ENSMUSG00000090244.1	Gm16572	chr12	81587799	81589640	+	0.686412	-2.67982	NA	0	0.556396	0	0	0	0	0
ENSMUSG00000094091.3	Gm21885	chr11	94281873	94286253	+	0.686412	-2.67982	NA	0	0.199274	0	0	0	0	0
ENSMUSG00000097031.2	Gm26820	chr3	134462087	134630765	-	0.686412	-2.67982	NA	0	0.154003	0	0	0	0	0
ENSMUSG00000102352.1	Gm38346	chr9	32507745	32510383	-	0.686412	-2.67982	NA	0	0.0588233	0	0	0	0	0
ENSMUSG00000102466.1	Gm38200	chr3	51557542	51559652	-	0.686412	-2.67982	NA	0	0.0735361	0	0	0	0	0
ENSMUSG00000102494.1	Gm36988	chr2	4316479	4318886	+	0.686412	-2.67982	NA	0	0.0644662	0	0	0	0	0
ENSMUSG00000102946.2	Gm37883	chr6	4483474	4484198	-	0.686412	-2.67982	NA	0	0.214117	0	0	0	0	0
ENSMUSG00000108254.1	Gm43908	chr6	148899167	148900638	-	0.686412	-2.67982	NA	0	0.105458	0	0	0	0	0
ENSMUSG00000113760.1	Gm48222	chr13	66032209	66040247	+	0.686412	-2.67982	NA	0	0.27282	0	0	0	0	0
ENSMUSG00000116780.1	Gm3417	chr17	14964242	14978790	-	0.686412	-2.67982	NA	0	0.207256	0	0	0	0	0
ENSMUSG00000117452.1	Gm6764	chr17	93331463	93332937	+	0.686412	-2.67982	NA	0	0.105244	0	0	0	0	0
ENSMUSG00000117743.1	Gm50232	chr19	7364515	7370240	+	0.686412	-2.67982	NA	0	0.110566	0	0	0	0	0
ENSMUSG00000104167.1	A030012G06Rik	chr9	97289186	97291065	+	1.47195	-2.67949	NA	0	0.1156	0.0447049	0.0167629	0	0	0
ENSMUSG00000062252.9	Lhfpl5	chr17	28575641	28585679	+	0.685927	-2.67905	NA	0	0.0520049	0	0	0	0	0.0129553
ENSMUSG00000086910.1	Gm15755	chr11	59375461	59379905	+	0.685927	-2.67905	NA	0	0.188449	0	0	0	0	0.0469456
ENSMUSG00000087816.1	Gm25116	chr18	10757536	10757657	+	0.685927	-2.67905	NA	0	1.01793	0	0	0	0	0.253583
ENSMUSG00000096895.1	Gm25245	chr16	91921309	91921415	-	0.685927	-2.67905	NA	0	1.16063	0	0	0	0	0.289132
ENSMUSG00000032056.10	Btg4	chr9	51060901	51119875	+	0.685441	-2.67815	NA	0	0.03644	0	0	0	0	0.0242075
ENSMUSG00000083826.1	Gm13039	chr4	143166603	143167396	+	2.63937	-2.67785	0.819075	0.0354459	0.156408	0.0352835	0.0396906	0.484941	0	0
ENSMUSG00000114608.1	Gm36161	chr13	120010390	120018931	+	2.51809	-2.67764	0.847349	0.0373016	0.0617235	0	0	0.278361	0	0
ENSMUSG00000030680.6	Pagr1a	chr7	127015033	127017352	-	0.684956	-2.67722	NA	0	0.0434223	0	0	0	0	0.0649031
ENSMUSG00000096775.1	Gm5796	chr14	4023941	4041370	+	0.684956	-2.67722	NA	0	0.0341738	0	0	0	0	0.0510795
ENSMUSG00000095741.3	Rhox2f	chrX	37571405	37576163	+	8.58616	-2.67691	0.273304	0.0352241	0.388572	0.455815	0.0788844	0.700954	0.151311	0.619517
ENSMUSG00000029618.13	Ocm	chr5	144019804	144026670	-	0.68447	-2.67627	NA	0	0.042356	0	0	0	0	0.168825
ENSMUSG00000106530.2	Gm42430	chr5	62004220	62004835	+	0.68447	-2.67627	NA	0	0.0504008	0	0	0	0	0.200891
ENSMUSG00000107796.1	Gm44068	chr6	143988740	143990867	-	0.68447	-2.67627	NA	0	0.0145897	0	0	0	0	0.0581525
ENSMUSG00000109843.1	Gm17841	chr7	137370836	137373260	+	0.68447	-2.67627	NA	0	0.0128029	0	0	0	0	0.0510303
ENSMUSG00000037346.5	Hrh4	chr18	13006990	13022882	+	1.46856	-2.67621	NA	0	0	0.0516883	0.0193815	0	0	0.133186
ENSMUSG00000031635.14	Anxa10	chr8	62057042	62123150	-	0.683985	-2.67509	NA	0	0	0	0	0	0	0.0674894
ENSMUSG00000038968.3	Klk1b16	chr7	44136767	44141610	+	0.683985	-2.67509	NA	0	0	0	0	0	0	0.111525
ENSMUSG00000059042.3	Klk1b9	chr7	43976061	43980376	+	0.683985	-2.67509	NA	0	0	0	0	0	0	0.1778
ENSMUSG00000086153.1	Gm12923	chr4	123092765	123094028	-	0.683985	-2.67509	NA	0	0	0	0	0	0	0.231913
ENSMUSG00000086531.2	Gm11351	chr13	25921033	25986293	-	0.683985	-2.67509	NA	0	0	0	0	0	0	0.199852
ENSMUSG00000094087.1	Ighv1-61	chr12	115359140	115359572	-	0.683985	-2.67509	NA	0	0	0	0	0	0	0.4407
ENSMUSG00000096257.2	Ccer2	chr7	28756174	28758968	+	0.683985	-2.67509	NA	0	0	0	0	0	0	0.146761
ENSMUSG00000099310.1	Gm19427	chr9	72551728	72551935	+	0.683985	-2.67509	NA	0	0	0	0	0	0	0.743681
ENSMUSG00000102874.1	Gm37137	chr9	72040552	72043235	-	0.683985	-2.67509	NA	0	0	0	0	0	0	0.0576325
ENSMUSG00000104515.1	Gm37163	chr1	130727132	130728821	-	0.683985	-2.67509	NA	0	0	0	0	0	0	0.09153
ENSMUSG00000108978.1	Gm44689	chr7	71681775	71688447	-	0.683985	-2.67509	NA	0	0	0	0	0	0	0.112745
ENSMUSG00000112210.1	4930407I19Rik	chr10	66145296	66179514	+	0.683985	-2.67509	NA	0	0	0	0	0	0	0.16759
ENSMUSG00000115657.1	Gm41325	chr15	55084561	55097699	+	0.683985	-2.67509	NA	0	0	0	0	0	0	0.628804
ENSMUSG00000060404.3	Olfr1369-ps1	chr13	21111483	21119095	+	6.72171	-2.67465	0.611331	0.0211081	0.0155235	0.0700377	0.00787858	0.201272	0.0100748	0.05414
ENSMUSG00000117592.1	Gm46603	chr17	29319981	29322549	-	9.22325	-2.67454	0.301047	0.0547763	0.169193	0.163576	0.0122672	0.0953785	0.0156868	0.301062
ENSMUSG00000060726.10	Tmsb15a	chrX	135718667	135725261	-	8.03367	-2.67336	0.563497	0.0498125	0.384652	0.446258	0.278888	1.67275	0	0.383292
ENSMUSG00000113716.1	Gm47518	chr12	69115014	69120347	-	8.21318	-2.67208	0.414937	0.0161841	0.124973	0.144989	0.0724884	0.241545	0.0231738	0.444755
ENSMUSG00000114526.1	A930015P04Rik	chr13	59557566	59558337	+	1.52281	-2.67182	NA	0	0.0402162	0.0362889	0	0.317393	0.0522011	0
ENSMUSG00000108563.1	Gm44686	chr7	73538013	73554801	+	1.48348	-2.6716	NA	0	0	0.0518798	0.0583598	0.453754	0	0.057291
ENSMUSG00000099528.1	2410012E07Rik	chr14	70852933	70873954	+	4.05382	-2.66941	0.725473	0	0.228791	0.0825794	0.0696706	0.180565	0	0.113991
ENSMUSG00000028314.6	Toporsl	chr4	52596274	52612430	+	0.681187	-2.6685	NA	0	0	0.0302647	0	0.0252099	0	0
ENSMUSG00000102413.1	Gm36937	chr1	172322994	172323661	+	0.681187	-2.6685	NA	0	0	0.19591	0	0.163188	0	0
ENSMUSG00000097209.2	AU022754	chr15	85580252	85593708	+	3.80953	-2.66814	0.725473	0.0275562	0.0810625	0.0548598	0	0.0571212	0	0.0605819
ENSMUSG00000093178.1	Snord87	chr1	9942463	9942549	-	4.29194	-2.66298	0.70081	0.323495	3.21175	1.93207	0	1.20703	0.92642	3.55599
ENSMUSG00000081860.1	Gm11533	chr11	97037007	97037483	+	4.13956	-2.66015	0.708507	0.0590022	0.650879	0.117464	0.0660678	0.660451	0.0844848	0.324289
ENSMUSG00000062582.6	Rpl30-ps8	chr12	99047230	99047574	+	0.676126	-2.66005	NA	0	0	0.162406	0	0.101461	0	0.179346
ENSMUSG00000103164.1	Gm38150	chr9	107594440	107594891	+	5.28538	-2.65943	0.674919	0.186797	0.137376	0.867723	0	0.542096	0.0891577	0.82134
ENSMUSG00000058147.1	Xlr3c	chrX	73254540	73265390	-	97.6851	-2.65617	0.00298898	0.0533032	3.17525	2.21078	1.07435	3.75673	0.35618	3.32027
ENSMUSG00000112255.1	Gm47594	chr10	61570911	61575064	+	1.42975	-2.65489	NA	0.00677517	0.0298959	0.0337206	0	0	0	0.00744755
ENSMUSG00000116630.1	Rpl7a-ps4	chr16	57896806	57897597	-	0.67252	-2.65405	NA	0	0.117602	0.0353726	0	0	0	0.039062
ENSMUSG00000024857.16	Cabp2	chr19	4081578	4087340	+	0.673006	-2.65396	NA	0	0.0919909	0.0207519	0	0	0	0
ENSMUSG00000081042.1	Psmb7-ps2	chrX	8105294	8106113	+	0.673006	-2.65396	NA	0	0.151448	0.0341647	0	0	0	0
ENSMUSG00000087641.1	Gm12811	chr4	109569214	109656791	+	0.673006	-2.65396	NA	0	0.186188	0.0420016	0	0	0	0
ENSMUSG00000104082.2	Gm7115	chr3	83799968	83832219	+	0.673006	-2.65396	NA	0	0.131	0.0295518	0	0	0	0
ENSMUSG00000105586.1	Gm43009	chr3	126644461	126648026	+	0.673006	-2.65396	NA	0	0.0348255	0.00785616	0	0	0	0
ENSMUSG00000112832.1	4930484H19Rik	chr10	126788864	126793710	-	0.673006	-2.65396	NA	0	0.0714955	0.0161284	0	0	0	0
ENSMUSG00000115784.1	Gm30929	chr15	66335133	66340714	-	0.673006	-2.65396	NA	0	0.0561935	0.0126765	0	0	0	0
ENSMUSG00000090688.2	Vmn2r12	chr5	109083824	109097950	-	1.48205	-2.65376	NA	0	0.00673908	0.0304049	0	0	0.0087474	0.026861
ENSMUSG00000090693.4	Trim43a	chr9	88580891	88588819	+	0.672035	-2.65323	NA	0	0.0312973	0.0141205	0	0	0	0.0311866
ENSMUSG00000101628.1	Gm28177	chr1	52077261	52156087	+	0.672035	-2.65323	NA	0	0.0175804	0.00793179	0	0	0	0.0175182
ENSMUSG00000111854.1	Gm48740	chr9	41551506	41559259	-	0.67155	-2.65223	NA	0	0.00956467	0.00863064	0	0	0	0.0285925
ENSMUSG00000111600.1	Gm8049	chr9	25450462	25452243	+	1.46043	-2.65186	NA	0	0	0	0.0176848	0.0982152	0	0.0694436
ENSMUSG00000103761.1	Gm37859	chr3	108532648	108534820	-	0.671064	-2.65019	NA	0	0	0.0128923	0	0	0	0.0569483
ENSMUSG00000115833.1	Gm49196	chr14	32230846	32231443	+	8.67499	-2.6432	0.615741	0.0941273	0.363425	0.0936959	0	1.58044	0.26956	0.879484
ENSMUSG00000110260.1	Gm30504	chr8	45110481	45196541	+	7.82968	-2.64276	0.44139	0.0457255	0.138715	0.0568949	0.0128003	0.18483	0.0163685	0.263883
ENSMUSG00000082599.3	Gm13141	chr4	147527719	147528174	-	2.67129	-2.64265	0.819075	0	0.136171	0.0614365	0.138221	0.921155	0	0.0678446
ENSMUSG00000060678.5	H4c3	chr13	23697635	23698454	-	15.8659	-2.64244	0.414971	0.240254	0.113586	0.273318	0.0768642	2.73201	0.147436	0.792293
ENSMUSG00000114348.1	Gm41031	chr13	97796162	97825885	-	9.11295	-2.64102	0.331124	0.0861993	0.950901	0.429021	0.241304	0.643257	0	0.805408
ENSMUSG00000083508.1	Gm6027	chrX	90063063	90063818	+	2.81645	-2.64047	0.768778	0	0.287471	0.111171	0.0416856	0.185206	0.0533059	0.163689
ENSMUSG00000118502.1	AL645861.1	chr11	116285558	116288240	+	2.73043	-2.63994	0.769239	0.0501677	0.221368	0.349564	0	0.187187	0.0718347	0.220586
ENSMUSG00000037973.6	Itprid1	chr6	55836895	55978735	+	1.43174	-2.63987	NA	0	0.0346023	0.0468349	0.00878081	0	0	0
ENSMUSG00000090470.2	Prr23a3	chr9	98864767	98866583	+	42.8575	-2.63913	0.00445585	0.170382	0.427173	1.21805	0.225474	0.732057	0.177432	2.38371
ENSMUSG00000083123.1	Fthl17-ps2	chrX	9080044	9080571	+	9.15141	-2.63367	0.380352	0.15991	0.176403	1.22035	0.179059	0.994429	0.0763244	1.11327
ENSMUSG00000020295.1	Hbq1a	chr11	32300069	32300873	+	1.42852	-2.63264	NA	0.0465961	0.102804	0	0	0.231814	0	0.153661
ENSMUSG00000089967.1	Gm16550	chr1	165148824	165148949	-	4.89593	-2.6316	0.751613	0.893463	0.739212	0.222342	0	4.72275	0	2.2098
ENSMUSG00000034923.9	Ly6g6f	chr17	35080480	35085610	-	0.6596	-2.62761	NA	0	0.0816308	0.0491062	0	0	0	0
ENSMUSG00000074628.9	Tldc2	chr2	157087055	157096482	+	0.6596	-2.62761	NA	0	0.145305	0.0874105	0	0	0	0
ENSMUSG00000082377.1	Gm14415	chr2	177103564	177106488	-	0.6596	-2.62761	NA	0	0.0590246	0.0355071	0	0	0	0
ENSMUSG00000082460.1	Gm13685	chr2	83538535	83538675	-	0.6596	-2.62761	NA	0	0.660573	0.397377	0	0	0	0
ENSMUSG00000095332.2	Gm9821	chr2	91945703	91948688	+	0.6596	-2.62761	NA	0	0.0457919	0.0275468	0	0	0	0
ENSMUSG00000098236.1	Gm7734	chr14	32897719	32898729	+	0.6596	-2.62761	NA	0	0.0921274	0.0554205	0	0	0	0
ENSMUSG00000104908.1	1700015C17Rik	chr3	153467216	153478210	-	0.6596	-2.62761	NA	0	0.38971	0.234436	0	0	0	0
ENSMUSG00000106862.1	Gm42811	chr6	127807951	127810718	-	0.6596	-2.62761	NA	0	0.0336491	0.0202421	0	0	0	0
ENSMUSG00000107949.1	Gm44157	chr6	115608170	115608579	+	0.6596	-2.62761	NA	0	0.227173	0.136659	0	0	0	0
ENSMUSG00000111756.1	Gm48183	chr3	68916499	68917323	-	0.6596	-2.62761	NA	0	0.112898	0.0679153	0	0	0	0
ENSMUSG00000113248.1	Gm18338	chr12	38368671	38369230	-	0.6596	-2.62761	NA	0	0.166323	0.100054	0	0	0	0
ENSMUSG00000113654.1	Gm30893	chr13	14521486	14525016	+	0.6596	-2.62761	NA	0	0.0823526	0.0495403	0	0	0	0
ENSMUSG00000100880.2	Gm6610	chr15	74924444	74925296	+	0.658629	-2.6276	NA	0	0.040744	0.0735304	0	0	0	0.0811998
ENSMUSG00000110803.1	Gm20275	chr9	59826257	59941077	-	0.658629	-2.6276	NA	0	0.0223842	0.0403966	0	0	0	0.0446101
ENSMUSG00000108799.1	Glud-ps	chr7	125075351	125076007	+	5.21304	-2.62609	0.65103	0.128512	0.378045	0.298486	0	0.692619	0.0613383	0.235442
ENSMUSG00000024771.7	Lipk	chr19	34008290	34047835	+	0.658143	-2.62474	NA	0	0	0.0254914	0	0	0	0.0422254
ENSMUSG00000030898.15	Cckbr	chr7	105425731	105470898	+	0.658143	-2.62474	NA	0	0	0.0195773	0	0	0	0.0324289
ENSMUSG00000100019.1	Gm18766	chr9	85789764	85790571	-	0.658143	-2.62474	NA	0	0	0.0693442	0	0	0	0.114866
ENSMUSG00000108522.1	Gm44664	chr7	122362000	122363785	+	0.658143	-2.62474	NA	0	0	0.0313719	0	0	0	0.0519661
ENSMUSG00000113257.1	Gm30409	chr13	63134051	63134511	+	0.658143	-2.62474	NA	0	0	0.244673	0	0	0	0.40529
ENSMUSG00000106282.1	Gm2287	chr5	86066757	86067895	+	1.47032	-2.62105	NA	0	0.109032	0.0245962	0	0.122929	0.0353813	0
ENSMUSG00000083713.1	Gm5883	chr6	123218953	123219447	-	5.54813	-2.61796	0.678188	0.0568567	0.627211	0.226384	0.0636653	1.27287	0.162825	0.124999
ENSMUSG00000105600.1	Gm5987	chr5	106215651	106216801	+	2.43879	-2.61309	0.831855	0.0489037	0.107895	0.0486795	0	0.273705	0	0
ENSMUSG00000083979.1	Gm12527	chr4	59368303	59368866	-	1.44377	-2.61268	NA	0	0.110095	0.397377	0	0	0.0714526	0
ENSMUSG00000025480.5	Syce1	chr7	140777229	140787852	-	244.441	-2.60939	0.727288	0.0385535	7.80426	7.65617	3.99325	9.44626	0.110409	8.81497
ENSMUSG00000103882.1	Gm37452	chr7	36710174	36711333	+	10.2347	-2.60851	0.612821	0.0242621	0.107058	0.120755	0.190173	0.512988	0	1.04013
ENSMUSG00000037593.12	Rskr	chr11	78290841	78296805	+	5.28499	-2.60512	0.613056	0.00654666	0.0288876	0.0651665	0.0146612	0.0814233	0.0093741	0.0719636
ENSMUSG00000106223.1	2400006E01Rik	chr3	41521247	41528474	-	43.4791	-2.60419	0.000325006	0.45082	1.66957	1.44242	0.324518	3.04382	0.46109	3.85829
ENSMUSG00000089746.1	Gm3513	chr3	79551314	79552193	-	0.645708	-2.60226	NA	0	0.0487393	0.131939	0	0	0	0.0485669
ENSMUSG00000080384.1	Gm22105	chr10	39749317	39749432	+	1.413	-2.60165	NA	0	0.802938	0.241509	0.271675	0.905273	0	0.533399
ENSMUSG00000081332.1	Gm12664	chr11	16643009	16643921	-	0.646194	-2.60072	NA	0	0.0680108	0.0920539	0	0	0	0
ENSMUSG00000087230.10	Mroh3	chr1	136181652	136212828	-	0.646194	-2.60072	NA	0	0.0192241	0.0260202	0	0	0	0
ENSMUSG00000103590.1	Gm37353	chr3	32721777	32722089	-	0.646194	-2.60072	NA	0	0.198383	0.268515	0	0	0	0
ENSMUSG00000114013.1	Gm48219	chr13	65912526	65912759	+	0.646194	-2.60072	NA	0	0.265358	0.359168	0	0	0	0
ENSMUSG00000115262.1	Gm49135	chr14	43131404	43146687	+	0.646194	-2.60072	NA	0	0.0899911	0.121805	0	0	0	0
ENSMUSG00000095516.1	Gm24135	chr15	12572430	12572530	-	0.645223	-2.59877	NA	0	0	0.832131	0	0	0	0.612617
ENSMUSG00000099202.1	Mir7017	chr4	133195655	133195716	+	0.645223	-2.59877	NA	0	0	1.35557	0	0	0	0.997972
ENSMUSG00000102989.1	Gm38318	chr8	108867562	108869267	+	0.645223	-2.59877	NA	0	0	0.0492645	0	0	0	0.0362686
ENSMUSG00000111366.1	Gm47156	chr10	93618862	93634323	+	0.645223	-2.59877	NA	0	0	0.0881901	0	0	0	0.0649258
ENSMUSG00000106290.1	Gm43429	chr3	135860348	135862598	+	1.39158	-2.59851	NA	0.0125029	0	0	0	0.0311007	0	0.0962061
ENSMUSG00000113870.1	Gm48185	chr13	65649558	65650349	+	1.44302	-2.59269	NA	0	0.0949447	0.257019	0	0.428182	0.123239	0.094609
ENSMUSG00000083974.1	Gm16053	chr7	97406140	97406327	+	9.046	-2.59252	0.344577	0.59881	1.98172	1.19213	0.167629	2.23429	0.428716	4.27854
ENSMUSG00000081413.3	Uqcrh-ps2	chr2	119008209	119008477	+	13.0912	-2.59125	0.148423	0.418499	1.73124	0.937307	0.351461	2.86277	0.449434	4.25529
ENSMUSG00000094248.1	Hist1h2ao	chr13	21810465	21810944	+	5.1754	-2.58997	0.712895	0.117267	0.0646811	0.175094	0.0656548	1.09387	0.0839568	0.837881
ENSMUSG00000087627.2	A230059L01Rik	chr1	146802965	146807340	-	5.05712	-2.58932	0.712895	0.0192944	0.0283793	0.0320099	0	0.0239972	0.00920915	0.148464
ENSMUSG00000031271.14	Serpina7	chrX	139079257	139085236	-	3.84278	-2.58869	0.75506	0	0.139508	0.0801084	0.0386205	0.0714949	0	0.0252754
ENSMUSG00000088359.1	Gm24009	chr5	23674289	23674381	-	1.42735	-2.58023	NA	0	0	0	0	0.376386	0.433325	2.66126
ENSMUSG00000028610.16	Dmrtb1	chr4	107676290	107684230	-	52.3601	-2.57615	0.0175801	0.0945792	0.238479	1.1432	0.347974	2.03335	0.193467	1.63374
ENSMUSG00000108571.1	Gm6855	chr7	4638536	4639325	+	1.42504	-2.57575	NA	0	0.0392999	0.106386	0	0.132926	0.0510117	0.0783219
ENSMUSG00000077844.1	Gm22231	chr16	33068110	33068182	+	0.632787	-2.5731	NA	0	0.4253	1.53507	0	0	0	0
ENSMUSG00000105457.1	Gm43200	chr5	45770020	45772180	-	0.632787	-2.5731	NA	0	0.0143669	0.0518557	0	0	0	0
ENSMUSG00000107115.1	Gm43052	chr5	118687618	118689245	+	0.632787	-2.5731	NA	0	0.0190706	0.0688331	0	0	0	0
ENSMUSG00000115206.1	Gm49286	chr15	3991994	3992095	-	0.632787	-2.5731	NA	0	0.304382	1.09863	0	0	0	0
ENSMUSG00000116141.1	Gm49495	chr15	99902963	99904276	+	0.632787	-2.5731	NA	0	0.0236278	0.0852818	0	0	0	0
ENSMUSG00000050473.5	Slc35d3	chr10	19847916	19851459	-	4.98784	-2.5725	0.680702	0.0107012	0.153464	0.106521	0.0359479	0.0399284	0	0.0823422
ENSMUSG00000111227.1	Gm20149	chr10	21034304	21048899	-	0.632302	-2.57211	NA	0	0	0.0672227	0	0	0	0.0185586
ENSMUSG00000115869.1	Gm31814	chr16	24186029	24263159	-	0.632302	-2.57211	NA	0	0	0.0499823	0	0	0	0.0137989
ENSMUSG00000091649.3	Phf11b	chr14	59320964	59341351	-	10.5476	-2.56907	0.233084	0.0475407	0.393331	0.189291	0.0798505	0.679974	0.10211	0.522587
ENSMUSG00000045179.9	Sox3	chrX	60891366	60893430	-	173.492	-2.56699	0.434176	0.695084	0.46608	4.35488	0.213656	4.22081	1.22947	7.82043
ENSMUSG00000114273.1	Gm34585	chr13	88521190	88578168	+	1.37343	-2.56478	NA	0	0.211684	0	0.0358117	0	0	0.105468
ENSMUSG00000093656.1	Gm20628	chr3	96267075	96270289	-	1.35805	-2.56428	NA	0.00875399	0.0482845	0	0	0	0	0.038491
ENSMUSG00000115548.1	5430440P10Rik	chr14	105427559	105437716	+	1.36918	-2.55988	NA	0	0.091674	0.0827217	0.031018	0.0689053	0	0.0304499
ENSMUSG00000028177.13	1810013D15Rik	chr3	157925220	157938355	+	1.39839	-2.55089	NA	0	0.0585515	0.0132084	0	0	0.0190001	0.0583444
ENSMUSG00000102914.1	Gm35106	chr3	65968902	65969151	-	7.40191	-2.55083	0.484775	0.450305	2.23538	0.896482	0.126057	1.96022	0.161197	0.86624
ENSMUSG00000088549.1	Gm24959	chr18	20844447	20844592	-	1.39693	-2.54914	NA	0	0.21265	0.191884	0	0	0.276022	1.48329
ENSMUSG00000078952.9	Lncenc1	chr13	97434970	97497007	+	27.1417	-2.54863	0.0177453	0.0426296	0.376212	0.509211	0.15275	0.466577	0.0122082	0.299906
ENSMUSG00000112039.1	Gm5136	chr10	108698764	108700160	-	2.60677	-2.54499	0.798603	0.0201461	0.11112	0.0200537	0	0.175395	0.028847	0.0664362
ENSMUSG00000034151.13	Zbbx	chr3	75037907	75165034	-	1.39053	-2.54321	NA	0	0.040932	0.0277011	0	0.0115372	0.0132826	0.0101968
ENSMUSG00000024485.16	Slc4a9	chr18	36528147	36556273	+	0.619381	-2.54306	NA	0	0	0.0218765	0	0	0	0
ENSMUSG00000042045.6	Sln	chr9	53850164	53854560	+	0.619381	-2.54306	NA	0	0	0.106279	0	0	0	0
ENSMUSG00000067616.11	Klk11	chr7	43774604	43779263	+	0.619381	-2.54306	NA	0	0	0.0954842	0	0	0	0
ENSMUSG00000080539.1	Gm25542	chr1	68384942	68385035	-	0.619381	-2.54306	NA	0	0	1.49016	0	0	0	0
ENSMUSG00000085345.1	Gm16064	chr5	119646134	119659262	+	0.619381	-2.54306	NA	0	0	0.301886	0	0	0	0
ENSMUSG00000092923.1	Gm24561	chr2	168178158	168178252	-	0.619381	-2.54306	NA	0	0	1.47448	0	0	0	0
ENSMUSG00000093663.1	Gm7171	chr5	109396330	109402092	+	0.619381	-2.54306	NA	0	0	0.103836	0	0	0	0
ENSMUSG00000102257.1	Gm37649	chr9	103541303	103543534	-	0.619381	-2.54306	NA	0	0	0.0627578	0	0	0	0
ENSMUSG00000102558.1	Gm37571	chr1	155818494	155859591	+	0.619381	-2.54306	NA	0	0	0.228136	0	0	0	0
ENSMUSG00000106287.1	Gm43585	chr3	104646241	104647643	+	0.619381	-2.54306	NA	0	0	0.0998399	0	0	0	0
ENSMUSG00000107130.1	Gm43264	chr6	28465565	28466981	-	0.619381	-2.54306	NA	0	0	0.431001	0	0	0	0
ENSMUSG00000110215.1	Gm45598	chr7	11380620	11387584	-	0.619381	-2.54306	NA	0	0	0.0451856	0	0	0	0
ENSMUSG00000110943.1	Gm30674	chr10	3104119	3104849	+	0.619381	-2.54306	NA	0	0	0.357335	0	0	0	0
ENSMUSG00000117722.1	Gm18910	chr18	79936152	79936953	+	0.619381	-2.54306	NA	0	0	0.174658	0	0	0	0
ENSMUSG00000042265.13	Trem1	chr17	48232768	48246924	+	3.67067	-2.54302	0.725473	0.00939388	0.0621767	0.0654558	0.0210376	0.0467342	0	0.072283
ENSMUSG00000084942.1	7330404K18Rik	chr14	20398359	20398930	+	1.33318	-2.53771	NA	0.0577907	0.44626	0.115052	0	0	0	0
ENSMUSG00000096169.3	Olfr1564	chr17	33211206	33221690	-	2.56795	-2.534	0.819075	0.00515837	0.0512138	0.0256736	0	0	0.00738623	0.0170109
ENSMUSG00000041138.16	Nme8	chr13	19645078	19697794	-	1.39893	-2.53208	NA	0	0.0119641	0	0	0.0944228	0.0155296	0
ENSMUSG00000085091.1	Egfros	chr11	16815431	16830702	-	1.3447	-2.53196	NA	0.00692692	0	0	0	0.060307	0	0.00761436
ENSMUSG00000113643.1	Gm40598	chr12	92160893	92161439	-	1.3447	-2.53196	NA	0.0514517	0	0	0	0.447947	0	0.0565578
ENSMUSG00000029445.13	Hpd	chr5	123171807	123182727	-	1.3596	-2.53184	NA	0	0	0	0.0148094	0.115144	0	0.0145381
ENSMUSG00000081405.1	Gm13142	chr4	147102327	147103981	+	1.37664	-2.52963	NA	0	0.0427349	0.0771234	0	0.0240908	0.0277352	0.0425838
ENSMUSG00000100211.1	1700064M15Rik	chr12	99626053	99627974	-	2.31028	-2.52873	0.829447	0.0872684	0.433213	0.0434342	0	0.0542696	0	0.191858
ENSMUSG00000051748.2	Wfdc21	chr11	83746940	83752642	+	2.47597	-2.52458	0.836293	0	0.21461	0	0.145227	0.645233	0	0.285135
ENSMUSG00000097603.3	A430010J10Rik	chr6	67115673	67168426	+	1.3188	-2.52425	NA	0.00642705	0.0283598	0.0191928	0	0	0	0.0141298
ENSMUSG00000085322.2	Gm14261	chr2	168766143	168768110	+	1.33467	-2.52338	NA	0	0.130176	0.0587318	0.0220226	0	0	0
ENSMUSG00000069266.5	H4c2	chr13	23757013	23757409	+	16.6282	-2.5231	0.324949	0.567135	0.938446	0.352835	0.396906	4.23221	0.101509	2.88331
ENSMUSG00000096153.1	BC061195	chrX	93183227	93183946	+	1.33176	-2.52026	NA	0	0	0.145659	0.0546175	0	0	0.321703
ENSMUSG00000117969.1	Gm5826	chr18	87474188	87474671	-	17.468	-2.51976	0.10909	0.232596	1.47537	0.520941	0.455786	3.18217	0.249789	2.04543
ENSMUSG00000087293.1	Gm14341	chr2	180954464	180966812	+	2.3106	-2.51961	0.819075	0.08439	0.232736	0.210008	0	0.209918	0	0.0463825
ENSMUSG00000089877.1	Gm16102	chr1	44644279	44644698	+	1.33178	-2.51779	NA	0.0670097	0	0.0667025	0	0.583398	0	0
ENSMUSG00000071434.2	9230019H11Rik	chr10	3119841	3129546	+	0.619117	-2.51599	NA	0	0	0	0	0.0499877	0	0
ENSMUSG00000080980.1	1700071K01Rik	chr11	81572655	81573473	-	0.619117	-2.51599	NA	0	0	0	0	0.170959	0	0
ENSMUSG00000081424.1	Gm14774	chrX	88036371	88036906	-	0.619117	-2.51599	NA	0	0	0	0	0.261223	0	0
ENSMUSG00000081951.1	Gm15352	chr8	13021941	13022210	+	0.619117	-2.51599	NA	0	0	0	0	0.518576	0	0
ENSMUSG00000084875.2	4930570D08Rik	chrX	133898699	133901213	-	0.619117	-2.51599	NA	0	0	0	0	0.714365	0	0
ENSMUSG00000086071.7	Gm12354	chr4	19716732	19720199	-	0.619117	-2.51599	NA	0	0	0	0	0.228784	0	0
ENSMUSG00000087273.1	Gm13203	chr4	148713703	148716581	+	0.619117	-2.51599	NA	0	0	0	0	0.269261	0	0
ENSMUSG00000089286.1	Gm24277	chr4	57762607	57762710	+	0.619117	-2.51599	NA	0	0	0	0	1.3463	0	0
ENSMUSG00000093634.1	Gm10860	chr14	67427668	67437171	-	0.619117	-2.51599	NA	0	0	0	0	0.0741608	0	0
ENSMUSG00000098245.1	Gm26927	chr13	84339149	84340113	-	0.619117	-2.51599	NA	0	0	0	0	0.145094	0	0
ENSMUSG00000100402.1	Gm28505	chr17	11082250	11089468	-	0.619117	-2.51599	NA	0	0	0	0	0.205905	0	0
ENSMUSG00000102279.1	Gm37146	chr1	35981960	35986373	-	0.619117	-2.51599	NA	0	0	0	0	0.302409	0	0
ENSMUSG00000102637.1	Gm8684	chr3	78085833	78087396	-	0.619117	-2.51599	NA	0	0	0	0	0.089524	0	0
ENSMUSG00000102700.1	Gm38312	chr1	89097073	89098818	+	0.619117	-2.51599	NA	0	0	0	0	0.0801922	0	0
ENSMUSG00000102750.1	Gm37058	chr1	84132867	84134510	-	0.619117	-2.51599	NA	0	0	0	0	0.0851676	0	0
ENSMUSG00000103780.1	Gm37524	chr1	168335980	168337671	-	0.619117	-2.51599	NA	0	0	0	0	0.0827515	0	0
ENSMUSG00000103885.1	Gm37006	chr2	14707665	14710338	+	0.619117	-2.51599	NA	0	0	0	0	0.0523618	0	0
ENSMUSG00000104021.1	Gm36536	chr1	176430111	176527273	-	0.619117	-2.51599	NA	0	0	0	0	0.146002	0	0
ENSMUSG00000105633.1	Gm32158	chr5	140546435	140546838	+	0.619117	-2.51599	NA	0	0	0	0	0.346573	0	0
ENSMUSG00000105959.1	D530037P16Rik	chr3	145419326	145420352	+	0.619117	-2.51599	NA	0	0	0	0	0.136335	0	0
ENSMUSG00000106563.1	Mir6962	chr15	101193869	101193931	+	0.619117	-2.51599	NA	0	0	0	0	2.22247	0	0
ENSMUSG00000106950.1	4930478M09Rik	chr5	31451219	31452331	-	0.619117	-2.51599	NA	0	0	0	0	0.1258	0	0
ENSMUSG00000108377.1	Gm18642	chr7	57026081	57027480	+	0.619117	-2.51599	NA	0	0	0	0	0.100011	0	0
ENSMUSG00000108557.1	Gm44835	chr7	75560614	75563794	+	0.619117	-2.51599	NA	0	0	0	0	0.0440162	0	0
ENSMUSG00000109363.1	Gm44668	chr7	67367716	67370980	-	0.619117	-2.51599	NA	0	0	0	0	0.0428838	0	0
ENSMUSG00000109505.1	Gm44677	chr7	91627272	91631010	+	0.619117	-2.51599	NA	0	0	0	0	0.0374473	0	0
ENSMUSG00000110149.1	Gm7848	chr7	11565417	11566134	+	0.619117	-2.51599	NA	0	0	0	0	0.195008	0	0
ENSMUSG00000111014.1	Gm47795	chr9	77730737	77733268	-	0.619117	-2.51599	NA	0	0	0	0	0.26978	0	0
ENSMUSG00000112502.1	Gm46194	chr10	82009481	82009800	-	0.619117	-2.51599	NA	0	0	0	0	0.437549	0	0
ENSMUSG00000113755.1	Gm46391	chr13	9272919	9273121	-	0.619117	-2.51599	NA	0	0	0	0	0.689732	0	0
ENSMUSG00000116549.1	Gm49728	chr16	35832030	35832261	-	0.619117	-2.51599	NA	0	0	0	0	0.603515	0	0
ENSMUSG00000074736.10	Syndig1	chr2	149829211	150004392	+	1.32769	-2.51314	NA	0.0114267	0.0252107	0	0	0.0852714	0	0
ENSMUSG00000102609.1	Gm18432	chr3	93234920	93236467	+	1.38143	-2.51276	NA	0	0.0427938	0	0	0.144744	0.0277734	0
ENSMUSG00000081606.1	Gm9059	chrX	96966257	96966648	-	1.32078	-2.51042	NA	0	0.678621	0.612351	0.172209	0	0	0.169055
ENSMUSG00000045232.4	Rln3	chr8	84042929	84045000	-	5.98287	-2.50897	0.626569	0.177565	0.636609	0.265127	0	0.552112	0.0635635	0.439171
ENSMUSG00000096834.7	Gm15127	chrX	148663598	148703849	+	11.0703	-2.50499	0.285358	0.0137557	0.212442	0.178004	0.10782	0.359277	0.0196966	0.332657
ENSMUSG00000097385.1	Gm26814	chr6	4942147	4946295	+	11.7337	-2.50442	0.477345	0.02035	0.014966	0.12154	0.00759564	0.269975	0.048565	0.156587
ENSMUSG00000114863.1	Gm48824	chr13	67307334	67308907	-	2.58501	-2.50404	0.798603	0	0.089731	0.161937	0.0303606	0.0337224	0.038824	0.208632
ENSMUSG00000087547.1	Platr27	chr2	157595583	157597320	-	8.80031	-2.50263	0.351583	0.134232	0.59231	0.445391	0.0501023	0.667801	0.192206	1.08206
ENSMUSG00000058626.16	Capn11	chr17	45630204	45659325	-	31.683	-2.50115	0.331357	0.114322	0.0573244	0.662099	0.104737	1.53821	0.0892894	0.0799704
ENSMUSG00000075184.3	F930017D23Rik	chr10	43593397	43709668	+	3.52219	-2.49653	0.792745	0.00565596	0.0499147	0.0731905	0.0126665	0	0	0.0186518
ENSMUSG00000116715.1	Gm40881	chr12	20319605	20322795	+	8.5677	-2.49592	0.347507	0.0956197	0.386768	0.571089	0.0713801	0.277494	0.0912781	0.700728
ENSMUSG00000085594.1	Gm11551	chr11	101886237	101891206	+	1.31019	-2.49405	NA	0.0686441	0.227173	0	0	0.426877	0	0
ENSMUSG00000107677.2	Olfr316	chr11	58752734	58759671	+	13.1823	-2.49351	0.17818	0.0310527	0.251207	0.319407	0.0811329	0.10299	0.0148214	0.295831
ENSMUSG00000110727.1	Gm48784	chr9	41659164	41675054	-	2.34349	-2.49238	0.824681	0.0120738	0.0665957	0.0600924	0.0135197	0.0750834	0	0
ENSMUSG00000000560.9	Gabra2	chr5	70957597	71095849	-	2.77605	-2.48985	0.811574	0	0.0162549	0.0146676	0	0.0366533	0.0105495	0.00404936
ENSMUSG00000108599.1	Gm10616	chr7	79466409	79468535	+	2.2559	-2.48847	0.839145	0.0264636	0.0583863	0	0	0.0822847	0	0.0727248
ENSMUSG00000108521.1	Gm44639	chr7	79277767	79280775	+	9.42404	-2.48596	0.433385	0.0467665	0.0515901	0.102415	0.0209467	0.26756	0.0133929	0.205631
ENSMUSG00000084789.1	Gm12974	chr4	133816420	133817614	+	2.41061	-2.48516	0.864391	0	0.186468	0	0.189275	1.2614	0	0
ENSMUSG00000098698.1	Mir6960	chr15	99080805	99080865	+	1.30087	-2.48339	NA	0.461378	0	0.918527	0	3.44301	0	0
ENSMUSG00000103094.1	Gm37558	chr3	69119742	69122724	-	1.27858	-2.48092	NA	0.00943482	0.010408	0.0563494	0	0	0	0.0207423
ENSMUSG00000115210.1	Gm49308	chr14	31750803	31754414	-	2.22527	-2.48088	0.839145	0.0155837	0.034382	0.0465367	0	0	0	0.0428255
ENSMUSG00000108860.1	Gm6070	chr8	4465589	4466007	+	3.53624	-2.48064	0.773442	0.0671696	0.0740977	0.200585	0.150426	0.751874	0	0.664521
ENSMUSG00000104154.1	Gm38104	chr1	176751521	176753415	-	1.3333	-2.47952	NA	0	0.0491508	0.0887021	0	0	0.0212661	0
ENSMUSG00000105526.1	Gm43490	chr5	16107129	16109780	+	1.27955	-2.47921	NA	0.0106124	0.035121	0.0633825	0	0	0	0
ENSMUSG00000000157.16	Itgb2l	chr16	96422288	96443619	-	3.5862	-2.4766	0.785782	0	0.0646213	0.0453528	0.0218647	0.0485715	0	0.00715475
ENSMUSG00000064057.12	Scgb3a1	chr11	49663610	49665118	+	0.60162	-2.47623	NA	0	0.0519179	0	0	0.175605	0	0
ENSMUSG00000076508.3	Igkv17-127	chr6	67861153	67861659	+	0.60162	-2.47623	NA	0	0.0864817	0	0	0.292512	0	0
ENSMUSG00000079524.2	Gm15402	chr6	72699214	72705090	+	0.60162	-2.47623	NA	0	0.0463387	0	0	0.156734	0	0
ENSMUSG00000081849.2	Gm15847	chr5	73013528	73017236	+	0.60162	-2.47623	NA	0	0.029152	0	0	0.0986025	0	0
ENSMUSG00000082614.1	Gm12149	chr11	43615117	43616329	-	0.60162	-2.47623	NA	0	0.0474724	0	0	0.160568	0	0
ENSMUSG00000085831.7	Lncbate3	chr9	45318265	45322079	-	0.60162	-2.47623	NA	0	0.0439758	0	0	0.148742	0	0
ENSMUSG00000105412.1	Gm43768	chr3	94575777	94577034	-	0.60162	-2.47623	NA	0	0.0246796	0	0	0.0834751	0	0
ENSMUSG00000111012.1	Gm7588	chr9	13868706	13869276	+	0.60162	-2.47623	NA	0	0.0543729	0	0	0.183908	0	0
ENSMUSG00000082123.1	Gm16149	chr10	3869299	3869607	-	0.601135	-2.47516	NA	0	0	0	0	0.339844	0	0.10012
ENSMUSG00000086373.8	Gm11978	chr11	6650148	6660233	-	0.601135	-2.47516	NA	0	0	0	0	0.0745292	0	0.0219568
ENSMUSG00000097679.1	Rps19-ps5	chr15	37868086	37868488	+	0.601135	-2.47516	NA	0	0	0	0	0.260575	0	0.0767671
ENSMUSG00000107612.1	Gm44163	chr6	76455391	76455865	-	0.601135	-2.47516	NA	0	0	0	0	0.221077	0	0.0651308
ENSMUSG00000108266.1	Gm5305	chr6	49542982	49543727	-	0.601135	-2.47516	NA	0	0	0	0	0.140766	0	0.0414707
ENSMUSG00000113715.1	Gm6562	chr13	16045641	16046104	+	0.601135	-2.47516	NA	0	0	0	0	0.226318	0	0.0666749
ENSMUSG00000115898.1	Gm49524	chr15	40997960	40999204	+	0.601135	-2.47516	NA	0	0	0	0	0.0843467	0	0.0248491
ENSMUSG00000116893.1	Gm49717	chr17	6790793	6791495	+	0.601135	-2.47516	NA	0	0	0	0	0.232842	0	0.0685968
ENSMUSG00000099592.1	Gm5264	chr1	95255963	95256810	-	1.2963	-2.4734	NA	0.0331888	0.0366119	0.0330366	0	0.206391	0	0.0364825
ENSMUSG00000116622.1	Gm5221	chr16	65793371	65794337	+	1.29221	-2.47181	NA	0.0291045	0.0963193	0	0	0.144794	0	0.0319929
ENSMUSG00000107806.1	Gm19726	chr6	101146240	101146479	-	4.81249	-2.47022	0.683037	0.234534	1.0349	0.700377	0.13131	1.75019	0.167914	0.515619
ENSMUSG00000096215.8	Smim22	chr16	5007288	5008309	+	34.5374	-2.46819	0.00702725	0.401341	1.82629	2.09738	0.954979	4.99164	0.287339	3.36393
ENSMUSG00000078921.3	Tgtp2	chr11	49057194	49064206	-	36.36	-2.46467	NA	0.0766346	2.26142	0.0190708	0.0536323	0.119142	0.205748	0.06318
ENSMUSG00000106446.1	Gm42970	chr3	127298322	127299673	-	4.15932	-2.46401	0.786161	0	0.0918548	0.0207212	0	0.310685	0.0894214	0.18306
ENSMUSG00000099170.1	5730403I07Rik	chr9	77366412	77399418	-	3.91729	-2.464	0.751506	0	0.0763574	0.0275603	0.0155014	0.154961	0.0396451	0.12174
ENSMUSG00000101674.6	4930444A19Rik	chr1	54681729	54767524	+	1.26517	-2.4629	NA	0.0105567	0	0.0735579	0	0	0	0.0232087
ENSMUSG00000103415.1	Gm37339	chr1	183371076	183371467	+	2.52751	-2.46071	0.798603	0	0.158403	0.285868	0.0803937	0.357183	0.102804	0.473528
ENSMUSG00000030858.10	Fam24b	chr7	131325944	131329516	-	2.58674	-2.46056	0.84916	0	0.136972	0	0.0463446	0.617716	0.0592636	0
ENSMUSG00000117970.1	Gm4402	chr18	69217501	69222230	+	2.26941	-2.45996	0.852988	0.00900322	0.10925	0.0358478	0.0100814	0	0	0
ENSMUSG00000079387.10	Luzp4	chrX	148857640	148924139	+	28.3189	-2.45466	0.0039509	0.0532276	0.601855	0.490098	0.163904	0.893716	0.152432	0.672864
ENSMUSG00000060424.14	Pantr1	chr1	42590782	42694842	-	1.27277	-2.45295	NA	0.00631316	0	0	0	0.0235558	0	0.0346985
ENSMUSG00000102415.1	A430110C17Rik	chr5	136345884	136350231	-	12.2864	-2.45166	0.400029	0.0194186	0.014281	0.219069	0.021744	0.185163	0.0370738	0.142305
ENSMUSG00000073409.12	H2-Q6	chr17	35424850	35430055	+	89.2398	-2.45122	NA	0.647921	6.68588	0.429967	0.151148	0.789057	0.367235	0.608356
ENSMUSG00000114310.1	Gm48602	chr14	11767943	11771311	+	1.30649	-2.44861	NA	0	0.00921547	0.0665243	0	0	0.0119618	0
ENSMUSG00000088254.1	Gm24289	chr9	64295931	64296065	+	1.25274	-2.44822	NA	0.208475	0.229977	1.66015	0	0	0	0
ENSMUSG00000099543.1	Gm29322	chr9	56239285	56240751	-	1.25225	-2.44767	NA	0.0483575	0	0.385087	0	0	0	0.0531566
ENSMUSG00000000263.15	Glra1	chr11	55514238	55608198	-	0.588214	-2.44626	NA	0	0	0.0116052	0	0.0435011	0	0
ENSMUSG00000081002.1	Gm14240	chr2	156056128	156056673	+	0.588214	-2.44626	NA	0	0	0.0513096	0	0.192329	0	0
ENSMUSG00000092210.1	A930009A15Rik	chr10	115569986	115582448	+	0.588214	-2.44626	NA	0	0	0.0279871	0	0.104907	0	0
ENSMUSG00000098552.1	Gm27217	chr17	52592981	52602660	-	0.588214	-2.44626	NA	0	0	0.0317631	0	0.119061	0	0
ENSMUSG00000099498.1	Gm29283	chr1	13068838	13078662	+	0.588214	-2.44626	NA	0	0	0.0972745	0	0.364624	0	0
ENSMUSG00000102548.1	Gm16701	chr1	166974023	166999728	-	0.588214	-2.44626	NA	0	0	0.0299947	0	0.112432	0	0
ENSMUSG00000102633.1	Gm38224	chr1	21234722	21236821	+	0.588214	-2.44626	NA	0	0	0.0133405	0	0.0500056	0	0
ENSMUSG00000103649.1	Gm37768	chr1	180743210	180755836	-	0.588214	-2.44626	NA	0	0	0.0315841	0	0.11839	0	0
ENSMUSG00000104687.1	Gm42899	chr3	53083219	53085885	+	0.588214	-2.44626	NA	0	0	0.0105043	0	0.0393745	0	0
ENSMUSG00000109501.1	Gm14377	chr7	47110851	47125990	+	0.588214	-2.44626	NA	0	0	0.0133787	0	0.0501488	0	0
ENSMUSG00000111847.1	Gm8899	chr10	39662089	39663420	+	5.83487	-2.44361	0.66365	0.0633876	0.30301	0.063097	0.0236594	0.367909	0.0302547	0.139356
ENSMUSG00000107526.1	1700003I16Rik	chr6	149199095	149215185	-	1.28078	-2.44249	NA	0	0.0586898	0.0529585	0.0297867	0.13234	0	0
ENSMUSG00000029372.7	Ppbp	chr5	90768518	90770063	+	1.31554	-2.43865	NA	0	0.11467	0.025868	0	0.0969637	0.0372108	0
ENSMUSG00000093637.1	Gm20636	chr5	112374369	112377639	-	1.31554	-2.43865	NA	0	0.175654	0.0396253	0	0.148531	0.0570004	0
ENSMUSG00000098988.1	Gm28008	chr6	17703231	17703416	+	0.584123	-2.43774	NA	0	0.333838	0	0	0.376386	0	0
ENSMUSG00000104240.1	Gm36858	chr18	36980057	36989575	+	0.584123	-2.43774	NA	0	0.0259698	0	0	0.0292797	0	0
ENSMUSG00000065145.1	Vaultrc5	chr18	36801866	36802008	+	0.583152	-2.43556	NA	0	0	0	0	0.489565	0	0.432687
ENSMUSG00000082545.1	Gm12196	chr11	50347628	50347889	+	0.583152	-2.43556	NA	0	0	0	0	0.267205	0	0.236161
ENSMUSG00000105584.1	Gm42588	chr5	131608297	131609593	-	0.583152	-2.43556	NA	0	0	0	0	0.0539767	0	0.0477057
ENSMUSG00000111427.1	Gm6390	chr10	29781411	29781999	+	0.583152	-2.43556	NA	0	0	0	0	0.118859	0	0.10505
ENSMUSG00000112412.1	Gm35239	chr12	52607670	52628812	+	2.32765	-2.43444	0.834537	0	0.637514	0.115052	0.129422	0.0718766	0	0.127052
ENSMUSG00000086260.1	Gm16259	chr14	105292432	105292984	-	1.26969	-2.43288	NA	0	0	0	0.0569879	0.126596	0	0.335665
ENSMUSG00000085048.1	Gm15537	chr16	3927789	3929357	-	3.2632	-2.43257	0.791843	0.174087	0.256057	0.173289	0	0.216519	0	0.701667
ENSMUSG00000104239.1	Gm37588	chr1	128132157	128134652	+	1.29308	-2.42968	NA	0	0	0.101016	0	0	0.0161455	0
ENSMUSG00000106331.1	Gm5309	chr6	68102790	68103466	-	2.15404	-2.42872	0.851695	0.0831435	0.275157	0.0413812	0	0	0	0.319882
ENSMUSG00000099564.2	Gm28729	chr9	96486001	96525264	-	2.1604	-2.42691	0.844317	0.02866	0.063232	0.0855857	0	0.071291	0	0
ENSMUSG00000028590.6	Pramef12os	chr4	144404868	144406301	+	1.24741	-2.42143	NA	0.0366937	0.0404784	0.073051	0	0.136912	0	0.0806705
ENSMUSG00000110588.1	Gm45774	chr8	94170748	94173412	-	19.5293	-2.42126	0.0300751	0.0950456	0.302897	0.241781	0.0591263	0.564791	0.045365	0.34826
ENSMUSG00000058022.14	Adtrp	chr13	41763148	41847684	-	9.3073	-2.41871	0.661154	0.0392799	0.0216657	0.0390999	0.0219918	0.476327	0.0281223	0.107945
ENSMUSG00000108216.1	Gm44153	chr6	86862873	86864452	+	1.24332	-2.41778	NA	0.0178127	0.0589498	0.0177311	0	0.0443087	0	0.0391609
ENSMUSG00000102973.1	E430014B02Rik	chr17	51745529	51748684	-	1.25774	-2.41723	NA	0	0.0196749	0.00887676	0.00998553	0.0221824	0	0.0294079
ENSMUSG00000084316.1	Gm8668	chr15	37421248	37422694	+	1.2961	-2.41682	NA	0	0.0214561	0.0193608	0	0.0483813	0.0278502	0.0855208
ENSMUSG00000056877.2	Rps15a-ps1	chr10	106192378	106192770	-	1.25219	-2.41273	NA	0	0.0789998	0	0.0801891	0.0890684	0	0.472323
ENSMUSG00000075276.5	Gm13653	chr2	75192277	75192759	+	10.5561	-2.40814	0.586514	0.116539	0.449955	0.116004	0.326235	2.10168	0.166871	1.66535
ENSMUSG00000093924.1	Gm12623	chr11	60573567	60575549	-	0.570717	-2.40535	NA	0	0.0156565	0.0141276	0	0.035304	0	0
ENSMUSG00000085454.1	Grip1os3	chr10	119429367	119455379	-	2.63322	-2.40515	0.819075	0	0.0480602	0.0650505	0	0.18965	0.0623828	0.0957806
ENSMUSG00000111504.1	Gm48284	chr9	40606416	40616386	-	1.24579	-2.40464	NA	0	0.0403338	0.0181975	0.0102352	0.0227372	0	0
ENSMUSG00000099534.1	Gm28169	chr1	117842962	117843306	+	0.570232	-2.40427	NA	0	0	0.0812031	0	0.202921	0	0.0896729
ENSMUSG00000104735.1	C130075A20Rik	chr3	53099000	53103175	+	0.570232	-2.40427	NA	0	0	0.00670859	0	0.0167643	0	0.00740832
ENSMUSG00000104867.1	Gm43728	chr5	5309002	5311623	-	0.570232	-2.40427	NA	0	0	0.0106846	0	0.0267001	0	0.0117991
ENSMUSG00000110845.1	Gm47481	chr9	32044385	32044858	-	0.570232	-2.40427	NA	0	0	0.0591035	0	0.147696	0	0.0652682
ENSMUSG00000115618.1	Gm49298	chr14	61459267	61459721	+	0.570232	-2.40427	NA	0	0	0.0615716	0	0.153863	0	0.0679937
ENSMUSG00000115389.1	Gm48936	chr14	49220898	49223364	+	1.2453	-2.40375	NA	0	0.0377547	0.0227118	0.0127743	0.0283777	0	0.0125404
ENSMUSG00000082328.1	Gm13921	chr2	102174290	102174752	+	2.13612	-2.40099	0.850028	0.121573	0.134112	0	0	0.453614	0	0.334094
ENSMUSG00000109162.1	2900027M19Rik	chr8	9685829	9690276	-	1.22534	-2.39903	NA	0.00632735	0.0209399	0.00629835	0	0.00786958	0	0.0208659
ENSMUSG00000085977.1	Gm5970	chr18	60220843	60222058	+	0.566626	-2.3985	NA	0	0.076596	0	0	0.0287861	0	0
ENSMUSG00000118291.1	Csf1r-ps	chr19	60079432	60087657	+	0.566626	-2.3985	NA	0	0.0363405	0	0	0.0136574	0	0
ENSMUSG00000097895.1	Gm18709	chr8	120727263	120727943	+	1.27812	-2.39798	NA	0	0.0634906	0.0572905	0	0.0715826	0.0824116	0.316331
ENSMUSG00000086202.1	1700019E08Rik	chr2	45696605	45698447	+	4.60808	-2.39665	0.717297	0.067817	0.261841	0.0675062	0.0379691	0.548254	0.0485533	0.223642
ENSMUSG00000090263.1	D730045A05Rik	chr18	74017907	74020088	+	0.566141	-2.39616	NA	0	0.0489313	0	0	0.0275838	0	0.0243791
ENSMUSG00000023216.13	Epb42	chr2	121017891	121037072	-	14.5255	-2.39555	NA	0.0311731	0.475705	0.0103434	0.0290883	0.045233	0.0148788	0
ENSMUSG00000020159.8	Gabrp	chr11	33550781	33578959	-	0.56517	-2.39514	NA	0	0	0	0	0.0103654	0	0.0274834
ENSMUSG00000106024.1	A530083M17Rik	chr3	153309370	153312745	-	0.56517	-2.39514	NA	0	0	0	0	0.0103685	0	0.0274915
ENSMUSG00000117799.1	Gm50295	chr17	27048276	27051414	-	0.56517	-2.39514	NA	0	0	0	0	0.0679687	0	0.180216
ENSMUSG00000079495.2	Nat8f6	chr6	85808024	85820954	-	1.22125	-2.39471	NA	0.0165748	0.091422	0	0	0	0	0.0546593
ENSMUSG00000044430.11	Klk12	chr7	43768897	43773585	+	1.27403	-2.39361	NA	0	0.0779421	0	0	0	0.0337232	0.129444
ENSMUSG00000080823.1	Atp5l-ps2	chr11	86185329	86185642	+	9.80508	-2.39251	0.599622	0.627416	0.988755	0.26766	0.100364	1.89512	0.128342	3.0543
ENSMUSG00000068062.3	Gm14164	chr2	152345669	152375324	+	1.23372	-2.39149	NA	0	0	0	0.015765	0	0	0.12381
ENSMUSG00000113364.1	Gm48059	chr12	67345588	67345750	-	2.14118	-2.39099	0.839145	0.345326	0.380944	0.171872	0	1.50323	0	0.569395
ENSMUSG00000064646.1	Gm23300	chr19	38071929	38072053	+	1.21748	-2.38943	NA	0.225153	0.745126	0.672362	0	0.560062	0	0
ENSMUSG00000067455.5	H4c11	chr13	21735064	21735837	+	9.30468	-2.38614	0.61785	0.145447	0.561572	0.0361952	0.0407162	0.859269	0.156199	0.919321
ENSMUSG00000043468.4	Adam30	chr3	98160630	98164169	+	2.08992	-2.38511	0.854512	0.0159411	0.0615487	0.0476042	0	0	0	0.00876158
ENSMUSG00000117783.1	Gm31265	chr18	83355585	83368145	+	7.88309	-2.38504	0.65103	0	0.463881	0.508278	0.235432	0.298859	0	0.396207
ENSMUSG00000104528.1	Gm43314	chr3	157894961	157897191	-	3.17723	-2.38428	0.795696	0.037845	0.111329	0.0251144	0	0.0784489	0	0.0693347
ENSMUSG00000091477.1	Gm5799	chr14	43543576	43551213	+	1.22372	-2.38053	NA	0	0.141767	0.0213204	0.0239835	0	0	0.0235442
ENSMUSG00000087632.1	Gm6058	chr1	157383931	157384329	-	1.26208	-2.3802	NA	0	0.389059	0.0702132	0	0	0.101001	0.155073
ENSMUSG00000038663.7	Fsd2	chr7	81533308	81566944	-	1.20833	-2.3801	NA	0.0070625	0.0389547	0.00703013	0	0	0	0.0155268
ENSMUSG00000110556.1	Gm45762	chr8	95775912	95778530	-	2.08798	-2.38005	0.847508	0.0214922	0.0355635	0.0641811	0	0	0	0.0590629
ENSMUSG00000000983.13	Wfdc18	chr11	83709015	83711348	+	3.47011	-2.37962	0.758369	0.0230689	0.178138	0.0688895	0.0258314	0.0860751	0.0330322	0.228225
ENSMUSG00000097683.2	Gm26644	chr19	44685811	44695460	-	1.20736	-2.37905	NA	0.00942534	0.0311925	0.00938214	0	0	0	0.0414429
ENSMUSG00000104074.1	Gm37025	chr3	86864492	86865320	+	4.37138	-2.37676	0.712895	0.0678988	0.299608	0.304144	0.0760297	0.29557	0	0.149274
ENSMUSG00000111808.1	Gm18225	chr9	22295946	22296687	-	1.2208	-2.37636	NA	0	0	0.0377562	0.0424721	0	0	0.29186
ENSMUSG00000114458.1	Gm47551	chr13	98801172	98803736	+	7.30868	-2.37596	0.619372	0.34114	2.63428	1.35831	0	3.39432	0.976952	1.31248
ENSMUSG00000040533.7	Matn1	chr4	130944385	130955475	+	0.557311	-2.37571	NA	0	0	0.0280011	0	0.0349864	0	0
ENSMUSG00000085025.1	Gm13715	chr2	85233675	85243678	+	0.557311	-2.37571	NA	0	0	0.136326	0	0.170335	0	0
ENSMUSG00000102359.1	Gm38351	chr1	62247153	62249670	+	0.557311	-2.37571	NA	0	0	0.0222518	0	0.0278029	0	0
ENSMUSG00000109721.1	Gm45280	chr7	136920941	136923492	+	0.557311	-2.37571	NA	0	0	0.0219554	0	0.0274325	0	0
ENSMUSG00000117379.1	Gm50022	chr17	24779703	24781984	+	3.35885	-2.37498	0.883377	0	0	0	0.0808059	0.568439	0	0
ENSMUSG00000097393.8	D030068K23Rik	chr8	109075222	109273811	+	19.2292	-2.37395	0.0443451	0.0149305	0.0905878	0.152337	0.0125389	0.139273	0.0481026	0.118989
ENSMUSG00000002992.17	Apoc2	chr7	19671579	19677941	-	0.55322	-2.36663	NA	0	0.0763762	0.0344589	0	0.0430552	0	0
ENSMUSG00000091216.2	Gm17208	chr14	43713383	43715579	+	0.55322	-2.36663	NA	0	0.116063	0.0523646	0	0.0654278	0	0
ENSMUSG00000102606.1	Rpl21-ps1	chr1	184617248	184617727	+	0.552735	-2.36522	NA	0	0.0646811	0.0583647	0	0.0729248	0	0.0644524
ENSMUSG00000115509.1	Gm49012	chr14	34591092	34605700	+	4.42962	-2.36452	0.791843	0.0541927	0.0199274	0.0539443	0	0.449344	0.025866	0.0397139
ENSMUSG00000093649.1	Gm20614	chr16	20436038	20443382	+	0.552249	-2.36442	NA	0	0	0.0443276	0	0.0553859	0	0.0979023
ENSMUSG00000104695.1	Gm30023	chr3	94453169	94454057	+	0.552249	-2.36442	NA	0	0	0.031513	0	0.0393745	0	0.0695999
ENSMUSG00000080971.1	Gm16128	chr10	62935698	62936323	+	1.19589	-2.36441	NA	0.0449586	0.297574	0.089505	0	0	0	0
ENSMUSG00000118401.1	Gpr52	chr1	160576338	160577974	-	1.19589	-2.36441	NA	0.0171925	0.113794	0.0342273	0	0	0	0
ENSMUSG00000110151.2	Gm38416	chr8	117681622	117693198	+	2.23451	-2.36401	0.844945	0	0.0410674	0.0296456	0.0166742	0.0463014	0	0
ENSMUSG00000109303.1	Gm44549	chr7	118768017	118768593	+	1.19347	-2.36286	NA	0.0487766	0.0538075	0.0971059	0	0	0	0.268086
ENSMUSG00000075832.1	Gm22004	chr12	86655125	86655231	+	1.2079	-2.36143	NA	0.263029	0	0	0	2.28997	0	0
ENSMUSG00000083516.1	Gm15196	chrX	160309007	160309488	-	1.2079	-2.36143	NA	0.0583902	0	0	0	0.508355	0	0
ENSMUSG00000091926.3	Vmn2r62	chr7	42764055	42793525	-	1.2079	-2.36143	NA	0.00940644	0	0	0	0.0818941	0	0
ENSMUSG00000031919.6	Tmed6	chr8	107061476	107065644	-	1.2228	-2.36131	NA	0	0	0	0.0361818	0.281317	0	0
ENSMUSG00000021907.13	Msmb	chr14	32142023	32158370	+	0.54913	-2.35803	NA	0	0.210845	0	0	0	0	0
ENSMUSG00000026011.13	Ctla4	chr1	60887000	60915832	+	0.54913	-2.35803	NA	0	0.0532994	0	0	0	0	0
ENSMUSG00000027902.8	Chil6	chr3	106387384	106406182	-	0.54913	-2.35803	NA	0	0.074453	0	0	0	0	0
ENSMUSG00000034362.7	Csta1	chr16	36119946	36131241	-	0.54913	-2.35803	NA	0	0.0446237	0	0	0	0	0
ENSMUSG00000034552.8	Zswim2	chr2	83915079	83941228	-	0.54913	-2.35803	NA	0	0.0558398	0	0	0	0	0
ENSMUSG00000051593.4	Olfr272	chr4	52910207	52919178	-	0.54913	-2.35803	NA	0	0.0629436	0	0	0	0	0
ENSMUSG00000057400.14	Ces1c	chr8	93099015	93131283	-	0.54913	-2.35803	NA	0	0.05346	0	0	0	0	0
ENSMUSG00000064758.1	Gm26331	chr8	89589435	89589541	-	0.54913	-2.35803	NA	0	1.16063	0	0	0	0	0
ENSMUSG00000066154.11	Mup3	chr4	62083476	62087342	-	0.54913	-2.35803	NA	0	0.116281	0	0	0	0	0
ENSMUSG00000078127.3	Fam170b	chr14	32833962	32836789	+	0.54913	-2.35803	NA	0	0.0461321	0	0	0	0	0
ENSMUSG00000078597.2	Cyp4a12b	chr4	115411624	115439034	+	0.54913	-2.35803	NA	0	0.0518529	0	0	0	0	0
ENSMUSG00000084015.1	Gm14175	chr2	119284792	119285032	+	0.54913	-2.35803	NA	0	0.515302	0	0	0	0	0
ENSMUSG00000088615.1	Gm22485	chr14	27489269	27489377	+	0.54913	-2.35803	NA	0	1.13934	0	0	0	0	0
ENSMUSG00000091045.9	Vmn2r55	chr7	12651706	12685003	-	0.54913	-2.35803	NA	0	0.0500353	0	0	0	0	0
ENSMUSG00000096400.2	Gm6098	chr3	74242267	74242596	-	0.54913	-2.35803	NA	0	0.376326	0	0	0	0	0
ENSMUSG00000098196.1	Gm26964	chr11	61865475	61867639	+	0.54913	-2.35803	NA	0	0.149264	0	0	0	0	0
ENSMUSG00000098866.1	Mir6539	chr14	67859636	67859745	-	0.54913	-2.35803	NA	0	1.12898	0	0	0	0	0
ENSMUSG00000099227.1	Mir8114	chr1	153899926	153900036	+	0.54913	-2.35803	NA	0	1.11881	0	0	0	0	0
ENSMUSG00000099558.1	Gm29295	chr7	71351451	71391272	+	0.54913	-2.35803	NA	0	0.0905818	0	0	0	0	0
ENSMUSG00000101227.1	Gm29506	chr1	23048295	23235673	-	0.54913	-2.35803	NA	0	0.0597631	0	0	0	0	0
ENSMUSG00000102504.1	Gm21955	chr4	42714926	42719893	+	0.54913	-2.35803	NA	0	0.0249975	0	0	0	0	0
ENSMUSG00000104189.1	Gm37822	chr3	66086684	66087792	+	0.54913	-2.35803	NA	0	0.111982	0	0	0	0	0
ENSMUSG00000105134.1	Gm42923	chr3	37392206	37395101	-	0.54913	-2.35803	NA	0	0.0428825	0	0	0	0	0
ENSMUSG00000105659.1	4930509H03Rik	chr3	104510099	104511313	-	0.54913	-2.35803	NA	0	0.102212	0	0	0	0	0
ENSMUSG00000106355.1	n-TSaga9	chr4	10874064	10874170	+	0.54913	-2.35803	NA	0	1.16063	0	0	0	0	0
ENSMUSG00000108476.1	Gm44974	chr7	79830593	79831871	-	0.54913	-2.35803	NA	0	0.0970975	0	0	0	0	0
ENSMUSG00000108509.1	Gm44780	chr7	44362564	44363288	+	0.54913	-2.35803	NA	0	0.213748	0	0	0	0	0
ENSMUSG00000108570.1	Gm7726	chr7	74699856	74700086	+	0.54913	-2.35803	NA	0	0.537609	0	0	0	0	0
ENSMUSG00000108910.1	Gm44625	chr7	131401236	131402796	-	0.54913	-2.35803	NA	0	0.0795565	0	0	0	0	0
ENSMUSG00000108932.1	Gm31463	chr8	8576522	8580342	+	0.54913	-2.35803	NA	0	0.0839673	0	0	0	0	0
ENSMUSG00000108991.1	Gm45807	chr7	82695399	82698272	+	0.54913	-2.35803	NA	0	0.0432107	0	0	0	0	0
ENSMUSG00000109588.1	Lnp1	chr16	56914344	56928061	-	0.54913	-2.35803	NA	0	0.185079	0	0	0	0	0
ENSMUSG00000111758.1	Gm30373	chr9	43924751	43970253	-	0.54913	-2.35803	NA	0	0.0205711	0	0	0	0	0
ENSMUSG00000112801.1	Gm48034	chr10	33980497	33980840	-	0.54913	-2.35803	NA	0	0.513172	0	0	0	0	0
ENSMUSG00000112871.1	Gm35404	chr10	121243002	121243843	+	0.54913	-2.35803	NA	0	0.272341	0	0	0	0	0
ENSMUSG00000113091.1	Gm9279	chr12	119609918	119611523	+	0.54913	-2.35803	NA	0	0.0773273	0	0	0	0	0
ENSMUSG00000113147.1	Gm47207	chr12	99821678	99850951	+	0.54913	-2.35803	NA	0	0.300697	0	0	0	0	0
ENSMUSG00000114790.1	4921509O07Rik	chr13	113446288	113502844	-	0.54913	-2.35803	NA	0	0.0483785	0	0	0	0	0
ENSMUSG00000114917.1	Gm48250	chr13	46881027	46884898	+	0.54913	-2.35803	NA	0	0.161074	0	0	0	0	0
ENSMUSG00000045514.5	Olfr460	chr6	40569487	40574343	+	0.548644	-2.35694	NA	0	0.02763	0	0	0	0	0.00917744
ENSMUSG00000083281.1	Gm13332	chr2	19101701	19103098	-	0.548644	-2.35694	NA	0	0.0666243	0	0	0	0	0.0221296
ENSMUSG00000090132.2	Cypt2	chrX	105499772	105500639	+	0.548644	-2.35694	NA	0	0.133631	0	0	0	0	0.0443861
ENSMUSG00000094925.7	Gm5798	chr14	41348609	41356839	+	0.548644	-2.35694	NA	0	0.0531929	0	0	0	0	0.0176683
ENSMUSG00000102427.1	Gm37463	chr1	177229891	177230686	-	0.548644	-2.35694	NA	0	0.117011	0	0	0	0	0.0388658
ENSMUSG00000105656.1	Gm43017	chr5	3544037	3544788	+	0.548644	-2.35694	NA	0	0.123857	0	0	0	0	0.0411398
ENSMUSG00000106038.1	Gm4962	chr5	50679716	50682692	+	0.548644	-2.35694	NA	0	0.0312868	0	0	0	0	0.0103921
ENSMUSG00000086021.1	Gm15767	chr6	147242527	147243801	-	3.27271	-2.35677	0.766337	0.0517354	0.285358	0.30899	0.115861	0.257382	0	0.341218
ENSMUSG00000082985.2	Gm14042	chr2	130400437	130401269	+	0.548159	-2.3558	NA	0	0.0745424	0	0	0	0	0.0742788
ENSMUSG00000087950.1	Mir1948	chr18	12714811	12714895	+	0.548159	-2.3558	NA	0	0.730516	0	0	0	0	0.727933
ENSMUSG00000089871.1	Speer4cos	chr5	15680710	15714596	+	0.548159	-2.3558	NA	0	0.057335	0	0	0	0	0.0571323
ENSMUSG00000098553.1	Mir3569	chr7	30589380	30589437	+	0.548159	-2.3558	NA	0	1.07058	0	0	0	0	1.0668
ENSMUSG00000105845.1	Gm42808	chr5	140545486	140546392	-	0.548159	-2.3558	NA	0	0.217873	0	0	0	0	0.217103
ENSMUSG00000106009.1	Gm9379	chr3	124588512	124589157	-	0.548159	-2.3558	NA	0	0.0961205	0	0	0	0	0.0957806
ENSMUSG00000106846.1	Gm42786	chr3	39820481	39820760	-	0.548159	-2.3558	NA	0	0.221764	0	0	0	0	0.22098
ENSMUSG00000109313.1	Gm44693	chr8	5436984	5440990	-	0.548159	-2.3558	NA	0	0.134987	0	0	0	0	0.134509
ENSMUSG00000070504.9	Fcrl6	chr1	172596642	172602551	-	0.547673	-2.35463	NA	0	0.0115933	0	0	0	0	0.034657
ENSMUSG00000084840.1	Gm11468	chr2	166273908	166294831	+	0.547673	-2.35463	NA	0	0.0810625	0	0	0	0	0.242327
ENSMUSG00000087155.1	Gm15008	chrX	36910834	36911985	+	0.547673	-2.35463	NA	0	0.0674933	0	0	0	0	0.201764
ENSMUSG00000105679.1	Gm43338	chr5	140321622	140323844	-	0.547673	-2.35463	NA	0	0.0139662	0	0	0	0	0.0417505
ENSMUSG00000107915.1	Gm44014	chr6	121196675	121198183	-	0.547673	-2.35463	NA	0	0.0205745	0	0	0	0	0.0615052
ENSMUSG00000113955.1	Gm48168	chr13	65491789	65496793	-	0.547673	-2.35463	NA	0	0.0852937	0	0	0	0	0.254976
ENSMUSG00000117889.1	A730085E03Rik	chr18	69198121	69199000	+	0.547673	-2.35463	NA	0	0.0441007	0	0	0	0	0.131834
ENSMUSG00000118165.1	Gm3621	chr19	28973039	28974077	+	0.547673	-2.35463	NA	0	0.0382351	0	0	0	0	0.1143
ENSMUSG00000039269.5	2300002M23Rik	chr17	35567450	35568952	+	0.547188	-2.35339	NA	0	0	0	0	0	0	0.0823344
ENSMUSG00000050978.3	Gm5215	chr15	54311961	54312365	-	0.547188	-2.35339	NA	0	0	0	0	0	0	0.305552
ENSMUSG00000060794.8	Tssk5	chr15	76371952	76374938	-	0.547188	-2.35339	NA	0	0	0	0	0	0	0.0596954
ENSMUSG00000076286.1	Mir672	chrX	104116175	104116274	-	0.547188	-2.35339	NA	0	0	0	0	0	0	1.23749
ENSMUSG00000076327.1	Gm26338	chr6	128094917	128095026	-	0.547188	-2.35339	NA	0	0	0	0	0	0	1.12499
ENSMUSG00000083300.1	Gm12309	chr11	69631522	69631703	-	0.547188	-2.35339	NA	0	0	0	0	0	0	0.679937
ENSMUSG00000084809.1	Gm12631	chr4	88033501	88034998	+	0.547188	-2.35339	NA	0	0	0	0	0	0	0.194268
ENSMUSG00000084825.1	2410152P15Rik	chr19	6617671	6674548	-	0.547188	-2.35339	NA	0	0	0	0	0	0	0.142076
ENSMUSG00000087386.1	Gm15637	chr5	122048382	122055654	+	0.547188	-2.35339	NA	0	0	0	0	0	0	0.151467
ENSMUSG00000087505.1	Gm15241	chrX	160488549	160499870	-	0.547188	-2.35339	NA	0	0	0	0	0	0	0.261073
ENSMUSG00000092208.1	Vmn1r-ps58	chr7	11976950	11977789	-	0.547188	-2.35339	NA	0	0	0	0	0	0	0.14732
ENSMUSG00000092500.1	Gm20400	chr6	142161493	142173796	+	0.547188	-2.35339	NA	0	0	0	0	0	0	0.186088
ENSMUSG00000097995.1	Gm24362	chr4	136018071	136018486	-	0.547188	-2.35339	NA	0	0	0	0	0	0	0.297472
ENSMUSG00000098685.1	Gm27224	chr9	80802651	80864861	+	0.547188	-2.35339	NA	0	0	0	0	0	0	0.219412
ENSMUSG00000100590.1	Gm4785	chr1	33108905	33109655	-	0.547188	-2.35339	NA	0	0	0	0	0	0	0.164778
ENSMUSG00000101600.1	4930599A14Rik	chr1	126872203	126876615	-	0.547188	-2.35339	NA	0	0	0	0	0	0	0.234817
ENSMUSG00000102621.1	Gm37674	chr1	194669673	194671506	+	0.547188	-2.35339	NA	0	0	0	0	0	0	0.0674747
ENSMUSG00000103038.1	Gm37124	chr1	137924388	137926379	+	0.547188	-2.35339	NA	0	0	0	0	0	0	0.0621228
ENSMUSG00000103345.1	Gm10723	chr3	68407783	68414700	+	0.547188	-2.35339	NA	0	0	0	0	0	0	0.0178879
ENSMUSG00000103807.1	Trbv6	chr6	41066879	41067154	+	0.547188	-2.35339	NA	0	0	0	0	0	0	0.448364
ENSMUSG00000105001.1	Gm47275	chr10	128559201	128559319	-	0.547188	-2.35339	NA	0	0	0	0	0	0	1.0399
ENSMUSG00000105711.1	Gm42598	chr5	7233401	7235837	-	0.547188	-2.35339	NA	0	0	0	0	0	0	0.0507791
ENSMUSG00000110229.1	Gm31784	chr8	26298352	26312334	-	0.547188	-2.35339	NA	0	0	0	0	0	0	0.11752
ENSMUSG00000112168.1	Gm34776	chr10	72940238	72949792	-	0.547188	-2.35339	NA	0	0	0	0	0	0	0.108551
ENSMUSG00000112409.1	C030006N10Rik	chr10	32279177	32279693	-	0.547188	-2.35339	NA	0	0	0	0	0	0	0.239359
ENSMUSG00000112444.1	4930401C15Rik	chr10	25779314	25837437	-	0.547188	-2.35339	NA	0	0	0	0	0	0	0.143062
ENSMUSG00000116339.1	Gm35933	chr15	76988024	76997054	+	0.547188	-2.35339	NA	0	0	0	0	0	0	0.10321
ENSMUSG00000117059.1	Gm7912	chr17	23619236	23620900	-	0.547188	-2.35339	NA	0	0	0	0	0	0	0.12437
ENSMUSG00000117366.1	Gm50036	chr17	32578546	32578732	+	0.547188	-2.35339	NA	0	0	0	0	0	0	0.661757
ENSMUSG00000117661.1	4931439C15Rik	chr18	78476878	78480713	+	0.547188	-2.35339	NA	0	0	0	0	0	0	0.0383597
ENSMUSG00000118258.1	Gm19076	chr18	63898332	63899031	-	0.547188	-2.35339	NA	0	0	0	0	0	0	0.176784
ENSMUSG00000060715.9	1700019A02Rik	chr1	53158577	53187636	-	11.3335	-2.35248	0.230161	0.144886	0.639319	0.468721	0.121677	1.1713	0.155596	0.597242
ENSMUSG00000108294.1	Gm44429	chr6	102937353	102937538	-	1.1969	-2.3496	NA	0	0.667676	0.451856	0.169432	0	0	0.166329
ENSMUSG00000092540.1	Gm8738	chr11	103879915	103880243	-	8.25217	-2.34885	0.651993	0.59881	0.566205	0.596065	0.0957882	1.27674	0	2.53891
ENSMUSG00000097433.1	Gm26781	chr1	136259407	136274406	+	2.03581	-2.34769	0.857598	0.0381098	0.0420405	0.189675	0	0	0	0.0418919
ENSMUSG00000108494.1	Gm45203	chr7	80110804	80112634	-	13.9981	-2.34541	0.441584	0.0768544	0.0847813	0.198905	0.0172115	0.458817	0.132057	0.760334
ENSMUSG00000084855.2	Gm9850	chr5	108002260	108002486	+	1.18006	-2.34536	NA	0.123983	0	0.370243	0	0	0	0.681435
ENSMUSG00000052482.6	Gm8174	chr15	10560524	10561524	-	2.3631	-2.34523	0.829307	0	0.0930477	0.0559742	0.0314828	0.0349689	0.040259	0.278156
ENSMUSG00000037910.2	1700018B24Rik	chr3	48605732	48609102	-	144.722	-2.34159	6.17901e-05	1.70858	6.96331	6.99196	3.29492	16.2328	2.10671	17.8945
ENSMUSG00000104707.1	Gm43649	chr5	136896644	136897034	+	1.24415	-2.3357	NA	0	0.0794039	0	0	0.537144	0.103067	0
ENSMUSG00000116621.1	Gm7483	chr17	16889355	16890410	+	1.22186	-2.33382	NA	0	0.0949447	0.171346	0	0	0.0616197	0.094609
ENSMUSG00000106254.1	Gm42907	chr5	123397240	123399387	+	1.1686	-2.33372	NA	0.0131025	0.0433616	0.0521696	0	0	0	0.0144028
ENSMUSG00000099254.1	Mir7030	chr5	115645573	115645632	+	1.18398	-2.33202	NA	0	2.06979	1.86767	0.525239	0	0	0
ENSMUSG00000116818.1	Gm7513	chr17	17648821	17649883	+	1.18398	-2.33202	NA	0	0.116828	0.105419	0.0296466	0	0	0
ENSMUSG00000084990.1	Gm14549	chrX	36814771	36817200	+	1.16908	-2.33195	NA	0.0271923	0.119988	0.108271	0	0	0	0
ENSMUSG00000116842.1	Gm49588	chr16	18482056	18486545	+	1.16908	-2.33195	NA	0.00626817	0.0276587	0.0249577	0	0	0	0
ENSMUSG00000076269.1	Mir374b	chrX	103573060	103573154	-	1.22089	-2.32987	NA	0	0	1.17958	0	0	0.424203	1.30262
ENSMUSG00000087288.1	Gm13061	chr4	134018147	134019869	+	2.18563	-2.32964	0.837772	0	0.233787	0.210957	0.0949226	0.15815	0	0.0465921
ENSMUSG00000114279.1	H2bc14	chr13	21722044	21722567	+	12.835	-2.32936	0.336903	0.32226	0.770248	0.427711	0.300709	1.87044	0.076907	1.77121
ENSMUSG00000115039.1	Gm7043	chr17	3461800	3462332	-	7.43393	-2.3281	0.66365	0.158409	0.407746	0.210244	0.236505	1.44481	0	0.696521
ENSMUSG00000103146.1	Gm37745	chr1	119790763	119798925	-	5.86329	-2.32682	0.717297	0.00689552	0.0152135	0.0137278	0	0.0814742	0.0148105	0.0303194
ENSMUSG00000117548.1	Gm41662	chr18	6014254	6015021	-	4.89403	-2.32608	0.751506	0	0.0808514	0.18239	0.0410343	0.45578	0.157419	0.523676
ENSMUSG00000100832.1	Gm29260	chr1	41781808	41939560	+	0.535238	-2.32578	NA	0	0.0194165	0.00876018	0	0	0	0.0096739
ENSMUSG00000112106.1	Gm47026	chr10	119654064	119656395	+	0.535238	-2.32578	NA	0	0.0266269	0.0120133	0	0	0	0.0132664
ENSMUSG00000113001.1	Gm40538	chr12	90399667	90408824	-	0.535238	-2.32578	NA	0	0.107429	0.048469	0	0	0	0.0535245
ENSMUSG00000085865.2	Gm15966	chr16	91271777	91329043	-	0.535723	-2.32566	NA	0	0.0389873	0.0117267	0	0	0	0
ENSMUSG00000087131.7	Gm16152	chr1	38384949	38393974	+	0.535723	-2.32566	NA	0	0.0502648	0.0151188	0	0	0	0
ENSMUSG00000088239.1	Gm25430	chr6	142238539	142238827	-	0.535723	-2.32566	NA	0	0.322286	0.0969379	0	0	0	0
ENSMUSG00000090070.1	Gm16577	chr10	11212280	11212979	-	0.535723	-2.32566	NA	0	0.197751	0.05948	0	0	0	0
ENSMUSG00000091358.2	Speer5-ps1	chr10	44169911	44219583	+	0.535723	-2.32566	NA	0	0.0107877	0.00324474	0	0	0	0
ENSMUSG00000099556.1	Gm28857	chr1	130740162	130741327	-	0.535723	-2.32566	NA	0	0.219155	0.0659178	0	0	0	0
ENSMUSG00000100389.1	Rbm6-ps2	chr1	144221979	144223650	-	0.535723	-2.32566	NA	0	0.0607176	0.0182628	0	0	0	0
ENSMUSG00000101061.1	Platr1	chr1	134435628	134439597	+	0.535723	-2.32566	NA	0	0.0280883	0.00844845	0	0	0	0
ENSMUSG00000108056.1	Gm43941	chr6	100960989	100962660	+	0.535723	-2.32566	NA	0	0.0868041	0.0261091	0	0	0	0
ENSMUSG00000108709.1	4933431G14Rik	chr6	72120213	72123197	-	0.535723	-2.32566	NA	0	0.0557729	0.0167755	0	0	0	0
ENSMUSG00000114061.1	Gm48626	chr13	35027354	35031946	-	0.535723	-2.32566	NA	0	0.105482	0.0317271	0	0	0	0
ENSMUSG00000114559.1	Gm47429	chr13	50443408	50443912	-	0.535723	-2.32566	NA	0	0.184437	0.0554754	0	0	0	0
ENSMUSG00000117495.2	Gm4125	chr17	33467850	33468686	-	0.535723	-2.32566	NA	0	0.111279	0.0334708	0	0	0	0
ENSMUSG00000118445.1	Gm50469	chr13	95707494	95725547	+	0.535723	-2.32566	NA	0	0.156803	0.0471634	0	0	0	0
ENSMUSG00000118511.1	AL732295.1	chrX	22248805	22249106	-	0.535723	-2.32566	NA	0	0.308413	0.0927651	0	0	0	0
ENSMUSG00000064272.3	Gpbar1	chr1	74278550	74279624	+	0.534753	-2.32464	NA	0	0.0288809	0.0260605	0	0	0	0.0575575
ENSMUSG00000079069.1	8430423G03Rik	chr5	148950250	148951658	+	0.534753	-2.32464	NA	0	0.0485867	0.043842	0	0	0	0.0968299
ENSMUSG00000096579.1	Gm17121	chr14	7565259	7566105	+	0.534753	-2.32464	NA	0	0.0366552	0.0330756	0	0	0	0.0730511
ENSMUSG00000097790.1	Gm16399	chr3	14802356	14802574	-	0.534753	-2.32464	NA	0	0.141767	0.127923	0	0	0	0.282531
ENSMUSG00000042184.11	1700069L16Rik	chr5	113692422	113724772	-	0.534267	-2.32213	NA	0	0	0.018431	0	0	0	0.0610601
ENSMUSG00000083016.4	Gm12618	chr11	60818796	60819278	-	0.534267	-2.32213	NA	0	0	0.0580022	0	0	0	0.192156
ENSMUSG00000094082.1	Gm12452	chr4	49412307	49412637	+	0.534267	-2.32213	NA	0	0	0.0846377	0	0	0	0.280397
ENSMUSG00000102715.1	Gm6209	chr3	50516399	50607223	-	0.534267	-2.32213	NA	0	0	0.00760246	0	0	0	0.0251863
ENSMUSG00000104262.1	Gm37747	chr2	68989381	68993383	+	0.534267	-2.32213	NA	0	0	0.00699852	0	0	0	0.0231855
ENSMUSG00000106409.1	Mir7092	chrX	74317362	74317429	+	0.534267	-2.32213	NA	0	0	0.411986	0	0	0	1.36487
ENSMUSG00000112826.1	Gm1559	chr10	85806213	85810887	-	0.534267	-2.32213	NA	0	0	0.00898783	0	0	0	0.0297759
ENSMUSG00000115686.1	Gm49310	chr14	48134224	48137246	+	0.534267	-2.32213	NA	0	0	0.00926731	0	0	0	0.0307018
ENSMUSG00000116537.1	Gm49698	chr12	20451675	20459211	+	0.534267	-2.32213	NA	0	0	0.0379094	0	0	0	0.125591
ENSMUSG00000104708.1	Gm42503	chr5	143770040	143773745	+	1.17467	-2.32192	NA	0	0.00837747	0.0453563	0.00850359	0.00944519	0	0
ENSMUSG00000111019.1	Gm39404	chr9	94592196	94592508	+	1.177	-2.31945	NA	0.0899172	0	0.089505	0	0.671001	0	0
ENSMUSG00000109718.1	Trim61	chr8	65012987	65018523	-	2.18391	-2.31941	0.854586	0	0.0313605	0	0.0318326	0.123751	0	0.0624993
ENSMUSG00000102538.1	Gm37230	chr9	108190531	108191348	-	3.05368	-2.31928	0.803927	0.103218	0.151819	0.171241	0	0.342336	0	0.0756409
ENSMUSG00000108874.1	Gm9711	chr7	144791996	144792322	+	5.46237	-2.31834	0.70081	0.172135	1.61406	0.428365	0.192748	0.96341	0.123239	0.283827
ENSMUSG00000103632.1	Gm38329	chr1	160727734	160728160	-	3.11552	-2.31813	0.819075	0.131822	0	0.262436	0.073804	0.819763	0	0.362262
ENSMUSG00000073598.3	1700066B19Rik	chr18	35703225	35730869	+	6.6472	-2.31807	0.619372	0.0297611	0.120379	0.0394996	0.0111083	0.14806	0.0284098	0.152668
ENSMUSG00000113730.1	Gm47805	chr13	44622182	44625217	+	1.16961	-2.31708	NA	0	0.0705612	0.318353	0.0716234	0	0	0.140623
ENSMUSG00000090023.1	Gm16302	chr9	14845613	14847835	+	3.20133	-2.31706	0.785782	0.0657572	0.145079	0.327279	0.147263	0.572494	0	0.433698
ENSMUSG00000111495.1	Gm5366	chr9	75374611	75375948	-	19.8984	-2.31641	0.214149	0.0420689	0.301652	0.460636	0.306193	1.09878	0.0903571	1.06361
ENSMUSG00000033852.16	Gm28042	chr2	120027493	120043033	+	1.20942	-2.31571	NA	0	0.0179531	0.0269999	0	0	0.00776778	0
ENSMUSG00000079606.1	Fsip2l	chrX	48841466	48877713	-	37.0306	-2.315	0.120577	0.026526	1.24363	0.646908	0.430686	0.973247	0.0569735	0.56859
ENSMUSG00000010796.11	Asz1	chr6	18050964	18109061	-	214.208	-2.31385	0.73483	0.0696389	3.89596	3.36696	2.11655	4.29351	0.0569802	3.32446
ENSMUSG00000051456.4	Hspb3	chr13	113662896	113663676	-	5.14435	-2.31355	0.712895	0.144144	0.357775	0.251095	0.0403512	0.537832	0	0.158449
ENSMUSG00000039209.12	Rpl39l	chr16	10170226	10174911	+	604.507	-2.3097	0.000649214	5.31723	19.6892	20.0589	13.1215	55.5597	3.15217	47.6156
ENSMUSG00000078869.2	Gm14409	chr2	177264654	177267036	-	4.01403	-2.30692	0.768778	0.107216	0.236548	0.240129	0	0.133348	0	0.14732
ENSMUSG00000097535.1	Gm26592	chr9	21034290	21037782	-	1.9963	-2.30678	0.863398	0.0325365	0.0179462	0.129549	0	0.0809339	0	0
ENSMUSG00000028813.2	CK137956	chr4	127927592	127970951	-	0.526408	-2.30175	NA	0	0	0.036242	0	0.0150944	0	0
ENSMUSG00000097850.2	Mir205hg	chr1	193507238	193510174	-	0.526408	-2.30175	NA	0	0	0.0397941	0	0.0165738	0	0
ENSMUSG00000108728.4	OR5BS1P	chr15	98469896	98478982	+	0.526408	-2.30175	NA	0	0	0.0169994	0	0.00708008	0	0
ENSMUSG00000074593.11	Spint5	chr2	164715305	164718068	+	27.8503	-2.29975	0.0373893	0.745538	2.12462	1.17502	0.626112	5.0999	0.444804	3.68787
ENSMUSG00000081010.3	Gm13880	chr2	103819003	103819476	-	2.07824	-2.29725	0.844398	0.0593757	0.392999	0.177311	0.0664859	0.295391	0	0
ENSMUSG00000113504.1	Selenok-ps5	chr13	62125729	62126006	+	6.98099	-2.29679	0.683443	0	1.34015	0.503868	0.340083	2.39235	0.434884	0.667708
ENSMUSG00000112935.1	Gm40983	chr13	65380329	65382097	+	1.1595	-2.29463	NA	0.0234925	0.0259156	0.0233849	0	0.146093	0	0
ENSMUSG00000083342.1	Gm14237	chr2	168242001	168242430	-	0.521832	-2.29369	NA	0	0.0722021	0.130303	0	0	0	0.0719468
ENSMUSG00000117943.1	Gm50403	chr18	40346169	40351751	+	1.15541	-2.29264	NA	0.00504103	0.0166829	0	0	0.0250789	0	0
ENSMUSG00000026141.13	Col19a1	chr1	24261890	24587472	-	0.522317	-2.29261	NA	0	0.00901609	0.00813564	0	0	0	0
ENSMUSG00000028386.1	Slc46a2	chr4	59905126	59915056	-	0.522317	-2.29261	NA	0	0.0219181	0.0197777	0	0	0	0
ENSMUSG00000031230.3	Fgf16	chrX	105764279	105774939	+	0.522317	-2.29261	NA	0	0.037747	0.0340609	0	0	0	0
ENSMUSG00000055561.9	Spink5	chr18	43963235	44022501	+	0.522317	-2.29261	NA	0	0.0129768	0.0117095	0	0	0	0
ENSMUSG00000058567.6	Gm2531	chr18	10145453	10145965	-	0.522317	-2.29261	NA	0	0.121277	0.109434	0	0	0	0
ENSMUSG00000068008.8	Bpifb3	chr2	153918230	153932996	+	0.522317	-2.29261	NA	0	0.0331521	0.0299146	0	0	0	0
ENSMUSG00000074508.4	Gm10706	chr9	14704642	14719058	+	0.522317	-2.29261	NA	0	0.0316805	0.0285868	0	0	0	0
ENSMUSG00000085740.1	4930505K14Rik	chr5	148777963	148783080	+	0.522317	-2.29261	NA	0	0.120571	0.108796	0	0	0	0
ENSMUSG00000102201.1	Gm36956	chr8	4521912	4522125	-	0.522317	-2.29261	NA	0	0.290158	0.261823	0	0	0	0
ENSMUSG00000102868.1	Gm37633	chr1	54152397	54155096	-	0.522317	-2.29261	NA	0	0.0229977	0.0207519	0	0	0	0
ENSMUSG00000109743.1	Gm45255	chr8	46313801	46314611	+	0.522317	-2.29261	NA	0	0.0765645	0.0690877	0	0	0	0
ENSMUSG00000110877.1	Gm47427	chr9	102851835	102852473	+	0.522317	-2.29261	NA	0	0.0971735	0.0876841	0	0	0	0
ENSMUSG00000112446.1	Gm47949	chr10	127961556	127961929	+	0.522317	-2.29261	NA	0	0.166026	0.149813	0	0	0	0
ENSMUSG00000112597.1	Gm4777	chr10	25053359	25054685	+	0.522317	-2.29261	NA	0	0.0605794	0.0546635	0	0	0	0
ENSMUSG00000114274.1	Gm35333	chr13	60422756	60434731	-	0.522317	-2.29261	NA	0	0.0715367	0.0645508	0	0	0	0
ENSMUSG00000064956.1	Gm24918	chr9	3352657	3352786	+	0.521346	-2.29021	NA	0	0	0.431001	0	0	0	0.475956
ENSMUSG00000099502.1	Gm28640	chr2	74130181	74130730	+	0.521346	-2.29021	NA	0	0	0.101873	0	0	0	0.112499
ENSMUSG00000101588.1	Gm28265	chr15	103102284	103104602	-	0.521346	-2.29021	NA	0	0	0.0241613	0	0	0	0.0266814
ENSMUSG00000102581.1	Gm37443	chr3	33034228	33037054	-	0.521346	-2.29021	NA	0	0	0.0198196	0	0	0	0.0218869
ENSMUSG00000106057.1	Gm43560	chr3	144523229	144524001	-	0.521346	-2.29021	NA	0	0	0.072484	0	0	0	0.0800443
ENSMUSG00000106186.1	Gm43627	chr5	64972650	64974948	+	0.521346	-2.29021	NA	0	0	0.0243715	0	0	0	0.0269136
ENSMUSG00000107109.1	Gm42571	chr5	73187954	73190417	-	0.521346	-2.29021	NA	0	0	0.0227395	0	0	0	0.0251113
ENSMUSG00000107413.1	Gm20553	chr7	3264349	3265192	-	0.521346	-2.29021	NA	0	0	0.0663864	0	0	0	0.0733108
ENSMUSG00000109800.1	Gm5130	chr7	10745268	10746226	+	0.521346	-2.29021	NA	0	0	0.0584256	0	0	0	0.0645196
ENSMUSG00000114965.1	Gm47906	chr14	24833635	24835089	+	0.521346	-2.29021	NA	0	0	0.0385087	0	0	0	0.0425253
ENSMUSG00000117448.1	Gm50055	chr18	9434823	9436850	-	0.521346	-2.29021	NA	0	0	0.0276283	0	0	0	0.03051
ENSMUSG00000118437.1	Gm50467	chr14	30094762	30101557	+	0.521346	-2.29021	NA	0	0	0.080043	0	0	0	0.0883918
ENSMUSG00000115632.1	Gm17922	chr14	93202100	93202901	-	14.2357	-2.29016	0.394611	0.175462	0.309695	0.244521	0.157179	1.61489	0.200994	1.31155
ENSMUSG00000009093.7	Gstt4	chr10	75814943	75822543	-	1.20867	-2.28862	NA	0	0.0627845	0	0	0.141573	0.0407475	0.0312812
ENSMUSG00000105815.1	Gm43541	chr5	122567524	122568104	-	2.12899	-2.28834	0.88317	0	0	0	0.108483	0.240991	0	0.479233
ENSMUSG00000108496.1	Gm44768	chr6	71672095	71672678	-	6.61376	-2.2881	0.634988	0.143227	0.631998	0.285141	0.160378	1.51416	0.205085	0.865925
ENSMUSG00000117232.1	1600002D24Rik	chr16	95756541	95929077	-	2.07727	-2.28554	0.829447	0.00997309	0.044007	0.0297821	0.0111674	0.0496157	0	0.0219257
ENSMUSG00000090459.1	Gm17210	chr14	32292924	32294974	-	1.98306	-2.284	0.844398	0.143959	0.397019	0.358249	0	0.089524	0	0.158246
ENSMUSG00000081673.1	Gm14794	chrX	88749452	88749643	+	3.69901	-2.28359	0.798603	0	0.970216	0.437735	0	0.546936	0.629676	1.77244
ENSMUSG00000108260.1	Gm3793	chr6	56905911	56906582	-	2.5025	-2.28027	0.878775	0	0.138602	0.583647	0	0	0.119938	0
ENSMUSG00000109441.1	Gm44983	chr7	4908886	4912357	-	2.05616	-2.27837	0.839176	0.0607863	0.536448	0.121015	0.0680655	0.151205	0	0.0668189
ENSMUSG00000022598.6	Psca	chr15	74714839	74717069	+	3.14932	-2.27224	0.852794	0	0.613718	0.0325757	0.109934	0	0	0.0719468
ENSMUSG00000101356.1	Gm28876	chr15	103096151	103102111	-	2.11849	-2.26996	0.841534	0	0.220817	0.0398507	0.0896567	0.199169	0	0.132022
ENSMUSG00000112657.1	BC106175	chr12	8478874	8482157	-	2.03867	-2.26929	0.844348	0.0136357	0.135379	0.0271464	0.0152686	0.0169592	0	0.0149889
ENSMUSG00000117788.1	Gm5517	chr19	28033464	28033941	+	8.55923	-2.26785	0.432185	0.176636	1.03923	0.52748	0.197789	1.09845	0.168616	0.841387
ENSMUSG00000112858.2	Rnf212b	chr14	54814141	54854108	+	88.7906	-2.2639	0.000341936	0.22636	1.66471	1.42704	0.746318	2.39303	0.234089	2.28089
ENSMUSG00000097262.2	4933416M07Rik	chr8	27142910	27146304	+	6.70234	-2.26254	0.632604	0.0451027	0.74632	0.583647	0.101007	0.56096	0.193746	0.198315
ENSMUSG00000100620.1	Gm28277	chr1	135409622	135414186	-	1.11546	-2.26003	NA	0.0318012	0	0.253244	0	0	0	0
ENSMUSG00000021730.8	Hcn1	chr13	117602320	117987418	+	0.508911	-2.25861	NA	0	0.00171341	0.00463826	0	0	0	0
ENSMUSG00000044067.7	Gpr22	chr12	31706867	31713947	-	0.508911	-2.25861	NA	0	0.00673761	0.018239	0	0	0	0
ENSMUSG00000046367.10	Mgat4e	chr1	134540941	134549682	-	0.508911	-2.25861	NA	0	0.016947	0.0458762	0	0	0	0
ENSMUSG00000050578.10	Mmp13	chr9	7272514	7283331	+	0.508911	-2.25861	NA	0	0.011615	0.0314423	0	0	0	0
ENSMUSG00000064472.1	Gm23407	chr9	55555622	55555712	-	0.508911	-2.25861	NA	0	0.341175	0.923574	0	0	0	0
ENSMUSG00000064525.1	Gm26440	chr14	57697809	57697937	+	0.508911	-2.25861	NA	0	0.240674	0.651513	0	0	0	0
ENSMUSG00000065788.1	Gm22682	chr3	130205465	130205571	+	0.508911	-2.25861	NA	0	0.290158	0.785469	0	0	0	0
ENSMUSG00000096112.1	Gm26269	chr16	31982109	31982234	+	0.508911	-2.25861	NA	0	0.246404	0.667025	0	0	0	0
ENSMUSG00000097299.1	Gm26654	chr3	96402381	96402948	+	0.508911	-2.25861	NA	0	0.121277	0.328302	0	0	0	0
ENSMUSG00000101439.1	Gm336	chr19	11090598	11092077	-	0.508911	-2.25861	NA	0	0.0209776	0.0567873	0	0	0	0
ENSMUSG00000105855.1	Gm42681	chr3	102783179	102784789	-	0.508911	-2.25861	NA	0	0.0192718	0.0521696	0	0	0	0
ENSMUSG00000107155.1	Gm43793	chr5	66345893	66347225	-	0.508911	-2.25861	NA	0	0.023291	0.0630497	0	0	0	0
ENSMUSG00000109828.1	Gm45662	chr8	91258438	91260535	-	0.508911	-2.25861	NA	0	0.0147983	0.0400597	0	0	0	0
ENSMUSG00000115564.1	Gm49199	chr14	87428350	87429315	+	0.508911	-2.25861	NA	0	0.0321397	0.0870033	0	0	0	0
ENSMUSG00000117974.1	Tuba-rs1	chr17	30177475	30178919	+	0.508911	-2.25861	NA	0	0.0214858	0.0581628	0	0	0	0
ENSMUSG00000116678.1	Pgk1-ps1	chr16	81908998	81909462	+	8.22156	-2.25834	0.498898	0.302624	1.00151	0.602475	0.135545	1.20443	0.0866651	0.665315
ENSMUSG00000026523.14	Wdr64	chr1	175698593	175815734	+	0.508426	-2.25738	NA	0	0	0.0210271	0	0	0	0.00774009
ENSMUSG00000085026.1	Srrm3os	chr5	135843057	135844946	-	0.508426	-2.25738	NA	0	0	0.0661253	0	0	0	0.0243408
ENSMUSG00000109311.1	AI314278	chr7	89426306	89441928	+	0.508426	-2.25738	NA	0	0	0.0300698	0	0	0	0.0110687
ENSMUSG00000109846.1	Gm45627	chr8	34658106	34659369	-	0.508426	-2.25738	NA	0	0	0.0860237	0	0	0	0.0316654
ENSMUSG00000115399.1	9430068D22Rik	chr15	26644635	26645289	-	0.508426	-2.25738	NA	0	0	0.128313	0	0	0	0.0472323
ENSMUSG00000116353.1	Gm49469	chr15	87097532	87100177	+	0.508426	-2.25738	NA	0	0	0.213313	0	0	0	0.0785207
ENSMUSG00000067577.8	A430093F15Rik	chr19	10740947	10786043	+	3.42567	-2.25707	0.803927	0.00902343	0.0199083	0.0179641	0	0.145896	0.0258411	0.0297568
ENSMUSG00000065526.4	Mir337	chr12	109585789	109585885	+	1.1286	-2.25625	NA	0.290145	0.320071	0.57763	0	1.44346	0	0
ENSMUSG00000042788.12	Fam166b	chr4	43427019	43429134	-	6.33221	-2.25624	0.683443	0.0834517	0.115074	0.207673	0	0.38922	0.0597469	0.2064
ENSMUSG00000092752.1	Mir3473a	chrX	162874918	162874995	-	1.18235	-2.25594	NA	0	0.398037	0.718335	0	1.79507	0.516657	0
ENSMUSG00000084012.1	Gm11956	chr11	4230754	4231265	-	2.19541	-2.25528	0.837942	0.0549689	0.181916	0.0547169	0	0.478569	0.0787095	0.120848
ENSMUSG00000110183.1	Gm45411	chr8	26023410	26032253	+	1.91291	-2.2547	0.890996	0.163154	0.359964	0.730828	0	0	0	0
ENSMUSG00000109017.1	Gm38979	chr7	29029023	29030250	+	16.1183	-2.25235	0.351583	0.362889	0.533758	0.401362	0.270897	1.9558	0.0577353	1.63993
ENSMUSG00000083407.1	Gm13176	chr2	4834136	4834612	-	1.13941	-2.25165	NA	0	0.195264	0.0587318	0.0660678	0.22015	0	0
ENSMUSG00000115783.1	Bc1	chr7	144914470	144914637	+	1220.88	-2.25054	0.158117	111.571	222.318	108.225	62.4659	716.538	49.6544	372.719
ENSMUSG00000065568.1	Mir344	chr7	61877770	61877864	-	1.17174	-2.24559	NA	0	0	0	0	0.736924	0.424203	1.62827
ENSMUSG00000117762.1	Gm30889	chr18	82902078	82905676	+	1.11896	-2.24529	NA	0.0269321	0.0594199	0	0	0.0669931	0	0.0888148
ENSMUSG00000031397.11	Tktl1	chrX	74177259	74208500	+	215.754	-2.24509	0.678188	0.102425	4.65767	5.25637	2.39575	3.26967	0.195548	3.85307
ENSMUSG00000036594.15	H2-Aa	chr17	34282744	34287823	-	549.872	-2.24353	NA	1.42277	23.7471	0.936786	1.94994	2.01839	1.10351	1.56396
ENSMUSG00000110656.1	Gm20735	chr8	122445268	122451322	-	2.06191	-2.24076	0.889372	0	0.156882	0	0.0318487	0	0	0.0468981
ENSMUSG00000066958.1	Gm16391	chr17	76284415	76284861	-	1.13009	-2.24076	NA	0	0	0.188021	0.0705018	0.313234	0	0
ENSMUSG00000002459.17	Rgs20	chr1	4909576	5070285	-	1.16894	-2.24062	NA	0	0	0.0198267	0	0.0330303	0.00950678	0
ENSMUSG00000085548.1	Gm11753	chr11	119183953	119184516	-	2.07467	-2.23972	0.841534	0	0.392007	0.212235	0.159163	0.265181	0	0.156248
ENSMUSG00000060808.4	B9d1os	chr11	61504386	61505059	-	7.39919	-2.23561	0.671191	0	0.322446	0.581915	0.280543	0.779018	0.0597912	0.459008
ENSMUSG00000099811.6	Gm28411	chr1	59532991	59549521	-	1.1111	-2.23459	NA	0.0405534	0.0894724	0.0807351	0	0.151314	0	0
ENSMUSG00000049013.3	Prss48	chr3	85993810	86002491	-	4.02412	-2.23282	0.803962	0.0296566	0.163577	0.177124	0.0996238	0	0	0.488996
ENSMUSG00000082711.1	Gm12987	chr4	136584172	136584660	-	3.17164	-2.23156	0.785619	0.0575543	0.571416	0.286453	0.0644465	0.214748	0.0824116	0.189798
ENSMUSG00000111632.1	Gm47327	chr9	44110909	44111170	+	5.17332	-2.22839	0.713642	0.21484	0.710998	0.320783	0.240567	0.935218	0.153814	1.88929
ENSMUSG00000079000.3	Dnmt3bos	chr2	153648690	153650286	-	2.15487	-2.22798	0.846867	0.0391979	0.172963	0	0	0.195008	0.0561271	0.21544
ENSMUSG00000097896.1	Gm26800	chr16	57280890	57281496	+	2.04802	-2.22734	0.869849	0	0.711677	0.0802724	0.180598	0	0	0.35458
ENSMUSG00000016524.12	Il19	chr1	130932656	130940115	-	0.495505	-2.22384	NA	0	0	0.0975285	0	0	0	0
ENSMUSG00000026983.10	Il1f5	chr2	24276954	24283426	+	0.495505	-2.22384	NA	0	0	0.0249411	0	0	0	0
ENSMUSG00000037034.16	Pax1	chr2	147361925	147393295	+	0.495505	-2.22384	NA	0	0	0.0249466	0	0	0	0
ENSMUSG00000038026.12	Kcnj9	chr1	172320501	172329318	-	0.495505	-2.22384	NA	0	0	0.0261335	0	0	0	0
ENSMUSG00000038071.3	Npy6r	chr18	44270127	44277700	+	0.495505	-2.22384	NA	0	0	0.0436542	0	0	0	0
ENSMUSG00000043787.7	Defb12	chr8	19111931	19114839	-	0.495505	-2.22384	NA	0	0	0.111725	0	0	0	0
ENSMUSG00000050074.12	Spink8	chr9	109812280	109826633	+	0.495505	-2.22384	NA	0	0	0.136492	0	0	0	0
ENSMUSG00000065498.4	Mir379	chr12	109709060	109709125	+	0.495505	-2.22384	NA	0	0	1.69788	0	0	0	0
ENSMUSG00000065612.1	Mir151	chr15	73254815	73254882	-	0.495505	-2.22384	NA	0	0	1.64795	0	0	0	0
ENSMUSG00000069804.2	Gm10277	chr11	77785453	77787747	-	0.495505	-2.22384	NA	0	0	0.048828	0	0	0	0
ENSMUSG00000077360.1	Gm23482	chr13	49714119	49714240	+	0.495505	-2.22384	NA	0	0	0.918527	0	0	0	0
ENSMUSG00000077789.1	n-R5s26	chr17	6147419	6147540	+	0.495505	-2.22384	NA	0	0	0.918527	0	0	0	0
ENSMUSG00000078901.8	Gm14440	chr2	175275125	175286805	+	0.495505	-2.22384	NA	0	0	0.0331343	0	0	0	0
ENSMUSG00000080610.1	Snord110	chr2	130275506	130275573	+	0.495505	-2.22384	NA	0	0	1.64795	0	0	0	0
ENSMUSG00000082372.1	Gm4772	chrX	79902724	79903566	-	0.495505	-2.22384	NA	0	0	0.13293	0	0	0	0
ENSMUSG00000083077.1	Gm14126	chr2	150378878	150379272	-	0.495505	-2.22384	NA	0	0	0.283697	0	0	0	0
ENSMUSG00000085576.3	Dpy19l2	chr9	24557047	24696293	-	0.495505	-2.22384	NA	0	0	0.0325567	0	0	0	0
ENSMUSG00000085857.1	Gm15392	chr1	121489296	121493203	-	0.495505	-2.22384	NA	0	0	0.144036	0	0	0	0
ENSMUSG00000086354.2	Gm13938	chr2	76722776	76786708	+	0.495505	-2.22384	NA	0	0	0.227303	0	0	0	0
ENSMUSG00000088325.1	Gm25668	chr15	98069752	98069880	+	0.495505	-2.22384	NA	0	0	0.868684	0	0	0	0
ENSMUSG00000088414.1	Mir1967	chr8	124022641	124022722	+	0.495505	-2.22384	NA	0	0	1.36659	0	0	0	0
ENSMUSG00000089357.1	Mir2137	chrX	72992079	72992144	+	0.495505	-2.22384	NA	0	0	1.69788	0	0	0	0
ENSMUSG00000093687.1	Gm20637	chr2	155546385	155546846	+	0.495505	-2.22384	NA	0	0	0.242555	0	0	0	0
ENSMUSG00000094317.1	Gm6660	chrX	55311386	55326515	+	0.495505	-2.22384	NA	0	0	0.239445	0	0	0	0
ENSMUSG00000096377.1	Mir5123	chr4	40850056	40850138	-	0.495505	-2.22384	NA	0	0	1.35012	0	0	0	0
ENSMUSG00000099131.1	Mir7074	chr8	105951637	105951699	-	0.495505	-2.22384	NA	0	0	1.77873	0	0	0	0
ENSMUSG00000100257.1	C4bp-ps1	chr1	130670261	130684071	-	0.495505	-2.22384	NA	0	0	0.158726	0	0	0	0
ENSMUSG00000102148.1	Gm38059	chr7	49469712	49471710	+	0.495505	-2.22384	NA	0	0	0.0560582	0	0	0	0
ENSMUSG00000103596.1	Gm37354	chr1	33922455	33924838	+	0.495505	-2.22384	NA	0	0	0.0470051	0	0	0	0
ENSMUSG00000103696.1	Gm37531	chr1	59929688	59935102	+	0.495505	-2.22384	NA	0	0	0.0206944	0	0	0	0
ENSMUSG00000103971.1	Gm37679	chr1	158485032	158554299	-	0.495505	-2.22384	NA	0	0	0.0940103	0	0	0	0
ENSMUSG00000104081.1	Gm38278	chr1	61702527	61703891	+	0.495505	-2.22384	NA	0	0	0.0820954	0	0	0	0
ENSMUSG00000106712.1	Gm19649	chr5	91786061	91786882	-	0.495505	-2.22384	NA	0	0	0.136326	0	0	0	0
ENSMUSG00000107256.1	Gm13821	chr5	114838875	114842075	-	0.495505	-2.22384	NA	0	0	0.0350079	0	0	0	0
ENSMUSG00000108354.1	4931431B13Rik	chr7	128192050	128203328	-	0.495505	-2.22384	NA	0	0	0.0779821	0	0	0	0
ENSMUSG00000111797.1	Gm48081	chr9	37255498	37256149	+	0.495505	-2.22384	NA	0	0	0.171872	0	0	0	0
ENSMUSG00000112290.1	Gm33782	chr10	96310131	96362367	+	0.495505	-2.22384	NA	0	0	0.216751	0	0	0	0
ENSMUSG00000114148.1	Gm47701	chr12	25064692	25067478	+	0.495505	-2.22384	NA	0	0	0.0402082	0	0	0	0
ENSMUSG00000114448.1	C630044B11Rik	chr13	58812153	58814363	+	0.495505	-2.22384	NA	0	0	0.0506831	0	0	0	0
ENSMUSG00000116639.1	Gm49730	chr16	35866179	35867951	-	0.495505	-2.22384	NA	0	0	0.0632038	0	0	0	0
ENSMUSG00000117198.1	Gm18067	chr17	49329903	49331496	-	0.495505	-2.22384	NA	0	0	0.126336	0	0	0	0
ENSMUSG00000117298.1	Gm9284	chr17	58803053	58803626	-	1.11491	-2.22274	NA	0	0	0	0.054903	0.0609824	0	0.323385
ENSMUSG00000095217.1	H2bc15	chr13	21754123	21754503	+	14.0209	-2.22272	0.417395	0.369345	0.40744	1.25002	0.165429	2.57246	0.634634	2.92319
ENSMUSG00000062727.4	H2bc12	chr13	22035870	22036345	+	11.7722	-2.22248	0.65103	0.47301	0.0652246	0.706262	0.19862	1.98551	0.0846623	2.07981
ENSMUSG00000009292.18	Trpm2	chr10	77907722	77970563	-	2.93436	-2.22101	0.803927	0.00451787	0.00747578	0.0157401	0.00252944	0.00561905	0	0.0173818
ENSMUSG00000058028.14	Zscan5b	chr7	6222278	6239423	+	8.53887	-2.21891	0.65103	0.0568567	0.125442	0.297129	0	0.0707149	0.0814126	0.343746
ENSMUSG00000076060.1	Mir704	chr6	47803576	47803652	-	1.09721	-2.21701	NA	0.365507	0	1.0915	0	1.36379	0	0.401781
ENSMUSG00000108526.1	Gm45828	chr6	91709406	91711241	+	1.88966	-2.21521	0.896311	0.030658	0	0.0305175	0	0.171588	0	0
ENSMUSG00000107015.1	2900076G11Rik	chr5	31581079	31581709	+	4.10207	-2.20877	0.768778	0.0892047	0.0492027	0.221989	0.0499435	0.554737	0.0638657	0.441259
ENSMUSG00000098600.1	Mir6929	chr11	101419187	101419253	-	2.20149	-2.20696	0.844348	0	0.463387	1.25441	0.470363	4.17957	0.601482	0.461748
ENSMUSG00000088703.1	Gm25555	chr17	32804867	32804977	-	2.02121	-2.20692	0.863614	0	1.67821	0.757164	0.567826	0	0	1.11485
ENSMUSG00000026514.14	Cnih3	chr1	181352628	181460641	+	3.89024	-2.20559	0.803927	0.020461	0	0.101836	0.0229112	0.0508962	0	0.123704
ENSMUSG00000079267.9	Gm5930	chr14	44330442	44338584	-	9.76111	-2.20524	0.515946	0.112834	0.337853	0.352996	0.0360989	0.10024	0.0230809	0.301221
ENSMUSG00000060311.11	Mucl1	chr15	103751919	103755469	-	2.17085	-2.2047	0.843433	0	0.0389547	0.316356	0.0395412	0.131759	0.0505637	0.038817
ENSMUSG00000098528.1	Zfp572	chr15	59306948	59312013	+	1.88648	-2.20449	0.861103	0.0475808	0.209954	0.0473627	0	0.0295891	0	0.0261514
ENSMUSG00000101978.1	1700063O14Rik	chr5	91766242	91767300	-	1.10033	-2.20358	NA	0	0.441724	0	0.0640535	0	0	0
ENSMUSG00000111839.1	Gm39383	chr9	83008603	83042603	+	1.10033	-2.20358	NA	0	0.21539	0	0.0312332	0	0	0
ENSMUSG00000100913.1	Gm8392	chr1	122190221	122191055	+	1.08445	-2.20251	NA	0.0337055	0.18591	0	0	0	0	0.0741009
ENSMUSG00000114504.1	Gm48321	chr14	17931138	18021909	-	3.04972	-2.20119	0.832751	0	0.0890617	0.0160729	0.0542415	0.200826	0	0.0354987
ENSMUSG00000091550.1	Gm6811	chr17	21093172	21094704	+	1.08251	-2.19988	NA	0.0183588	0.0202524	0	0	0	0	0.121085
ENSMUSG00000078735.4	Il11ra2	chr4	42656001	42665763	-	1.13577	-2.19894	NA	0	0	0	0	0	0.020624	0.110829
ENSMUSG00000091430.1	Platr19	chr12	12787985	12794285	+	1.13577	-2.19894	NA	0	0	0	0	0	0.0274893	0.147722
ENSMUSG00000109762.1	Gm34779	chr7	11866593	11866855	+	1.13395	-2.19581	NA	0	0.236098	0.319563	0	0.266189	0.153229	0
ENSMUSG00000062687.6	Cks1brt	chr8	85151924	85173622	+	2.17484	-2.19428	0.839145	0	0.0517664	0.0116778	0.0131364	0.0729552	0.0167984	0.0386875
ENSMUSG00000110052.1	1700020G03Rik	chr8	70488181	70489069	+	2.18856	-2.1927	0.857158	0	0.0349234	0.126052	0.0354492	0.314996	0.045331	0
ENSMUSG00000103114.1	Gm32200	chr1	191436340	191465048	-	1.12986	-2.19123	NA	0	0.0520703	0.0234927	0	0.0146767	0.016897	0
ENSMUSG00000093559.1	Gm20705	chr6	99384607	99388499	-	1.12937	-2.19123	NA	0	0.0484856	0.0291672	0	0.0182217	0.0209783	0.0161047
ENSMUSG00000030142.10	Clec4e	chr6	123281789	123289870	-	3.38087	-2.18969	0.837942	0	0.0687847	0	0.00634729	0.056401	0.0162333	0.00623104
ENSMUSG00000050623.5	Catsperz	chr19	6922371	6925380	-	2.89533	-2.18623	0.803927	0.0446023	0.0738041	0.110995	0.0249717	0.166421	0	0.0980575
ENSMUSG00000111865.1	Gm47687	chr10	31448257	31452082	-	1.12576	-2.1857	NA	0	0.0486883	0.00732229	0	0	0.010533	0
ENSMUSG00000093507.1	Gm20627	chr3	96254619	96256277	-	1.08692	-2.18563	NA	0	0.205836	0.0309559	0.0348224	0	0	0
ENSMUSG00000116433.1	Gm49553	chr15	80640458	80642408	+	1.08692	-2.18563	NA	0	0.09548	0.0143593	0.0161529	0	0	0
ENSMUSG00000089643.2	Gm16301	chr14	59414270	59414564	-	1.07202	-2.18561	NA	0.0954036	0.631463	0.0949663	0	0	0	0
ENSMUSG00000112324.1	Gm47939	chr10	25899279	25903916	+	1.12479	-2.18544	NA	0	0.0466696	0.010528	0	0	0.0151444	0.0232523
ENSMUSG00000074680.1	Defb26	chr2	152507798	152511692	-	1.08498	-2.18409	NA	0	0.110684	0.0499377	0.0561753	0	0	0.220586
ENSMUSG00000086206.1	Gm13783	chr2	91195906	91202778	-	1.08498	-2.18409	NA	0	0.0848277	0.0382719	0.0430523	0	0	0.169055
ENSMUSG00000114555.1	Gm48706	chr13	35798750	35802136	+	3.99153	-2.18389	0.834801	0.0166189	0.054999	0.173698	0.00930449	0	0.0118982	0
ENSMUSG00000055413.12	H2-Q5	chr17	35394126	35397800	+	16.1363	-2.18341	0.602394	0.0884477	1.42453	0.22891	0.0396157	0.154008	0.202636	0.155561
ENSMUSG00000027225.7	Duoxa2	chr2	122298900	122302885	+	3.03426	-2.18181	0.837596	0.0353569	0.0390037	0	0	0.175899	0.0253136	0.155463
ENSMUSG00000063713.7	Klk1b24	chr7	44188236	44192455	+	1.12285	-2.18179	NA	0	0	0.0319078	0	0	0.0458989	0.211416
ENSMUSG00000104891.1	2510017J16Rik	chr5	3585112	3586374	+	3.03292	-2.18036	0.835452	0.044567	0.122909	0.0665441	0	0.277149	0.0319076	0
ENSMUSG00000112271.1	Gm9088	chr12	3931533	3932040	-	5.81074	-2.17745	0.73449	0.277009	0.550044	0.220591	0	1.03358	0.0793293	0.426299
ENSMUSG00000040452.9	Cdh12	chr15	20449265	21589533	+	3.88889	-2.17714	0.824681	0.00446377	0.0689384	0.0399898	0.0149949	0.0111035	0	0
ENSMUSG00000118245.1	Gm30082	chr19	4201779	4203240	+	5.00874	-2.17637	0.746598	0.067411	0.0743639	0.167755	0.0754834	0.293446	0.0482626	0.629858
ENSMUSG00000074365.13	Crxos	chr7	15882617	15904020	+	5.79491	-2.17625	0.750492	0.047605	0.0315091	0.0473868	0	0.177625	0.013633	0.125591
ENSMUSG00000087270.2	Gm12983	chr4	135290366	135290675	-	1.11645	-2.17378	NA	0	0.300454	0.271114	0	0.112916	0.129998	0
ENSMUSG00000117402.1	Gm4834	chr18	9628862	9632479	+	1.0776	-2.17365	NA	0	0.0257437	0.0232297	0.00871042	0.00967493	0	0
ENSMUSG00000104292.1	Gm38042	chr8	108737593	108742800	+	3.52307	-2.17323	0.844317	0	0	0.0806886	0	0.0134424	0.0232139	0.0356419
ENSMUSG00000113627.1	Gm32526	chr13	14594607	14595587	+	2.15211	-2.17149	0.853133	0	0	0.114231	0.0321247	0.214091	0.0410798	0.094609
ENSMUSG00000046213.9	Cym	chr3	107211293	107221732	-	4.35541	-2.17069	0.758369	0.0227703	0.175832	0.158661	0	0.141602	0.0978137	0.20024
ENSMUSG00000106767.1	Gm42727	chr5	65616949	65619771	+	23.3593	-2.16923	0.0323363	0.0897261	0.274946	0.267944	0.0781439	0.54558	0.0999273	0.515071
ENSMUSG00000021953.14	Tdh	chr14	63492347	63509092	-	27.5608	-2.16922	0.0373893	0.118388	0.213707	0.63208	0.156668	0.562204	0.0616432	0.638855
ENSMUSG00000115665.1	4933425B07Rik	chr14	46602806	46637423	-	1.07254	-2.16797	NA	0	0.0435237	0.0261823	0.0147263	0	0	0.0289132
ENSMUSG00000089313.2	Gm23182	chr10	128349241	128349375	+	1.07351	-2.16748	NA	0	1.14989	0.415038	0.233439	0	0	0
ENSMUSG00000105720.1	Gm42440	chr5	131932396	131934679	-	1.05861	-2.16743	NA	0.0123223	0.0679661	0.0245316	0	0	0	0
ENSMUSG00000097429.1	Gm26520	chr12	3343816	3357153	-	1.05618	-2.16413	NA	0.019778	0	0.0393747	0	0	0	0.108704
ENSMUSG00000112683.1	Gm18904	chr10	119090342	119090848	+	6.04655	-2.16321	0.751506	0.0855443	0.0943675	0.76637	0.383153	2.23429	0.12249	0.470169
ENSMUSG00000071815.6	Fthl17e	chrX	9033493	9034333	+	39.0511	-2.16083	0.0259632	0.970485	1.51358	1.76552	0.224835	2.53893	0.28751	3.20039
ENSMUSG00000054072.12	Iigp1	chr18	60376027	60392634	+	256.175	-2.1601	NA	0.608991	7.43249	0.149144	0.308486	0.757426	0.512132	0.180639
ENSMUSG00000112478.1	Gm47761	chr10	17318085	17323228	-	2.82632	-2.1593	0.819075	0.0163201	0.0810154	0.0406133	0.00913723	0.020298	0	0.0179398
ENSMUSG00000050370.5	Ch25h	chr19	34473778	34475164	-	5.53733	-2.15559	0.75934	0.0202913	0.0671527	0.161587	0	0.403794	0.11622	0.13383
ENSMUSG00000089780.1	Gm16306	chr7	6399054	6399636	+	5.01427	-2.15544	0.763385	0.479729	1.94043	1.43259	0	0.198886	0.457946	1.93357
ENSMUSG00000095087.1	Gm25328	chr14	20701523	20701629	+	3.83758	-2.15536	0.813512	0.263029	2.61142	2.61823	0.883579	0	0	1.73479
ENSMUSG00000104723.1	Gm43106	chr3	115942482	115943118	+	1.80244	-2.15528	NA	0.0883644	0.243696	0.307858	0	0	0	0
ENSMUSG00000069236.5	Gm7251	chr13	49804944	49805952	-	4.12309	-2.15392	0.791843	0.0557861	0.18462	0.0277652	0	0.20815	0.0798796	0.367934
ENSMUSG00000104983.1	Gm42763	chr9	110543211	110545297	+	2.94483	-2.15303	0.863308	0.0269708	0.044629	0.228201	0	0	0.0193097	0
ENSMUSG00000081960.3	Mageb17-ps	chrX	91625395	91626313	+	18.0194	-2.15137	0.223695	0.0612493	0.574317	0.85356	0.445796	1.25694	0.131554	1.11091
ENSMUSG00000056133.5	Unc93a2	chr17	7362815	7385464	-	1.05962	-2.15063	NA	0	0.0316267	0.0285383	0.010701	0	0	0.010505
ENSMUSG00000110377.1	Gm45363	chr8	91055264	91056557	+	2.12627	-2.15054	0.860971	0	0	0.1299	0.0243542	0.162306	0.0311432	0.0239081
ENSMUSG00000095651.1	Gm21817	chr8	92336668	92339250	-	1.09895	-2.14931	NA	0	0.0480789	0.0325378	0	0	0.0156017	0
ENSMUSG00000108811.1	4933432K03Rik	chr7	121468844	121609334	-	1.04375	-2.14926	NA	0.00753321	0.0083102	0.022496	0	0	0	0.0248425
ENSMUSG00000038259.4	Gdf5	chr2	155941023	155945367	-	1.04326	-2.14637	NA	0.0121311	0	0.0362264	0	0	0	0.0533399
ENSMUSG00000102053.1	Gm4064	chrY	2785165	2796205	-	9.62129	-2.14227	0.442531	0.0901476	0.238669	0.215362	0.0807542	0.426056	0.0258163	0.317101
ENSMUSG00000098211.2	Gm27045	chr8	121542080	121543481	+	3.03312	-2.14163	0.824681	0.0200742	0.132868	0	0.0224781	0.17477	0.0287441	0.110332
ENSMUSG00000045036.15	Tmem232	chr17	65255999	65540782	-	31.3931	-2.14126	0.264689	0.0538814	0.435885	0.48271	0.271502	0.379749	0	0.641645
ENSMUSG00000020461.10	Clhc1	chr11	29547950	29578367	+	12.5693	-2.13993	0.287056	0.038084	0.266076	0.290639	0.0284297	0.252622	0.127242	0.27909
ENSMUSG00000031762.7	Mt2	chr8	94172664	94173568	+	1585.2	-2.1389	4.94877e-05	24.5543	64.4699	73.6587	34.6229	195.855	29.5391	186.991
ENSMUSG00000106746.1	2900064F13Rik	chr5	81826816	81827823	+	5.15865	-2.1381	0.765664	0.0279207	0.154003	0.0277927	0.0625284	0.590343	0.0799589	0.214841
ENSMUSG00000115025.1	Gm4240	chr14	70302207	70302939	+	1.05312	-2.13804	NA	0.0492891	0	0	0	0.367817	0	0
ENSMUSG00000050641.7	BC048562	chr9	108436482	108446086	+	1.06802	-2.13789	NA	0	0	0	0.0397406	0.264847	0	0
ENSMUSG00000079299.3	Klrb1	chr6	128705836	128723059	-	1.06802	-2.13789	NA	0	0	0	0.0224461	0.149589	0	0
ENSMUSG00000104824.1	Gm21663	chr5	25935791	25942381	-	1.10687	-2.13749	NA	0	0	0	0	0.0733322	0.014071	0
ENSMUSG00000105049.1	Gm42486	chr5	58121439	58124924	+	1.10687	-2.13749	NA	0	0	0	0	0.0602477	0.0115603	0
ENSMUSG00000030866.8	Ern2	chr7	122169893	122186207	-	1.05031	-2.13678	NA	0	0	0.0472589	0.0106324	0.0118097	0	0.0104376
ENSMUSG00000113880.1	A030005L19Rik	chr1	82913325	82914130	+	4.82086	-2.13546	0.737178	0.104755	0.462237	0.139033	0.0390996	0.173717	0.0499991	0.383835
ENSMUSG00000081222.1	Gm15173	chrX	157612689	157613121	-	2.12649	-2.13233	0.873748	0	0.0717019	0.0646999	0.0727813	0.808404	0.0930699	0
ENSMUSG00000103062.1	Gm37200	chr9	104043605	104045776	-	3.06364	-2.13139	0.824681	0	0.157236	0.0515931	0.0290187	0.0483479	0.018554	0.0142436
ENSMUSG00000100189.1	Gm28096	chr4	95151740	95157503	+	1.08555	-2.13072	NA	0	0.113035	0.135995	0	0	0.0489069	0
ENSMUSG00000102147.1	Gm38055	chr3	51987631	51989847	-	1.08555	-2.13072	NA	0	0.0420121	0.0505459	0	0	0.0181774	0
ENSMUSG00000114873.1	Gm47052	chr13	98973378	98973742	+	1.08555	-2.13072	NA	0	0.25518	0.307014	0	0	0.110409	0
ENSMUSG00000082950.1	Gm7834	chrX	51212511	51212947	-	1.08409	-2.12872	NA	0	0	0.256431	0	0	0.092218	0.212383
ENSMUSG00000115592.1	Mcpt-ps1	chr14	55949809	55952350	-	1.08409	-2.12872	NA	0	0	0.113192	0	0	0.0407063	0.0937489
ENSMUSG00000104383.1	Gm37553	chr9	101092977	101094578	+	3.79269	-2.1266	0.85351	0.0527043	0.387602	0.0699502	0	0	0.0251556	0
ENSMUSG00000085298.2	F730035M05Rik	chr12	70227841	70234165	+	2.65761	-2.12562	0.863398	0.0651483	0.263516	0.108083	0	0.0270092	0	0
ENSMUSG00000115243.1	Gm5207	chr14	95419786	95421363	+	1.92317	-2.12415	0.896311	0	0.118049	0	0.0399421	0	0	0.117632
ENSMUSG00000056436.4	Cyct	chr2	76353942	76360450	-	173.789	-2.12283	2.33989e-05	3.82416	8.62678	10.0512	3.27172	18.1165	1.66119	14.4531
ENSMUSG00000089827.1	1700023H06Rik	chr13	80884224	80885524	-	2.93343	-2.12173	0.841545	0.0539158	0.0594769	0	0	0.335286	0.0386008	0.148166
ENSMUSG00000108204.1	Gm44180	chr6	115769920	115770327	-	2.11309	-2.11907	0.88802	0	0	0.137329	0.077241	0.857939	0.0987727	0
ENSMUSG00000118074.1	Gm31907	chr18	45501590	45560130	-	2.07427	-2.11838	0.857294	0	0.0749926	0.101504	0.0190304	0.0634128	0.0243353	0
ENSMUSG00000082354.1	Gm378	chrX	108405688	108406768	+	16.2467	-2.11718	0.315466	0.137288	0.416483	1.02494	0.19216	0.55494	0.344018	1.81095
ENSMUSG00000084911.1	Gm16185	chr9	97085326	97088610	+	2.00688	-2.11671	0.883597	0.00877583	0.0677669	0.0524136	0	0	0.012566	0
ENSMUSG00000107593.1	Gm44097	chr6	87657754	87663823	+	2.82804	-2.11625	0.835452	0.0499895	0.49631	0.0497603	0.111951	0.373043	0	0.0549505
ENSMUSG00000091238.1	Gm17103	chr16	38569323	38573300	-	1.78877	-2.11595	NA	0.102528	0.226207	0.153088	0	0.255037	0	0
ENSMUSG00000087009.1	Nphs1os	chr7	30462164	30465591	-	1.07165	-2.11406	NA	0	0.0231866	0.104612	0	0	0.0300965	0.0231047
ENSMUSG00000096559.1	Gm23567	chr9	72969602	72969708	+	1.03281	-2.11368	NA	0	0.290158	1.30912	0.294526	0	0	0.289132
ENSMUSG00000038729.24	Pakap	chr4	57717657	57896984	+	9.5623	-2.11201	0.65103	0.0168165	0.00742039	0.0334788	0.0112982	0.0836613	0.00963175	0.096124
ENSMUSG00000069310.4	H3c3	chr13	23744973	23745602	-	56.2059	-2.11165	0.00659718	1.38487	3.30182	2.26789	1.05048	4.83387	0.511737	6.82581
ENSMUSG00000100281.1	4930422M22Rik	chr9	99299007	99304675	-	1.01839	-2.11129	NA	0.0296878	0.0654998	0.147759	0	0	0	0
ENSMUSG00000104369.1	Gm38082	chr5	136529596	136536477	-	19.9324	-2.11118	0.405709	0.0368057	0.0451132	0.0447785	0.0137377	0.23397	0.046846	0.233759
ENSMUSG00000009185.2	Ccl8	chr11	82115185	82116799	+	4.03443	-2.11043	0.849188	0.110153	1.15439	0	0	0	0.157727	0.363254
ENSMUSG00000085351.1	Gm12472	chr4	43588072	43608755	+	1.03563	-2.10911	NA	0.0246878	0.0272341	0	0	0.153526	0	0
ENSMUSG00000117780.1	Gm3734	chr18	46630807	46642970	+	1.08937	-2.10853	NA	0	0.0128081	0	0	0.0722027	0.0166251	0
ENSMUSG00000101741.1	Gm28055	chr1	51696324	51746943	-	1.03514	-2.10842	NA	0.0198198	0	0	0	0.123253	0	0.0217867
ENSMUSG00000043501.5	Lgals2	chr15	78850860	78855529	-	31.5035	-2.10722	0.0499314	0.427866	2.20265	1.32504	1.06467	3.60682	0.272292	3.13552
ENSMUSG00000107037.1	Gm29793	chr5	147409920	147410379	+	2.8825	-2.10496	0.839405	0.122366	0.20248	0.548121	0	0.456572	0.0876071	0
ENSMUSG00000116797.1	2600002D14Rik	chr16	36862450	36862741	+	3.54852	-2.10462	0.825507	0.385535	0.21265	0.287826	0	1.43852	0	0.423796
ENSMUSG00000110692.1	Gm33460	chr9	118485559	118489099	-	2.74987	-2.10266	0.818711	0.105015	0.34754	0.156801	0.0587954	0.261223	0	0.230874
ENSMUSG00000067338.6	Tuba3b	chr6	145615757	145621479	+	3068.3	-2.1018	3.67501e-06	15.6021	68.0758	70.3454	31.8339	88.1506	10.6935	106.232
ENSMUSG00000113712.1	Gm38428	chr13	65761225	65762513	-	1.99175	-2.09997	0.844398	0.021834	0.0722582	0.0434679	0	0.108623	0.031264	0.0720026
ENSMUSG00000029697.6	Fezf1	chr6	23245044	23248362	-	0.464338	-2.09665	NA	0	0	0	0	0.0435914	0	0
ENSMUSG00000043972.8	Opn5	chr17	42556783	42611395	-	0.464338	-2.09665	NA	0	0	0	0	0.0550953	0	0
ENSMUSG00000065590.1	Mir212	chr11	75173388	75173478	+	0.464338	-2.09665	NA	0	0	0	0	1.15397	0	0
ENSMUSG00000065617.1	Mir323	chr12	109712508	109712593	+	0.464338	-2.09665	NA	0	0	0	0	1.22107	0	0
ENSMUSG00000065634.1	Gm24252	chr19	25166085	25166216	-	0.464338	-2.09665	NA	0	0	0	0	0.795543	0	0
ENSMUSG00000068689.8	Rps19-ps9	chr6	87948464	87948877	-	0.464338	-2.09665	NA	0	0	0	0	0.253651	0	0
ENSMUSG00000070219.1	n-R5s13	chrX	151777671	151777789	+	0.464338	-2.09665	NA	0	0	0	0	0.882451	0	0
ENSMUSG00000074156.6	Ces1h	chr8	93351843	93379725	-	0.464338	-2.09665	NA	0	0	0	0	0.056156	0	0
ENSMUSG00000076580.3	Igkv8-27	chr6	70171809	70172270	-	0.464338	-2.09665	NA	0	0	0	0	0.291699	0	0
ENSMUSG00000078601.4	Gm12525	chr3	108361551	108362256	+	0.464338	-2.09665	NA	0	0	0	0	0.189552	0	0
ENSMUSG00000079741.5	Nlrp4g	chr9	124348872	124356970	+	0.464338	-2.09665	NA	0	0	0	0	0.0508777	0	0
ENSMUSG00000081388.1	Gm11801	chr4	6539561	6540306	+	0.464338	-2.09665	NA	0	0	0	0	0.140766	0	0
ENSMUSG00000082619.1	Gm16219	chr10	75969898	75970171	+	0.464338	-2.09665	NA	0	0	0	0	0.383254	0	0
ENSMUSG00000083277.1	Gm15376	chr1	88191901	88192683	+	0.464338	-2.09665	NA	0	0	0	0	0.134115	0	0
ENSMUSG00000084453.1	Gm24596	chr7	126563874	126563980	-	0.464338	-2.09665	NA	0	0	0	0	0.981418	0	0
ENSMUSG00000084756.1	Gm13881	chr2	103912024	103918960	+	0.464338	-2.09665	NA	0	0	0	0	0.0282593	0	0
ENSMUSG00000084853.1	Gm11791	chr11	121096641	121097207	-	0.464338	-2.09665	NA	0	0	0	0	0.312535	0	0
ENSMUSG00000086068.1	1700120G11Rik	chr4	14219496	14237450	-	0.464338	-2.09665	NA	0	0	0	0	0.213873	0	0
ENSMUSG00000086736.1	Gm14902	chrX	100741093	100749421	+	0.464338	-2.09665	NA	0	0	0	0	0.104282	0	0
ENSMUSG00000087148.1	1700030C14Rik	chr2	152652883	152654330	-	0.464338	-2.09665	NA	0	0	0	0	0.138904	0	0
ENSMUSG00000087965.1	Gm25389	chr15	91617152	91617437	-	0.464338	-2.09665	NA	0	0	0	0	0.367174	0	0
ENSMUSG00000088956.1	Gm24945	chr11	60804578	60804703	+	0.464338	-2.09665	NA	0	0	0	0	0.833426	0	0
ENSMUSG00000090716.2	Gm3371	chr14	44402671	44410688	-	0.464338	-2.09665	NA	0	0	0	0	0.0646226	0	0
ENSMUSG00000095892.1	Rnu5g	chr9	65201726	65201841	-	0.464338	-2.09665	NA	0	0	0	0	0.905273	0	0
ENSMUSG00000097783.2	Gm26747	chr8	121421238	121428043	+	0.464338	-2.09665	NA	0	0	0	0	0.0611956	0	0
ENSMUSG00000100959.1	Gm7654	chr1	16662980	16663662	-	0.464338	-2.09665	NA	0	0	0	0	0.153751	0	0
ENSMUSG00000102771.1	Gm33320	chr6	126554387	126554916	-	0.464338	-2.09665	NA	0	0	0	0	0.198135	0	0
ENSMUSG00000103690.1	A730004F24Rik	chr1	186511838	186558681	-	0.464338	-2.09665	NA	0	0	0	0	0.0600753	0	0
ENSMUSG00000105401.1	Gm42949	chr3	151333349	151337638	+	0.464338	-2.09665	NA	0	0	0	0	0.0476892	0	0
ENSMUSG00000105500.1	Gm42591	chr5	131624842	131625541	-	0.464338	-2.09665	NA	0	0	0	0	0.150017	0	0
ENSMUSG00000106747.1	Gm43025	chr5	68082489	68084374	-	0.464338	-2.09665	NA	0	0	0	0	0.0556796	0	0
ENSMUSG00000107945.1	Rpl7a-ps14	chr7	13439503	13440292	-	0.464338	-2.09665	NA	0	0	0	0	0.132926	0	0
ENSMUSG00000108221.1	Gm44203	chr6	89201253	89201559	+	0.464338	-2.09665	NA	0	0	0	0	0.342058	0	0
ENSMUSG00000108613.1	Gm36694	chr7	24054232	24073164	-	0.464338	-2.09665	NA	0	0	0	0	0.0386214	0	0
ENSMUSG00000109073.1	Gm44975	chr7	99122070	99123459	-	0.464338	-2.09665	NA	0	0	0	0	0.075548	0	0
ENSMUSG00000109093.1	Gm19950	chr7	119607681	119643469	-	0.464338	-2.09665	NA	0	0	0	0	0.0231967	0	0
ENSMUSG00000110063.1	Gm31045	chr8	25463677	25487585	-	0.464338	-2.09665	NA	0	0	0	0	0.113896	0	0
ENSMUSG00000110550.1	Gm45856	chr8	124781733	124782148	+	0.464338	-2.09665	NA	0	0	0	0	0.252432	0	0
ENSMUSG00000110654.1	Gm45746	chr8	128654313	128656759	+	0.464338	-2.09665	NA	0	0	0	0	0.0429145	0	0
ENSMUSG00000112764.1	Gm48158	chr10	75483090	75483392	-	0.464338	-2.09665	NA	0	0	0	0	0.346573	0	0
ENSMUSG00000113773.1	Gm8278	chr13	75515897	75518414	-	0.464338	-2.09665	NA	0	0	0	0	0.0936768	0	0
ENSMUSG00000114401.1	Gm38604	chr13	78123379	78183168	-	0.464338	-2.09665	NA	0	0	0	0	0.0855144	0	0
ENSMUSG00000115263.1	Gm5089	chr14	122365239	122406743	-	0.464338	-2.09665	NA	0	0	0	0	0.0817848	0	0
ENSMUSG00000115957.1	Gm49466	chr15	86923637	86924082	-	0.464338	-2.09665	NA	0	0	0	0	0.235452	0	0
ENSMUSG00000116993.1	Gm32461	chr16	86770227	86806513	-	0.464338	-2.09665	NA	0	0	0	0	0.0520891	0	0
ENSMUSG00000117109.1	Gm19969	chr17	46094503	46094671	-	0.464338	-2.09665	NA	0	0	0	0	0.621371	0	0
ENSMUSG00000117728.1	Gm34299	chr19	42410394	42414246	+	0.464338	-2.09665	NA	0	0	0	0	0.0667164	0	0
ENSMUSG00000117767.1	Gm18786	chr18	74936280	74938320	+	0.464338	-2.09665	NA	0	0	0	0	0.0849609	0	0
ENSMUSG00000118390.1	Gm50102	chr17	31485002	31487369	-	0.464338	-2.09665	NA	0	0	0	0	0.0443461	0	0
ENSMUSG00000030491.16	Tdrd12	chr7	35469098	35537745	-	154.25	-2.09536	0.0177453	0.110293	1.81787	1.76951	0.893559	1.80749	0.195086	1.44773
ENSMUSG00000039059.11	Hrh3	chr2	180099465	180104488	-	2.05963	-2.09338	0.853133	0	0.0098687	0.01781	0.0100173	0.0778853	0.0128097	0.0196676
ENSMUSG00000044243.3	Bhlha9	chr11	76672470	76673676	+	1.05873	-2.09211	NA	0	0.0257224	0.139263	0	0	0.033388	0
ENSMUSG00000103952.1	Gm37268	chr3	41773181	41775794	+	1.05873	-2.09211	NA	0	0.0118772	0.0643039	0	0	0.0154167	0
ENSMUSG00000093277.1	Gm26236	chr2	32675109	32675245	+	1.00499	-2.09159	NA	0.205431	0.22662	1.22694	0	0	0	0
ENSMUSG00000030470.15	Csrp3	chr7	48830398	48848033	-	1.0194	-2.09104	NA	0	0	0.0629316	0.0117987	0	0	0.0115826
ENSMUSG00000065070.1	n-R5s196	chr3	51828912	51829028	+	1.74968	-2.09054	NA	0.481095	2.12287	0.47889	0	0.299179	0	0
ENSMUSG00000110016.1	Gm20751	chr13	43716791	43719038	+	4.70237	-2.08961	0.733185	0.0664821	0.195571	0.176473	0.0248144	0.220497	0.0317317	0.1218
ENSMUSG00000050815.6	Olfr1441	chr19	12417433	12423569	+	1.03712	-2.08953	NA	0	0	0.0127341	0.0143247	0.0795543	0	0
ENSMUSG00000114387.1	Gm48767	chr13	36569764	36575934	-	1.03712	-2.08953	NA	0	0	0.00969044	0.0109008	0.0605394	0	0
ENSMUSG00000113652.1	4930518P08Rik	chr13	50753391	50765248	-	1.75086	-2.08723	NA	0.0474205	0	0.0708047	0	0.0589788	0	0.15638
ENSMUSG00000023995.12	Tspo2	chr17	48447907	48451522	-	4.64887	-2.08428	0.810047	0.0261805	0.231047	0.0260605	0.00977188	0.0108539	0.0124959	0.00959291
ENSMUSG00000113983.1	Gm47742	chr12	91159861	91160273	+	1.82757	-2.08421	0.876758	0.0681455	0	0.0678331	0.0763059	0.339021	0	0.44945
ENSMUSG00000083166.1	Gm8648	chrX	157667565	157667785	-	1.01716	-2.08249	NA	0.127349	0	0	0	0.633555	0	0.279974
ENSMUSG00000095616.1	Gm26244	chr18	10150977	10151140	-	1.01716	-2.08249	NA	0.17161	0	0	0	0.853753	0	0.377282
ENSMUSG00000116769.1	8030451O07Rik	chr16	72226383	72234327	-	1.7442	-2.08097	NA	0.0292254	0.0483597	0	0	0.127221	0	0
ENSMUSG00000032291.8	Crabp1	chr9	54764748	54773110	+	294.684	-2.08095	7.84458e-05	2.80739	11.8458	9.99041	5.73702	24.1361	3.96963	24.6108
ENSMUSG00000109728.1	Gm45359	chr8	57658262	57658688	+	5.788	-2.07894	0.774229	0.131822	0.436256	1.50901	0.147608	0	0.188755	0.652071
ENSMUSG00000097705.1	Gm26740	chr10	22187013	22302835	-	3.07229	-2.07649	0.826849	0.0163249	0.0360173	0.0650002	0	0.203039	0.0467509	0.03589
ENSMUSG00000082292.3	Gm12250	chr11	58187739	58189012	+	20.3318	-2.07377	0.712895	0.419731	2.29075	0.0659695	0.0247365	0.49456	0.0948962	0.218551
ENSMUSG00000081230.1	Gm9097	chrX	101800411	101801290	-	3.7937	-2.07357	0.819075	0.0639638	0.141122	0	0.0358117	0.477326	0.0457946	0.210935
ENSMUSG00000102091.2	Olfr1034	chr2	86045861	86050742	+	5.2478	-2.07231	0.767638	0.00576487	0.101751	0.0286922	0	0.03585	0.0330186	0.0380219
ENSMUSG00000089958.1	Gm16165	chr9	22669734	22670528	-	15.0567	-2.07186	0.234088	0.212408	0.624844	0.563825	0.277485	1.01269	0.152073	1.43984
ENSMUSG00000082570.1	Gm15711	chr16	43312594	43313128	+	3.16601	-2.07167	0.846076	0	0	0.104729	0.0589053	0.850562	0.150651	0.173479
ENSMUSG00000081924.1	Gm11191	chr11	77747041	77748041	+	7.57168	-2.07105	0.712895	0.184551	0.407173	0.183705	0.103326	1.49197	0.132129	0.3043
ENSMUSG00000074485.1	Gm7381	chr8	3842096	3842395	-	3.77501	-2.07086	0.783636	0.187627	0.206979	0.466918	0.105048	0.816757	0.134331	0.928114
ENSMUSG00000054568.7	Usp17la	chr7	104857009	104862667	+	1.85809	-2.0694	0.88317	0	0.0584468	0.0527392	0.0237307	0	0	0.023296
ENSMUSG00000040601.13	Nlrp4a	chr7	26435113	26476142	+	2.8032	-2.06935	0.855011	0	0.0448933	0.0231482	0.0195296	0.0433843	0	0
ENSMUSG00000086529.1	Acss2os	chr2	155547040	155556930	-	1.04533	-2.06863	NA	0	0	0.311773	0	0	0.0640688	0
ENSMUSG00000070141.2	Mir494	chr12	109715318	109715402	+	1.00648	-2.06826	NA	0	0	2.30712	0.370757	0	0	0
ENSMUSG00000042672.15	Dcst1	chr3	89350219	89365253	-	0.99158	-2.06812	NA	0.00536998	0	0.0374176	0	0	0	0
ENSMUSG00000087621.7	1700003G18Rik	chr7	116081759	116093159	-	0.99158	-2.06812	NA	0.0156443	0	0.109008	0	0	0	0
ENSMUSG00000110751.1	C230053D17Rik	chr9	121319385	121321630	+	4.90926	-2.06799	0.791843	0.0125308	0	0.174626	0.0280626	0.077925	0.0358854	0.165292
ENSMUSG00000027249.15	F2	chr2	91625320	91636414	-	9.98928	-2.06788	0.65103	0	0.0540652	0.097571	0.0411593	0.0685753	0.0350886	0.195293
ENSMUSG00000022132.15	Cldn10	chr14	118787908	118875489	+	1.72696	-2.0666	NA	0.0217245	0.0479304	0.0540623	0	0.0270196	0	0
ENSMUSG00000029417.9	Cxcl9	chr5	92321347	92328079	-	15.4782	-2.06512	0.750492	0.00933159	0.792644	0.00928882	0.0626943	0.0464243	0.106895	0.13335
ENSMUSG00000112249.1	Gm30262	chr10	111599177	111611338	+	3.75391	-2.06254	0.773442	0.0711607	0.235501	0.141669	0.0398411	0.221264	0.0509472	0.312891
ENSMUSG00000083372.1	Gm11235	chr4	72542666	72542998	+	3.67671	-2.06237	0.793478	0.25355	0.46617	0.504776	0	0.31535	0.121019	0.836139
ENSMUSG00000060586.11	H2-Eb1	chr17	34305867	34316674	+	408.374	-2.06233	NA	2.07027	30.6956	2.04637	2.67483	4.15941	2.48761	3.3738
ENSMUSG00000101042.1	Gm28167	chr9	100321611	100323524	-	1.00424	-2.06077	NA	0.051171	0	0.0509365	0	0.254574	0	0.0562493
ENSMUSG00000115709.1	4930431P22Rik	chr14	76760131	76762217	+	1.00424	-2.06077	NA	0.0393623	0	0.0391819	0	0.195826	0	0.0432687
ENSMUSG00000089712.2	Gm15889	chr8	94377872	94380317	+	1.01914	-2.06063	NA	0	0	0.0114534	0.012884	0.0572427	0	0.0126481
ENSMUSG00000103710.1	D030062O11Rik	chr9	87729285	87732090	+	1.01553	-2.05868	NA	0	0.0331934	0	0.011231	0.037424	0	0
ENSMUSG00000072930.3	Gm15107	chrX	148180724	148224710	+	19.4376	-2.05698	0.14072	0.055511	0.275564	0.372982	0.139856	0.742193	0.1391	0.442395
ENSMUSG00000111514.1	E230014E18Rik	chr10	84518045	84523270	+	0.999175	-2.05666	NA	0.0327638	0	0	0	0.122249	0	0.108046
ENSMUSG00000090106.1	Gm15838	chr1	44018470	44018649	-	1.01408	-2.05655	NA	0	0	0	0.17508	0.583398	0	0.515619
ENSMUSG00000107772.1	Gm5311	chr6	79048116	79048824	+	1.01408	-2.05655	NA	0	0	0	0.044449	0.148112	0	0.130905
ENSMUSG00000047671.8	Tctex1d4	chr4	117126794	117128738	+	1.72551	-2.05516	NA	0.0506644	0.027945	0.12608	0	0.0630133	0	0.0835386
ENSMUSG00000069372.3	Ctxn3	chr18	57468516	57478133	+	3.87739	-2.055	0.803927	0	0.154751	0.0174549	0.0589053	0.174474	0.0251086	0.115653
ENSMUSG00000051638.2	Gm9857	chr3	108939873	108940446	-	4.93419	-2.05462	0.751506	0	0.270444	0.341647	0.164709	0.487859	0.140416	0.538975
ENSMUSG00000053856.7	Dnajc5g	chr5	31106285	31112526	+	21.0147	-2.05453	0.844398	0	0.550679	0.771057	0.443321	0.706501	0	0.435201
ENSMUSG00000110895.1	Gm48822	chr9	75582739	75585109	-	1.70947	-2.05439	NA	0.0237403	0.0654722	0.0590786	0	0.0147633	0	0
ENSMUSG00000110166.1	Gm45641	chr8	90848034	90849846	-	1.93517	-2.05299	0.877323	0.0622656	0.549503	0.0619802	0	0	0.0891577	0.205335
ENSMUSG00000069301.5	H2ac11	chr13	22042460	22042944	-	21.4543	-2.05121	0.283316	0.754377	1.08824	1.50184	0.584802	1.44346	0.166183	4.46515
ENSMUSG00000078206.1	Fthl17d	chrX	8985900	8986755	-	24.2657	-2.05059	0.0803633	0.328786	0.507777	1.60367	0.368158	1.51302	0.282471	1.80708
ENSMUSG00000006310.10	Zbtb32	chr7	30589681	30598909	-	129.975	-2.05052	0.000513472	0.286575	1.69922	2.28209	0.681897	3.62365	0.957471	2.94014
ENSMUSG00000081357.1	Xlr4e-ps	chrX	74944963	74952044	+	7.18279	-2.04861	0.678188	0.130297	0.670767	0.648497	0.243166	0.432147	0	0.38194
ENSMUSG00000080922.1	Gm2214	chrX	144320926	144321255	-	1.79861	-2.04854	NA	0.0852851	0.376326	0.169788	0.0954979	0.318217	0	0.187498
ENSMUSG00000029656.13	C8b	chr4	104766317	104804548	+	26.7055	-2.04832	0.204715	0.0442343	0.561162	0.396284	0.284805	0.605175	0.0316694	0.449774
ENSMUSG00000067835.4	Gm14661	chrX	60557728	60807993	+	25.2823	-2.048	0.0171158	0.150943	0.514673	0.614665	0.138288	0.73387	0.13754	0.49777
ENSMUSG00000056219.7	Tmem229b-ps	chr10	53474964	53475469	+	1.91702	-2.04709	0.852988	0.0556207	0.184073	0.276829	0	0.138355	0.0796428	0.122281
ENSMUSG00000006546.3	Cryba2	chr1	74889934	74893143	-	0.446841	-2.04688	NA	0	0.0260242	0	0	0.0586821	0	0
ENSMUSG00000073991.4	Cnbd1	chr4	18860454	19122526	-	0.446841	-2.04688	NA	0	0.023326	0	0	0.0525979	0	0
ENSMUSG00000086136.1	Gm12718	chr4	103382500	103492040	+	0.446841	-2.04688	NA	0	0.0436666	0	0	0.0984638	0	0
ENSMUSG00000089937.1	Gm7281	chr1	85332716	85342086	-	0.446841	-2.04688	NA	0	0.0571766	0	0	0.128928	0	0
ENSMUSG00000099663.1	Gm29201	chr18	12365799	12366229	+	0.446841	-2.04688	NA	0	0.0720346	0	0	0.162431	0	0
ENSMUSG00000100736.1	Gm5147	chr1	55120080	55120873	-	0.446841	-2.04688	NA	0	0.0391019	0	0	0.088171	0	0
ENSMUSG00000108357.1	Snrp1c-ps1	chr7	126723936	126724409	+	0.446841	-2.04688	NA	0	0.0654998	0	0	0.147696	0	0
ENSMUSG00000113135.1	Gm48170	chr13	65615824	65620243	-	0.446841	-2.04688	NA	0	0.0649517	0	0	0.14646	0	0
ENSMUSG00000030162.14	Olr1	chr6	129485244	129507165	-	1.8413	-2.04558	0.902835	0	0.069534	0	0.0176452	0.0293986	0	0
ENSMUSG00000097007.3	4930432B10Rik	chr10	11244790	11281221	-	1.70015	-2.04547	NA	0.0154893	0.0170869	0.0539641	0	0.0192647	0	0
ENSMUSG00000083953.1	Gm14049	chr2	130987984	130988619	+	0.446355	-2.04546	NA	0	0	0	0	0.110075	0	0.0486433
ENSMUSG00000102937.1	Gm38116	chr1	15364302	15365834	+	0.446355	-2.04546	NA	0	0	0	0	0.0456672	0	0.0201808
ENSMUSG00000103568.1	Gm29741	chr3	49643707	49644127	+	0.446355	-2.04546	NA	0	0	0	0	0.166289	0	0.0734849
ENSMUSG00000105014.1	Gm44367	chr13	21716667	21716804	-	0.446355	-2.04546	NA	0	0	0	0	0.507303	0	0.224182
ENSMUSG00000108553.1	Gm38569	chr7	25584224	25594776	+	0.446355	-2.04546	NA	0	0	0	0	0.0314218	0	0.0138856
ENSMUSG00000113235.1	Gm47872	chr12	28249759	28339409	-	0.446355	-2.04546	NA	0	0	0	0	0.097233	0	0.0429682
ENSMUSG00000103772.1	Gm36933	chr1	180376444	180379514	+	4.73573	-2.04418	0.780205	0.0274934	0.0303291	0.0547347	0	0.159575	0.026245	0.0503698
ENSMUSG00000109206.1	Gm45137	chr7	121039138	121043552	+	30.7765	-2.04141	0.395551	0.152992	0.0703215	0.164981	0.0499661	0.737341	0.0365112	0.364379
ENSMUSG00000111965.1	Gm4797	chr10	71595847	71597129	-	2.54837	-2.03989	0.868056	0.0658084	0	0.0655068	0	0.245546	0	0.0723394
ENSMUSG00000110716.1	Gm39271	chr8	122774035	122775423	-	1.77654	-2.03732	NA	0.0648481	0.42922	0.0645508	0.0726136	0.0806541	0	0.213851
ENSMUSG00000082039.2	Gm15653	chr5	73476447	73477353	-	0.987225	-2.03661	NA	0.0310298	0.0684607	0.0308876	0	0.115779	0	0
ENSMUSG00000113053.1	Gm18262	chr13	12864124	12866069	+	0.987225	-2.03661	NA	0.0144625	0.0319084	0.0143962	0	0.0539628	0	0
ENSMUSG00000059565.4	Gm5292	chr5	43943903	43944482	-	13.2021	-2.03657	0.434176	0.0970485	0.749408	0.772829	0.489015	1.8709	0.208444	0.960118
ENSMUSG00000107736.1	Gm44148	chr6	121255203	121272685	-	10.3699	-2.03209	0.552708	0.445318	2.16149	0.531932	0.199458	2.10466	0.510117	1.46854
ENSMUSG00000076145.1	Mir679	chr12	109715577	109715650	+	1.82675	-2.03194	0.902835	0	0	1.89291	0.851738	2.83815	0	0
ENSMUSG00000081793.1	5730416F02Rik	chrX	109001485	109002296	+	2.53416	-2.03188	0.868804	0.103981	0.0764702	0	0	0.258649	0	0.266699
ENSMUSG00000113668.1	Gm47451	chr13	5215791	5216178	-	0.982649	-2.03085	NA	0.0725363	0.240054	0	0	0.180432	0	0.0797349
ENSMUSG00000110231.1	Gm6329	chr8	45160494	45165219	-	17.2152	-2.03061	0.689959	0	0.696566	0.867988	0.639714	0.897536	0	1.05768
ENSMUSG00000095026.2	Gm3336	chr8	70718543	70722634	+	3.68613	-2.03026	0.820967	0.0489037	0	0.097359	0.0273799	0.273705	0.0350124	0.241906
ENSMUSG00000086561.1	Gm15540	chr3	142743661	142744681	-	0.981679	-2.02946	NA	0.0417568	0.0460637	0	0	0.103869	0	0.137702
ENSMUSG00000078780.7	Gm5150	chr3	15946870	16006437	-	1.71232	-2.02764	NA	0.0464041	0.0255952	0.0230957	0	0.173144	0	0.0510093
ENSMUSG00000098202.2	B830012L14Rik	chr12	109676277	109714555	+	10.3912	-2.02569	0.619372	0.0168686	0.0292419	0.0791589	0.0134919	0.035966	0	0.0264895
ENSMUSG00000025002.5	Cyp2c55	chr19	39007019	39042693	+	9.24935	-2.02427	0.584216	0.0423219	0.217873	0.112341	0.0789833	0.386008	0.0404003	0.170581
ENSMUSG00000110772.1	Gm47856	chr10	43412531	43413762	+	3.67531	-2.02369	0.798603	0.0456884	0.226804	0.0227395	0.0255798	0.170473	0.0327104	0.150668
ENSMUSG00000105547.1	Iglc3	chr16	19065230	19065681	-	2.97861	-2.02351	0.843355	0.0622656	0	0.433862	0	0.542096	0.178315	0.27378
ENSMUSG00000112549.1	Gm35818	chr12	54091430	54106885	-	1.66321	-2.02306	NA	0.0358981	0	0.125067	0	0	0	0.0789213
ENSMUSG00000082218.1	Gm13602	chr2	66942558	66943050	+	3.05532	-2.02217	0.844398	0	0	0.284128	0.0639236	0.639016	0.163486	0.251011
ENSMUSG00000042638.14	Gucy2c	chr6	136697284	136781765	-	37.2618	-2.01858	0.151379	0.220375	0.55679	0.544875	0.0955221	0.247565	0.0101792	0.453234
ENSMUSG00000078208.1	Fthl17b	chrX	8962134	8962975	-	16.0538	-2.01802	0.256972	0.367678	0.479347	0.831801	0.149712	1.16402	0.143584	1.17576
ENSMUSG00000098362.1	Mir130c	chr9	53400805	53400886	-	1.66467	-2.01672	NA	0.686441	1.13586	2.39153	0	0	0	0.377282
ENSMUSG00000066983.6	Gm16519	chr17	70929058	70929546	+	10.2752	-2.01479	0.552708	0.287772	0.571416	0.687486	0.128893	1.86115	0.329646	0.885726
ENSMUSG00000032532.7	Cck	chr9	121489824	121495694	-	2.71712	-2.01295	0.863308	0	0.118954	0	0.0724467	0.160937	0	0.118533
ENSMUSG00000115750.1	Gm49282	chr15	36842816	36844338	+	4.27457	-2.01237	0.791843	0.122233	0.10113	0.15209	0.0342175	0.304051	0	0.335908
ENSMUSG00000077426.1	Gm26387	chr5	107907345	107907476	+	6.50837	-2.01011	0.712895	0.426425	2.11684	2.33459	0.716234	4.2429	0.610595	0.703117
ENSMUSG00000112527.1	Gm35696	chr10	121506623	121526101	+	0.984146	-2.00983	NA	0	0.0638169	0.0287925	0.0323888	0.0719504	0	0.0317956
ENSMUSG00000028356.4	Ambp	chr4	63143275	63154799	-	0.965638	-2.00778	NA	0.0199745	0.110174	0	0	0.0248431	0	0
ENSMUSG00000033765.5	Calm4	chr13	3837757	3838673	+	0.433435	-2.00681	NA	0	0	0.0305508	0	0.0763444	0	0
ENSMUSG00000049723.14	Mmp12	chr9	7344381	7369499	+	0.433435	-2.00681	NA	0	0	0.00387109	0	0.00967359	0	0
ENSMUSG00000059280.4	Vpreb2	chr16	17980428	17981273	+	0.433435	-2.00681	NA	0	0	0.0369105	0	0.0922369	0	0
ENSMUSG00000087561.7	Gm11608	chr1	63266848	63273120	-	0.433435	-2.00681	NA	0	0	0.0317631	0	0.0793739	0	0
ENSMUSG00000095987.1	Gm13104	chr4	144041033	144042478	-	0.433435	-2.00681	NA	0	0	0.0193742	0	0.0484148	0	0
ENSMUSG00000102714.1	Gm37618	chr1	33613758	33616832	-	0.433435	-2.00681	NA	0	0	0.00911059	0	0.0227668	0	0
ENSMUSG00000103170.1	Gm37170	chr3	52198248	52200489	+	0.433435	-2.00681	NA	0	0	0.0144856	0	0.0361984	0	0
ENSMUSG00000109018.1	Gm44809	chr7	70592890	70593882	+	0.433435	-2.00681	NA	0	0	0.0282126	0	0.0705013	0	0
ENSMUSG00000109637.1	Gm31941	chr7	46975366	46975715	+	0.433435	-2.00681	NA	0	0	0.080043	0	0.200022	0	0
ENSMUSG00000111229.1	Gm39323	chr9	44011735	44041059	-	0.433435	-2.00681	NA	0	0	0.00952246	0	0.023796	0	0
ENSMUSG00000112669.1	Gm48689	chr10	94781974	94787161	-	0.433435	-2.00681	NA	0	0	0.0622557	0	0.155573	0	0
ENSMUSG00000033805.12	Ephx4	chr5	107402736	107430035	+	13.0777	-2.00628	0.416048	0.0854923	0.339517	0.136161	0.076584	0.510385	0.122416	0.52627
ENSMUSG00000020562.7	Efcab10	chr12	33394854	33401267	+	7.75884	-2.00509	0.743468	0.209094	0.230661	0.208136	0.187306	1.40432	0	0.367752
ENSMUSG00000036251.16	Trpm8	chr1	88277661	88389293	+	12.0516	-2.00466	0.56126	0.0416332	0.150904	0.183531	0.0466188	0.08137	0	0.0719164
ENSMUSG00000071516.2	H2ac13	chr13	21716422	21716814	+	14.3321	-2.00352	0.67684	1.00259	0.868998	0.356426	0.160378	3.47367	0.102543	2.28289
ENSMUSG00000100068.1	Gm18558	chr7	35497455	35499717	-	4.51312	-2.00303	0.750492	0.0463659	0.179018	0.20769	0.0519182	0.144168	0.0331954	0.178385
ENSMUSG00000061633.3	1700029P11Rik	chr15	81980540	81981563	+	43.2978	-2.00228	0.0210036	0.797049	1.12181	1.66887	0.338533	3.07651	0.354193	2.20548
ENSMUSG00000114662.1	Gm31683	chr13	40907332	40917895	-	3.65257	-1.99645	0.824681	0.0317295	0.175011	0.189504	0.0710582	0	0.0454332	0.418541
ENSMUSG00000042540.12	Acot5	chr12	84069325	84076020	+	1.67636	-1.99577	NA	0.0370561	0.0204391	0.0184431	0	0.0921761	0	0.0814671
ENSMUSG00000030859.8	Fam24a	chr7	131333864	131336927	+	0.429344	-1.99574	NA	0	0.0729657	0	0	0.0411327	0	0
ENSMUSG00000095827.2	Gm5283	chr3	17230642	17230975	-	0.429344	-1.99574	NA	0	0.18591	0	0	0.104802	0	0
ENSMUSG00000105900.1	Gm43240	chr3	144808376	144813538	+	0.429344	-1.99574	NA	0	0.0985617	0	0	0.0555617	0	0
ENSMUSG00000106125.1	4930512P04Rik	chr3	116663732	116664155	+	0.429344	-1.99574	NA	0	0.146448	0	0	0.0825563	0	0
ENSMUSG00000114751.1	5430425E15Rik	chr14	23519662	23520844	+	0.429344	-1.99574	NA	0	0.0524885	0	0	0.0295891	0	0
ENSMUSG00000117720.1	Gm5249	chr19	25493837	25494563	+	0.429344	-1.99574	NA	0	0.113934	0	0	0.0642273	0	0
ENSMUSG00000091866.1	Gm6257	chr9	63443166	63444075	-	2.83193	-1.9947	0.829447	0	0.238822	0.0615716	0.0692622	0.153863	0.0442849	0.135987
ENSMUSG00000081819.1	Gm12722	chr4	105374454	105374946	-	2.83096	-1.99448	0.829447	0	0.314877	0.113651	0.127847	0.284007	0.0817429	0.376517
ENSMUSG00000097684.1	Gm26645	chr13	15459980	15461295	-	24.9386	-1.9939	0.160412	0.278019	0.566205	0.447049	0.23947	1.75551	0.153113	0.846305
ENSMUSG00000042102.7	Dmgdh	chr13	93674433	93752833	+	1.76521	-1.99337	NA	0	0	0.0984712	0.0184618	0	0	0
ENSMUSG00000078922.9	Tgtp1	chr11	48985327	48994172	-	13.524	-1.99318	0.712895	0.0263439	0.61997	0.0874105	0.0393314	0.0546083	0.0880171	0.0386111
ENSMUSG00000082322.2	Gm9164	chrX	103887599	103888612	-	0.428859	-1.99317	NA	0	0.0306183	0	0	0.0345206	0	0.03051
ENSMUSG00000097253.2	Gm26770	chr6	128356004	128358837	+	8.36728	-1.99295	0.598092	0.0503247	0.166546	0.175329	0.0140878	0.187772	0.0720595	0.179787
ENSMUSG00000006270.7	Vax1	chr19	59166187	59170056	-	0.428373	-1.99282	NA	0	0	0	0	0.0313374	0	0.0553933
ENSMUSG00000018916.5	Csf2	chr11	54247271	54249667	-	0.428373	-1.99282	NA	0	0	0	0	0.0437549	0	0.0773428
ENSMUSG00000080899.1	Gm9109	chrX	102655659	102657063	+	0.428373	-1.99282	NA	0	0	0	0	0.0249138	0	0.0440386
ENSMUSG00000082148.1	Gm12266	chr11	60343245	60344206	+	0.428373	-1.99282	NA	0	0	0	0	0.0363866	0	0.0643184
ENSMUSG00000084758.1	Gm12798	chr4	101403081	101407856	+	0.428373	-1.99282	NA	0	0	0	0	0.0525584	0	0.0929043
ENSMUSG00000096920.1	Rps19-ps8	chr5	108055495	108055916	-	0.428373	-1.99282	NA	0	0	0	0	0.0829476	0	0.146622
ENSMUSG00000099269.3	Calm5	chr13	3854173	3854761	+	0.428373	-1.99282	NA	0	0	0	0	0.0594294	0	0.10505
ENSMUSG00000107005.1	9030607J07Rik	chr5	134929848	134931469	-	0.428373	-1.99282	NA	0	0	0	0	0.0215807	0	0.0381469
ENSMUSG00000108148.1	Gm44020	chr6	148358795	148362113	+	0.428373	-1.99282	NA	0	0	0	0	0.0527167	0	0.0931842
ENSMUSG00000111047.1	Gm4780	chr10	30372918	30375561	+	0.428373	-1.99282	NA	0	0	0	0	0.013239	0	0.0234018
ENSMUSG00000028940.2	Hes2	chr4	152158867	152162469	+	0.971225	-1.992	NA	0	0.0235382	0.0212396	0.0119463	0.0265382	0	0
ENSMUSG00000043319.5	Cox8c	chr12	102899316	102900526	+	26.0629	-1.99083	0.60503	0	2.30479	1.83505	1.85783	2.98068	0.175979	3.71516
ENSMUSG00000082593.1	Gm11331	chr13	23266534	23266821	+	1.00958	-1.99073	NA	0	0.107802	0.194549	0	0.243083	0.139928	0.107421
ENSMUSG00000085864.1	C330019F10Rik	chr11	107511403	107527220	-	0.955352	-1.99061	NA	0.0613161	0	0.12207	0	0.152522	0	0.134802
ENSMUSG00000113427.1	Gm46378	chr12	106084370	106088657	+	10.7924	-1.99018	0.442531	0.0196903	0.123087	0.143734	0.0514459	0.0897954	0.0187963	0.122652
ENSMUSG00000097483.2	Gm26806	chr13	66503160	66519887	-	7.83844	-1.98971	0.719991	0.0553654	0.223945	0.0918527	0.123991	0.504974	0	0.162293
ENSMUSG00000072479.10	Xlr5b	chrX	73148796	73158872	+	29.7705	-1.98957	0.344577	0.322753	0.213626	0.706802	0.0361403	0.943339	0.254181	1.38366
ENSMUSG00000093516.1	Gm19553	chr17	35509077	35510551	-	1.64217	-1.98862	NA	0.113944	0	0.283553	0	0.35429	0	0
ENSMUSG00000094796.2	BC147527	chr13	120300392	120308779	+	2.08549	-1.98852	0.883091	0	0.0973258	0.0702572	0	0	0.050532	0.0775853
ENSMUSG00000111491.1	Gm47503	chr10	45656955	45661912	+	4.06738	-1.98828	0.837588	0	0.0313099	0	0.00635626	0.0423605	0.0243844	0.081118
ENSMUSG00000052909.8	Gm9894	chr13	67762714	67773451	-	7.87428	-1.98788	0.712895	0.0678404	0.106911	0.0964706	0	0.22902	0.0277543	0.0852263
ENSMUSG00000079584.2	Gm364	chrX	57409154	57488767	+	115.258	-1.98646	0.75915	0.0522153	2.56324	1.7282	1.73943	3.1497	0.130842	2.72637
ENSMUSG00000104501.1	Gm37736	chr6	72749113	72751914	-	0.965193	-1.98405	NA	0	0	0.00999824	0.0112471	0.0124925	0	0.0441644
ENSMUSG00000073876.3	Gm13305	chr4	42158842	42168603	-	1.70493	-1.98383	NA	0.00718694	0.0158564	0.03577	0.00804758	0	0	0.0316008
ENSMUSG00000101162.2	Gm26728	chr6	125494424	125509135	+	8.87976	-1.98233	0.696321	0.0377519	0.197817	0.15971	0.0422727	0.0117384	0.0270283	0.197118
ENSMUSG00000030909.6	Anks4b	chr7	120173858	120185586	+	0.963044	-1.98123	NA	0	0.0477645	0	0.00808059	0	0	0
ENSMUSG00000048852.13	Gm12185	chr11	48904656	48992226	-	0.948141	-1.98122	NA	0.00503742	0.033342	0	0	0	0	0
ENSMUSG00000103701.1	Gm10728	chr3	51906986	51908816	-	0.948141	-1.98122	NA	0.0153709	0.101738	0	0	0	0	0
ENSMUSG00000110891.1	Gm40639	chr10	45024302	45028152	+	0.948141	-1.98122	NA	0.0450305	0.29805	0	0	0	0	0
ENSMUSG00000081873.1	Gm15197	chr10	42330786	42331263	-	1.0014	-1.98072	NA	0	0.324759	0	0	0	0.0843081	0.064722
ENSMUSG00000111530.1	Gm9487	chr9	115405149	115405620	+	0.962558	-1.9807	NA	0	0.328887	0	0.0667676	0	0	0.0655448
ENSMUSG00000105992.1	Gm43651	chr3	116532149	116532587	+	0.962073	-1.97999	NA	0	0.282888	0	0.0717866	0	0	0.140944
ENSMUSG00000022949.9	Clic6	chr16	92485736	92541243	+	75.763	-1.97881	0.0177453	0.143812	0.341088	0.801657	0.201292	1.22523	0.360366	1.3042
ENSMUSG00000102817.2	Gm6185	chr1	161176936	161237307	+	2.66878	-1.97857	0.880592	0	0.0160615	0	0.024455	0.0995972	0	0.0160047
ENSMUSG00000085794.5	Vax2os	chr6	83692806	83712201	-	0.961102	-1.9785	NA	0	0.0114861	0	0.00582951	0	0	0.022891
ENSMUSG00000110462.1	Gm35572	chr8	71752026	71781322	-	0.960131	-1.9766	NA	0	0	0	0.0136426	0	0	0.0803562
ENSMUSG00000102246.1	9430037O13Rik	chr1	191535885	191536892	-	13.9602	-1.97628	0.544588	0.279207	0.431207	0.194549	0.0937926	1.21541	0.119938	0.797982
ENSMUSG00000108833.1	Gm17909	chr7	67082843	67083749	+	2.53383	-1.97587	0.855695	0.0620597	0.102691	0.12355	0.0347457	0.308744	0	0
ENSMUSG00000086823.7	1700028P15Rik	chr2	171956879	171962824	-	1.774	-1.97442	NA	0	0.0262147	0	0.0177396	0.0689635	0	0
ENSMUSG00000114880.1	Gm49098	chr14	24170160	24170986	-	1.84278	-1.97363	0.896311	0.0340315	0.150166	0.271004	0	0	0.0487295	0
ENSMUSG00000114622.1	Gm18990	chr13	78121070	78122718	+	4.43344	-1.97209	0.795696	0.0341347	0.0376555	0.0509674	0.0382223	0.0849094	0.0244386	0.337701
ENSMUSG00000073010.9	Gm5127	chrX	106583186	106710557	+	0.957819	-1.97203	NA	0	0.0144404	0.0390908	0.0146578	0.0325618	0	0
ENSMUSG00000112574.1	Gm5750	chr10	61959624	61960424	+	1.63808	-1.97159	NA	0.0702723	0.0775204	0.1399	0	0.174801	0	0
ENSMUSG00000110840.1	Gm47496	chr9	32078281	32078765	+	0.957333	-1.97131	NA	0	0	0.173289	0.064978	0.144346	0	0.0637879
ENSMUSG00000104843.1	Gm5308	chr6	67734251	67735604	-	1.71479	-1.97071	NA	0.0207859	0.0458596	0.0413812	0.023275	0.155113	0	0
ENSMUSG00000077569.1	Gm24608	chr3	90010595	90010730	-	2.06396	-1.97068	0.871519	0	0.913145	0.411986	0	1.28691	0.592636	0.227479
ENSMUSG00000046000.5	Naa11	chr5	97382198	97392379	-	27.5954	-1.97011	0.0132959	0.0986358	0.3899	0.360007	0.110447	0.347585	0.0823875	0.433698
ENSMUSG00000051769.2	Wfdc15a	chr2	164198863	164200130	-	53.7214	-1.96821	0.0264746	1.38413	3.62638	2.8704	2.00193	6.38391	0.578063	8.05126
ENSMUSG00000060811.4	Gm10088	chr16	19028232	19028654	+	0.992573	-1.96687	NA	0	0.220191	0.132459	0	0.0827515	0.0952701	0
ENSMUSG00000105698.1	Gm31881	chr3	152106439	152107383	+	0.953728	-1.9668	NA	0	0.125021	0.0752082	0.0423011	0.0469851	0	0
ENSMUSG00000013418.8	B4galnt2	chr11	95865943	95914891	-	1.6786	-1.96328	NA	0.0163438	0.0180296	0.113882	0.018301	0	0	0.0538975
ENSMUSG00000104516.1	Gm9884	chr1	25830657	25831878	+	1.84252	-1.9626	0.880592	0.0230312	0.101627	0.0687768	0	0.114579	0.0329781	0
ENSMUSG00000109095.1	Gm44799	chr8	9658248	9659449	-	3.69229	-1.96145	0.837942	0.0468287	0.0258294	0.023307	0	0.145607	0.0670537	0.386071
ENSMUSG00000118001.1	Gm34808	chr19	26483557	26484450	-	3.41411	-1.96142	0.844398	0.0559524	0.246894	0.835439	0.187958	0.208771	0	0
ENSMUSG00000103143.1	Gm37742	chr2	13036126	13040104	+	0.988482	-1.96053	NA	0	0.0390135	0.00704073	0	0	0.010128	0
ENSMUSG00000049598.9	Vsig8	chr1	172555938	172563717	+	0.949637	-1.96043	NA	0	0.0826155	0.0149096	0.0167719	0	0	0
ENSMUSG00000110730.1	Gm19385	chr9	120861615	120866756	-	0.934735	-1.9604	NA	0.0155235	0.0856231	0.0154523	0	0	0	0
ENSMUSG00000087241.1	Gm11844	chr4	15022582	15031987	+	0.933764	-1.96006	NA	0.0613161	0.202921	0.061035	0	0	0	0.134802
ENSMUSG00000049314.11	Fbxw13	chr9	109179227	109195975	-	0.947696	-1.95849	NA	0	0.0205201	0.0185162	0.020829	0	0	0.0817902
ENSMUSG00000073492.2	Gm10521	chr1	171895664	171898237	+	0.947696	-1.95849	NA	0	0.0120617	0.0108839	0.0122433	0	0	0.0480764
ENSMUSG00000101135.1	Gm17981	chr7	16514400	16515138	-	3.11887	-1.95774	0.87268	0	0.294084	0.454913	0	0	0.163596	0.0418635
ENSMUSG00000097030.1	Gm26693	chr17	32810144	32821697	+	3.50917	-1.95771	0.829447	0.0551304	0.212858	0.301827	0.0308661	0.137136	0.0394704	0
ENSMUSG00000083769.1	Gm11689	chr11	114664608	114664909	+	1.75456	-1.95718	NA	0	0	0	0.208704	0.695442	0	0.409763
ENSMUSG00000082900.1	Gm11557	chr11	99678126	99679133	+	0.986055	-1.95676	NA	0	0	0.0277927	0	0	0.0399794	0.153458
ENSMUSG00000103314.1	Gm38358	chr1	184695034	184695461	+	0.986055	-1.95676	NA	0	0	0.0654558	0	0	0.0941572	0.361415
ENSMUSG00000044312.4	Neurog3	chr10	62133090	62134763	+	10.6022	-1.95619	0.680702	0.0336249	0.129826	0.251031	0.0376515	0.146372	0.168515	0.665315
ENSMUSG00000082665.1	Gm11470	chr2	167007131	167009039	-	4.45907	-1.95547	0.780205	0.0190807	0.189439	0.151946	0.0640969	0.189852	0.0273215	0.0419487
ENSMUSG00000106059.1	Gm9364	chr3	122861913	122862372	+	2.64406	-1.95486	0.853507	0.122366	0.40496	0.304512	0	0.380477	0.0876071	0
ENSMUSG00000105226.1	A930028O11Rik	chr3	58697561	58698668	+	0.415938	-1.95425	NA	0	0.0280207	0.0252844	0	0.031592	0	0
ENSMUSG00000024517.17	Grp	chr18	65872820	65886596	+	3.66824	-1.95374	0.841578	0	0.0630608	0	0.0640101	0.260692	0.0272845	0.146622
ENSMUSG00000078763.2	Slfn1	chr11	83116849	83122670	+	9.63259	-1.95323	0.68783	0.0301975	0.38309	0.0901773	0.135255	0.375578	0.0216198	0.132777
ENSMUSG00000058430.1	Rpl27a-ps2	chr14	108692194	108692643	-	0.415452	-1.95279	NA	0	0	0.0622557	0	0.0777864	0	0.0687492
ENSMUSG00000056288.11	Gm11961	chr11	4620275	4630011	-	0.983258	-1.95088	NA	0	0	0.0717415	0	0.0448193	0.0257998	0
ENSMUSG00000085267.1	Gm14235	chr2	168148017	168153533	-	0.983258	-1.95088	NA	0	0	0.306176	0	0.191278	0.110107	0
ENSMUSG00000097624.2	Gm5091	chr17	15231581	15247917	-	11.8909	-1.9499	0.612821	0.151429	0.42955	0.107667	0.145339	0.726445	0.0309756	0.47559
ENSMUSG00000067613.6	Krt83	chr15	101485130	101491512	-	1.89618	-1.94896	0.880592	0	0.06742	0	0.0171087	0.0760128	0.021878	0.0503862
ENSMUSG00000074403.2	H3c13	chr3	96268654	96269141	+	5.73187	-1.94748	0.824681	0	0	0.229632	0.193736	0.717293	0.247741	1.26792
ENSMUSG00000110129.1	Gm45453	chr8	22410457	22411309	+	1.59491	-1.94744	NA	0.0659884	0.291179	0.065686	0	0	0	0
ENSMUSG00000035638.14	Muc20	chr16	32777419	32797435	-	0.939836	-1.94707	NA	0	0.00770969	0.0208704	0.00782576	0.0086923	0	0.00768243
ENSMUSG00000067764.11	Xlr5c	chrX	73282896	73292976	-	77.6996	-1.94567	0.00106531	0.760651	1.30528	1.93497	0.511043	3.1535	0.435668	2.45267
ENSMUSG00000104888.1	1500005C15Rik	chr3	127714634	127717027	-	0.924449	-1.94493	NA	0.0117561	0	0.0351066	0	0.0146215	0	0.0258456
ENSMUSG00000091956.2	C2cd4b	chr9	67759437	67760930	+	2.89187	-1.94438	0.831412	0	0.070189	0.0633347	0.0237485	0.158269	0.0607374	0.116568
ENSMUSG00000023267.10	Gabrr2	chr4	33062999	33095865	+	3.64434	-1.94379	0.833836	0	0.103244	0.0266176	0.0449135	0.182918	0.0191445	0.014697
ENSMUSG00000108750.1	Gm44750	chr6	83870065	83872287	+	4.79375	-1.94343	0.798603	0	0.0279325	0.0756142	0.028353	0.0787312	0.054385	0.222669
ENSMUSG00000020581.11	Agr2	chr12	35992907	36004087	+	0.411847	-1.9432	NA	0	0.0721462	0	0	0	0	0
ENSMUSG00000022227.5	Mcpt1	chr14	56017971	56020384	+	0.411847	-1.9432	NA	0	0.0918548	0	0	0	0	0
ENSMUSG00000023802.4	Nox3	chr17	3635240	3696261	-	0.411847	-1.9432	NA	0	0.0519759	0	0	0	0	0
ENSMUSG00000036921.2	Tex46	chr4	136610437	136613226	+	0.411847	-1.9432	NA	0	0.13637	0	0	0	0	0
ENSMUSG00000041737.8	Tmem45b	chr9	31426196	31464462	-	0.411847	-1.9432	NA	0	0.0197165	0	0	0	0	0
ENSMUSG00000042940.8	9230106D20Rik	chr10	19644750	19660801	+	0.411847	-1.9432	NA	0	0.0661981	0	0	0	0	0
ENSMUSG00000043485.2	Krt34	chr11	100037347	100041554	-	0.411847	-1.9432	NA	0	0.0578874	0	0	0	0	0
ENSMUSG00000046262.14	C87977	chr4	144206775	144213318	-	0.411847	-1.9432	NA	0	0.0312448	0	0	0	0	0
ENSMUSG00000048824.7	Gm568	chr4	47008316	47010781	-	0.411847	-1.9432	NA	0	0.184073	0	0	0	0	0
ENSMUSG00000051002.7	Gm9848	chr13	113108073	113108331	+	0.411847	-1.9432	NA	0	0.359617	0	0	0	0	0
ENSMUSG00000053765.4	Oas1f	chr5	120847367	120857986	+	0.411847	-1.9432	NA	0	0.0629329	0	0	0	0	0
ENSMUSG00000057723.3	Krt33b	chr11	100023634	100029868	-	0.411847	-1.9432	NA	0	0.0589126	0	0	0	0	0
ENSMUSG00000065490.1	Mir30c-1	chr4	120769534	120769622	-	0.411847	-1.9432	NA	0	1.04653	0	0	0	0	0
ENSMUSG00000071763.9	4933416I08Rik	chrX	53686637	53690919	+	0.411847	-1.9432	NA	0	0.13249	0	0	0	0	0
ENSMUSG00000076294.1	Gm26154	chr4	98661637	98661732	+	0.411847	-1.9432	NA	0	0.970216	0	0	0	0	0
ENSMUSG00000080720.2	Gm16077	chr15	5092547	5093201	+	0.411847	-1.9432	NA	0	0.1422	0	0	0	0	0
ENSMUSG00000080756.1	Gm12633	chr4	90359622	90361326	-	0.411847	-1.9432	NA	0	0.054628	0	0	0	0	0
ENSMUSG00000080874.1	Gm15010	chrX	136701246	136701652	-	0.411847	-1.9432	NA	0	0.228847	0	0	0	0	0
ENSMUSG00000082111.1	Gm12479	chr4	54853128	54854712	+	0.411847	-1.9432	NA	0	0.0587639	0	0	0	0	0
ENSMUSG00000085285.1	Gm14968	chr19	6645687	6647172	+	0.411847	-1.9432	NA	0	0.121119	0	0	0	0	0
ENSMUSG00000085844.1	Gm11690	chr11	114219239	114238502	-	0.411847	-1.9432	NA	0	0.0501836	0	0	0	0	0
ENSMUSG00000090565.7	4930405O22Rik	chr17	63305446	63312973	-	0.411847	-1.9432	NA	0	0.0920363	0	0	0	0	0
ENSMUSG00000090667.2	Gm765	chr6	98235708	98342754	-	0.411847	-1.9432	NA	0	0.0259879	0	0	0	0	0
ENSMUSG00000093074.1	Gm25949	chr9	86699043	86699156	-	0.411847	-1.9432	NA	0	0.817024	0	0	0	0	0
ENSMUSG00000093918.7	Gm21677	chrY	3294976	3306449	-	0.411847	-1.9432	NA	0	0.0590995	0	0	0	0	0
ENSMUSG00000094435.1	Gm23617	chr5	67631825	67631919	-	0.411847	-1.9432	NA	0	0.980429	0	0	0	0	0
ENSMUSG00000094584.2	Ms4a18	chr19	10997025	11018031	-	0.411847	-1.9432	NA	0	0.0641024	0	0	0	0	0
ENSMUSG00000095794.2	Igkv6-17	chr6	70371439	70371993	+	0.411847	-1.9432	NA	0	0.247058	0	0	0	0	0
ENSMUSG00000098263.1	Mir6938	chr12	85245923	85245985	-	0.411847	-1.9432	NA	0	1.47842	0	0	0	0	0
ENSMUSG00000098575.1	Gm27446	chr2	20559804	20559892	+	0.411847	-1.9432	NA	0	1.04653	0	0	0	0	0
ENSMUSG00000099906.2	Gm28653	chr1	20669882	20684298	+	0.411847	-1.9432	NA	0	0.0167791	0	0	0	0	0
ENSMUSG00000100762.1	Gm8403	chr1	123147920	123149217	-	0.411847	-1.9432	NA	0	0.0717571	0	0	0	0	0
ENSMUSG00000101666.1	Rhoay-ps3	chrY	873640	874215	+	0.411847	-1.9432	NA	0	0.161703	0	0	0	0	0
ENSMUSG00000102845.1	Gm38033	chr1	36527534	36528237	-	0.411847	-1.9432	NA	0	0.346248	0	0	0	0	0
ENSMUSG00000103304.1	Gm5979	chr3	88474584	88475154	+	0.411847	-1.9432	NA	0	0.163119	0	0	0	0	0
ENSMUSG00000103336.1	Gm37993	chr9	88985191	88986178	+	0.411847	-1.9432	NA	0	0.094272	0	0	0	0	0
ENSMUSG00000103654.1	Gm37203	chr3	51370222	51370606	+	0.411847	-1.9432	NA	0	0.241924	0	0	0	0	0
ENSMUSG00000104318.1	Pcdha7	chr18	36973802	37187657	+	0.411847	-1.9432	NA	0	0.0174519	0	0	0	0	0
ENSMUSG00000105091.1	Gm43722	chr5	23376496	23376619	+	0.411847	-1.9432	NA	0	0.751135	0	0	0	0	0
ENSMUSG00000105810.1	Gm43435	chr3	108555467	108556904	+	0.411847	-1.9432	NA	0	0.064771	0	0	0	0	0
ENSMUSG00000106084.1	Gm18163	chr3	113854736	113856378	+	0.411847	-1.9432	NA	0	0.0566894	0	0	0	0	0
ENSMUSG00000108448.2	Gm21269	chr7	73816546	73838898	+	0.411847	-1.9432	NA	0	0.00747758	0	0	0	0	0
ENSMUSG00000109407.1	Gm34664	chr7	68843099	68916016	-	0.411847	-1.9432	NA	0	0.065731	0	0	0	0	0
ENSMUSG00000109703.1	Gm45299	chr7	141051589	141053022	+	0.411847	-1.9432	NA	0	0.121753	0	0	0	0	0
ENSMUSG00000109710.1	Gm4974	chr7	139887477	139888351	-	0.411847	-1.9432	NA	0	0.106447	0	0	0	0	0
ENSMUSG00000110370.1	Gm5749	chr8	40748003	40749092	-	0.411847	-1.9432	NA	0	0.0854502	0	0	0	0	0
ENSMUSG00000110433.1	Gm45820	chr8	75037434	75045246	-	0.411847	-1.9432	NA	0	0.257295	0	0	0	0	0
ENSMUSG00000111558.1	Gm18891	chr9	25349498	25351664	+	0.411847	-1.9432	NA	0	0.0856861	0	0	0	0	0
ENSMUSG00000111654.1	Gm47077	chr9	50528767	50533752	+	0.411847	-1.9432	NA	0	0.17775	0	0	0	0	0
ENSMUSG00000111748.1	Gm34885	chr9	37312136	37324436	+	0.411847	-1.9432	NA	0	0.0228847	0	0	0	0	0
ENSMUSG00000112434.1	Gm7594	chr10	68691503	68692373	-	0.411847	-1.9432	NA	0	0.106935	0	0	0	0	0
ENSMUSG00000113309.1	Gm48408	chr13	15768990	15770120	-	0.411847	-1.9432	NA	0	0.0823526	0	0	0	0	0
ENSMUSG00000113898.1	Gm19144	chr12	69970386	69972795	+	0.411847	-1.9432	NA	0	0.0501026	0	0	0	0	0
ENSMUSG00000114120.1	Gm4120	chr12	24302807	24308251	-	0.411847	-1.9432	NA	0	0.161143	0	0	0	0	0
ENSMUSG00000114294.1	Gm47577	chr13	97790564	97793258	+	0.411847	-1.9432	NA	0	0.0345606	0	0	0	0	0
ENSMUSG00000114691.1	Gm48438	chr14	9901921	9904368	-	0.411847	-1.9432	NA	0	0.0380477	0	0	0	0	0
ENSMUSG00000114949.1	Gm47530	chr13	38917153	38919219	-	0.411847	-1.9432	NA	0	0.0450608	0	0	0	0	0
ENSMUSG00000115919.1	Gm31583	chr16	24085083	24090089	-	0.411847	-1.9432	NA	0	0.0261926	0	0	0	0	0
ENSMUSG00000116585.1	Gm33086	chr17	7576190	7578389	+	0.411847	-1.9432	NA	0	0.275564	0	0	0	0	0
ENSMUSG00000117175.1	Gm20098	chr17	51882727	51965257	+	0.411847	-1.9432	NA	0	0.0282845	0	0	0	0	0
ENSMUSG00000117610.1	Gm50054	chr17	29223296	29223441	+	0.411847	-1.9432	NA	0	0.63795	0	0	0	0	0
ENSMUSG00000117684.1	4930449E18Rik	chr19	57273960	57277052	+	0.411847	-1.9432	NA	0	0.238212	0	0	0	0	0
ENSMUSG00000104339.1	C130089K02Rik	chr3	52057285	52064244	-	4.57985	-1.9428	0.776176	0.00404369	0.0133823	0.0281761	0.00905584	0.0603515	0.0115802	0.022225
ENSMUSG00000019232.14	Etnppl	chr3	130617448	130637521	+	0.411362	-1.9417	NA	0	0.00751559	0	0	0	0	0.00374451
ENSMUSG00000026971.15	Itgb6	chr2	60598292	60722643	-	0.411362	-1.9417	NA	0	0.00873208	0	0	0	0	0.0043506
ENSMUSG00000044957.3	Pp2d1	chr17	53507460	53539451	-	0.411362	-1.9417	NA	0	0.0250783	0	0	0	0	0.0124948
ENSMUSG00000052334.11	1700024B05Rik	chr14	41943995	42003821	+	0.411362	-1.9417	NA	0	0.0393996	0	0	0	0	0.0196302
ENSMUSG00000092518.9	Fam71e2	chr7	4753226	4771302	-	0.411362	-1.9417	NA	0	0.022629	0	0	0	0	0.0112745
ENSMUSG00000111283.1	E230034D01Rik	chr9	43993984	44000673	+	0.411362	-1.9417	NA	0	0.0178021	0	0	0	0	0.00886959
ENSMUSG00000114136.1	4921511I17Rik	chr12	12351522	12392615	-	0.411362	-1.9417	NA	0	0.0463041	0	0	0	0	0.0230702
ENSMUSG00000117084.1	Gm22146	chr17	28446500	28456457	+	0.411362	-1.9417	NA	0	0.0283404	0	0	0	0	0.0141201
ENSMUSG00000117533.1	Gm50060	chr18	31738715	31739039	+	0.411362	-1.9417	NA	0	0.191058	0	0	0	0	0.0951912
ENSMUSG00000083962.1	Gm15707	chr6	145315613	145316608	-	1.60949	-1.94063	NA	0.0565142	0.0311716	0.0562552	0	0.0351445	0	0.186368
[truncated: 53,488 more rows]

## Sheet: DE_Genes_DKO.vs.D3CKO
gene_id	gene_name	chr	start	end	strand	mean of normalized counts for all samples	log2 fold change (MLE): group DKO vs D3C KO	BH adjusted p-values	D3C_KO_1.robustFPKM	DKO_1.robustFPKM	D3C_KO_2.robustFPKM	DKO_2.robustFPKM	D3C_KO_3.robustFPKM	DKO_3.robustFPKM	DKO_4.robustFPKM	D3C_KO_4.robustFPKM	DKO_5.robustFPKM	DKO_2B.robustFPKM
ENSMUSG00000056436.4	Cyct	chr2	76353942	76360450	-	186.769	-1.62199	4.81147e-06	20.1672	6.81848	11.1316	5.692	14.6957	2.97505	3.102	14.7266	5.4227	5.52694
ENSMUSG00000049387.10	Cox7b2	chr5	71442824	71548205	-	83.8061	-1.78494	7.71063e-06	12.6936	2.39407	4.85085	2.41829	9.18986	3.04687	1.46137	7.3792	2.88584	2.62399
ENSMUSG00000031762.7	Mt2	chr8	94172664	94173568	+	1632.05	-1.61358	0.000460828	208.634	96.2258	105.976	49.4862	125.765	39.8808	28.6393	149.242	29.5934	45.1309
ENSMUSG00000045394.9	Epcam	chr17	87635979	87651129	+	457.075	-1.0153	0.000460828	11.6181	6.68143	8.60684	4.63113	7.68466	4.4238	3.65554	9.93738	3.8153	4.85946
ENSMUSG00000054626.11	Xlr	chrX	53777118	53797706	-	33.7828	-2.29985	0.000460828	1.55968	0.284561	0.52281	0.187272	0.641803	0.268981	0.103327	0.792337	0.139674	0.0831275
ENSMUSG00000036427.5	Gpi1	chr7	34201330	34230336	-	6711.07	-0.459309	0.000512002	40.71	27.4637	37.3426	26.8472	39.3622	31.7893	28.0698	40.0428	29.9041	27.7138
ENSMUSG00000078206.1	Fthl17d	chrX	8985900	8986755	-	28.6557	-2.77578	0.000753499	2.82199	0.775562	1.26658	0.204161	2.53457	0.154337	0	2.08096	0.380677	0.377602
ENSMUSG00000039209.12	Rpl39l	chr16	10170226	10174911	+	509.919	-1.79704	0.00102834	59.4992	13.4723	17.3849	11.9522	30.3738	12.1222	3.4396	28.4326	6.54856	11.0076
ENSMUSG00000007888.15	Crlf1	chr8	70493158	70504081	+	148.602	-1.51898	0.00105034	4.09188	2.25772	4.9791	1.73628	6.07808	2.04919	0.544631	3.63898	1.42712	1.80882
ENSMUSG00000067702.5	Tuba3a	chr6	125278274	125286042	-	2972.29	-1.34945	0.00122856	95.3597	47.9343	84.0984	46.7113	118.667	38.5875	13.8754	94.3471	34.6374	49.266
ENSMUSG00000011589.9	Fsd1	chr17	55986509	55996881	+	166.219	-1.4246	0.00198724	4.47685	1.88829	2.1636	1.21509	3.64045	1.68254	1.20179	3.26253	0.601265	0.972405
ENSMUSG00000022610.10	Mapk12	chr15	89130584	89140703	-	139.372	-1.08594	0.00259984	1.67152	0.872379	1.59566	0.796113	1.80696	0.954819	0.470629	1.72243	0.590915	1.11282
ENSMUSG00000045007.9	Tubg2	chr11	101155907	101161787	+	92.6786	-1.47021	0.00259984	3.50404	0.894625	2.30251	1.46133	2.56099	1.50641	0.43194	2.49101	0.743123	0.829261
ENSMUSG00000037910.2	1700018B24Rik	chr3	48605732	48609102	-	139.389	-1.65621	0.00271368	18.3568	7.53138	9.05016	4.0768	13.398	3.1747	1.85834	9.6351	2.30794	5.01466
ENSMUSG00000029149.14	Krtcap3	chr5	31251691	31253202	+	171.911	-1.01795	0.00275142	6.10179	3.74386	3.90973	2.78644	6.78298	2.29567	3.44889	6.58123	2.2893	2.7298
ENSMUSG00000072479.10	Xlr5b	chrX	73148796	73158872	+	34.4862	-1.76531	0.00275142	0.929248	0.34606	0.714919	0.283922	1.10386	0.265134	0.177716	1.59953	0.597907	0.240938
ENSMUSG00000067338.6	Tuba3b	chr6	145615757	145621479	+	2788.43	-1.49425	0.00418907	77.4516	41.0229	73.8777	35.937	92.9986	27.0179	7.37252	80.1704	23.4802	37.9314
ENSMUSG00000078938.9	Syce3	chr15	89390174	89410503	-	89.3507	-1.18962	0.00418907	8.57056	4.52919	7.54816	2.31752	7.68086	5.13637	2.74005	7.05009	2.2981	3.27319
ENSMUSG00000118263.1	Gm42064	chr19	5305875	5307416	-	39.8339	-1.36851	0.00467347	4.10532	1.49019	3.30444	1.12373	2.35785	1.58005	0.90345	2.54146	0.804591	1.24702
ENSMUSG00000031576.16	Kcnu1	chr8	25849623	25937939	+	38.6317	-1.40458	0.00591595	0.548219	0.298776	0.631018	0.124708	0.351614	0.229791	0.165875	0.55761	0.165676	0.198936
ENSMUSG00000044595.10	Dnd1	chr18	36763671	36766214	-	353.362	-1.15538	0.00632316	9.83755	4.90429	5.47265	3.17596	6.90462	3.14944	1.88463	5.50404	2.3102	3.22959
ENSMUSG00000031765.8	Mt1	chr8	94179082	94180327	+	1639.38	-0.954476	0.00973705	73.818	46.306	49.141	26.9764	51.3055	30.3773	33.4701	60.5025	19.9543	24.6182
ENSMUSG00000044716.12	Dok7	chr5	35056766	35087839	+	464.449	0.686361	0.0139046	1.85253	3.43058	2.89752	4.50362	2.60187	4.62007	3.79416	2.72021	3.70451	4.26433
ENSMUSG00000074269.10	Rec114	chr9	58652850	58743964	-	155.542	-1.22837	0.0157177	7.73418	3.71002	4.521	2.8055	6.05411	2.87088	1.02476	5.21118	2.04141	2.58177
ENSMUSG00000026202.13	Tuba4a	chr1	75214228	75219865	-	171.532	-0.950744	0.0239061	1.83416	1.30457	1.77232	1.32217	2.52652	0.928106	0.614123	2.13408	0.933291	1.30129
ENSMUSG00000062170.12	Fmr1nb	chrX	68761839	68804567	+	104.566	-1.11434	0.0239061	6.62459	2.93069	4.45479	3.10854	4.89184	1.16321	1.80089	4.91409	2.43438	3.00115
ENSMUSG00000027577.14	Chrna4	chr2	181018380	181043546	-	234.8	-0.789357	0.0339278	1.91186	1.35199	1.89982	1.35717	2.28179	1.1838	0.692588	1.83373	1.01872	1.26794
ENSMUSG00000056155.6	Nanos3	chr8	84173731	84185217	-	139.316	-1.30831	0.0339278	11.2184	5.38864	5.45615	3.4675	5.75437	2.60936	2.86978	7.31115	1.51645	2.13386
ENSMUSG00000030495.12	Slc7a10	chr7	35186385	35201114	+	68.3904	-0.999993	0.0339352	1.85406	0.829101	1.46373	0.648493	1.01328	0.766639	0.750412	1.52843	0.910739	0.489971
ENSMUSG00000074397.5	Foxr1	chr9	44433773	44441136	-	247.641	-1.32578	0.0339352	6.50273	3.65016	4.29652	2.35306	5.89803	2.06245	0.721832	4.72587	1.36605	2.65357
ENSMUSG00000079606.1	Fsip2l	chrX	48841466	48877713	-	42.9726	-2.2833	0.0339352	1.64271	0.540388	0.472609	0.28825	1.39684	0.186775	0	1.3938	0.168919	0.319876
ENSMUSG00000096215.8	Smim22	chr16	5007288	5008309	+	24.492	-1.54895	0.0339352	2.50725	0.968227	2.07755	0.415358	3.15926	1.05972	0.982172	1.37793	0.522769	0.749012
ENSMUSG00000044303.6	Cdkn2a	chr4	89274471	89294653	-	239.026	-1.12706	0.0357778	11.3492	5.71601	8.60322	6.56103	10.4814	3.57898	2.02746	7.85751	3.14182	5.24004
ENSMUSG00000072437.4	Nanos1	chr19	60755987	60759914	+	120.052	-1.03345	0.0357778	1.78265	0.883474	0.86945	0.778599	1.7037	0.496094	0.499728	1.23212	0.61389	0.814652
ENSMUSG00000078234.6	Klhdc7a	chr4	139960220	139968026	-	361.502	0.681336	0.0357778	0.994837	1.72392	1.23598	2.04079	1.19773	1.66261	1.24393	0.873924	1.87827	1.80514
ENSMUSG00000051124.6	Gimap9	chr6	48676129	48679114	+	167.986	0.737449	0.0377575	2.16017	3.38152	2.67416	4.75398	2.40069	3.03729	4.67694	2.00593	3.59199	3.70078
ENSMUSG00000063171.4	Rps4l	chr6	148354656	148355598	+	2920.82	-0.561405	0.0377575	121.953	74.529	133.311	83.3656	116.236	106.474	82.606	114.693	64.7572	82.5036
ENSMUSG00000074593.11	Spint5	chr2	164715305	164718068	+	36.8637	-1.48746	0.0377575	7.08751	1.19906	2.03435	1.73605	3.37281	1.45819	0.98827	4.3032	1.43867	2.14058
ENSMUSG00000112858.2	Rnf212b	chr14	54814141	54854108	+	110.818	-1.75187	0.0377575	4.12619	1.86074	1.57445	0.937062	2.40311	0.723135	0.184651	2.74823	0.50961	0.606593
ENSMUSG00000068617.5	Efcab1	chr16	14906606	14981371	+	29.2935	-1.90444	0.0410992	0.448553	0.0544823	0.330322	0.0460142	0.220683	0.268339	0.0699473	0.49303	0.0956031	0.0656522
ENSMUSG00000031362.17	Xlr4c	chrX	73233688	73243130	-	34.6414	-1.46757	0.0417752	0.876775	0.527276	0.595042	0.352343	0.862515	0.310748	0.108003	0.858307	0.218992	0.202741
ENSMUSG00000079479.2	Gm9112	chrX	102706890	102707635	-	30.3429	-1.76793	0.0435352	5.16906	2.08361	3.35583	1.9418	2.18269	0.47183	1.14791	5.20147	0.69827	0.615671
ENSMUSG00000037759.6	Ptger2	chr14	44988195	45003820	+	125.391	0.893227	0.0440394	0.353293	0.860024	0.459314	1.0713	0.747319	0.795014	0.809044	0.459517	1.16087	0.92742
ENSMUSG00000030041.9	M1ap	chr6	82946902	83030309	+	264.8	-1.32693	0.0442923	9.23408	4.31091	4.57056	2.4492	4.31012	1.55286	1.21434	5.60664	1.45841	3.18552
ENSMUSG00000053550.13	Shisa7	chr7	4825552	4844696	-	209.679	0.632787	0.0442923	0.819822	0.904519	0.836945	1.13191	0.727235	1.27356	1.19304	0.617617	1.17307	1.3194
ENSMUSG00000027794.4	Sohlh2	chr3	55182028	55209957	+	363.113	-1.32292	0.0461107	10.9169	5.36129	5.5723	3.4499	7.16115	2.69645	0.990585	6.75317	2.0952	3.62332
ENSMUSG00000031594.9	Fgl1	chr8	41191434	41215156	-	85.4088	-0.811088	0.0562321	0.903396	0.558066	0.586842	0.440124	0.792542	0.432032	0.504833	1.00813	0.462994	0.408226
ENSMUSG00000040629.8	Mael	chr1	166201201	166238747	-	1297.2	-1.17026	0.0562321	48.2571	26.1366	25.6033	18.7233	36.2883	15.685	6.14031	32.0386	10.7554	17.3084
ENSMUSG00000002017.10	Fam98a	chr17	75537086	75551946	-	1191.01	-0.495087	0.0584348	12.7921	10.5584	12.328	8.76099	12.4751	9.20226	6.9184	13.655	9.92024	9.169
ENSMUSG00000041523.3	Upk2	chr9	44452715	44454976	-	7.14802	-2.61812	0.0584348	0.47998	0.0835911	0.30033	0.0537895	0.620747	0.121987	0	0.279303	0.0300886	0.119382
ENSMUSG00000060288.13	Ppih	chr4	119300010	119320546	-	1490.69	-0.570889	0.0584348	39.457	24.5681	26.6468	18.4543	28.0085	20.6818	23.6189	29.8475	18.5984	19.2503
ENSMUSG00000072249.3	Fthl17f	chrX	9063015	9063861	+	55.9422	-1.83479	0.0593698	6.96749	2.49392	2.46407	0.928488	2.56151	0.428936	0.487897	2.73796	0.538611	1.29749
ENSMUSG00000040938.16	Slc16a11	chr11	70212752	70216417	+	57.6997	-1.47576	0.0611009	1.34091	0.83889	0.827789	0.490392	1.352	0.284502	0.161805	1.13172	0.216899	0.506229
ENSMUSG00000051515.9	Fam181b	chr7	93079865	93081867	+	193.313	0.585036	0.0611009	2.48834	3.48015	2.63876	3.56271	2.19686	3.99041	3.95437	2.06389	3.17237	3.00151
ENSMUSG00000020562.7	Efcab10	chr12	33394854	33401267	+	9.3952	-3.00979	0.0619148	1.45391	0.403548	0.402745	0.0865587	0.681078	0	0	1.19856	0.0484189	0.144084
ENSMUSG00000028331.12	Trmo	chr4	46376505	46389437	-	359.084	-0.797141	0.0624622	8.22672	5.56755	6.61208	3.20641	5.83973	4.90113	2.88116	6.18616	3.07063	3.55821
ENSMUSG00000093726.1	Gm20667	chr14	67673177	67675106	-	105.353	0.745366	0.0636977	0.87138	1.82935	1.29204	2.02229	1.17164	2.05356	2.24825	1.5847	2.3131	1.89247
ENSMUSG00000020629.12	Adi1	chr12	28675231	28682175	+	1325.2	0.55428	0.0654262	15.6292	21.4723	18.7405	28.0151	20.415	24.4471	31.1507	14.6485	22.703	25.1932
ENSMUSG00000073243.2	Gm9	chrX	37209348	37211041	-	43.3816	-2.09764	0.0654262	3.59295	1.69904	1.39339	0.60607	3.02959	0.808521	0.126453	4.44287	0.119655	0.989068
ENSMUSG00000087238.1	Gm12865	chr4	118984058	118997198	-	6.37825	-2.67176	0.0654262	1.78213	0.277697	0.914578	0.0893467	0.562411	0.303939	0.211272	1.75264	0.199914	0.0991495
ENSMUSG00000068245.14	Phf11d	chr14	59347407	59365470	-	168.076	-1.23016	0.0673563	2.49488	1.65038	1.40405	0.751163	1.47421	0.455256	0.604837	1.84561	0.615786	0.531766
ENSMUSG00000056648.5	Hoxb8	chr11	96281905	96285315	+	24.3004	-1.70527	0.067748	0.464175	0.137426	0.864061	0.121593	0.197146	0.100275	0.156831	0.471936	0.111299	0.294401
ENSMUSG00000079033.10	Mef2b	chr8	70139711	70167488	+	115.436	-0.713432	0.0681483	3.70241	2.17081	3.14678	2.40651	3.65647	1.99956	2.55092	3.08805	1.46219	1.84175
ENSMUSG00000086727.8	4931428L18Rik	chr1	30997842	31222684	-	5.1031	-3.24491	0.0684803	0.146733	0.00804489	0.122842	0.0155303	0.0488792	0.0176103	0	0.0537608	0	0.0172342
ENSMUSG00000024436.16	Mrps18b	chr17	35910379	35916389	-	820.161	-0.435921	0.0692609	15.5888	12.9864	14.4931	11.1544	13.7356	11.1464	10.5175	15.1235	9.88965	9.63958
ENSMUSG00000060461.5	Dppa5a	chr9	78367052	78368177	-	67.7126	-1.22107	0.0692609	4.93983	3.07127	4.0285	2.87035	6.31887	2.93464	0.723241	5.80972	1.63193	2.29758
ENSMUSG00000031458.8	Coprs	chr8	13884794	13890281	-	593.512	-0.620284	0.0713089	11.7632	6.92555	7.2028	5.32005	8.29934	5.92377	5.59671	7.54122	5.18846	5.00458
ENSMUSG00000034825.14	Nrip3	chr7	109758055	109782025	-	48.7277	-1.46823	0.0742695	0.800259	0.330948	0.533718	0.268619	0.525543	0.115252	0.0515016	0.63667	0.235541	0.34643
ENSMUSG00000037386.16	Rims2	chr15	39198261	39684372	+	77.3931	1.02944	0.0759473	0.158936	0.252704	0.177411	0.40092	0.158833	0.197107	0.285072	0.0841127	0.250926	0.392017
ENSMUSG00000029223.12	Uchl1	chr5	66676091	66687234	+	2393.99	-0.806175	0.0759999	91.3391	46.9842	42.3512	37.4618	64.6168	29.3853	39.6283	51.6293	25.7972	35.1351
ENSMUSG00000032549.7	Rab6b	chr9	103111787	103185276	+	431.955	-0.983073	0.0759999	4.74678	2.99905	3.69047	2.15949	3.17664	2.57344	0.978841	3.84127	1.36665	1.64473
ENSMUSG00000060499.7	Rpl10l	chr12	66283379	66284401	-	486.433	-1.18414	0.0759999	30.3085	18.2592	17.275	12.1007	21.0887	8.29737	3.73661	22.0121	6.88032	10.5531
ENSMUSG00000051769.2	Wfdc15a	chr2	164198863	164200130	-	49.9465	-1.56546	0.0803613	7.83236	3.40103	4.38786	1.67122	4.1328	2.91026	0.705685	5.16539	0.60097	1.58964
ENSMUSG00000059625.6	Sohlh1	chr2	25842995	25847248	-	391.781	-1.28138	0.0829453	22.6781	10.2305	8.20082	7.18572	17.2346	4.66339	2.32432	11.3944	4.27232	8.02427
ENSMUSG00000083714.3	Fthl17-ps1	chrX	9043727	9044242	+	20.5258	-2.30799	0.0843834	3.97034	1.28659	1.4708	0.903163	1.83583	0.192024	0.333696	2.40998	0.126302	0.062641
ENSMUSG00000108791.1	1700011D18Rik	chr7	78847254	78847530	+	7.63249	-2.37384	0.0854764	1.98699	0.21788	0.684958	0.525758	1.43411	0.119235	0.497291	2.66935	0.352916	0.233377
ENSMUSG00000002076.12	Hsf2bp	chr17	31944769	32036349	-	110.613	-1.20518	0.0876979	1.56764	0.739906	1.29897	0.803448	1.55811	1.02149	0.220691	1.48897	0.335938	0.720485
ENSMUSG00000073294.4	AU022751	chrX	6081219	6083419	-	48.8399	-1.42431	0.0910303	1.41704	0.411309	0.628052	0.330838	1.65214	0.720285	0.156463	0.809315	0.325711	0.572734
ENSMUSG00000061718.12	Ppp1r1b	chr11	98348404	98357796	+	705.177	0.685614	0.0923127	3.41491	7.35859	7.1187	9.94775	6.56447	9.75727	8.91515	5.23426	9.00342	8.91967
ENSMUSG00000028698.13	Pik3r3	chr4	116221618	116303056	+	562.162	-0.679667	0.0942404	5.03087	3.9514	4.10663	2.56647	4.20889	2.19979	1.93629	3.99509	2.8651	2.71389
ENSMUSG00000031671.11	Setd6	chr8	95715881	95719010	+	208.46	-0.508817	0.100266	4.32231	3.10803	3.87414	3.21423	4.43191	2.91577	3.40212	4.25638	2.44865	2.70064
ENSMUSG00000050471.17	Fam118b	chr9	35216965	35267805	-	942.667	-0.41088	0.100266	6.25835	5.17563	5.78223	4.15828	5.18113	4.11637	4.01076	5.6821	4.13046	4.24493
ENSMUSG00000073062.3	Zxdb	chrX	94724569	94730187	+	130.221	0.754218	0.100266	0.500647	0.585376	0.5885	1.03673	0.549266	0.958102	1.1093	0.436642	0.806095	0.76507
ENSMUSG00000108175.1	Gm16499	chr6	53818743	53868183	+	40.4993	-1.2235	0.100266	1.30306	0.686824	0.826925	0.239787	0.902672	0.527809	0.233474	0.748686	0.378723	0.360011
ENSMUSG00000027316.15	Gfra4	chr2	131039632	131043088	-	115.659	-0.72104	0.100892	2.13266	1.39383	2.27855	1.43953	1.83487	1.1289	1.82924	2.60803	1.24925	1.01522
ENSMUSG00000025401.9	Myo1a	chr10	127705170	127720940	+	377.534	0.804627	0.100895	1.68777	3.26627	2.58349	5.30152	2.90438	3.88618	3.03205	1.71034	2.95677	4.84754
ENSMUSG00000052920.16	Prkg1	chr19	30564489	31765033	-	103.557	-0.917987	0.100895	0.590161	0.289842	0.311916	0.153078	0.315656	0.263363	0.180987	0.438543	0.248026	0.17866
ENSMUSG00000040013.11	Fkbp6	chr5	135291704	135350044	-	1392.35	-0.80623	0.102728	42.2992	27.25	27.9706	23.1288	34.7413	15.506	12.9067	30.331	13.4954	23.7857
ENSMUSG00000046490.7	Rnf222	chr11	68888553	68895777	+	114.391	0.67533	0.102728	0.635744	1.14153	0.743561	1.20276	0.855933	1.06819	1.63088	0.844362	1.09153	1.24139
ENSMUSG00000079267.9	Gm5930	chr14	44330442	44338584	-	5.95936	-2.73825	0.10462	0.315232	0.0345663	0.232859	0.0500464	0.105009	0	0	0.230993	0.0746528	0.0370249
ENSMUSG00000061815.11	Rufy4	chr1	74125541	74148223	+	179.934	0.598479	0.105385	1.54923	2.33222	1.96681	2.96398	2.16488	3.10569	3.38607	1.78943	2.47648	2.72016
ENSMUSG00000028591.11	Pramef12	chr4	144391674	144408464	-	755.695	-1.10101	0.10555	14.9025	8.84299	10.5554	7.96946	16.223	3.70972	2.22177	13.0362	6.73755	8.76847
ENSMUSG00000047674.2	Pdha2	chr3	141210004	141212355	-	71.806	-1.49827	0.10555	1.79409	1.46263	1.26766	0.371518	1.74096	0.379149	0.292835	1.51471	0.235528	0.604677
ENSMUSG00000045179.9	Sox3	chrX	60891366	60893430	-	117.804	-1.52526	0.10584	4.56072	1.32981	1.31258	2.05934	4.06942	0.591786	0.550331	1.93682	0.426063	1.22091
ENSMUSG00000062995.12	Ica1	chr6	8630527	8778488	-	277.097	-0.604997	0.108747	4.34667	2.7357	2.70797	2.32621	3.23197	2.33223	2.00699	3.33711	1.8187	2.20269
ENSMUSG00000049493.13	Pls1	chr9	95752642	95845311	-	113.913	-1.15382	0.108919	1.87081	0.954164	1.24027	0.643939	1.28829	0.492449	0.247879	1.14048	0.418842	0.972175
ENSMUSG00000054679.8	Srsf12	chr4	33208991	33233340	+	117.387	-0.866173	0.111191	1.55413	0.671013	1.96312	1.16582	1.04836	0.965242	0.667307	1.91109	1.12829	0.729007
ENSMUSG00000044017.16	Adgrd1	chr5	129096750	129204599	+	84.7101	-0.865193	0.111359	0.411571	0.257484	0.263849	0.238029	0.664697	0.250062	0.248317	0.428146	0.234967	0.2253
ENSMUSG00000049539.3	H1f1	chr13	23763666	23764406	+	58.2888	-1.16113	0.111359	3.25995	1.7104	4.02365	1.10062	2.30935	0.802301	2.09134	5.30676	2.50661	1.78844
ENSMUSG00000058741.4	Prr19	chr7	25301411	25304132	+	62.3392	-1.49937	0.111359	4.21674	1.07078	1.35524	0.822133	2.68612	1.86449	0.555442	2.14125	0.26279	0.938402
ENSMUSG00000069310.4	H3c3	chr13	23744973	23745602	-	55.102	-1.14131	0.111359	3.3975	1.53277	3.78606	1.6644	2.52222	1.52034	2.51448	6.77524	2.68963	1.28265
ENSMUSG00000025790.14	Slco3a1	chr7	74275419	74554780	-	1022.14	0.664964	0.11391	2.28411	3.50052	3.3841	5.32082	3.50508	4.52898	4.25489	2.12588	3.75696	5.51936
ENSMUSG00000067764.11	Xlr5c	chrX	73282896	73292976	-	107.494	-1.393	0.115116	5.1238	2.42861	2.13257	1.46947	2.75294	0.793467	0.351613	3.0077	0.900272	1.47539
ENSMUSG00000031431.13	Tsc22d3	chrX	140539528	140600659	-	1515.47	-0.398185	0.115619	14.5034	9.6	11.0018	9.92372	14.2405	9.90614	8.86916	11.9387	10.2014	10.32
ENSMUSG00000008393.9	Carhsp1	chr16	8658580	8672155	-	8226.9	0.403293	0.117075	67.981	92.5987	86.4261	97.2667	81.2377	95.2937	119.037	69.712	103.174	98.4385
ENSMUSG00000026049.11	Tex30	chr1	44086613	44102441	-	723.372	-0.580764	0.117075	19.623	11.7353	13.1583	9.14945	13.6288	7.49391	10.0845	12.9482	10.642	10.4218
ENSMUSG00000029769.16	Ccdc136	chr6	29396309	29426994	+	720.118	-0.587046	0.117075	7.23165	5.05493	5.85998	4.47591	7.39617	5.33448	2.94792	5.83164	4.21046	4.25103
ENSMUSG00000036743.4	Psma8	chr18	14706151	14762301	+	138.67	-1.02866	0.117075	3.48196	1.52455	2.55398	1.64672	2.00941	1.31106	0.566132	2.10228	0.757813	1.64595
ENSMUSG00000046774.17	8030474K03Rik	chrX	101794656	101798642	+	393.353	-1.13736	0.117075	13.1831	7.01707	6.58684	5.13066	8.99652	3.06548	1.7528	8.18434	2.53663	5.67745
ENSMUSG00000062773.6	Tex101	chr7	24668007	24676675	-	548.516	-1.2073	0.117075	21.7936	13.5675	13.0208	7.20705	13.8681	5.91994	2.47318	14.8474	3.69714	8.38792
ENSMUSG00000067578.3	Cbln4	chr2	172036233	172043466	-	869.772	0.709062	0.117075	5.22621	8.05882	8.46207	15.1657	7.57098	10.8235	8.68649	6.21926	10.7459	13.9115
ENSMUSG00000078208.1	Fthl17b	chrX	8962134	8962975	-	14.5478	-2.0688	0.117075	1.92471	0.322551	0.482864	0.484297	0.834711	0.196129	0.0408995	0.798325	0.0774013	0.307105
ENSMUSG00000027249.15	F2	chr2	91625320	91636414	-	14.1687	-2.58458	0.120155	0.246271	0.0919612	0.0649004	0.0380414	0.332582	0	0	0.139003	0.0212795	0.0422152
ENSMUSG00000042826.13	Fgf11	chr11	69796068	69801857	-	934.525	0.430694	0.120155	8.16673	10.6569	8.55706	9.55909	8.53286	9.81945	12.7839	6.88972	11.647	10.5654
ENSMUSG00000026407.17	Cacna1s	chr1	136052750	136119822	+	1108.24	-0.581274	0.123439	7.6794	4.67619	7.5314	4.27344	4.17544	4.57855	3.98528	7.35817	4.54213	4.75712
ENSMUSG00000024130.16	Abca3	chr17	24351950	24410201	+	611.453	-0.450848	0.125761	2.98142	1.8478	2.2756	1.66857	2.17105	2.02946	1.59439	2.41656	1.75896	1.90337
ENSMUSG00000030761.16	Myo7a	chr7	98051060	98119524	-	8802.72	0.478049	0.125761	25.5984	32.6112	29.6583	41.475	25.9881	32.6261	34.0416	20.3914	30.7315	40.8715
ENSMUSG00000031383.8	Dusp9	chrX	73639419	73643514	+	389.763	-0.797649	0.125761	7.36916	3.56973	5.53646	4.28024	6.47751	4.27108	1.70795	4.95129	3.05269	4.10862
ENSMUSG00000037390.12	Muc3	chr5	137134922	137149322	-	9.42799	-2.07019	0.125761	0.377695	0.124247	0.223199	0.0899444	0.377449	0.067994	0.0531715	0.15568	0	0.0665419
ENSMUSG00000038932.13	Tcfl5	chr2	180621956	180642708	-	275.181	-1.06834	0.125761	4.887	2.3066	3.57858	2.80598	4.36262	1.7213	0.630881	3.21657	1.37919	2.6238
ENSMUSG00000060985.15	Tdrd5	chr1	156255296	156303664	-	315.28	-0.806592	0.125761	2.39789	1.35722	1.7739	1.49057	1.8413	1.16648	0.595717	1.7345	0.79856	1.2301
ENSMUSG00000071494.5	Olfr455	chr6	42535664	42547587	-	5.5149	-3.92628	0.125761	0.120681	0.0297744	0.00668593	0	0.165829	0.00814703	0	0.0994854	0	0
ENSMUSG00000073069.2	Mageb2	chrX	91331690	91333360	+	14.125	-2.13602	0.125761	0.739034	0.237035	0.376683	0.0351988	0.332349	0.0798261	0	0.56862	0.0984469	0.234364
ENSMUSG00000117916.1	9630028I04Rik	chr17	27235075	27248066	-	161.508	0.721675	0.125761	1.20474	2.28729	1.71884	2.4482	1.44475	1.38805	2.66195	1.14764	2.23761	2.64404
ENSMUSG00000030747.5	Dgat2	chr7	99153658	99182719	-	367.673	-0.518994	0.128612	5.33594	3.11258	3.92109	3.1933	5.14416	3.31031	2.66965	4.04448	3.09688	3.92109
ENSMUSG00000050064.14	Zfp697	chr3	98382461	98753812	+	289.588	0.473494	0.128612	0.912597	1.24337	0.979256	1.30572	0.871389	1.02564	1.14431	0.82846	1.46078	1.30447
ENSMUSG00000027387.11	Zc3h8	chr2	128926268	128944077	-	239.467	-0.558764	0.130848	6.85358	4.9241	4.82345	3.96371	5.17448	3.4167	3.41405	6.29143	3.85252	3.96073
ENSMUSG00000028778.15	Hcrtr1	chr4	130130217	130139359	-	14.3852	1.66773	0.135526	0.0586226	0.127278	0.0727505	0.20103	0.0937352	0.443245	0.211272	0.0773224	0.262387	0.198299
ENSMUSG00000034427.17	Myo15b	chr11	115858406	115892603	+	50.5572	1.04724	0.135841	0.167514	0.189808	0.107242	0.177297	0.062002	0.227849	0.258534	0.057965	0.185129	0.190192
ENSMUSG00000114348.1	Gm41031	chr13	97796162	97825885	-	8.96548	-1.80654	0.138413	0.655567	0.323484	0.913178	0.26763	0.655142	0.202316	0.158212	0.823509	0.0499019	0.296993
ENSMUSG00000029168.14	Dpysl5	chr5	30711564	30799375	+	1198.5	0.930891	0.139045	2.39198	4.20162	4.24063	9.63924	4.26299	5.65543	4.86961	2.42867	4.35598	9.38657
ENSMUSG00000103408.1	Gm37933	chr3	86142757	86145545	+	33.6887	-1.08256	0.139045	2.27539	1.16891	1.40912	0.77197	1.58863	0.60602	0.596775	1.09633	0.763992	0.593078
ENSMUSG00000040950.13	Mgl2	chr11	70130329	70137550	+	37.4865	-1.56923	0.14198	1.41644	0.778188	0.647201	0.153007	0.78802	0.378545	0.296024	0.914871	0.124493	0.169795
ENSMUSG00000053909.8	Rhox10	chrX	38066475	38071691	+	66.601	-1.33843	0.14198	7.13342	3.24307	2.23801	1.1834	3.88479	2.59723	1.08322	4.09657	1.19581	0.974342
ENSMUSG00000079350.2	Magea8	chrX	154985775	154995850	-	83.1481	-1.27857	0.14198	2.89799	1.44832	1.43263	0.84939	3.89861	1.78584	0.585813	1.65393	0.475129	0.96222
ENSMUSG00000037126.16	Psd	chr19	46312087	46327156	-	225.327	-0.635078	0.143941	1.24937	0.671816	1.16782	0.60268	1.02046	1.00347	0.969623	1.31163	0.742529	0.601078
ENSMUSG00000015568.16	Lpl	chr8	68880491	68907448	+	5236.17	0.430978	0.148442	10.7771	14.9874	14.2301	17.4851	14.2464	18.5472	20.742	13.0839	15.9198	18.1634
ENSMUSG00000040794.5	C1qtnf4	chr2	90885860	90890525	+	688.379	-0.402156	0.148442	21.3806	14.9011	18.0909	14.3151	19.1874	16.386	17.4056	20.4523	13.388	13.4052
ENSMUSG00000079532.1	Ctag2l2	chrX	74740927	74742188	+	25.4869	-1.66231	0.153356	2.99471	1.08884	1.18758	0.713161	1.92954	0.595867	0.266269	0.952846	0.125977	0.541489
ENSMUSG00000051316.8	Taf7	chr18	37640491	37644204	-	1645.77	-0.623803	0.15365	25.2343	16.9525	18.1738	13.8666	16.1673	11.8129	8.59371	20.3774	12.3357	14.2526
ENSMUSG00000005251.15	Ripk4	chr16	97741933	97763787	-	147.546	-0.820588	0.153902	2.4353	0.991594	1.24542	1.27344	2.00825	1.10369	0.594575	1.34775	0.925582	1.08013
ENSMUSG00000024063.13	Lbh	chr17	72918305	72941947	+	6915.51	0.309641	0.153902	57.5851	66.4501	59.1546	77.1793	65.4821	74.2515	78.0524	56.1379	70.0009	77.2143
ENSMUSG00000032902.1	Slc16a1	chr3	104638668	104658462	+	1188.42	-0.526068	0.153902	12.7671	9.17019	10.472	6.75857	8.13306	6.78322	6.27125	10.259	7.96611	6.41197
ENSMUSG00000035578.16	Iqcg	chr16	33012683	33056218	-	138.497	-0.61595	0.153902	0.892919	0.768607	1.02896	0.505612	0.837808	0.530464	0.486057	0.834239	0.703103	0.524379
ENSMUSG00000039954.9	Stk32a	chr18	43207583	43318682	+	59.6884	-1.05496	0.153902	0.362302	0.295525	0.304769	0.13382	0.214284	0.119797	0.112418	0.446989	0.161531	0.132871
ENSMUSG00000045092.8	S1pr1	chr3	115710433	115715072	-	1164.27	0.507501	0.153902	7.74979	11.1651	10.9006	13.6742	11.3061	14.9743	11.9163	8.66167	15.1269	15.5141
ENSMUSG00000048920.8	Fkrp	chr7	16809246	16816732	-	1074.56	0.430399	0.153902	4.91005	6.74545	6.29245	7.16578	5.14161	7.2158	8.20768	4.74198	5.9225	7.38875
ENSMUSG00000022849.5	Hspbap1	chr16	35770375	35828477	+	549.487	-0.378099	0.158199	2.27474	1.67487	1.90709	1.69699	2.31217	1.64387	1.74325	2.07585	1.41092	1.71853
ENSMUSG00000028691.12	Prdx1	chr4	116685544	116700822	+	14963.4	-0.462361	0.158199	226.915	145.626	166.842	111.148	175.734	140.459	152.846	175.713	147.467	113.762
ENSMUSG00000038028.9	Tigar	chr6	127085116	127109557	-	426.632	-0.426052	0.158199	4.45539	3.67924	5.0312	3.28057	3.79256	3.01568	3.0973	4.16214	2.93077	3.47262
ENSMUSG00000072662.2	Mansc4	chr6	147075060	147087032	-	116.447	-0.927281	0.158199	5.07233	2.97514	4.96285	1.57259	2.51061	2.04164	1.40121	3.5766	3.03421	1.69454
ENSMUSG00000019883.11	Echdc1	chr10	29313166	29347469	+	534.599	-0.450663	0.162437	5.13703	4.3454	5.07927	3.29753	4.34104	3.78722	2.87187	5.00272	3.75232	3.40858
ENSMUSG00000029656.13	C8b	chr4	104766317	104804548	+	24.9285	-2.06524	0.162437	0.817003	0.438714	0.415358	0.0915584	0.828479	0.129776	0.0405942	0.224503	0.0256078	0.0889034
ENSMUSG00000073177.8	Gm773	chrX	56189827	56212881	-	58.6475	-2.7841	0.162437	6.97721	1.71349	2.0521	0.245022	3.11682	1.00716	0.181059	3.88753	0.0342649	0.305894
ENSMUSG00000041729.15	Coro2b	chr9	62419492	62537044	-	1064.37	0.47818	0.167157	4.34977	4.73625	5.17917	7.02709	4.90967	6.32773	7.1621	3.98044	6.1164	7.13187
ENSMUSG00000020847.15	Rph3al	chr11	75830999	75938429	-	503.945	0.778887	0.168436	1.5393	3.33096	3.78074	6.05604	3.62141	5.47293	5.22791	2.7582	4.49402	5.5425
ENSMUSG00000071773.4	Rhox1	chrX	37213804	37222258	-	24.0049	-1.7164	0.168436	2.21626	0.956896	1.38133	0.131946	1.24584	0.822896	0.234003	1.06576	0.147615	0.402662
ENSMUSG00000078998.3	Bpifa6	chr2	153974945	154000495	+	65.065	0.929605	0.168436	0.389027	1.38213	1.05178	2.00109	0.971936	1.72284	1.40203	0.983484	1.24374	1.95335
ENSMUSG00000027752.15	Exosc8	chr3	54728678	54735393	-	1688.68	-0.367915	0.168944	16.125	12.4174	12.6485	10.1706	13.2019	11.2888	11.405	15.0789	10.7467	10.2794
ENSMUSG00000040003.18	Magi2	chr5	19227036	20704792	+	329.034	0.431173	0.170223	0.824526	0.890826	0.652062	1.03182	0.770135	1.10889	1.15014	0.790776	0.944728	1.014
ENSMUSG00000002324.8	Rec8	chr14	55618037	55625395	+	97.3049	-1.02007	0.179091	2.30243	1.059	0.988147	0.377113	1.44719	0.934013	0.833068	1.29399	0.466306	0.792926
ENSMUSG00000035875.15	AI182371	chr2	35081861	35101543	-	28.8009	-1.0188	0.179091	0.401017	0.247348	0.408793	0.276945	0.470889	0.205749	0.101619	0.44078	0.170943	0.264941
ENSMUSG00000062248.5	Cks2	chr13	51645232	51650660	+	2208.63	-0.362632	0.179091	133.976	89.0029	108.693	86.1604	107.923	97.2705	101.222	115.69	79.6754	90.6625
ENSMUSG00000079387.10	Luzp4	chrX	148857640	148924139	+	26.2768	-1.5313	0.179091	0.896363	0.470837	0.346018	0.289204	0.44789	0.156161	0.113977	0.905787	0.0924424	0.213957
ENSMUSG00000026429.9	Ube2t	chr1	134962565	134974162	+	584.637	-0.47007	0.184622	5.29226	3.99981	4.01303	3.66196	4.05666	2.96406	2.81282	5.01779	3.14	3.30847
ENSMUSG00000032065.6	Tex12	chr9	50556819	50561325	-	65.9375	-1.46391	0.184622	6.25997	2.4652	1.68071	1.26141	2.79711	1.59289	0.372846	2.58026	0.673528	0.858971
ENSMUSG00000042814.8	Mcts2	chr2	152687035	152687946	+	363.408	-0.630985	0.184622	22.2626	13.5661	14.8601	7.95244	13.6035	10.3937	10.5351	13.3406	10.9692	8.64775
ENSMUSG00000055067.15	Smyd3	chr1	178951960	179518041	-	710.071	-0.279003	0.184622	2.66355	2.30003	2.81849	2.22956	2.69842	2.35196	2.23483	2.76297	2.18919	2.2243
ENSMUSG00000070348.5	Ccnd1	chr7	144929931	144939925	-	727.691	-0.452933	0.184622	5.27915	4.5883	5.68688	4.47822	7.07973	4.28544	3.2909	5.29587	4.28344	4.64695
ENSMUSG00000071229.3	Timm8a2	chr14	122034674	122038420	+	48.5668	-0.914663	0.184622	3.11469	1.58649	1.90001	1.56322	2.64409	0.795857	0.980693	1.73017	1.14211	1.38071
ENSMUSG00000074830.4	Zfp640	chr13	66669928	66698243	-	21.2246	-1.45645	0.184622	0.844975	0.347454	0.436922	0.167686	0.545359	0.114087	0.0793032	0.67722	0.431478	0.223301
ENSMUSG00000080152.4	H3f4	chr11	58961812	58962222	+	5.25787	-2.48778	0.184622	1.19037	0.146844	0.659483	0.0708686	0.446097	0	0.0837893	0.899524	0.237854	0.314577
ENSMUSG00000094378.7	Gm15097	chrX	149784473	149826694	+	23.0603	-1.51375	0.184622	0.971902	0.413173	0.384371	0.0854582	0.508049	0.209958	0.218917	0.476614	0.0796722	0.22128
ENSMUSG00000106990.1	Gm42547	chr6	28211008	28214805	-	118.607	0.610232	0.184622	0.813147	1.11235	0.713659	1.32674	0.691933	0.860921	1.45076	0.787584	1.09821	1.02977
ENSMUSG00000117840.1	Gm50399	chr18	35862251	35877311	+	8.54331	-2.00284	0.184622	0.219719	0.216836	0.486912	0.0348826	0.805112	0.197773	0.0824848	0.845268	0.1561	0.193549
ENSMUSG00000040034.15	Nup43	chr10	7667503	7678881	+	1057.87	-0.345006	0.192373	16.6624	13.3436	14.0288	11.355	13.9181	10.6567	11.5823	15.3737	11.6597	12.222
ENSMUSG00000028647.13	Mycbp	chr4	123904832	123912269	+	997.196	-0.469026	0.194129	16.1121	11.9204	12.1112	9.03394	11.2586	8.98309	8.74433	12.1539	8.45191	8.81329
ENSMUSG00000024366.8	Gfra3	chr18	34689898	34720387	-	29.3074	-1.22526	0.20179	1.13307	0.407993	0.475046	0.350049	0.520261	0.165388	0.155201	0.706859	0.391619	0.339899
ENSMUSG00000061666.6	Gdpd1	chr11	87033867	87074062	-	318.884	-0.644943	0.20179	6.41395	5.34804	6.0568	3.65335	4.98394	3.1388	2.57986	4.60404	3.04098	3.39001
ENSMUSG00000109860.1	Gm17737	chr7	11979676	11983912	-	183.034	-1.18667	0.20179	12.5562	5.81428	5.05704	4.01226	6.31401	2.62036	0.930741	6.53436	2.69892	3.97342
ENSMUSG00000020431.5	Adcy1	chr11	7063489	7178506	+	89.353	-0.917713	0.202808	0.507916	0.233757	0.235938	0.139564	0.236711	0.168807	0.107256	0.27914	0.140524	0.209083
ENSMUSG00000022487.14	Gtsf1	chr15	103402405	103430470	-	225.081	-1.65387	0.203967	13.7709	5.79647	5.24546	2.4517	8.39787	3.42161	0.718478	7.3022	1.5238	2.62768
ENSMUSG00000008153.12	Clstn3	chr6	124430581	124464794	-	523.92	0.469469	0.20409	2.09514	2.67457	2.35151	3.80781	2.61462	3.51279	2.66483	2.1253	2.93257	3.48735
ENSMUSG00000011257.19	Pabpc4	chr4	123262351	123298925	+	3165.04	0.428064	0.20837	19.2941	22.4731	20.7442	31.2463	22.9012	29.7638	28.2033	19.488	22.8838	31.785
ENSMUSG00000023147.17	Get1	chr16	96145407	96157852	+	1012.51	-0.355605	0.20837	8.54043	7.64773	8.59435	5.71471	8.18509	6.1852	6.44913	8.45623	7.30349	6.29731
ENSMUSG00000035228.15	Ccdc106	chr7	5020553	5060785	+	181.358	-0.596213	0.209037	3.17218	1.80007	2.85208	1.89935	1.78885	1.95794	1.7863	2.86409	1.35221	1.79637
ENSMUSG00000049985.15	Ankrd55	chr13	112288451	112384002	+	65.2423	-1.11144	0.209037	0.631649	0.236122	0.500526	0.150421	0.24867	0.237761	0.242517	0.52597	0.367165	0.09105
ENSMUSG00000110712.1	Gm39662	chr1	72641188	72642963	+	3.80886	-3.65938	0.209037	0.548583	0.0235385	0.0845703	0	0.0238359	0.0257629	0	0.183515	0.025418	0.0252128
ENSMUSG00000085558.7	4930412C18Rik	chr4	9770585	9823411	+	43.9072	-1.07029	0.210304	0.338203	0.201241	0.449689	0.0615893	0.238577	0.177281	0.229657	0.289737	0.153707	0.120921
ENSMUSG00000095082.1	Gm15091	chrX	149941655	149984982	+	16.0173	-1.75624	0.210304	0.482962	0.223419	0.254191	0.186896	0.4374	0.0978126	0	0.564029	0.0643355	0.191448
ENSMUSG00000020059.9	Sycp3	chr10	88459569	88473236	+	123.548	-1.20887	0.211085	7.78953	3.15133	2.10148	2.09696	4.23069	1.46327	0.708364	4.65321	1.70148	3.04304
ENSMUSG00000039911.13	Spsb1	chr4	149896283	149955043	-	2063.84	0.575306	0.211085	9.44593	11.4706	12.9235	19.2281	13.7774	18.5952	18.9343	9.7862	14.3953	20.051
ENSMUSG00000046337.17	Fam178b	chr1	36562692	36683183	-	163.377	-0.73661	0.212789	2.84687	1.65545	1.54642	1.31482	2.18406	1.25279	0.788066	1.95968	1.07258	1.59081
ENSMUSG00000049916.12	2610318N02Rik	chr16	17113398	17125167	-	79.1122	-0.969573	0.212789	2.06805	1.12648	1.29751	1.15127	1.40912	0.754264	0.362977	1.46128	0.500882	0.865915
ENSMUSG00000106223.1	2400006E01Rik	chr3	41521247	41528474	-	35.2972	-1.19089	0.215515	1.9592	1.76087	1.36454	0.499891	2.13274	0.453475	0.709237	2.26883	0.932092	0.702668
ENSMUSG00000108176.1	Gm43965	chr6	128376981	128377769	+	40.2619	1.09523	0.215515	1.08513	1.49161	0.584006	2.91639	1.16189	1.96745	2.26964	1.02234	0.991207	2.66284
ENSMUSG00000037108.13	Zcwpw1	chr5	137787798	137822621	+	1016.15	-0.60118	0.216141	8.51254	6.38805	6.3135	4.48894	6.83351	5.60034	3.74175	6.73134	3.14591	4.70345
ENSMUSG00000051257.3	Trap1a	chrX	139333683	139338169	+	215.878	-0.94701	0.216141	10.3829	5.78936	5.86733	5.21715	8.14526	3.78505	1.54939	8.24545	3.2088	5.817
ENSMUSG00000079536.1	Ctag2l1	chrX	74480287	74481399	-	131.364	-1.94382	0.216668	19.9461	8.37431	7.95419	3.20536	9.16243	1.58029	0.93371	10.6671	1.19534	3.29929
ENSMUSG00000072487.11	Mroh5	chr15	73760067	73839699	-	24.6167	1.23588	0.221833	0.0490448	0.100526	0.0535073	0.122186	0.0716343	0.122251	0.15721	0.0373208	0.0562866	0.191424
ENSMUSG00000005267.13	Zfp287	chr11	62700356	62731905	-	242.229	-0.515596	0.22379	1.55452	0.909404	1.30694	0.858697	1.04501	0.835222	0.708421	0.995249	0.939322	0.893619
ENSMUSG00000052921.13	Arhgef15	chr11	68943155	68957480	-	228.483	-0.681522	0.226365	1.59892	1.04731	0.995054	0.898566	1.8147	1.13099	0.616187	1.35827	0.693639	1.00214
ENSMUSG00000024352.12	Spata24	chr18	35656689	35662186	-	137.135	-0.483087	0.227221	5.27409	3.42982	5.18855	3.86231	5.91046	3.39172	4.25747	4.4902	3.63871	3.8349
ENSMUSG00000065954.11	Tacc1	chr8	25154552	25256588	-	6091.88	0.328775	0.230405	14.3986	15.8856	13.7684	19.7194	14.8071	16.1677	17.8861	13.1195	16.3039	19.7136
ENSMUSG00000085196.1	Gm14963	chr19	6268795	6276605	-	14.6564	-1.53708	0.230405	0.418379	0.212344	0.201325	0.10248	0.26281	0.0774701	0.134626	0.315335	0.0509553	0.0379078
ENSMUSG00000064036.15	Mro	chr18	73859385	73881333	+	9714.53	0.391217	0.232411	49.5134	66.9452	62.4431	82.6481	61.7843	67.2264	89.688	60.1345	71.4008	82.1892
ENSMUSG00000052131.7	Akr1b7	chr6	34412334	34423142	+	754.168	0.481349	0.232568	11.577	18.3744	19.1278	20.5322	15.4339	22.8696	24.7326	14.063	19.3328	20.3121
ENSMUSG00000041358.1	Nutm1	chr2	112247948	112259291	-	152.65	-0.83136	0.232853	1.74565	1.19703	1.35124	1.30373	2.35878	0.619664	0.590725	1.57643	0.86465	1.34281
ENSMUSG00000003051.13	Elf3	chr1	135253575	135258568	-	255.351	0.713529	0.237523	1.94471	3.43006	3.52105	4.92676	3.21152	4.76724	4.9396	1.84951	2.95434	4.91329
ENSMUSG00000009108.15	Gnat2	chr3	108092789	108101432	+	145.71	-0.844016	0.237523	2.65448	1.51134	2.14485	1.43933	1.87733	1.21305	0.448434	1.71695	1.10977	1.28428
ENSMUSG00000022177.9	Haus4	chr14	54541785	54554616	-	1953.88	-0.266933	0.237523	27.35	26.0141	28.8943	25.0115	30.275	24.0419	22.3163	29.2564	23.583	23.3382
ENSMUSG00000033007.15	Asic4	chr1	75450436	75474343	+	484.792	0.734026	0.237523	2.45562	4.64763	5.63565	8.44865	4.77359	6.18898	6.27627	3.22907	6.11808	8.4985
ENSMUSG00000034910.5	Pygo1	chr9	72925645	72952181	+	1091.96	0.304611	0.237523	3.50738	4.46013	3.79042	5.02621	4.23469	4.80651	4.62443	3.77449	4.99739	4.44254
ENSMUSG00000043252.8	Tmem64	chr4	15265831	15286753	+	2918.15	0.375536	0.237523	14.7846	19.0557	18.9211	22.9399	18.9824	21.0969	23.1107	14.4442	21.7286	22.7297
ENSMUSG00000044006.8	Cilp2	chr8	69880369	69887687	-	44.8956	-1.08161	0.237523	0.687534	0.300785	0.301583	0.1958	0.488753	0.306241	0.0957925	0.451866	0.158624	0.307193
ENSMUSG00000097415.2	AU020206	chr7	75769038	75782099	-	5938.6	0.499452	0.237523	41.7001	49.3099	40.6784	67.7347	58.9977	70.6339	83.3992	47.5212	60.0525	69.4295
ENSMUSG00000045294.11	Insig1	chr5	28071363	28078662	+	1720.32	-0.330302	0.237641	21.6208	17.2687	18.4291	16.4234	19.779	16.0495	13.216	20.4613	16.1086	16.6996
ENSMUSG00000073415.4	Gm10501	chr17	34976899	34981788	-	103.162	0.601088	0.23825	0.847832	1.50882	1.15811	1.78734	1.33343	1.38117	2.03494	1.19161	1.83666	1.76306
ENSMUSG00000038155.11	Gstp2	chr19	4040285	4046023	-	68.0809	-0.993623	0.238388	3.70886	1.51831	2.04564	2.11976	2.52588	1.66179	0.556939	2.77814	0.907605	1.53918
ENSMUSG00000074676.2	Foxs1	chr2	152931898	152933208	-	2447.94	0.45869	0.238646	37.5514	50.34	52.08	71.1623	57.5025	69.5076	69.7679	45.915	65.7933	71.4256
ENSMUSG00000034158.9	Lrrc58	chr16	37868389	37888858	+	3345.96	0.574049	0.238775	8.03886	9.89747	9.51061	18.9678	10.9708	14.0918	11.5392	9.55472	12.6912	17.8331
ENSMUSG00000075266.5	Cenpw	chr10	30194569	30200560	-	609.925	-0.381228	0.238775	6.32463	3.95568	4.83393	3.90112	5.33362	4.44714	4.54695	4.81276	3.83819	3.85325
ENSMUSG00000001588.12	Acap1	chr11	69881567	69895539	-	107.966	0.527478	0.242031	0.507745	0.841326	0.666784	0.746387	0.519944	0.785415	0.917766	0.516751	0.781582	0.722259
ENSMUSG00000035351.16	Nup37	chr10	88146992	88178390	+	925.778	-0.37853	0.242031	12.0454	8.59592	9.27654	7.71061	8.75962	7.0264	8.28857	10.8059	7.7842	7.76018
ENSMUSG00000042817.15	Flt3	chr5	147330741	147400489	-	182.767	0.767884	0.242031	0.455494	0.972329	1.03135	1.45729	0.509624	0.898432	0.841977	0.636708	1.24519	1.31887
ENSMUSG00000050357.9	Carmil2	chr8	105686274	105698187	+	76.1117	0.817407	0.242031	0.300927	0.42897	0.232171	0.732555	0.43439	0.469508	0.382847	0.238886	0.510733	0.659768
ENSMUSG00000116295.1	Gm32885	chr15	97157029	97167244	-	43.5381	-1.22813	0.242031	1.92673	0.963077	1.06467	0.881914	1.47537	0.918948	0.140906	2.42032	0.559987	0.925774
ENSMUSG00000015337.5	Endog	chr2	30171493	30174069	+	200.505	-0.61722	0.243323	6.98997	5.39371	8.92443	3.89091	6.69797	6.08984	6.18772	7.5566	4.72082	3.25356
ENSMUSG00000027861.13	Casq2	chr3	102086415	102146514	+	5583.74	-0.379552	0.243323	86.5805	57.1432	72.953	57.2107	60.0543	56.0246	51.6813	80.4613	65.6245	58.266
ENSMUSG00000031226.13	Pbdc1	chrX	105079756	105117090	+	1441.8	-0.39575	0.243437	10.2945	6.90821	7.83629	5.97538	7.9927	7.16023	7.75378	8.84605	5.80327	6.27055
ENSMUSG00000079227.10	Ccr5	chr9	124121543	124147699	+	28.714	1.10762	0.243437	0.0435061	0.0787148	0.0546338	0.151955	0.0615936	0.121398	0.212325	0.09564	0.139091	0.118805
ENSMUSG00000004655.5	Aqp1	chr6	55336432	55348555	+	392.926	0.651227	0.243456	2.99141	7.89158	5.17952	4.77874	3.16395	5.45648	5.50579	2.76347	5.13536	4.47868
ENSMUSG00000060098.11	Prmt7	chr8	106210936	106252794	+	2260.75	-0.370439	0.243456	13.2444	12.5485	13.2935	9.55842	13.5102	11.0813	8.80473	14.0364	11.3	9.45671
ENSMUSG00000056204.8	Pgpep1	chr8	70646435	70660388	-	2830.06	0.403353	0.247075	11.2618	15.5619	16.9539	19.8397	14.7876	19.5411	18.9895	13.4337	18.9977	19.0509
ENSMUSG00000087627.2	A230059L01Rik	chr1	146802965	146807340	-	9.11316	-2.35761	0.248754	0.146739	0.0482712	0.0557456	0.0465926	0.0558641	0.0301902	0	0.253454	0.0223395	0
ENSMUSG00000022234.15	Cct5	chr15	31590800	31601804	-	11721.9	-0.32857	0.262208	152.291	141.729	163.089	107.041	142.337	129.939	111.044	153.551	125.101	115.303
ENSMUSG00000001985.9	Grik3	chr4	125490700	125714173	+	55.863	-1.07143	0.264516	0.511159	0.215233	0.160097	0.152565	0.217953	0.128829	0.0767578	0.262194	0.112578	0.133282
ENSMUSG00000058446.14	Znrf2	chr6	54816916	54893500	+	1269.25	0.390923	0.264516	4.80249	5.94635	5.85456	8.32402	5.73946	6.40133	7.57779	5.52902	6.89074	7.98648
ENSMUSG00000000125.5	Wnt3	chr11	103774150	103817957	+	23.6778	-1.21743	0.264591	0.516915	0.156964	0.317221	0.303012	0.377501	0.16106	0.0671731	0.273159	0.105936	0.157621
ENSMUSG00000027018.11	Hat1	chr2	71388958	71441622	+	2867.66	-0.343116	0.264591	40.9608	32.3617	32.0918	26.2103	35.4177	27.9583	26.371	35.6475	31.1181	26.3868
ENSMUSG00000027335.9	Adra1d	chr2	131545850	131562283	-	9.17605	1.64644	0.264591	0.0805096	0.206579	0.0856391	0.291423	0.0482744	0.191316	0.145076	0.0530955	0.257393	0.170209
ENSMUSG00000028013.16	Ppa2	chr3	133310110	133378235	+	985.444	0.480842	0.264591	2.34916	3.08902	2.81715	3.72243	3.13765	3.52958	4.95258	2.2479	3.3425	3.46098
ENSMUSG00000033722.9	BC034090	chr1	155212471	155244444	-	5610.89	0.348286	0.264591	17.8921	22.3956	20.8577	26.3567	18.3747	22.8409	20.2511	17.1154	22.9314	26.9959
ENSMUSG00000046329.14	Slc25a23	chr17	57043711	57059863	-	1536.97	0.328673	0.264591	8.38658	8.64137	7.31122	10.327	8.27147	9.82607	11.6244	7.89766	9.95305	9.65897
ENSMUSG00000021178.9	Psmc1	chr12	100110154	100123405	+	5694.05	-0.236883	0.270623	96.1144	90.1858	108.601	81.5797	101.885	90.1138	87.4742	103.628	85.4854	87.3534
ENSMUSG00000025420.13	Katnal2	chr18	76977148	77047308	-	59.5813	-1.02705	0.271331	0.918606	0.631616	0.640743	0.279723	0.489103	0.235857	0.228961	0.628988	0.184555	0.405925
ENSMUSG00000072972.3	Adam4	chr12	81419443	81421946	-	8.38779	1.80617	0.280131	0.0610574	0.132564	0.0432984	0.139586	0.0122035	0.224232	0.0825177	0.0536893	0.169176	0.141993
ENSMUSG00000046550.8	Spin2c	chrX	153832225	153834243	+	302.988	0.438199	0.280946	5.55148	6.7497	6.57443	7.63606	5.25938	8.53885	8.72814	5.56497	8.66119	6.38474
ENSMUSG00000021108.18	Prkch	chr12	73584796	73778185	+	165.982	-0.497551	0.282752	0.856821	0.504944	0.640724	0.572483	0.998299	0.631612	0.608257	0.888219	0.666432	0.609539
ENSMUSG00000022887.9	Masp1	chr16	23449417	23520815	-	1630.14	0.570242	0.282752	3.21852	4.74144	5.10781	6.98776	4.62731	5.73028	4.46184	3.30523	6.93607	7.35998
ENSMUSG00000022978.11	Mis18a	chr16	90719312	90727404	-	641.969	-0.380766	0.282752	9.80446	6.84055	7.88623	5.99225	6.98034	7.10628	6.25479	8.31139	5.89574	5.90457
ENSMUSG00000036478.8	Btg1	chr10	96617006	96622809	+	2206.34	0.326561	0.282752	11.1623	11.6507	11.4512	14.1771	11.7922	15.4999	15.8219	11.5365	15.2368	14.0416
ENSMUSG00000036986.16	Pml	chr9	58218076	58249786	-	1967.93	0.354724	0.282752	8.79289	10.1455	9.88149	13.4263	10.5973	12.6575	12.7896	9.04337	11.0842	13.3967
ENSMUSG00000040312.14	Cchcr1	chr17	35517100	35531015	+	1049.98	0.339199	0.282752	5.01298	5.79641	5.25069	7.47741	5.45911	6.17028	7.20259	5.10122	5.90428	6.9657
ENSMUSG00000041438.8	Utp4	chr8	106893636	106923088	+	2645.88	-0.308979	0.282752	26.6435	23.0323	26.7121	22.5859	27.919	22.8258	18.012	28.5062	22.5297	23.9213
ENSMUSG00000043668.13	Tox3	chr8	90247040	90348343	-	26.3047	-1.14493	0.282752	0.546678	0.215803	0.306907	0.225656	0.336899	0.059049	0.112876	0.290428	0.184485	0.202258
ENSMUSG00000044365.15	Cxxc4	chr3	134236484	134262161	+	444.191	0.446461	0.282752	0.721028	1.11014	0.904099	1.26932	0.998751	0.958728	1.105	0.822618	1.15988	1.44236
ENSMUSG00000048636.7	A730049H05Rik	chr6	92816478	92847174	+	829.414	0.403221	0.282752	4.8332	8.15142	7.37969	8.21072	5.41849	6.98722	7.34063	5.89672	8.17481	7.82351
ENSMUSG00000050592.8	Fam78a	chr2	32050055	32084857	-	380.658	0.460605	0.282752	1.6177	1.76319	1.94221	2.51625	1.66269	2.45512	2.15054	1.35608	2.13312	2.57586
ENSMUSG00000051965.8	Nanos2	chr7	18987400	18988962	+	25.1345	-1.53534	0.282752	1.15424	0.637122	0.711002	0.503154	0.938432	0.126787	0.0660987	0.559083	0.166787	0.227479
ENSMUSG00000068860.5	Gm128	chr3	95236920	95241598	-	13.9142	-1.48188	0.282752	0.546306	0.215656	0.235212	0.0446049	0.405564	0.118018	0.19337	0.274503	0.0665359	0.148497
ENSMUSG00000072923.6	Gm10439	chrX	149594570	149636764	+	63.4922	-1.61745	0.282752	2.79946	1.48058	1.27503	0.60405	1.31381	0.100237	0.296123	1.44502	0.148343	0.703024
ENSMUSG00000037101.16	Ttc29	chr8	78213297	78394326	+	41.415	-0.989551	0.282938	0.673552	0.392012	0.413346	0.271446	0.569559	0.298474	0.087528	0.455593	0.257669	0.282972
ENSMUSG00000004864.13	Mapk13	chr17	28769297	28780233	+	1716.08	0.65514	0.284435	10.9788	17.0521	19.3089	19.5844	13.3387	18.8417	26.7081	7.65016	17.6688	21.3125
ENSMUSG00000067148.15	Polr1c	chr17	46243920	46248054	-	2410.7	-0.304227	0.284965	39.9333	34.7466	36.9091	29.1142	37.3989	30.9547	31.7767	37.0029	26.1346	31.0032
ENSMUSG00000000532.11	Acvr1b	chr15	101174067	101213684	+	1480.04	0.413647	0.287982	9.48886	9.96545	9.36213	13.3504	8.68729	10.3615	12.3392	7.82801	10.2228	14.4348
ENSMUSG00000006850.8	Tmco6	chr18	36735039	36742397	+	452.751	-0.32555	0.287982	5.12808	3.93917	4.43283	3.74156	4.85216	3.99715	3.87075	4.98696	4.24402	3.42162
ENSMUSG00000013338.16	Fer1l4	chr2	156019139	156052947	-	32.1483	1.29922	0.287982	0.0709455	0.0831426	0.0628881	0.388585	0.0841931	0.26342	0.189765	0.0974753	0.108683	0.126554
ENSMUSG00000019558.14	Slc6a8	chrX	73673150	73682502	+	1969.41	0.349238	0.287982	9.41389	10.9469	10.9928	14.7256	11.097	13.0591	13.3784	9.59902	12.1025	14.3374
ENSMUSG00000021494.9	Ddx41	chr13	55530410	55536658	-	1717.45	-0.324411	0.287982	25.9915	21.7086	22.2023	18.016	21.2096	17.86	18.1863	22.6523	17.0509	17.4425
ENSMUSG00000025613.13	Cct8	chr16	87483326	87495873	-	9592.77	-0.287934	0.287982	117.993	103.731	106.506	79.4579	107.981	90.8486	89.2607	108.741	90.4872	88.3014
ENSMUSG00000027703.16	Lrriq4	chr3	30644507	30672431	+	22.6114	-1.1273	0.287982	0.365336	0.29499	0.294404	0.137093	0.453608	0.215244	0.0997463	0.425899	0.0943836	0.210648
ENSMUSG00000029576.17	Radil	chr5	142484839	142551098	-	446.528	-0.474165	0.287982	4.66653	2.65135	2.53948	2.60766	3.37197	2.39992	2.46647	3.57577	2.55776	2.59093
ENSMUSG00000030491.16	Tdrd12	chr7	35469098	35537745	-	186.287	-1.59523	0.287982	3.64421	1.82255	1.67452	0.483436	2.08508	0.776594	0.222279	1.68125	0.428169	0.774911
ENSMUSG00000043811.5	Rtn4r	chr16	18127642	18152408	+	140.601	1.15163	0.287982	0.710005	1.43252	1.99999	5.0048	1.71867	2.18142	2.09681	0.867118	1.84956	5.10359
ENSMUSG00000044155.11	Lsm8	chr6	18848579	18855751	+	1582.65	-0.437713	0.287982	18.0523	11.2254	12.3356	9.55871	13.1357	11.657	11.7525	13.0868	10.042	8.4598
ENSMUSG00000046942.17	Mageb16	chrX	79623231	79671435	-	32.2608	-1.26258	0.287982	1.35132	0.666796	0.738208	0.463997	0.643815	0.169723	0.212358	0.500861	0.267921	0.232538
ENSMUSG00000053411.16	Cbx7	chr15	79915807	79971119	-	232.099	-0.720097	0.287982	1.96088	1.36764	1.13233	1.05965	1.41318	0.575331	0.716672	1.42479	0.703257	0.971626
ENSMUSG00000058328.13	Xlr5a	chrX	73107635	73292976	-	111.223	-1.19266	0.287982	5.02713	2.2268	1.57364	1.58041	2.75235	0.645149	0.54188	2.18835	0.777961	1.78889
ENSMUSG00000078955.3	Gm14222	chr2	160583357	160585191	+	19.0627	-2.14479	0.287982	3.40341	0.997133	0.659942	0.455901	1.91318	0.631841	0	1.87044	0	0.562135
ENSMUSG00000085843.1	Kank4os	chr4	98793768	98798900	+	50.5362	-0.982642	0.287982	1.16822	0.522825	0.842885	0.543463	1.03171	0.792321	0.152987	1.00037	0.41981	0.631809
ENSMUSG00000099681.1	1700052K11Rik	chr11	105177726	105181433	-	232.281	0.398186	0.287982	1.64927	2.09965	1.87131	2.49795	1.63172	2.36933	2.11751	1.50463	2.05639	2.03107
ENSMUSG00000102752.1	Gm7694	chr1	170298199	170306332	-	297.398	0.459242	0.287982	1.95754	2.27092	1.83437	2.9226	2.39543	2.9084	3.16749	1.84426	2.28195	3.01521
ENSMUSG00000029189.10	Sel1l3	chr5	53107083	53213927	-	7655.72	0.585562	0.289551	14.8945	21.4911	25.3657	36.3866	20.8413	24.5883	26.0151	14.5732	26.3202	35.5452
ENSMUSG00000041112.17	Elmo1	chr13	20090596	20608353	+	892.407	0.512455	0.289642	1.68444	1.931	1.85295	3.33178	2.06714	2.67533	2.39255	1.54689	2.0023	2.9702
ENSMUSG00000023017.10	Asic1	chr15	99670368	99701130	+	52.5026	-0.775948	0.290152	0.511401	0.210288	0.420266	0.172529	0.2928	0.276193	0.293978	0.316187	0.22708	0.174565
ENSMUSG00000042761.14	Mrap2	chr9	87144306	87184045	+	60.4403	1.18405	0.290152	0.108383	0.815578	0.75658	1.43248	0.622797	1.08289	0.62558	0.431845	1.02508	1.57532
ENSMUSG00000022095.9	Fam160b2	chr14	70583296	70599835	-	1133.65	0.381074	0.292616	7.33163	9.61485	7.76246	10.9199	7.61479	7.68171	11.0323	7.41692	8.69389	10.9078
ENSMUSG00000022763.18	Aifm3	chr16	17489611	17507485	+	193.745	-0.986139	0.292616	2.71989	1.62211	1.43965	1.08108	1.8186	0.598845	0.381985	1.4697	0.688142	1.26175
ENSMUSG00000110524.1	Gm39228	chr8	94183289	94184969	+	7.99266	-1.81236	0.294405	1.11745	0.401015	1.53083	0.677372	0.913685	0.548639	0.11441	2.34485	0.649554	0.107385
ENSMUSG00000014226.10	Cacybp	chr1	160202367	160212875	-	3298.58	-0.367249	0.297449	61.0015	44.0525	43.946	37.1583	42.9342	38.1827	37.5497	54.1127	39.1713	38.7603
ENSMUSG00000026869.12	Psmd5	chr2	34849734	34874968	-	2515.03	-0.316065	0.297449	12.6286	11.8827	12.8063	9.2014	11.4665	9.5384	9.38336	13.0394	10.6501	9.51353
ENSMUSG00000039329.8	Tex19.1	chr11	121146143	121148319	+	998.014	-0.94937	0.297449	29.6465	15.1366	17.9975	17.0374	25.3668	12.1385	3.12733	21.9754	10.2527	16.075
ENSMUSG00000061411.12	Nol4l	chr2	153407462	153529971	-	1706.26	0.425233	0.298126	5.18098	6.12631	5.38037	7.89505	5.27518	6.25435	6.33166	3.88898	5.46388	7.66522
ENSMUSG00000072944.11	Nup62cl	chrX	140006805	140062712	-	336.777	-0.830191	0.298126	10.9362	5.97044	4.74394	3.78104	4.43182	2.76466	2.58974	5.7771	2.97562	3.74736
ENSMUSG00000003948.17	Mmd	chr11	90249456	90278589	+	736.308	0.554391	0.306046	4.21818	5.27518	5.26049	7.88975	6.03303	7.70132	10.5399	4.80538	5.90569	7.45562
ENSMUSG00000019836.5	Amd-ps4	chr4	51253025	51254027	-	10.5527	3.06099	0.306046	0.0304861	1.0831	0.0270237	1.19064	0.0913988	0.0329293	0	0.100527	0.0974654	0.676747
ENSMUSG00000032101.6	Ddx25	chr9	35536647	35558528	-	298.953	-1.02353	0.306046	2.95456	1.84087	1.84112	0.915732	1.50276	1.15746	0.397316	1.5559	0.460545	1.02087
ENSMUSG00000037572.17	Wdhd1	chr14	47240944	47276857	-	1933.77	-0.47164	0.306046	10.3437	8.13436	9.2095	8.11704	10.2081	6.46719	4.70474	10.2534	7.29404	8.559
ENSMUSG00000039676.4	Capsl	chr15	9436028	9466038	+	20.6893	-1.11756	0.306046	1.19217	0.349779	0.742596	0.521769	1.1914	0.626454	0.399169	0.956223	0.206023	0.715256
ENSMUSG00000041912.12	Tdrkh	chr3	94413273	94434668	+	558.033	-0.749714	0.306046	4.82908	3.45393	3.52159	2.49443	3.33338	2.25314	1.00363	3.51854	1.84098	2.51025
ENSMUSG00000048899.8	Rimkla	chr4	119465283	119492628	-	110.914	-0.828295	0.306046	1.27958	0.718486	0.925656	0.777561	1.30814	0.619574	0.298159	1.06697	0.438868	1.01057
ENSMUSG00000058589.14	Anks1b	chr10	89873509	90973300	+	92.939	0.927283	0.306046	0.132845	0.122778	0.155141	0.21894	0.101149	0.325703	0.441718	0.136746	0.173031	0.220671
ENSMUSG00000031917.12	Nip7	chr8	107056877	107060931	+	1737.35	-0.485514	0.306245	29.1512	18.5879	18.601	13.3072	16.9385	14.4669	14.9082	20.1335	16.1472	13.4558
ENSMUSG00000037280.12	Galnt6	chr15	100691813	100729376	-	138.736	-0.923256	0.306245	1.91949	1.16933	1.46342	0.76749	1.72879	1.27129	0.275784	1.22422	0.631347	0.893447
ENSMUSG00000040767.10	Snrnp25	chr11	32205415	32208984	+	917.67	-0.375107	0.306245	33.0449	28.4081	33.536	23.3632	31.3502	25.6673	29.2106	31.4463	19.7519	23.2562
ENSMUSG00000056054.9	S100a8	chr3	90668978	90670035	+	46.9504	1.71696	0.306245	0.0881197	0.565264	1.09356	1.93061	1.409	4.90186	1.836	1.017	6.15095	2.42188
ENSMUSG00000104642.1	Gm9207	chr3	96454835	96455949	-	27.3606	1.2997	0.306245	0.411357	0.460089	0.486184	1.38451	0.27406	0.829404	1.66782	0.482289	0.409151	1.36248
ENSMUSG00000116506.1	5730414N17Rik	chr15	98872644	98874082	+	51.0055	0.84285	0.306245	0.786219	0.859786	0.640418	1.33592	0.637061	2.1575	1.36409	0.980958	1.15489	1.30279
ENSMUSG00000029007.8	Agtrap	chr4	148077061	148088031	-	2006.47	0.368757	0.306601	12.192	15.6367	15.4016	17.5546	12.2707	14.4166	17.6008	11.1794	15.116	18.565
ENSMUSG00000026600.12	Soat1	chr1	156424525	156474331	-	2709.34	0.253393	0.307055	7.55772	8.8794	7.75964	9.86469	8.35179	8.72338	10.1367	7.74758	9.45195	9.11811
ENSMUSG00000030513.14	Pcsk6	chr7	65861734	66050386	+	1735.82	0.589051	0.307557	5.98589	10.146	10.4711	15.3941	9.82674	10.7293	10.2317	6.22326	11.3078	15.551
ENSMUSG00000018848.4	Rars	chr11	35808381	35834506	-	3628.57	-0.279884	0.307956	42.6172	37.2063	38.2053	31.9062	37.0706	32.3528	29.85	41.283	31.9601	33.3641
ENSMUSG00000039137.18	Whrn	chr4	63414910	63495991	-	1094.64	0.379579	0.307956	3.75916	4.91492	4.22254	6.16919	3.91082	4.19547	5.50567	4.109	4.64118	5.79757
ENSMUSG00000113770.1	1700019C18Rik	chr13	35184370	35212048	-	5.5992	-2.03364	0.307956	0.197424	0.0458434	0.102943	0.0331869	0.116057	0.0501756	0.0261583	0.0765883	0.0247519	0
ENSMUSG00000029816.10	Gpnmb	chr6	49036546	49070929	+	55.7153	-1.49705	0.308088	0.0985766	0.0602231	0.807234	0.0983719	0.525401	0.202813	0.0951602	0.335372	0.360176	0.124051
ENSMUSG00000062157.6	Ifnlr1	chr4	135686287	135708181	+	100.212	0.569814	0.308088	0.548378	0.764873	0.609242	1.02383	0.701467	1.05039	0.798763	0.490239	0.701276	0.896566
ENSMUSG00000071562.6	Stfa1	chr16	36276951	36285373	+	28.3367	1.95198	0.308088	0.172268	0.382518	0.305406	1.35379	0.86078	3.90755	0.727551	0.52071	3.99292	0.409725
ENSMUSG00000071470.4	Ccnb1ip1	chr14	50789248	50807732	-	45.5625	-1.58813	0.308161	2.11104	1.33013	1.15156	0.185621	0.762725	0.385883	0.109732	1.08878	0.190359	0.343311
ENSMUSG00000002346.16	Slc25a42	chr8	70184340	70212305	-	547.699	0.383506	0.308956	2.66202	2.69252	2.16079	3.52672	2.67558	2.7707	3.38286	2.28136	3.47815	3.28295
ENSMUSG00000030342.8	Cd9	chr6	125460266	125494791	-	2000.03	-0.402884	0.308956	37.1598	29.3792	35.3264	22.8998	32.0826	32.1232	32.045	40.532	24.854	23.3249
ENSMUSG00000040688.16	Tbl3	chr17	24697949	24707660	-	1944.36	-0.352586	0.308956	12.2074	11.3891	13.3998	9.55362	12.7798	9.7876	7.90982	11.3844	10.7283	9.10108
ENSMUSG00000042429.8	Adora1	chr1	134199223	134235431	-	5228.2	0.554661	0.308956	16.6868	25.0592	28.2152	41.2007	25.7984	28.5977	29.8358	18.6029	30.637	41.4357
ENSMUSG00000046338.4	Gpat2	chr2	127425199	127436092	+	582.146	-1.44002	0.308956	13.2293	6.07432	9.41654	4.921	12.7789	6.40956	0.74693	9.73243	2.44271	4.36628
ENSMUSG00000118219.1	Gm29695	chr1	132191457	132209546	+	147.761	0.553846	0.308956	0.667125	1.04767	0.719914	1.04992	0.707273	0.676728	1.35894	0.675888	0.945864	1.02407
ENSMUSG00000061482.7	H4c4	chr13	23581598	23582735	+	21.2289	-1.3232	0.309115	0.483652	0.185619	1.35762	0.332734	0.778711	0.464366	0.696011	1.06322	0.400881	0.142016
ENSMUSG00000040543.16	Pitpnm3	chr11	72047528	72135778	-	353.545	0.838004	0.310118	0.461077	1.1222	0.726292	2.11887	1.23912	1.13066	0.943827	0.671162	1.03252	1.95616
ENSMUSG00000114665.1	Lncbate6	chr13	37541357	37549725	+	8.74576	1.76796	0.310118	0.012891	0.203551	0.0571348	0.122795	0.0644133	0.194938	0.0580732	0.056677	0.178591	0.218029
ENSMUSG00000021587.5	Pcsk1	chr13	75089826	75134861	+	14.9657	1.23496	0.310158	0.0491074	0.102311	0.0677136	0.109148	0.0381698	0.117873	0.110613	0.029987	0.151184	0.0692136
ENSMUSG00000033501.5	Crygs	chr16	22805203	22811577	-	6.77111	-2.39722	0.310158	0.594078	0.137949	0.0929306	0.066576	0.838153	0.150985	0	0.384108	0	0.184701
ENSMUSG00000073174.6	Gm29254	chr5	20702277	20706052	+	6.2494	2.44589	0.310664	0.173146	0.136699	0	0.197919	0.0346067	0.299235	0.663008	0.0380628	0.258326	0.439267
ENSMUSG00000048096.7	Lmod1	chr1	135324807	135368065	+	1051.71	-0.533705	0.310994	14.2587	7.86513	7.83347	6.33741	8.03416	5.78911	8.33022	11.2883	7.643	6.94268
ENSMUSG00000041000.8	Trim62	chr4	128883580	128911328	+	4275.4	0.636965	0.311019	15.8101	21.1145	23.3647	38.8786	27.2734	32.1587	34.6365	14.5228	23.3072	38.7873
ENSMUSG00000022881.15	Rfc4	chr16	23113943	23127737	-	1302.81	-0.421236	0.311343	35.1452	30.0977	31.083	19.38	29.0627	21.911	20.0155	31.5925	27.1868	23.5305
ENSMUSG00000033713.12	Foxn3	chr12	99190078	99563582	-	3540.01	0.381734	0.311343	8.12494	8.70317	7.75129	12.174	9.83075	10.5135	11.7856	7.27071	9.85993	11.416
ENSMUSG00000005836.10	Gata6	chr18	11052064	11085635	+	1685.14	0.527763	0.315963	5.30455	6.7002	7.66747	11.0591	7.7662	9.22634	10.3556	5.17466	7.77096	10.9365
ENSMUSG00000076498.2	Trbc2	chr6	41546730	41548352	+	17.963	1.80176	0.316027	0.220936	1.04658	0.470025	0.336728	0.0441585	1.28867	2.48825	0.582823	1.27142	0.467092
ENSMUSG00000022103.10	Gfra2	chr14	70890120	70979838	+	705.188	0.539419	0.31886	4.59657	5.79823	5.42249	9.07801	5.09439	5.38491	6.77266	4.71995	6.13231	10.074
ENSMUSG00000029112.5	Nkx1-1	chr5	33430734	33433976	-	16.6485	-1.77568	0.31886	0.96108	0.349437	0.425964	0.168643	1.03628	0.136592	0	0.611587	0.107811	0.561437
ENSMUSG00000072999.9	Gm15401	chr6	72629288	72637717	+	168.833	0.55504	0.31886	2.44926	4.70208	2.57818	3.60898	2.17996	2.64555	4.52557	3.23896	3.75207	3.76222
ENSMUSG00000020299.6	4930524B15Rik	chr11	31965592	31979651	+	10.4572	-1.45715	0.323511	0.382219	0.150882	0.2846	0.101945	0.152788	0.0825702	0.0860935	0.252071	0.0325859	0.129291
ENSMUSG00000019301.5	Hsd17b1	chr11	101078411	101080527	+	5971.02	0.651995	0.325546	51.0843	129.112	146.414	192.926	119.173	158.283	154.981	103.79	167.383	188.384
ENSMUSG00000043419.11	Rnf227	chr11	69340461	69342641	+	365.437	-0.469484	0.326457	8.30192	5.04632	5.35322	5.08078	6.12328	5.96759	3.98819	6.91247	4.47841	4.33352
ENSMUSG00000029771.12	Irf5	chr6	29526625	29541871	+	199.448	-0.454713	0.326863	2.95776	2.26453	2.65916	1.63432	2.42989	1.6713	2.15752	2.32548	2.00788	1.62448
ENSMUSG00000051606.5	2010001K21Rik	chr13	46979908	47011195	+	19.5627	-1.32483	0.326863	0.370637	0.174574	0.194139	0.128384	0.227289	0.0909864	0.0189738	0.277764	0.0628379	0.160278
ENSMUSG00000008489.18	Elavl2	chr4	91250763	91400785	-	299.03	-0.792487	0.328914	1.54856	1.19791	1.10532	0.991573	1.63945	0.782693	0.323123	1.81127	0.893732	1.09259
ENSMUSG00000034648.9	Lrrn1	chr6	107529768	107570214	+	362.924	0.610497	0.328914	1.93382	3.62932	2.55664	4.1014	2.86581	3.48134	2.22447	2.08015	3.05603	5.11922
ENSMUSG00000033685.13	Ucp2	chr7	100493337	100502020	+	12576.6	0.573831	0.333419	42.2722	46.4714	48.3147	68.8063	49.4414	60.2482	101.346	36.1678	49.3568	67.1753
ENSMUSG00000040659.3	Efhd2	chr4	141858142	141874920	-	6053.36	0.466535	0.333419	53.5781	75.8782	81.9973	91.418	71.7419	88.2783	114.984	54.5713	76.0795	96.2216
ENSMUSG00000101708.6	Gm28453	chr7	38379365	38443215	+	10.3608	-2.31333	0.333419	0.680365	0.172656	0.2757	0	0.155411	0.0209969	0	0.491429	0.0828632	0.205485
ENSMUSG00000053559.13	Smagp	chr15	100621339	100636940	-	206.128	-0.59588	0.334484	7.10134	3.73083	4.18421	3.999	6.72102	3.3389	4.72809	4.36189	2.67098	3.73125
ENSMUSG00000033948.3	Zswim5	chr4	116877376	116989264	+	156.329	-0.823308	0.335702	1.99395	0.821715	0.91288	0.928808	1.18245	0.591689	0.456533	0.710483	0.496203	0.770141
ENSMUSG00000006310.10	Zbtb32	chr7	30589681	30598909	-	135.514	-1.1669	0.336211	3.81408	2.98307	2.27694	1.16162	2.37253	0.896816	0.482153	2.45262	0.470056	1.28907
ENSMUSG00000017817.11	Jph2	chr2	163336242	163397993	-	335.886	-0.575685	0.338137	4.29738	2.41128	2.38879	1.88932	2.58537	1.48258	2.63845	3.18322	2.00647	2.10421
ENSMUSG00000020953.17	Coch	chr12	51593341	51605771	+	104.938	-0.760791	0.338137	1.70328	1.26825	1.5008	0.913255	1.14158	1.02455	0.379064	1.53586	0.804323	0.808608
ENSMUSG00000029597.14	Sds	chr5	120476526	120483932	+	19.219	-0.987983	0.338137	0.649818	0.285019	0.400011	0.223525	0.577241	0.214468	0.345594	0.416646	0.230833	0.248049
ENSMUSG00000031698.14	Mylk3	chr8	85324303	85386345	-	266.702	0.397194	0.338137	1.42786	2.32506	1.80361	2.1898	1.88355	2.49079	1.95384	1.50666	2.04661	2.0829
ENSMUSG00000037370.13	Enpp1	chr10	24637914	24712159	-	123.09	0.476297	0.338137	0.298114	0.388348	0.285397	0.454355	0.33665	0.492668	0.34246	0.31129	0.473365	0.41597
ENSMUSG00000076430.1	Hus1b	chr13	30946573	30947759	-	17.873	-1.27634	0.338137	0.978893	0.432181	0.502363	0.515305	0.875283	0.0834745	0.319134	0.594607	0.247071	0.217845
ENSMUSG00000107838.1	Gm45769	chr6	133110474	133112301	+	31.4756	1.0492	0.338137	0.351274	0.396189	0.355861	0.812624	0.23403	0.5059	1.09265	0.386105	0.8913	0.424369
ENSMUSG00000028330.8	Ncbp1	chr4	46138613	46172403	+	2745.3	-0.228816	0.343378	26.7757	25.4797	28.9299	24.0259	28.1932	24.5418	22.2328	28.6663	24.6367	23.1586
ENSMUSG00000004098.7	Col5a3	chr9	20770050	20815067	-	2846.5	-0.463744	0.346032	16.2161	10.7694	13.8131	10.5489	16.1607	9.57033	10.2114	17.1972	16.9175	10.923
ENSMUSG00000057967.12	Fgf18	chr11	33117430	33147400	-	230.342	0.695436	0.346619	3.14276	4.62688	6.64489	8.02404	4.47939	7.20663	9.22586	3.62427	5.60028	8.84995
ENSMUSG00000107709.1	9430018G01Rik	chr6	43467979	43474318	+	22.9516	-1.33885	0.346619	0.374286	0.297107	0.252439	0.139512	0.268335	0.0615211	0.036655	0.321964	0.0953819	0.0860105
ENSMUSG00000033068.16	Entpd6	chr2	150749042	150771675	+	1224.55	-0.265048	0.346823	8.8947	7.39401	9.0879	7.12468	9.64407	8.42475	7.59426	8.47452	7.1382	7.39869
ENSMUSG00000025090.9	Ccdc172	chr19	58511993	58553085	+	134.993	-0.921457	0.348192	6.20454	4.00888	3.2802	3.78996	5.19953	1.89333	1.12807	7.03383	2.37204	3.97049
ENSMUSG00000028626.5	Col9a2	chr4	121039385	121055322	+	887.573	0.584809	0.348192	5.90803	7.33204	9.53703	9.12866	7.29632	14.7906	10.5259	5.17988	10.518	10.5584
ENSMUSG00000006191.17	Cdkal1	chr13	29191746	29855674	-	653.743	-0.288149	0.349007	1.83957	1.47357	1.74077	1.58618	1.75243	1.46057	1.3507	1.92482	1.40283	1.63647
ENSMUSG00000020089.8	Ppa1	chr10	61648552	61674168	+	1961.42	-0.343685	0.349572	23.0965	21.7848	24.8538	19.04	25.198	22.3184	19.4022	24.9002	15.3048	18.0437
ENSMUSG00000038508.7	Gdf15	chr8	70629393	70632456	-	357.59	0.719756	0.349572	2.29497	4.70895	5.10776	8.6343	6.31943	7.09782	8.85108	3.8836	5.94711	8.27267
ENSMUSG00000051331.16	Cacna1c	chr6	118587240	119196890	-	623.56	0.494498	0.349572	0.742621	1.031	0.664478	1.36816	0.775682	0.758328	0.806438	0.717875	0.935966	1.22703
ENSMUSG00000096351.2	Samd11	chr4	156246966	156255657	-	29.4104	-1.24198	0.349645	0.528374	0.243901	0.657223	0.146122	0.110716	0.184103	0.143969	0.290383	0.19072	0.0990943
ENSMUSG00000064080.12	Fbln2	chr6	91212455	91272540	+	4642.53	0.595673	0.351806	13.6375	23.9043	19.7307	32.6021	22.5081	26.3188	15.1806	14.7417	29.9105	32.1604
ENSMUSG00000071815.6	Fthl17e	chrX	9033493	9034333	+	45.5238	-2.29696	0.351806	4.50846	1.86584	1.80484	0.27707	2.94313	0.431996	0	3.87648	0.542453	0.883975
ENSMUSG00000039347.7	Atp6v0e2	chr6	48537615	48541801	+	985.716	-0.513685	0.351909	16.6179	13.8525	17.4741	8.62434	13.065	9.01648	15.1577	16.7412	11.2087	9.28549
ENSMUSG00000054932.6	Afp	chr5	90490737	90508907	+	297.987	-0.810661	0.351909	3.6043	1.95322	3.24324	2.32636	4.20985	3.0498	0.685067	4.04152	2.12854	2.76394
ENSMUSG00000003271.17	Sult2b1	chr7	45729983	45784669	-	69.8616	0.708157	0.353661	0.34061	0.488934	0.336236	0.744767	0.479639	0.4348	0.810805	0.46798	0.659968	0.834663
ENSMUSG00000018861.8	Fdxr	chr11	115268024	115277050	-	8568.62	0.407489	0.353661	60.2615	86.3135	93.1087	108.411	87.611	112.809	125.342	82.3348	103.773	106.633
ENSMUSG00000023169.15	Slc38a1	chr15	96571418	96642913	-	1306.33	0.594302	0.353661	1.30393	2.19197	2.25349	3.60285	2.24626	2.882	1.94605	1.54437	2.52392	3.49557
ENSMUSG00000026527.13	Rgs7	chr1	175059087	175492500	-	47.6057	0.85593	0.353661	0.116844	0.225609	0.220657	0.425848	0.228459	0.329238	0.268908	0.106094	0.238209	0.343688
ENSMUSG00000032999.10	Nlrp4f	chr13	65177111	65205977	-	144.728	-1.15631	0.353661	2.12541	1.5751	1.37975	0.850479	1.6029	0.716888	0.106783	1.97141	0.682031	0.826861
ENSMUSG00000035064.17	Eef2k	chr7	120842831	120907450	+	1964.94	0.390084	0.353661	6.56294	7.12046	7.57016	10.4312	7.37955	10.8741	8.13519	6.7963	8.74911	10.3408
ENSMUSG00000036912.18	Piwil4	chr9	14696230	14740740	-	100.138	-1.23358	0.353661	1.36102	0.822687	0.754027	0.19987	0.833082	0.483905	0.121348	0.642021	0.151085	0.509539
ENSMUSG00000039183.6	Nubp2	chr17	24882611	24886349	-	1050.52	-0.304903	0.353661	18.1686	17.4835	20.8647	13.7532	19.857	14.651	15.8739	17.7569	16.5508	14.7837
ENSMUSG00000044217.17	Aqp5	chr15	99590782	99594829	+	140.382	0.579381	0.353661	1.40005	1.6139	1.6582	2.36468	1.19926	1.9062	2.46455	1.00867	1.47947	2.00229
ENSMUSG00000054733.9	Msra	chr14	64122625	64455903	-	735.971	0.519183	0.353661	3.07555	5.12893	4.34812	5.86609	5.91232	6.94397	7.72136	3.88133	5.42467	5.93775
ENSMUSG00000064346.1	mt-Tw	chrM	4950	5016	+	19.5484	1.3946	0.353661	3.19467	18.4662	4.04549	7.82517	5.47302	14.7887	8.73785	6.01961	20.427	3.377
ENSMUSG00000067768.12	Xlr4b	chrX	73214333	73222453	+	50.0314	-1.13292	0.353661	1.45721	0.836924	0.709383	0.409599	0.644576	0.541867	0.18833	0.866494	0.190933	0.340904
ENSMUSG00000098534.1	Gm27167	chr8	86902453	86919422	+	2.98056	4.80809	0.353661	0	0	0	0	0	0.517073	1.01088	0	0.255076	0.0632539
ENSMUSG00000102869.2	2900097C17Rik	chr2	156388065	156392979	-	4721.77	0.36624	0.353661	25.6441	25.5901	24.6121	32.499	30.3028	36.3208	36.5674	23.0993	35.3904	34.0655
ENSMUSG00000112071.1	5430401H09Rik	chr12	32096613	32123702	-	36.2417	0.763569	0.353661	0.160712	0.333902	0.247429	0.394806	0.262044	0.32891	0.495365	0.223133	0.35155	0.375534
ENSMUSG00000010760.5	Phlda2	chr7	143501545	143503150	-	21.6185	-1.03079	0.353786	1.28202	0.457626	0.628657	0.207864	0.736001	0.441946	0.583685	0.869469	0.406961	0.490175
ENSMUSG00000019303.14	Psmc3ip	chr11	101091823	101095436	-	740.946	-0.285529	0.353786	14.5319	13.3785	14.104	10.9427	14.741	11.736	12.7862	14.4569	10.9695	11.361
ENSMUSG00000062028.8	Irgc1	chr7	24431922	24452297	-	44.7736	0.859336	0.353786	0.196289	0.570381	0.251328	0.654423	0.588486	0.565388	0.72461	0.323629	0.499713	0.680115
ENSMUSG00000062753.14	AI413582	chr17	27563573	27565756	-	248.444	-0.587341	0.353786	6.14109	3.14074	4.18196	2.37647	5.06631	4.21488	4.86302	5.18556	3.30631	2.65412
ENSMUSG00000067704.1	Wfdc13	chr2	164685107	164687706	+	3.62331	-2.65948	0.353786	0.227766	0.0561944	0.100949	0.0542402	0.25607	0	0	0.281644	0.0910222	0
ENSMUSG00000030612.6	Mrpl46	chr7	78775236	78783531	-	1009.77	-0.357658	0.354108	27.9844	24.4397	26.9707	17.5791	24.4677	20.6104	22.8041	24.6311	18.0317	18.3657
ENSMUSG00000021944.15	Gata4	chr14	63198922	63271692	-	13771.4	0.387752	0.361273	81.0258	93.1263	102.782	133.795	109.245	127.18	130.931	83.8429	119.593	135.062
ENSMUSG00000059713.12	Rcan3	chr4	135412308	135433853	-	945.388	-0.336087	0.361273	7.49033	4.99496	6.42751	5.77867	6.80986	5.31835	4.41332	6.03011	5.26629	6.02059
ENSMUSG00000080069.2	Gm41	chrX	86344823	86345845	-	235.572	-1.66598	0.361273	22.1485	10.1473	7.94861	3.21735	8.00533	2.25998	1.11088	11.4003	2.10232	4.54983
ENSMUSG00000046668.9	Cxxc5	chr18	35829397	35861688	+	4628.73	0.54291	0.362125	31.7872	38.1719	44.7481	66.9979	44.6175	54.9663	70.0998	31.7547	41.4149	62.5286
ENSMUSG00000006345.10	Ggt1	chr10	75561604	75586200	+	58.9638	0.688263	0.362456	0.313754	0.548501	0.484723	0.759984	0.483763	0.735894	0.726911	0.315304	0.458553	0.64437
ENSMUSG00000007837.11	Prrg2	chr7	45053584	45062677	-	1031.94	0.482626	0.362456	8.17454	11.4462	12.518	12.5152	11.4606	16.8275	18.066	8.71164	14.052	12.7863
ENSMUSG00000019863.7	Qrsl1	chr10	43874188	43901745	-	565.251	-0.404747	0.362456	5.67215	5.37975	4.93704	4.15563	5.63693	4.03051	3.24294	5.40214	4.01019	3.69427
ENSMUSG00000028542.17	Slc6a9	chr4	117834506	117875198	+	972.276	0.448053	0.362456	4.49652	5.28865	5.19319	8.67975	5.45057	6.0968	5.90145	4.5109	6.1166	8.12941
ENSMUSG00000041359.14	Tcl1	chr12	105216750	105222793	-	203.233	-1.04785	0.362456	4.98853	2.27345	3.96655	3.25212	6.21091	3.8846	0.39197	5.04598	2.24304	2.61035
ENSMUSG00000049482.16	Ctu2	chr8	122476143	122484138	+	766.738	-0.297208	0.362456	5.32916	4.86773	5.33277	4.23594	5.71033	4.15089	4.3947	4.7902	3.82399	4.36269
ENSMUSG00000114851.1	Gm46409	chr13	36612816	36653073	+	9.05993	2.03795	0.362456	0.00761582	0.00751592	0.0101263	0.0870546	0.00761088	0.0534701	0.0171544	0.0251129	0.0730444	0.0684292
ENSMUSG00000003279.17	Dlgap1	chr17	69969073	70821413	+	431.591	0.532705	0.363682	0.603346	0.934473	0.457554	0.875927	0.652489	0.679392	0.673733	0.696988	1.23313	0.829298
ENSMUSG00000009772.15	Nuak2	chr1	132316126	132333488	+	1543.67	0.417451	0.363682	9.61788	11.678	11.9621	16.6663	11.1395	13.1522	12.7383	8.77962	12.0701	16.8458
ENSMUSG00000069255.13	Dusp22	chr13	30659999	30711231	+	326.039	-0.388657	0.363682	2.78358	1.75458	2.50459	1.88174	1.83059	1.65528	1.80682	2.29634	1.75433	1.93633
ENSMUSG00000110185.2	Igip	chr18	36298679	36301517	+	460.669	0.367049	0.363682	4.58825	5.42091	3.79982	4.95539	4.88665	5.87502	6.82926	4.22634	5.5209	5.25999
ENSMUSG00000004667.18	Polr2e	chr10	80035949	80039795	-	3542.37	-0.284356	0.36443	47.5612	41.7271	46.9308	34.887	47.0726	44.3962	39.9706	46.6127	34.978	35.8214
ENSMUSG00000005373.13	Mlxipl	chr5	135089890	135138382	+	1362.27	0.542778	0.36443	6.37722	8.70201	6.08365	9.31454	6.71518	5.72534	12.841	5.26779	6.9785	9.85791
ENSMUSG00000028539.14	Artn	chr4	117926162	117929763	-	54.3423	0.673666	0.36443	0.470424	0.840673	0.428267	1.1021	0.724236	0.782786	0.830507	0.489119	0.71811	0.766069
ENSMUSG00000036687.13	Tmem184a	chr5	139802485	139819917	-	9399.84	0.530745	0.365636	37.4962	50.5056	51.9495	69.9556	54.0391	59.8849	88.6941	34.5457	48.3571	68.4125
ENSMUSG00000035547.14	Capn5	chr7	98121559	98178274	-	1119.13	0.39597	0.366176	4.78314	5.94175	6.25609	7.80615	6.13382	7.26196	6.42915	4.5405	7.08157	8.35029
ENSMUSG00000113930.1	Gm36235	chr12	15980647	16015545	-	17.9305	-1.58721	0.366176	0.74007	0.33846	0.464013	0.32669	0.342737	0.214468	0	0.694411	0.0769444	0.152646
ENSMUSG00000022949.9	Clic6	chr16	92485736	92541243	+	66.1825	-1.12899	0.368102	1.42185	0.55511	0.332404	0.275345	0.718269	0.523183	0.184769	0.704133	0.174835	0.462461
ENSMUSG00000075415.13	Fnbp1	chr2	31026206	31142008	-	2145.54	0.283085	0.368102	6.43866	6.66107	5.26151	7.54456	6.61118	7.72192	7.5055	5.65631	7.00776	7.30243
ENSMUSG00000115783.1	Bc1	chr7	144914470	144914637	+	764.069	-0.930715	0.368102	139.419	42.9295	173.438	122.229	221.907	107.734	153.123	270.876	44.4177	163.538
ENSMUSG00000021892.14	Sh3bp5	chr14	31359880	31436078	-	3188.41	0.409125	0.368745	24.6899	30.2331	33.3421	39.8422	26.2429	35.9545	33.4455	21.3295	30.3721	40.5299
ENSMUSG00000019927.6	Ube2d1	chr10	71254980	71285262	-	816.3	0.429249	0.369027	4.48414	4.86716	4.28492	6.76365	5.42502	7.01969	8.37496	5.38244	6.42624	6.08594
ENSMUSG00000027188.8	Pamr1	chr2	102550012	102643041	+	167.13	-0.699482	0.369027	1.16322	0.588954	0.887652	0.419128	1.3899	0.955989	0.717683	1.10623	1.02404	0.497191
ENSMUSG00000031654.16	Cbln1	chr8	87468405	87472609	-	6555.04	1.12662	0.369027	13.9245	49.8899	59.4395	115.942	54.1928	96.224	80.577	32.2483	64.4744	116.296
ENSMUSG00000039016.5	Timm8b	chr9	50603910	50605320	+	1783.23	-0.524708	0.369027	161.152	97.1121	114.018	66.8572	121.11	105.333	130.304	137.163	86.8749	69.7622
ENSMUSG00000108113.2	Zim2	chr7	6651748	6662368	-	6.80059	-2.30707	0.369027	0.620137	0.16477	0.190283	0.04544	0.166852	0.0257629	0	0.314597	0	0.151277
ENSMUSG00000118282.1	Gm4840	chr18	46355158	46356967	-	13.0738	1.95095	0.369027	0.152043	0.116704	0.044925	0.482768	0.0844135	0.291961	0.0380524	0.0557063	0.234043	0.785746
ENSMUSG00000039254.16	Pomt1	chr2	32236590	32255005	+	1237	0.276312	0.370327	5.63895	5.79919	4.88912	6.59676	5.44555	6.60356	6.38284	5.60854	7.29415	6.52275
ENSMUSG00000028943.18	Espn	chr4	152120331	152152371	-	2198.65	0.52957	0.371079	5.7222	8.13143	7.27097	12.6128	7.48796	7.25084	10.9823	6.09863	6.75591	11.8202
ENSMUSG00000071749.3	4933412E24Rik	chr15	60014866	60016613	-	12.9733	-1.35262	0.371079	0.349857	0.241687	0.155062	0.149967	0.594371	0.113369	0.137907	0.384548	0.0745674	0.14793
ENSMUSG00000018899.16	Irf1	chr11	53770014	53778374	+	1152.67	-0.337844	0.373931	10.9667	8.09055	8.60317	8.49782	11.0979	6.92792	8.80856	11.3018	8.24483	9.22694
ENSMUSG00000019794.13	Katna1	chr10	7726000	7763150	+	1476.56	-0.236402	0.373931	24.9635	20.5117	22.7211	19.188	22.0238	19.8018	19.2818	23.963	21.2736	19.2022
ENSMUSG00000022265.7	Ank	chr15	27466677	27594909	+	656.725	0.429293	0.373931	4.65863	5.32476	5.57863	7.09214	5.06191	7.96882	6.08617	3.76128	5.49718	6.55409
ENSMUSG00000027570.15	Col9a3	chr2	180597790	180622189	+	326.577	0.569282	0.373931	1.69037	3.40689	2.83499	2.75924	2.10961	2.37445	4.37059	1.6748	2.63022	2.97809
ENSMUSG00000037031.10	Tspan15	chr10	62185396	62231251	-	2953.46	0.482823	0.373931	6.55793	11.0078	11.1957	14.85	10.1573	12.3386	10.4411	8.98662	12.058	16.6531
ENSMUSG00000039004.6	Bmp6	chr13	38345107	38500302	+	425.882	0.402213	0.373931	2.90095	3.49737	3.21087	3.61474	2.64833	4.9288	3.12586	2.82664	3.70978	4.1025
ENSMUSG00000041329.13	Atp1b2	chr11	69599736	69605942	-	13873.1	0.544704	0.373931	90.3328	99.0909	88.4936	126.676	90.0124	99.7634	189.89	68.3461	89.2065	133.176
ENSMUSG00000041608.8	Entpd3	chr9	120539818	120568327	+	31.6154	-1.09672	0.373931	0.28501	0.24109	0.310388	0.240463	0.463858	0.29026	0.0641976	0.510184	0.17356	0.0860792
ENSMUSG00000042660.8	Wdr55	chr18	36760220	36763810	+	898.116	-0.256693	0.373931	15.7218	15.1704	18.0994	14.6904	17.842	13.5278	13.6549	16.9878	14.1987	14.9466
ENSMUSG00000073910.10	Mob3b	chr4	34949074	35157484	-	575.701	0.39495	0.373931	2.42154	3.23666	2.99901	3.65967	2.53826	2.72215	3.49928	1.92441	3.14822	3.2427
ENSMUSG00000079057.4	Cyp4v3	chr8	45304944	45333216	-	191.206	-0.450187	0.373931	2.03154	1.06188	2.07129	1.32326	1.58085	1.51783	1.25704	1.88877	1.51463	1.64669
ENSMUSG00000091329.2	1700112D23Rik	chr3	28702667	28781108	-	24.7351	-0.934281	0.373931	1.734	0.918231	1.53706	0.362577	1.47928	0.776594	1.23841	1.30161	0.766198	0.715303
ENSMUSG00000097042.2	Gm17491	chr8	22480291	22483332	+	266.642	0.474369	0.373931	2.6198	3.66922	2.63893	3.78109	2.909	3.32996	5.46886	3.67945	4.14551	4.27986
ENSMUSG00000107496.1	4933431M02Rik	chr6	107627774	107632549	+	7.69151	-2.28401	0.373931	0.661944	0.0421458	0.0946396	0.0813604	0.192052	0.230643	0	0.352055	0.0227555	0.0225718
ENSMUSG00000037845.14	Fdxacb1	chr9	50768236	50773348	+	402.035	-0.478305	0.375395	5.49381	4.51348	5.06133	3.52458	4.03557	2.62723	2.96145	4.23215	2.87229	3.76238
ENSMUSG00000050424.9	Pnma5	chrX	73033981	73037103	-	250.426	-1.41185	0.375395	5.10115	2.73452	2.57769	2.13579	5.0587	1.21621	0.363892	3.49762	0.709524	1.98718
ENSMUSG00000009670.11	Tex11	chrX	100838648	101059667	-	463.665	-1.32323	0.375939	8.47126	5.23757	4.64461	2.67641	6.19754	1.7316	0.589161	6.00964	2.14902	2.79167
ENSMUSG00000027273.13	Snap25	chr2	136713453	136782428	+	6.57962	-1.96511	0.375939	0.0360212	0.0133308	0.0558779	0.00428906	0.0404976	0.038908	0	0.0890842	0.0143952	0.0142789
ENSMUSG00000000901.17	Mmp11	chr10	75923222	75936496	-	5553.6	0.311268	0.376614	55.6736	57.8109	59.01	70.4165	55.6924	68.648	81.3085	50.7772	62.4388	71.0216
ENSMUSG00000001348.15	Acp5	chr9	22126727	22135711	-	92.1217	-0.611411	0.376614	1.85273	1.12976	2.01617	1.42048	1.82142	1.69208	1.05178	1.5563	1.05944	0.764282
ENSMUSG00000010651.4	Acaa1b	chr9	119148023	119157093	-	110.612	-0.747344	0.376614	2.18188	2.03022	1.50582	1.79631	2.97478	1.07737	0.842505	2.77509	1.11277	1.54859
ENSMUSG00000020407.13	Upp1	chr11	9118103	9136170	+	51.5432	-1.19452	0.376614	1.93351	1.03101	0.608164	0.594126	1.34011	0.505274	0.561957	1.14831	0.49851	0.0988967
ENSMUSG00000020898.18	Ctc1	chr11	69015911	69036473	+	2934.32	0.371822	0.376614	11.1567	12.0626	11.1258	18.2081	13.1906	13.7419	14.693	10.9922	14.0421	17.4382
ENSMUSG00000021904.6	Sema3g	chr14	31217860	31230352	+	398.185	0.624873	0.376614	1.52214	2.63877	2.26868	4.11884	2.75961	3.78295	2.23767	1.82853	2.39011	4.21477
ENSMUSG00000022159.16	Rab2b	chr14	52261759	52279545	-	1108.9	0.260129	0.376614	6.72809	8.57523	8.04744	8.9487	7.57519	9.19518	8.47906	7.79889	9.5887	9.37927
ENSMUSG00000025739.13	Gng13	chr17	25717171	25719406	+	54.2123	-1.00303	0.376614	5.26108	2.84978	2.38438	1.46954	1.97656	0.89727	1.38106	3.08703	0.927413	1.96529
ENSMUSG00000032181.7	Scg3	chr9	75643189	75684056	-	10.0795	-1.63002	0.376614	0.279196	0.0771493	0.0989948	0.106381	0.212051	0.0965027	0.0628879	0.196403	0.0357041	0
ENSMUSG00000038683.16	Pak1ip1	chr13	41001023	41013015	+	2549.03	-0.310952	0.376614	24.8249	21.9702	22.709	16.9001	20.2761	16.461	18.6703	22.4839	17.8034	17.372
ENSMUSG00000040364.8	Sec1	chr7	45677686	45694402	-	63.5151	0.601564	0.376614	0.680876	0.842984	0.482838	0.872631	0.630948	1.21682	0.906248	0.693961	0.791561	1.02072
ENSMUSG00000061878.16	Sphk1	chr11	116530925	116536675	+	980.545	-0.428334	0.376614	7.24255	5.14421	6.55623	4.85552	9.07451	5.63725	7.40675	7.86215	6.46259	4.75872
ENSMUSG00000068117.10	Mei1	chr15	82069996	82126814	+	63.4959	-0.999102	0.376614	0.806369	0.426544	0.526084	0.344117	0.722038	0.536532	0.174367	0.368712	0.164992	0.170479
ENSMUSG00000091119.2	Ccdc152	chr15	3280070	3303526	-	31.0961	-1.15457	0.376614	1.12583	0.577751	0.678617	0.428969	1.68765	0.753954	0.101436	0.841474	0.647879	0.404629
ENSMUSG00000106981.1	Gm45495	chr5	53281810	53283509	+	125.799	0.55451	0.376614	1.78069	2.00584	1.49873	2.62143	1.94131	2.25368	3.7476	2.09565	2.68355	2.79497
ENSMUSG00000109992.1	Gm45650	chr8	60719291	60725806	+	23.644	0.975614	0.376614	0.16917	0.473028	0.299914	0.44315	0.154972	0.639548	0.349296	0.247926	0.360564	0.312945
ENSMUSG00000115536.1	Gm32857	chr14	44226217	44315511	-	15.0789	-1.47864	0.376614	0.899969	0.274908	0.322902	0.183702	0.578176	0.208306	0	0.376841	0.205517	0.294461
ENSMUSG00000034317.14	Trim59	chr3	69035288	69044755	-	1525.65	0.367474	0.37736	11.3571	12.2884	13.4796	18.0654	12.0426	13.9128	15.4105	12.2025	17.8192	17.4921
ENSMUSG00000046794.9	Ppp1r3b	chr8	35375739	35388139	+	315.954	0.650099	0.37736	0.713279	1.43212	1.35175	1.9493	1.50429	2.27945	1.16897	1.22737	2.07594	2.38677
ENSMUSG00000074677.11	Sirpb1c	chr3	15795145	15848528	-	4.31437	3.21204	0.37736	0	0.0163913	0	0.0395532	0.0248976	0.125582	0.102882	0	0.0177001	0.0438929
ENSMUSG00000027998.11	Plrg1	chr3	83055522	83072355	+	2946.29	-0.281757	0.378077	40.3828	34.0449	38.4337	27.4617	32.6737	31.9373	29.5824	36.7604	31.1163	28.7874
ENSMUSG00000071064.15	Zfp827	chr8	79028437	79193766	+	2239.44	0.275385	0.378077	5.42815	6.24207	5.0375	7.10469	5.8403	6.60168	6.56132	5.10057	5.57967	6.77123
ENSMUSG00000072295.7	C2cd6	chr1	58997116	59094900	-	30.8654	-1.00599	0.378077	0.205164	0.0913113	0.121242	0.141784	0.221112	0.0869045	0.0271838	0.190134	0.0814541	0.119068
ENSMUSG00000055692.21	Tmem191c	chr16	17276077	17283229	+	227.044	0.555547	0.378618	2.11429	2.32771	1.6293	2.32773	1.91118	2.6854	4.43929	2.13709	2.43432	2.96498
ENSMUSG00000062524.4	Ncr1	chr7	4337724	4345164	+	8.02089	1.86825	0.378618	0.0397111	0.0979753	0.105603	0.151309	0.0198426	0.193021	0.447239	0.0872974	0.359715	0.146922
ENSMUSG00000059657.5	Stfa2l1	chr16	36156811	36161953	+	9.42319	2.28125	0.379018	0.0729774	0.21606	0.194068	0.278062	0.58344	2.52243	1.31503	0	1.01102	0.925711
ENSMUSG00000026180.8	Cxcr2	chr1	74153989	74161246	+	6.0201	2.16339	0.38065	0.010032	0.0693028	0	0.114673	0.0501274	0.151704	0.0903869	0.0220535	0.0320728	0.0848366
ENSMUSG00000036523.16	Greb1	chr12	16670615	16800886	-	3846.03	0.533478	0.38065	7.91569	13.4345	12.3669	18.6285	10.6442	11.515	9.98613	9.14613	14.3473	19.0934
ENSMUSG00000047242.14	Taf9b	chrX	106206883	106221158	-	663.131	-0.760635	0.38065	12.8875	9.64154	6.90923	4.8791	7.35397	4.08929	2.92249	8.1097	4.1171	5.55771
ENSMUSG00000039542.16	Ncam1	chr9	49502136	49798925	-	728.347	0.520408	0.381325	1.62699	2.10371	2.31504	4.03085	2.43361	3.31653	2.65515	2.06762	2.51992	3.54043
ENSMUSG00000006418.17	Rnf114	chr2	167492645	167516173	+	2397.15	-0.258425	0.381708	24.7554	21.5803	25.7964	22.2705	24.1566	19.5255	18.173	25.6077	22.148	22.0846
ENSMUSG00000086534.2	Gm16758	chr17	29890084	29897067	+	24.4332	1.07336	0.381708	0.0715171	0.258789	0.197228	0.363331	0.150883	0.18883	0.170039	0.0611399	0.262517	0.285596
ENSMUSG00000028109.14	Hormad1	chr3	95559677	95587671	+	67.9812	-1.2862	0.381979	3.3248	1.06464	0.862211	0.657	1.90875	1.47089	0.0995876	1.61341	0.603094	0.841251
ENSMUSG00000097767.8	Miat	chr5	112213228	112229395	-	3.46191	2.87353	0.381979	0.00329038	0.0162361	0.00291669	0.00626859	0	0.0177704	0.0259402	0.00361664	0.0175325	0.0243473
ENSMUSG00000022357.2	Klhl38	chr15	58314573	58324169	-	82.4855	-0.655335	0.382522	1.68646	0.600254	1.83803	1.2641	1.09135	1.13478	0.809559	1.42825	0.913349	1.03748
ENSMUSG00000031181.2	Ctag2	chrX	65047644	65049014	+	12.7281	-1.37037	0.382522	0.895127	0.494695	0.666511	0.272853	1.07345	0.309396	0.0806497	0.354198	0.381568	0.189243
ENSMUSG00000064340.1	mt-Tl1	chrM	2676	2750	+	37.9468	0.982613	0.382522	6.93091	21.3247	12.6489	8.15556	13.0379	18.4957	31.6824	7.61815	22.1584	18.1007
ENSMUSG00000070802.5	Pnmal2	chr7	16944682	16948828	+	1659.43	0.310363	0.382522	10.5956	12.1884	10.8694	14.9744	11.414	14.3995	12.0161	11.4112	12.7452	16.0484
ENSMUSG00000097141.2	Gm10524	chr18	82692284	82694176	+	115.633	0.656045	0.382522	0.726883	2.12016	1.96162	2.36955	1.5981	1.79709	2.14665	1.45588	2.46159	2.69783
ENSMUSG00000045555.3	Mettl24	chr10	40683282	40811083	+	158.74	0.571116	0.384883	1.87985	3.27618	3.49224	4.64813	2.5981	3.24016	3.08563	2.19813	3.77221	4.6719
ENSMUSG00000053070.5	Cfap300	chr9	8021672	8042823	-	341.594	-0.412121	0.384883	9.0657	6.95649	8.87034	5.67172	6.6413	6.99149	4.99688	7.3468	6.03822	5.33975
ENSMUSG00000060726.10	Tmsb15a	chrX	135718667	135725261	-	3.17957	-2.63967	0.384883	0.541195	0.0534096	0.143919	0	0.270422	0.116914	0.121902	0.475886	0.0576742	0
ENSMUSG00000117376.1	2010106G04Rik	chr17	29614460	29614770	-	4.9517	-2.41516	0.384883	1.67144	0.0970302	0.348614	0.46828	1.27733	0.424798	0	0.648414	0	0.103932
ENSMUSG00000031543.18	Ank1	chr8	22974844	23150497	+	103.895	0.883359	0.388447	0.144671	0.153927	0.138259	0.42419	0.198793	0.29788	0.277495	0.163985	0.142128	0.489847
ENSMUSG00000103364.1	Gm38157	chr1	34032100	34033797	+	11.8045	1.83931	0.389491	0.0360159	0.284348	0.0478883	0.120076	0.14397	0.311219	0.851809	0.118761	0.115145	0.171322
ENSMUSG00000034758.12	Tle6	chr10	81590904	81601073	-	855.058	0.286223	0.393315	6.82251	9.06856	7.80315	9.23424	7.64932	9.24101	10.6056	8.70712	9.05399	9.46236
ENSMUSG00000027722.14	Spata5	chr3	37419896	37579096	+	1756.31	-0.462878	0.39383	20.3116	15.1387	14.6576	13.4282	16.5092	12.4652	8.01797	17.0166	11.3091	14.1698
ENSMUSG00000034818.17	Celf5	chr10	81459227	81482709	-	20.4829	1.11367	0.393955	0.0820384	0.121443	0.0727211	0.0998541	0.0318831	0.127997	0.0615962	0.0400769	0.145711	0.183077
ENSMUSG00000086443.1	4933421A08Rik	chr4	122961309	122963475	+	16.4786	1.18363	0.393955	0.242679	0.4053	0.13238	0.231167	0.242521	0.544419	0.609698	0.102593	0.338193	0.335462
ENSMUSG00000021270.13	Hsp90aa1	chr12	110690605	110702728	-	14817.2	-0.511658	0.394997	163.42	137.832	146.88	101.6	120.73	98.4625	58.9054	150.383	108.6	106.309
ENSMUSG00000111753.1	1700054O05Rik	chr10	35478827	35485396	-	29.5625	-1.44026	0.395622	2.92002	1.57678	2.83257	1.46947	2.69789	1.24971	0	2.4223	0.35228	1.3395
ENSMUSG00000026434.12	Nucks1	chr1	131910534	131936321	+	4949.5	0.374622	0.396395	17.0727	19.8891	19.8358	31.0562	22.4709	25.3009	24.9429	19.1027	23.0875	28.3509
ENSMUSG00000029544.16	Cabp1	chr5	115168689	115194381	-	1054.68	0.519649	0.396747	4.11056	5.55718	5.06588	8.00094	5.11914	4.84208	7.81809	3.8727	4.64875	8.20816
ENSMUSG00000033356.3	Pus7l	chr15	94522688	94543547	-	325.828	-0.395119	0.397374	3.56784	2.78749	3.61562	2.88526	3.5191	3.38209	2.00911	3.94204	2.74272	2.88754
ENSMUSG00000034591.5	Slc41a2	chr10	83230848	83337882	-	126.596	-0.641766	0.398977	1.08042	0.63749	0.805694	0.800462	1.18826	0.555716	0.328343	0.747715	0.731036	0.616362
ENSMUSG00000039166.16	Akap7	chr10	25169090	25307870	-	782.835	0.348433	0.398977	4.73165	5.23517	4.21905	6.07839	5.87406	6.03942	7.09214	4.64003	6.32353	6.40545
ENSMUSG00000002020.15	Ltbp2	chr12	84783212	84876532	-	431.298	-0.706421	0.399673	3.69889	1.9063	1.3612	1.19583	1.82584	1.18649	1.12772	1.80696	1.60461	0.967629
ENSMUSG00000023000.5	Dhh	chr15	98891152	98898540	-	4880.55	0.382269	0.399673	24.5858	33.6132	36.0452	39.4231	32.2248	34.0116	46.7124	25.9769	39.3416	39.2517
ENSMUSG00000049538.14	Adamts16	chr13	70727802	70841811	-	1824.69	0.639107	0.399673	4.75482	7.13357	7.73969	14.2439	7.04489	9.34893	5.62706	5.78677	9.56223	13.2487
ENSMUSG00000076441.9	Ass1	chr2	31470207	31520672	+	3064.64	0.305042	0.399673	35.4796	37.6892	34.3245	41.5911	34.4312	43.2211	53.8816	36.6029	40.6042	44.0254
ENSMUSG00000020214.10	Glipr1l2	chr10	112083354	112108098	+	3.85886	-2.54645	0.399875	0.208775	0.0158489	0.0854142	0.0611912	0.112344	0.05204	0	0.105912	0	0
ENSMUSG00000023484.14	Prph	chr15	99055174	99058978	+	38.0377	1.15364	0.399875	0.21415	0.362298	0.474571	1.23852	0.428021	0.760026	0.96473	0.26901	0.260818	1.05101
ENSMUSG00000027400.11	Pdyn	chr2	129686565	129699844	-	342.734	0.920232	0.399875	1.3663	3.59566	3.22028	6.10386	3.05894	8.22556	2.07555	2.14207	2.43802	5.35167
ENSMUSG00000031170.14	Slc38a5	chrX	8271133	8280179	+	4664.09	0.402568	0.399875	44.2221	65.1062	67.7438	71.6283	61.129	66.4835	90.3886	47.7522	77.1099	67.2273
ENSMUSG00000022821.13	Hgd	chr16	37580153	37632020	+	19.2391	1.04138	0.400269	0.163704	0.219255	0.093286	0.367568	0.198654	0.328386	0.197538	0.115673	0.249223	0.395537
ENSMUSG00000028555.15	Ttc39a	chr4	109406623	109444745	+	251.275	0.470859	0.400269	1.04752	1.4399	1.29334	1.97783	1.3584	1.60965	2.40865	1.56945	1.77415	1.74005
ENSMUSG00000030616.16	Sytl2	chr7	90302252	90410719	+	955.186	-0.442121	0.400269	3.36072	2.12239	1.96659	1.9212	2.20836	1.72149	1.52583	2.76866	2.11196	1.96977
ENSMUSG00000039431.16	Mtmr7	chr8	40551095	40634797	-	229.151	-1.3238	0.400269	3.05501	2.13416	1.9291	1.11826	2.54533	0.963998	0.21649	2.65616	0.599921	1.06678
ENSMUSG00000043648.7	Pld6	chr11	59783897	59787645	-	149.677	-0.554478	0.400269	4.2464	2.64494	3.10077	2.4535	3.77406	1.69182	2.29321	2.21895	2.00301	2.53872
ENSMUSG00000044667.12	Plppr4	chr3	117319139	117360876	-	815.141	0.513104	0.400269	2.31985	3.21026	3.27807	5.25134	3.37914	3.94358	3.66837	2.52165	3.13818	5.40673
ENSMUSG00000059278.9	Naa38	chr11	69395487	69396680	+	1800.79	-0.459952	0.401831	85.4797	58.6914	73.457	40.9087	73.9564	60.9349	78.3548	73.4499	50.3434	44.8887
ENSMUSG00000061013.6	Mkx	chr18	6934518	7004780	-	90.2518	0.607562	0.401831	0.507759	0.773754	0.555995	1.11671	0.649211	0.863004	0.546626	0.410372	0.716174	0.836682
ENSMUSG00000079871.4	Gm4984	chrX	12652303	12652662	+	7.62787	-1.82606	0.401831	1.44394	0.25147	0.828201	0	0.933707	0.825702	0.478297	1.49375	0.362066	0.0897854
ENSMUSG00000104831.1	B020017C02Rik	chr3	54632881	54634568	-	85.0852	-0.984395	0.401831	2.11941	1.44804	1.81448	1.74279	2.24476	0.626124	0.30602	2.90698	1.04244	1.70422
ENSMUSG00000090115.7	Usp49	chr17	47630690	47686738	+	563.3	0.395554	0.401976	1.60709	1.72316	1.61409	2.7087	2.03694	2.30554	2.50023	1.7312	2.0848	2.46724
ENSMUSG00000010505.16	Myt1	chr2	181763332	181827797	+	7.68864	1.7785	0.405183	0.0170088	0.0377677	0.00753853	0.0769591	0.0169977	0.0275578	0.0143669	0.0140215	0.0453149	0.080908
ENSMUSG00000020083.13	Fam241b	chr10	62107655	62143920	-	145.19	-0.541504	0.405183	2.35922	1.6804	1.8185	1.31907	1.69138	1.17443	1.39783	1.72501	0.819841	1.43127
ENSMUSG00000020589.17	Fam49a	chr12	12262139	12380965	+	481.675	-0.390805	0.405183	1.36429	1.14276	1.25884	1.19782	1.39494	1.10391	0.784657	1.63031	1.21072	1.01618
ENSMUSG00000024406.16	Pou5f1	chr17	35506018	35510772	+	268.28	-0.884615	0.405183	5.33202	2.32229	4.69028	4.6256	5.66839	3.12944	0.750637	5.15804	2.11635	3.98283
ENSMUSG00000027344.14	Fsip1	chr2	118130424	118256966	-	42.6516	-1.03656	0.405183	0.882347	0.207327	0.353824	0.41024	0.787298	0.226919	0.165621	0.658104	0.291046	0.655116
ENSMUSG00000029204.7	Rhoh	chr5	65861213	65896700	+	20.2869	-1.05041	0.405183	0.0857507	0.0350176	0.0655274	0.0225332	0.12411	0.060684	0.0266415	0.0845031	0.0693251	0.0468853
ENSMUSG00000079349.9	Magea5	chrX	155053061	155063145	-	58.1911	-0.961213	0.405183	1.80415	1.17475	0.725432	0.832707	2.2119	1.08486	0.356105	1.59461	0.495528	0.924069
ENSMUSG00000083123.1	Fthl17-ps2	chrX	9080044	9080571	+	10.0997	-1.74814	0.405183	1.85318	0.800132	0.770022	0	0.92599	0.312766	0.326112	0.636543	0.185147	0.244869
ENSMUSG00000089812.2	Gm15867	chr1	192854923	192856246	+	41.938	-0.634535	0.405183	3.62517	2.48878	5.09961	3.22799	4.33163	2.97934	3.19522	4.33112	2.43555	2.49918
ENSMUSG00000095872.7	Gm15128	chrX	147765991	147833456	+	31.4072	-1.23153	0.405183	1.19736	0.738532	0.490884	0.28514	0.628205	0.129332	0.151707	0.658042	0.191401	0.39553
ENSMUSG00000008734.9	Gprc5b	chr7	118972047	118995211	-	3225.68	0.30875	0.406149	18.2607	21.8991	22.7961	25.6293	18.3148	23.5405	22.6558	17.7847	22.0571	27.5895
ENSMUSG00000025002.5	Cyp2c55	chr19	39007019	39042693	+	6.55639	-1.63792	0.406149	0.229906	0.045378	0.163036	0.0146	0.122537	0.0662217	0.0345237	0.185315	0.0653352	0.113413
ENSMUSG00000027719.15	Adad1	chr3	37063527	37121930	+	91.5147	-1.22325	0.406294	1.72992	1.19967	1.10243	0.694773	1.28025	0.373712	0.0526566	1.28477	0.458395	0.68204
ENSMUSG00000070570.5	Slc17a7	chr7	45163949	45176142	+	28.7215	-1.24651	0.406294	0.413976	0.190281	0.170913	0.156655	0.300363	0.0490031	0.0510941	0.149597	0.0483471	0.155859
ENSMUSG00000110298.1	Gm8189	chr19	8473313	8541798	-	17.0059	1.19153	0.406294	0.167205	0.154698	0.0741074	0.199091	0.104435	0.316058	0.400161	0.068919	0.189324	0.165701
ENSMUSG00000014776.7	Nol3	chr8	105276140	105281939	+	24.8326	-1.42301	0.407277	0.645055	0.228033	0.28163	0.0183419	0.182807	0.155989	0.292761	0.476205	0.0923405	0.101772
ENSMUSG00000046711.16	Hmga1	chr17	27556497	27563674	+	680.874	-0.714222	0.407277	17.8717	7.99497	12.6404	11.4726	13.9487	6.18596	4.27834	8.52495	6.60919	11.8948
ENSMUSG00000097187.1	Gm19426	chr2	84742169	84743655	-	70.6341	0.7797	0.407277	1.47412	2.61861	2.65074	4.93474	2.44125	3.41199	5.6447	2.03694	2.24421	3.33913
ENSMUSG00000003559.8	As3mt	chr19	46707458	46741099	+	879.76	0.294842	0.407999	6.85424	8.6527	9.04617	9.01378	7.39207	9.75829	9.69222	7.21997	9.89144	9.17757
ENSMUSG00000030417.15	Pdcd5	chr7	35641982	35647521	-	2955.93	-0.392166	0.407999	49.8392	31.8151	40.341	28.4475	38.9776	37.5717	43.677	46.4665	28.706	30.5285
ENSMUSG00000042354.7	Gnl3	chr14	31012433	31019152	-	2156.51	-0.298154	0.407999	13.3166	10.9112	10.9201	9.95408	11.9957	10.3724	8.74341	14.1743	10.9492	10.5482
ENSMUSG00000001493.9	Meox1	chr11	101877510	101894374	-	408.794	0.461704	0.409655	4.04864	6.92107	4.06328	5.1639	5.39011	7.24898	7.68195	5.4457	7.25432	4.86002
ENSMUSG00000038208.13	Pgap3	chr11	98388677	98400490	-	609.278	0.344731	0.410214	5.2155	5.56517	5.34919	5.9635	5.56022	6.92491	7.53848	4.30466	6.0296	6.9263
ENSMUSG00000044393.15	Dsg2	chr18	20558074	20604521	+	295.508	0.787881	0.410243	0.443796	0.905146	0.999874	1.97985	1.10138	1.39015	0.749726	0.605686	1.26907	1.86868
ENSMUSG00000082033.3	Mageb10-ps	chrX	86299922	86301328	-	349.306	-1.27022	0.410243	17.3642	9.84433	9.59359	6.33466	10.9678	3.94365	1.15036	10.5343	3.68242	5.16888
ENSMUSG00000049119.14	Fam110b	chr4	5644090	6108223	+	655.377	0.387171	0.41172	2.15361	2.20668	2.08498	3.24307	2.46662	2.54871	3.22271	1.87314	2.53455	3.07628
ENSMUSG00000092386.1	Gm20536	chr6	72609836	72616190	+	10.4817	-2.13957	0.41172	1.65691	1.04057	3.40479	0.143483	0.376326	0.40675	0	0.662256	0.401305	0.0796127
ENSMUSG00000076435.3	Acsf2	chr11	94557102	94601871	-	1416.58	0.337912	0.413373	12.4644	12.3097	11.0567	16.3288	11.9755	13.5596	15.2219	9.6167	12.4286	15.6905
ENSMUSG00000113190.1	Gm47545	chr12	69227926	69238284	+	14.4556	-1.10759	0.413373	1.52011	0.634685	0.725558	0.723998	1.63598	0.315756	0.790151	1.28526	0.623058	0.494421
ENSMUSG00000039313.14	Minar1	chr9	89587216	89623125	-	415.611	0.934615	0.41484	0.744665	1.58189	1.65209	3.68296	1.35382	1.60869	0.724948	0.929486	2.28209	3.54003
ENSMUSG00000114327.1	Gm40988	chr13	66680954	66708957	+	5.72355	-2.00931	0.41484	0.485951	0.258233	0.397625	0.213646	0.410922	0.0403766	0	0.328699	0.0398361	0.0395144
ENSMUSG00000024940.11	Ltbp3	chr19	5740904	5758532	+	9490.72	0.239071	0.417799	29.8358	35.3705	29.0176	38.1776	32.0504	31.1998	34.3767	28.6694	34.8137	37.7437
ENSMUSG00000044279.15	Crb3	chr17	57059105	57065918	+	17.8987	-1.15	0.417799	0.391017	0.30871	0.450591	0.130364	0.801064	0.168942	0.440376	0.515747	0.29169	0.124
ENSMUSG00000008575.17	Nfib	chr4	82290173	82705750	-	4275.44	0.353227	0.419285	7.28611	7.87246	7.04394	10.5081	9.11398	11.4385	10.9895	7.58387	8.76903	9.87598
ENSMUSG00000020635.8	Fkbp1b	chr12	4833174	4841591	-	74.0096	0.658084	0.419285	1.85681	2.0689	1.88486	2.53899	1.6461	4.30238	2.52968	1.41548	2.01069	2.69092
ENSMUSG00000025519.5	Tktl2	chr8	66511756	66518335	+	95.9647	-2.18469	0.419285	1.40687	0.688786	0.686875	0.157047	1.08193	0.267121	0.037136	0.930241	0.0117131	0.191706
ENSMUSG00000041926.15	Rnpep	chr1	135262712	135284084	-	1687.78	0.334126	0.419285	6.18388	7.12781	6.70529	8.54565	7.12589	8.8665	10.3357	6.46948	7.16452	8.0471
ENSMUSG00000085246.1	Gm15893	chr11	88356291	88363947	+	63.4024	0.590998	0.419285	0.647247	1.49043	0.95623	1.5507	1.31325	1.56772	1.52417	1.0348	1.27501	1.51351
ENSMUSG00000008226.14	Scrn3	chr2	73312601	73337818	+	840.62	0.361167	0.419366	3.79123	5.70312	4.73982	6.42428	5.80691	5.3229	5.67162	4.54409	6.639	6.61895
ENSMUSG00000042109.8	Csdc2	chr15	81936759	81950941	+	3384.93	0.413475	0.420676	19.9088	22.5328	20.8431	26.5816	20.0942	22.526	35.8825	16.4594	20.9909	25.9463
ENSMUSG00000038855.10	Itpkb	chr1	180330485	180424802	+	6393.4	0.236914	0.421566	17.8561	19.4475	19.2917	21.2349	17.2809	20.3288	21.1371	15.4508	20.01	21.3807
ENSMUSG00000056124.5	B4galt6	chr18	20684599	20746404	-	234.314	0.406513	0.421566	0.947651	1.09109	1.04536	1.52957	1.2101	1.38754	1.28073	1.07055	1.61583	1.59165
ENSMUSG00000022300.10	Dcaf13	chr15	39112865	39146856	+	1840.14	-0.316627	0.421675	7.08721	5.84572	5.52862	4.32398	5.53849	4.79632	4.74966	6.25618	4.95186	4.72972
ENSMUSG00000030727.12	Rabep2	chr7	126428759	126449245	+	1808.32	0.229632	0.422138	9.48581	10.864	9.7021	11.641	10.0136	11.5058	12.7603	9.78224	10.6477	11.1508
ENSMUSG00000020108.4	Ddit4	chr10	59949669	59951834	-	2947.55	0.443763	0.422597	38.8709	53.4922	53.4219	64.179	43.7384	47.2179	80.609	38.8185	47.9784	63.301
ENSMUSG00000024078.7	Ttc27	chr17	74717732	74863570	+	1296.19	-0.299967	0.422601	16.4715	12.7869	13.9556	11.2658	14.2022	11.9886	10.4725	13.2943	13.3589	10.7
ENSMUSG00000042215.8	Bag2	chr1	33745484	33757795	-	970.776	0.254891	0.426976	8.62648	10.0522	9.85306	9.92166	8.44107	11.0238	10.965	9.07533	11.5579	10.9363
ENSMUSG00000000706.16	Btn1a1	chr13	23456992	23465901	-	18.6925	1.20208	0.427199	0.0371177	0.0952399	0.144769	0.197999	0.0890246	0.256591	0.13377	0.0489577	0.174045	0.258959
ENSMUSG00000001416.13	Cct3	chr3	88297116	88321767	+	9535.46	-0.290899	0.427199	50.9209	50.8641	56.937	39.0677	53.9053	45.2904	40.8005	51.0896	47.068	37.8892
ENSMUSG00000010064.15	Slc38a3	chr9	107650634	107669530	-	232.526	0.739191	0.427199	0.504121	1.15513	1.20705	2.24648	1.1234	2.1155	0.952788	1.14643	1.45115	2.04582
ENSMUSG00000027506.15	Tpd52	chr3	8925593	9004723	-	2815.16	0.280548	0.427199	8.58883	12.023	11.5088	13.0327	11.2484	12.4886	13.6149	10.8276	13.2703	12.4162
ENSMUSG00000071726.2	Gm5941	chrX	92489949	92490681	+	3.83435	-2.2726	0.427199	0.436822	0.107773	0.580816	0.104025	0.272836	0.0589787	0.245981	0.360102	0	0
ENSMUSG00000115390.1	Gm49035	chr14	121507013	121519130	-	3.71005	-2.46541	0.427199	0.205986	0.112936	0.182592	0	0.228725	0.0247216	0	0.0754704	0.0243907	0.0241937
ENSMUSG00000036915.17	Kirrel2	chr7	30447534	30457690	-	15.0186	-1.19753	0.427455	0.217357	0.114914	0.144504	0.125707	0.131881	0.0670791	0.0349707	0.23891	0.0330906	0.0984699
ENSMUSG00000026456.18	Cyb5r1	chr1	134405559	134411740	+	2137.45	0.282126	0.428191	12.6872	16.4926	13.4272	17.6193	14.1735	13.5477	18.3868	13.7104	15.5843	16.8571
ENSMUSG00000033773.14	Rpap2	chr5	107597373	107661838	+	876.621	-0.311419	0.428191	8.42065	6.4351	8.09342	5.28878	6.25043	6.10891	6.00323	7.60601	6.27137	6.61147
ENSMUSG00000055254.15	Ntrk2	chr13	58806569	59133970	+	2841.84	0.246794	0.428191	4.59963	4.90061	3.84823	4.84947	3.87911	5.18396	4.93391	4.4477	5.3257	4.65942
ENSMUSG00000069237.8	Fam8a1	chr13	46669522	46678056	+	1259.94	0.378515	0.428191	8.11779	8.20054	9.52598	12.7102	9.78133	12.4017	11.8241	7.8952	10.9329	12.821
ENSMUSG00000113984.1	Gm48890	chr13	9328630	9330247	+	3.48261	4.27131	0.428191	0.0188984	0.0932522	0	0	0	0.102064	0.446963	0	0.0201396	0
ENSMUSG00000081677.1	Mdk-ps1	chr11	102545702	102546022	+	7.57053	1.77032	0.428937	0.190514	0.846067	0.506631	0.816645	0.0951953	1.44048	2.03835	0.41881	0.609083	0.50347
ENSMUSG00000032540.16	Abhd5	chr9	122351608	122381524	+	757.295	-0.332871	0.429626	4.62051	4.34204	4.74197	3.02225	4.35072	3.97601	3.63686	4.65544	3.79695	3.1042
ENSMUSG00000045004.3	Spata21	chr4	141088333	141112760	+	1917.46	0.490379	0.430253	12.9103	18.1472	19.8157	29.692	23.0723	28.8948	29.1323	18.4986	21.1951	29.5073
ENSMUSG00000026751.14	Nr5a1	chr2	38692656	38714542	-	10557.1	0.299994	0.431126	64.6952	73.7084	70.1043	77.5805	76.6788	98.3288	94.6237	65.3091	87.4619	79.4617
ENSMUSG00000029420.14	Rimbp2	chr5	128757791	128953486	-	399.438	0.496432	0.431126	0.908909	1.2495	1.56747	2.11563	1.18046	1.52802	1.41398	1.03402	1.77515	1.85054
ENSMUSG00000040841.5	Six5	chr7	19094594	19098549	+	1781.19	0.337564	0.43141	16.4429	16.438	15.3957	20.2155	16.6965	20.5725	25.8252	16.2179	18.379	21.3156
ENSMUSG00000096834.7	Gm15127	chrX	148663598	148703849	+	8.38181	-1.66602	0.432388	0.373626	0.0737449	0.198715	0.0711804	0.194159	0.064571	0	0.114988	0.04778	0.15798
ENSMUSG00000030652.11	Coq7	chr7	118509659	118533356	-	1263.56	-0.265475	0.432835	6.91012	5.61879	6.70247	5.82631	7.33308	5.94444	6.47642	6.70727	4.90258	5.74214
ENSMUSG00000038305.15	Spats2l	chr1	57774162	57948394	+	2995.95	0.337526	0.432835	8.96677	10.6467	10.5304	13.2758	10.6103	15.4358	10.8396	10.625	13.1016	13.9043
ENSMUSG00000052962.3	Mrpl35	chr6	71812997	71826969	-	1138.59	-0.389913	0.432835	12.2281	7.80636	9.00676	6.41758	9.42885	8.2194	9.04075	9.62113	8.60938	6.02903
ENSMUSG00000054720.12	Lrrc8c	chr5	105519388	105613018	+	1393.77	0.307382	0.433725	4.49035	5.50382	5.42166	7.00205	5.48553	6.41229	5.84455	4.78191	5.69211	7.00594
ENSMUSG00000097262.2	4933416M07Rik	chr8	27142910	27146304	+	8.61883	-1.62631	0.433725	0.343017	0.193438	0.564683	0.186712	1.1753	0.423437	0	0.861782	0.261105	0.362595
ENSMUSG00000037278.9	Tmem97	chr11	78541817	78550777	-	1634.33	-0.265994	0.435563	41.1184	38.3405	43.0522	31.2665	38.8916	36.2948	37.0171	44.3401	34.9084	31.0063
ENSMUSG00000068551.12	Zfp467	chr6	48427697	48445825	-	1875.35	0.529555	0.435563	9.42119	11.3259	13.0587	22.0489	11.9574	12.7455	15.5312	9.63656	12.6285	21.156
ENSMUSG00000012429.9	Mplkip	chr13	17695192	17699748	+	923.942	-0.31876	0.436075	7.45595	6.07147	7.9334	5.3558	6.17532	6.02911	6.34756	7.91909	6.60692	5.05335
ENSMUSG00000032380.9	Dapk2	chr9	66158223	66272242	+	97.9431	-0.671192	0.436075	1.11137	0.745818	0.709308	0.804575	1.32538	0.416152	0.684242	0.724799	0.45006	0.540409
ENSMUSG00000024921.17	Smarca2	chr19	26605050	26778322	+	4918.57	0.234633	0.437593	9.82107	10.3711	9.45599	12.462	10.1102	11.1544	11.5338	10.0765	11.3294	12.7964
ENSMUSG00000029348.11	Asphd2	chr5	112384354	112394866	-	159.07	-0.479291	0.437593	1.62419	1.26425	1.43297	1.14038	1.66124	1.1531	0.764321	1.33265	0.861374	1.32193
ENSMUSG00000020029.6	Nudt4	chr10	95547007	95564146	-	7694.49	0.302745	0.437634	59.4119	69.5185	73.6642	90.5478	73.5764	80.4609	84.4843	59.5443	79.1402	88.3992
ENSMUSG00000031384.2	Asb9	chrX	164506327	164539752	+	141.108	-0.721203	0.43915	6.92625	5.06031	3.87891	3.65686	5.25839	2.87074	1.78385	4.4852	1.97404	3.32025
ENSMUSG00000006651.8	Aplp1	chr7	30434982	30445535	-	351.305	-0.475172	0.439414	4.67227	3.25069	4.71661	2.73217	4.32487	4.78398	2.81937	4.01041	2.40857	3.13907
ENSMUSG00000058914.12	C1qtnf3	chr15	10952332	10980150	+	2556.11	-0.701462	0.439429	38.5777	27.8869	33.5709	16.7677	25.0485	24.6193	27.5688	67.403	38.4991	16.4837
ENSMUSG00000107476.3	Zfp862-ps	chr6	48504337	48534832	+	1276.66	0.482811	0.439429	4.0124	5.85958	5.26702	8.42941	4.71534	6.34226	3.98058	4.72355	6.67794	7.9451
ENSMUSG00000073678.4	Pgap1	chr1	54472994	54557684	-	550.457	-0.690485	0.440212	1.66408	1.29164	1.32334	0.839916	0.934519	0.666089	0.383536	1.51547	1.06521	0.805588
ENSMUSG00000020891.11	Alox8	chr11	69183932	69197843	-	10.1399	-1.84404	0.441755	0.0859161	0.0423945	0.220859	0.0409202	0.197479	0.00928015	0	0.132209	0.0274678	0.145312
ENSMUSG00000024776.18	Stambpl1	chr19	34192229	34240333	+	852.399	0.384994	0.442267	3.00438	4.53433	4.69224	5.98055	4.33317	5.12925	5.80051	4.37885	4.82016	5.88056
ENSMUSG00000029090.12	Adgra3	chr5	49959956	50059006	-	9291.74	0.379622	0.442267	25.6063	32.5569	34.1207	45.1822	35.989	40.7141	34.344	27.1096	39.6992	47.2032
ENSMUSG00000037531.8	Mrpl47	chr3	32725397	32737605	-	737.981	-0.345486	0.442267	7.44545	5.16256	5.6982	4.0998	5.24162	5.30661	4.5823	5.85637	5.04385	4.42527
ENSMUSG00000094483.2	Purb	chr11	6467599	6475917	-	3681.69	0.296688	0.442267	11.3099	12.7794	11.6643	16.4559	14.6011	15.2376	15.2089	11.7082	14.9122	16.2099
ENSMUSG00000109764.1	Klkb1	chr8	45266689	45294859	-	92.4218	0.827943	0.442557	0.15146	0.379433	0.387285	0.793515	0.61127	0.830578	0.564225	0.371375	0.78842	0.695841
ENSMUSG00000116272.1	Gm49540	chr15	77014093	77015898	+	18.2723	1.43067	0.442557	0.0479272	0.709476	0.509808	0.639151	0.814233	2.01896	0.701703	0.421435	1.37903	1.82385
ENSMUSG00000036620.14	Mgat4b	chr11	50210890	50235103	+	5332.04	0.560697	0.443248	41.666	49.8649	57.0905	80.6965	57.3055	72.4334	100.298	37.1571	45.3375	78.887
ENSMUSG00000037005.16	Xpnpep2	chrX	48108725	48136981	+	17.5094	-1.04994	0.443248	0.250738	0.0618622	0.161139	0.0955376	0.081437	0.0541666	0.112956	0.16536	0.073482	0.0795148
ENSMUSG00000070858.12	Gm1673	chr5	33983433	33985013	+	512.691	-0.607468	0.443248	34.1426	19.3959	33.4252	15.0642	28.4109	27.7455	30.1649	26.2244	15.7328	12.272
ENSMUSG00000117234.1	Gm7818	chr17	22067264	22069888	-	33.7832	0.911833	0.444073	0.609461	0.549912	0.339581	0.547375	0.261028	1.05329	0.588338	0.382796	1.15053	0.607432
ENSMUSG00000037852.8	Cpe	chr8	64592542	64693054	-	11444.4	0.360091	0.445261	100.816	131.902	137.217	166.311	134.646	134.48	172.081	101.962	139.536	169.53
ENSMUSG00000032939.14	Nup93	chr8	94214564	94317227	+	2762.33	-0.259512	0.446448	19.911	19.3449	24.2523	19.6506	24.4921	18.3877	16.8264	22.509	19.8868	20.1362
ENSMUSG00000033066.16	Gas7	chr11	67455091	67688990	+	6038.93	0.3667	0.447422	12.0631	16.4462	15.9711	21.0702	15.9978	15.8443	17.9288	11.7064	15.8831	20.6359
ENSMUSG00000028884.14	Rpa2	chr4	132768332	132778752	+	3214.41	-0.261568	0.448471	33.9285	35.147	41.0873	31.4821	39.0215	32.7191	27.5453	36.9671	30.7133	31.34
ENSMUSG00000036752.4	Tubb4b	chr2	25222160	25224702	-	9908.23	-0.226892	0.448471	151.277	133.583	168.262	144.087	181.385	140.559	138.772	157.375	134.963	151.799
ENSMUSG00000030103.11	Bhlhe40	chr6	108660629	108666925	+	889.768	0.375081	0.449483	4.2958	5.58632	4.98313	6.99544	6.5207	7.63752	6.73378	4.52174	6.00468	6.58134
ENSMUSG00000069378.14	Prdm6	chr18	53463583	53575907	+	12.5819	1.24006	0.449483	0.0263751	0.164851	0.0623456	0.10887	0.114218	0.142444	0.19803	0.0483173	0.103061	0.176576
ENSMUSG00000097072.7	Foxl2os	chr9	98949781	98955299	-	12.9411	1.59788	0.449483	0.036896	0.136545	0.0163528	0.149369	0.119834	0.0398529	0.353204	0.050693	0.176937	0.156007
ENSMUSG00000032415.14	Ube2cbp	chr9	86307306	86464950	-	96.0848	-0.461874	0.450734	1.67408	1.46667	1.9685	1.62721	2.35584	1.36541	1.38519	2.14049	1.27431	1.73351
ENSMUSG00000024112.16	Cacna1h	chr17	25374285	25433783	-	2380.61	0.482	0.453268	6.68991	8.14451	6.47983	11.8232	6.52907	5.96082	7.5344	5.23954	7.48979	11.2929
ENSMUSG00000053519.17	Kcnip1	chr11	33629339	33993152	-	122.214	-0.551482	0.453268	1.01295	0.621799	0.511249	0.387806	0.692621	0.544447	0.485803	0.815066	0.568149	0.491835
ENSMUSG00000114279.1	H2bc14	chr13	21722044	21722567	+	17.2627	-1.25226	0.453268	0.992019	0.287943	1.44835	0.444687	1.57454	0.441215	1.3144	2.37319	1.18155	0.370108
ENSMUSG00000035105.5	Egln3	chr12	54178981	54203860	-	158.996	-0.429047	0.454761	2.60748	1.80242	2.29097	1.79445	2.23845	1.97275	1.35835	1.80547	1.5179	1.51778
ENSMUSG00000086202.1	1700019E08Rik	chr2	45696605	45698447	+	7.74916	-1.56751	0.454761	0.478925	0.181786	0.228594	0.210557	0.773146	0.0795857	0.165963	0.48592	0.0392602	0.311545
ENSMUSG00000020671.9	Rab10	chr12	3247428	3309969	-	4160.24	0.231418	0.454877	32.4924	34.9868	35.507	41.8126	35.1679	41.3767	38.9859	32.5954	39.4129	42.5173
ENSMUSG00000044468.14	Tent5c	chr3	100451628	100489324	-	4325.63	0.438013	0.454877	14.8449	19.8718	20.4897	28.4056	20.8195	24.9024	17.9671	17.91	30.3519	29.0094
ENSMUSG00000071691.11	Gm960	chr19	4625734	4698668	-	33.1605	-0.879506	0.454877	0.478935	0.325967	0.365984	0.251705	0.338338	0.115951	0.130198	0.381204	0.140798	0.305508
ENSMUSG00000084105.1	Gm13252	chr4	132244946	132245266	-	5.88573	1.96822	0.454877	0.190514	1.2221	0.337754	0.635168	0	0.205782	1.1801	0.314107	0.812111	0.906245
ENSMUSG00000020513.15	Tubd1	chr11	86544991	86567360	+	279.451	-0.459718	0.457995	4.19518	4.91278	6.54705	3.39112	4.20722	3.81339	3.5602	5.48792	3.49472	3.12297
ENSMUSG00000042607.15	Asb4	chr6	5383386	5433022	+	83.1872	0.774864	0.457995	0.474372	0.560243	0.441176	0.940776	0.458521	1.49517	0.560527	0.504313	0.488955	0.772721
ENSMUSG00000032496.7	Ltf	chr9	111019271	111042767	+	9.70745	2.74316	0.458374	0	0.0699743	0.0235694	0	0.0088573	0.526534	0.0998186	0.0487094	0.094452	0.0187378
ENSMUSG00000025203.6	Scd2	chr19	44293674	44306864	+	27207	0.353398	0.459379	128.746	148.767	150.897	200.984	151.614	166.265	151.93	109.188	166.597	201.148
ENSMUSG00000047591.5	Mafa	chr15	75745490	75748228	-	2820.73	0.485849	0.459379	20.1506	27.4661	33.2501	44.3871	31.0486	32.0272	42.7733	20.6762	31.9078	42.2945
ENSMUSG00000019873.8	Reep3	chr10	67009189	67096945	-	2629.65	0.381355	0.460633	7.64991	9.25594	8.00659	13.4924	9.52394	11.1899	8.32909	8.79747	11.3898	12.7241
ENSMUSG00000117674.1	Gm31087	chr18	40242774	40258495	-	4.83465	-2.15891	0.460633	0.425344	0.139921	0.335144	0	0.283379	0.102096	0	0.727253	0.302188	0.0499579
ENSMUSG00000002768.8	Mea1	chr17	46678793	46683111	+	2784.56	-0.33274	0.461478	58.5185	50.4031	56.6055	35.7296	51.0399	45.6017	50.6663	51.9817	37.0745	40.3684
ENSMUSG00000013611.14	Snx31	chr15	36504062	36555573	-	38.0482	-0.844165	0.461478	0.625094	0.503797	0.581806	0.317569	0.447693	0.371355	0.164267	0.584015	0.155435	0.352412
ENSMUSG00000034472.13	Rasd2	chr8	75213944	75224113	+	459.518	-0.503115	0.461478	8.48199	4.76019	4.30126	3.99854	5.00315	3.36936	4.00107	4.46574	3.44738	3.9691
ENSMUSG00000034957.10	Cebpa	chr7	35119293	35121928	+	1768.26	0.437288	0.461478	13.63	16.2215	20.6885	26.8729	19.1391	21.6011	26.9646	16.588	22.8077	27.8226
ENSMUSG00000037826.5	Ppm1k	chr6	57506502	57535468	-	1025.77	0.316661	0.461478	4.20428	5.74765	5.29763	6.40872	4.48572	5.23776	4.92371	4.81092	6.65571	6.14572
ENSMUSG00000053395.15	Cacng8	chr7	3390683	3415648	+	114.658	0.565947	0.461478	0.912762	1.72437	1.19053	2.16124	1.1337	1.67605	1.14547	1.57656	1.75089	2.20539
ENSMUSG00000064125.14	Prr36	chr8	4209543	4217459	-	194.319	0.484359	0.461478	1.10657	1.28948	1.06402	1.40543	1.16208	1.22226	1.96443	0.721528	1.22589	1.41424
ENSMUSG00000071648.4	Rom1	chr19	8927391	8929356	-	147.707	-0.429693	0.461478	3.64834	1.94943	3.91295	2.64966	3.72655	2.93921	3.06463	3.27897	3.15764	2.49292
ENSMUSG00000072595.3	4930503E14Rik	chr14	44163169	44213254	-	3.42831	-2.53786	0.461478	0.205112	0.0467127	0.0559438	0	0.0630705	0.0340847	0	0.121396	0.0336284	0
ENSMUSG00000074785.5	Plxnc1	chr10	94790866	94944835	-	5671.92	0.402035	0.461478	17.6858	20.6019	21.2189	28.5932	18.8529	19.297	22.4509	14.3512	22.2743	29.7134
ENSMUSG00000079476.1	1700011M02Rik	chrX	102908905	102909651	+	45.2564	-1.08562	0.461478	8.51803	2.94579	4.06572	2.70465	2.8375	0.943659	4.59165	4.56129	1.86205	1.07742
ENSMUSG00000095026.2	Gm3336	chr8	70718543	70722634	+	7.03386	-1.64126	0.461478	0.504755	0.235958	0.21194	0.126529	0.185842	0.0860853	0.0897587	0.408803	0.056622	0.0280823
ENSMUSG00000027522.15	Stx16	chr2	174076308	174099771	+	1814.12	0.229857	0.462651	12.4178	14.8292	12.4099	15.5266	13.2967	14.2299	16.3408	14.4125	15.8571	15.6148
ENSMUSG00000003555.8	Cyp17a1	chr19	46667165	46673172	-	7937.02	-0.611654	0.465682	83.329	66.1069	129.993	46.9567	95.8997	106.527	83.3512	148.627	97.0753	49.4472
ENSMUSG00000025198.16	Erlin1	chr19	44034944	44069785	-	1024.94	-0.263317	0.465682	7.1251	6.66667	7.44685	5.50718	6.92337	6.2248	5.26869	7.57416	6.41735	6.24172
ENSMUSG00000050966.9	Lin28a	chr4	134003330	134018841	-	408.505	-0.809876	0.465682	5.25695	2.84697	3.20835	4.04542	5.52883	1.79357	1.0083	3.44842	1.60646	3.61568
ENSMUSG00000040570.14	Rundc3b	chr5	8490334	8622952	-	354.463	-0.547888	0.466389	4.6538	2.95135	2.63676	3.41237	3.86766	2.24563	1.55797	3.33107	2.30079	2.38363
ENSMUSG00000031125.2	3830403N18Rik	chrX	56136572	56153498	+	26.4046	-1.33801	0.467228	2.27387	0.767697	0.795639	0.4845	0.717597	1.06646	0.438049	1.34833	0.159422	0.126508
ENSMUSG00000009585.18	Apobec3	chr15	79891659	79915906	+	542.382	0.421011	0.473851	1.43282	1.85131	1.68581	2.06114	1.33815	1.53018	2.81939	1.57844	2.01982	1.84281
ENSMUSG00000019952.15	Poc1b	chr10	99107036	99198074	+	682.096	0.315985	0.473851	4.11593	4.79654	4.29536	5.99224	4.7988	5.41534	5.06287	4.76469	5.56838	6.71912
ENSMUSG00000029672.16	Fam3c	chr6	22306520	22356243	-	2384.22	0.345844	0.473851	14.5352	18.0424	19.4325	24.1222	19.6777	21.2508	24.4021	16.2843	20.2466	25.2628
ENSMUSG00000032554.15	Trf	chr9	103204001	103230444	-	545.244	-0.426503	0.473851	5.84841	4.68098	6.01693	3.92162	7.3817	5.11338	4.95816	5.31475	5.56513	3.1836
ENSMUSG00000041930.7	Fam222a	chr5	114568016	114613220	+	1510.37	0.50395	0.473851	10.1828	13.2484	15.8003	22.3298	12.8613	14.3637	18.1232	9.82283	13.2688	22.2071
ENSMUSG00000043029.2	Trpv3	chr11	73267388	73300363	+	24.858	1.40158	0.473851	0.0314422	0.118947	0.0557425	0.129786	0.109976	0.220753	0.0236075	0.0748797	0.212213	0.371144
ENSMUSG00000100334.1	C230024C17Rik	chr1	153721240	153737829	-	4.35653	2.11496	0.473851	0	0.0361719	0.016245	0.0436425	0.00915723	0.0791803	0.0722391	0.0302153	0.0585902	0.0678032
ENSMUSG00000041548.4	Hspb8	chr5	116408491	116422864	-	665.68	0.527237	0.474776	6.50753	10.848	11.94	9.12646	9.41803	13.821	15.5763	6.29101	13.9535	10.5753
ENSMUSG00000046999.2	1110032F04Rik	chr3	68869586	68872163	+	434.259	0.842574	0.474776	1.38773	3.23068	6.06651	9.19681	4.01825	6.11109	4.82231	2.97244	6.77504	8.73893
ENSMUSG00000108452.1	4930413G21Rik	chr7	122969058	122970050	-	11.9185	-1.47564	0.474776	0.923792	0.303891	0.272958	0.234659	0.769327	0.0665218	0.0346802	0.507696	0.262525	0.423158
ENSMUSG00000109127.1	Gm31135	chr8	8044577	8484730	-	77.643	0.751041	0.474776	0.280627	0.809533	0.564483	1.05898	0.776616	0.652867	1.20343	0.842313	1.29976	1.18657
ENSMUSG00000031078.15	Cttn	chr7	144435733	144471009	-	8122.64	0.323013	0.475276	45.9538	53.4278	54.7462	72.9634	61.1518	71.0986	59.9122	51.3763	69.4939	73.212
ENSMUSG00000035208.16	Slfn8	chr11	83002158	83020810	-	38.3514	0.712241	0.475276	0.142012	0.324557	0.185513	0.448546	0.246493	0.26642	0.336714	0.287541	0.334542	0.395047
ENSMUSG00000002100.15	Mybpc3	chr2	91118144	91136516	+	550.455	0.419551	0.47583	3.23918	3.70409	4.22556	4.94662	3.63345	6.01376	3.89623	2.81761	4.60258	4.77504
ENSMUSG00000020773.11	Trim47	chr11	116105752	116127210	-	4824.33	0.433457	0.47583	38.5489	50.4007	58.798	74.644	49.0822	58.0014	72.9418	38.0948	49.004	68.8291
ENSMUSG00000025173.13	Wdr45b	chr11	121327224	121354445	-	3307.69	-0.23799	0.47583	27.4608	23.1582	24.1935	20.795	23.29	22.4217	19.5286	26.0801	22.2216	20.3558
ENSMUSG00000001518.12	Itfg2	chr6	128409444	128424931	-	883.454	0.249597	0.475942	3.41713	4.04847	3.63256	4.68347	3.75511	4.08196	4.3435	3.35337	3.8069	4.28632
ENSMUSG00000022091.6	Sorbs3	chr14	70180468	70211989	-	4752.48	0.369633	0.475942	38.1924	40.0689	31.234	42.8721	37.107	42.2996	62.917	34.5168	38.8967	46.3115
ENSMUSG00000023403.14	Stk31	chr6	49395604	49469501	+	633.774	-1.22885	0.475942	14.1977	7.83076	6.71549	4.63405	7.9297	3.53034	0.914926	8.95007	2.75828	4.5134
ENSMUSG00000025995.16	Wdr75	chr1	45795166	45823619	+	2340.32	-0.412982	0.475942	18.827	16.7448	17.607	13.1488	16.7381	12.0856	8.62341	17.9228	15.3553	14.1297
ENSMUSG00000035960.14	Apex1	chr14	50924968	50927139	+	3935.35	-0.251279	0.475942	96.6568	90.7414	97.7068	71.9777	96.0139	89.1665	84.7615	97.1886	78.4171	73.374
ENSMUSG00000037007.17	Zfp113	chr5	138139702	138155744	-	687.905	0.313252	0.475942	2.69376	3.07394	3.29479	3.16542	2.75987	3.50135	3.47739	2.50305	3.908	3.86208
ENSMUSG00000038859.7	Baiap2l1	chr5	144264526	144358112	-	153.801	0.449818	0.475942	1.11736	1.46131	1.23203	1.53163	1.37083	1.8447	2.0155	1.01847	1.21979	1.65167
ENSMUSG00000067879.3	Vxn	chr1	9601199	9627143	+	1021.31	0.344196	0.475942	6.54562	10.9732	9.44005	11.4415	8.29637	9.85973	9.48721	9.90943	11.7994	11.5353
ENSMUSG00000080823.1	Atp5l-ps2	chr11	86185329	86185642	+	7.63632	-1.64874	0.475942	1.55809	0.28831	0.94953	0.0927612	2.14098	0.525925	0.987059	0.535183	0.311331	0.308816
ENSMUSG00000091475.4	Cerox1	chr17	25570358	25575043	+	538.1	0.385497	0.475942	5.22582	7.30257	7.66948	8.32396	6.81937	9.28331	10.9927	7.37383	8.1158	9.08507
ENSMUSG00000109695.1	Gm31166	chr19	5512528	5550368	+	44.1743	0.772302	0.475942	0.683843	0.752	0.450303	0.967798	0.624822	0.823064	1.8484	0.75165	1.08273	0.950062
ENSMUSG00000028266.17	Lmo4	chr3	144188530	144205220	-	2265.19	0.293001	0.47597	15.2108	18.6786	19.6567	22.1464	19.7629	21.8752	24.1452	16.938	23.1609	21.5454
ENSMUSG00000031539.6	Ap3m2	chr8	22787354	22805622	-	265.791	-0.408845	0.47597	2.53405	1.72722	2.13244	1.66716	1.74905	1.67877	1.17201	2.31738	1.80033	1.81436
ENSMUSG00000092405.1	Gm20402	chr3	52268435	52269435	-	3.34776	-2.81123	0.477692	0.35607	0.219624	0.394538	0	0.13344	0	0	0.391377	0.0474322	0
ENSMUSG00000003545.3	Fosb	chr7	19302696	19310051	-	61.4085	1.31451	0.477952	0.117549	0.116007	0.121566	0.410568	0.161525	0.158712	0.237195	0.25841	1.22139	0.310646
ENSMUSG00000043557.16	Mdga1	chr17	29827949	29970087	-	1068.26	0.789422	0.477952	1.61966	2.35322	3.01386	6.77436	3.37531	3.43992	2.8158	1.8827	3.0103	7.25266
ENSMUSG00000045201.6	Lrrc3b	chr14	15357515	15438987	-	15.8407	1.30697	0.477952	0.271666	0.253208	0.0668923	0.186896	0.135745	0.423855	0.52693	0.0497672	0.193007	0.366941
ENSMUSG00000056596.8	Trnp1	chr4	133491100	133498550	-	124.904	-0.609044	0.477952	3.75287	2.40827	2.16314	1.74339	3.8428	2.55598	1.41581	2.29617	1.517	2.20827
ENSMUSG00000111088.1	9430081H08Rik	chr9	44378633	44379450	-	45.9362	-0.662715	0.477952	2.99047	1.18049	1.52423	1.67356	2.72703	1.45356	1.59978	1.89002	1.23492	1.50155
ENSMUSG00000021245.15	Mlh3	chr12	85234520	85270599	-	925.379	-0.34981	0.479619	4.55789	3.57531	4.58205	3.43941	3.58812	3.73391	2.68971	5.08547	3.96001	3.56432
ENSMUSG00000024378.9	Stard4	chr18	33199355	33213862	-	1157.71	-0.312481	0.479619	7.83871	6.87693	7.33663	6.132	6.99665	6.32062	4.56206	7.54499	6.30018	5.6938
ENSMUSG00000057069.7	Ero1lb	chr13	12565874	12611396	+	368.626	0.327146	0.479619	1.36962	1.53309	1.55222	2.18901	1.59839	1.89143	1.84791	1.56605	2.05223	1.93849
ENSMUSG00000078490.10	Cfap74	chr4	155409190	155466823	+	47.5249	-0.919712	0.479619	0.267334	0.236535	0.226077	0.117082	0.141257	0.0763386	0.107282	0.209405	0.0622182	0.068212
ENSMUSG00000106388.1	Rhox7-ps2	chrX	37676370	37679555	-	13.2882	-1.26709	0.479619	1.99419	0.656009	1.26264	1.26639	3.13169	1.64115	0.534742	1.67004	0.303596	0.602287
ENSMUSG00000001642.18	Akr1b3	chr6	34302434	34317478	-	12046.8	-0.333357	0.480715	57.2818	51.3834	54.5296	36.8673	44.7759	37.5308	46.3862	51.0436	38.7696	36.2551
ENSMUSG00000018537.16	Pcgf2	chr11	97688823	97700497	-	1941.73	0.389512	0.480715	15.7484	15.6445	12.8605	20.4286	16.5701	18.9401	24.866	13.6116	15.0176	20.6257
ENSMUSG00000020100.15	Slc29a3	chr10	60712072	60752794	-	1098.61	0.378848	0.480715	4.52321	5.31734	5.20352	8.04812	5.26405	6.27273	5.07648	5.21368	7.65217	7.03632
ENSMUSG00000030795.18	Fus	chr7	127967457	127985701	+	14726.9	0.255594	0.480715	34.4157	40.9413	35.3648	43.1164	38.5583	37.0044	48.7453	34.4889	40.3402	45.6222
ENSMUSG00000041272.11	Tox	chr4	6686353	6991557	-	499.419	0.434282	0.480715	1.93697	1.75689	1.63505	2.41162	1.77507	1.91423	3.21337	1.51505	2.11986	2.4978
ENSMUSG00000086499.1	Gm16217	chr10	127596548	127597870	+	3.51546	-2.29998	0.480856	0.496388	0	0.0880025	0.0472841	0.198426	0.053617	0.11181	0.600169	0.105798	0.104944
ENSMUSG00000073125.10	Xlr3b	chrX	73192207	73202930	+	142.491	-1.45007	0.481209	3.12247	1.7084	2.20137	0.48545	0.735648	0.812595	0.200429	1.64491	0.41379	0.60712
ENSMUSG00000019647.16	Sema6a	chr18	47235598	47368870	-	496.956	0.42293	0.481588	1.22617	1.52635	1.67977	2.16677	1.60482	2.31776	1.77719	1.43964	1.67421	2.50761
ENSMUSG00000022144.4	Gdnf	chr15	7810846	7837575	+	1344.16	0.515964	0.481588	7.77338	9.62622	11.1178	17.5127	9.06583	10.5898	13.8724	8.86434	9.4281	17.9561
ENSMUSG00000028962.14	Slc4a2	chr5	24423837	24440950	+	4898.85	0.293453	0.481588	16.8503	18.9391	18.2848	22.5855	16.5603	17.0816	21.1127	13.9494	19.2884	21.6806
ENSMUSG00000030086.16	Chchd6	chr6	89383146	89595652	-	722.824	-0.319373	0.481588	9.6847	9.00877	10.3425	7.25584	10.3671	9.27241	9.51829	10.6849	7.39594	6.94
ENSMUSG00000023903.8	Mmp25	chr17	23628311	23645277	-	65.2106	0.724044	0.481678	0.219111	0.295903	0.327118	0.598688	0.293879	0.47957	0.305216	0.278864	0.374834	0.719231
ENSMUSG00000031785.16	Adgrg1	chr8	94974751	95014217	+	9889.38	0.569336	0.481883	38.5025	47.6721	56.4145	91.7761	53.2406	53.2312	66.7594	30.8505	48.9901	90.01
ENSMUSG00000024245.4	Tmem178	chr17	80944632	81001816	+	61.153	0.839143	0.481926	0.775256	0.92522	1.07077	1.78609	0.846822	1.98636	1.82746	0.396338	0.941457	0.85762
ENSMUSG00000045034.12	Ankrd34b	chr13	92425896	92441658	+	19.1638	-1.18045	0.481926	0.212523	0.0762672	0.239764	0.134961	0.0772309	0.0417372	0.0290121	0.240674	0.0960832	0.129345
ENSMUSG00000029910.14	Mad2l1	chr6	66535390	66547220	+	2391.81	-0.238879	0.484387	10.6092	8.8587	9.55936	8.62701	9.3567	7.95587	7.56474	10.211	8.1795	9.31542
ENSMUSG00000028760.16	Eif4g3	chr4	137993022	138208508	+	5138.38	0.330989	0.485372	11.9458	12.8092	11.4368	16.7132	13.9571	15.7721	18.9105	13.589	13.9439	17.9421
ENSMUSG00000035504.16	Reep6	chr10	80329953	80336441	+	366.748	0.546399	0.485372	3.24566	3.25125	3.92619	6.16014	4.37758	6.03625	6.17015	2.96396	3.64089	6.55226
ENSMUSG00000074594.9	Wfdc9	chr2	164649631	164656583	-	32.0239	-1.02392	0.485372	5.08694	2.04118	2.08117	0.79873	1.28487	0.784945	1.51096	2.21196	1.54887	1.18182
ENSMUSG00000074652.3	Myh7b	chr2	155611212	155634307	+	75.9717	0.672632	0.485372	0.239679	0.32751	0.216544	0.579555	0.400741	0.388331	0.311463	0.212782	0.383133	0.565185
ENSMUSG00000039474.13	Wfs1	chr5	36966104	36989205	-	571.441	0.296795	0.492724	4.02102	4.67746	4.56637	5.73003	4.22821	4.63108	4.6741	3.98486	5.44676	5.80393
ENSMUSG00000028565.18	Nfia	chr4	97772734	98118874	+	3172.34	0.383033	0.492743	8.04096	8.11003	6.56527	10.4543	9.49474	10.3169	12.803	7.08851	8.53619	10.7911
ENSMUSG00000030344.11	Akap3	chr6	126853098	126874308	+	4.3112	-2.15478	0.492743	0.145469	0.0478535	0.068772	0.0184757	0.0678413	0.0314254	0	0.0426381	0.0103349	0
ENSMUSG00000020848.7	Doc2b	chr11	75768966	75796049	-	1256.06	0.476431	0.494991	6.84331	7.83299	9.56529	13.2578	7.60964	9.32299	9.4997	5.51038	8.61536	13.1114
ENSMUSG00000041782.14	Lad1	chr1	135818598	135833342	+	39.4604	1.2005	0.494991	0.206848	0.133131	0.271048	0.676775	0.188739	0.854844	0.212702	0.158162	0.220434	0.751029
ENSMUSG00000112851.1	Gm7727	chr12	59645496	59646166	-	5.70593	-1.59354	0.494991	0.410131	0.269834	0.44434	0.130225	0.546486	0.147666	0.0513225	0.400709	0.242816	0.048171
ENSMUSG00000022562.15	Oplah	chr15	76296601	76328015	-	2162.98	0.241564	0.495041	10.8386	11.9062	11.6694	12.3754	10.5698	12.2108	13.1154	9.20705	13.4263	11.9777
ENSMUSG00000026558.13	Uck2	chr1	167222883	167285320	-	2036.91	0.299144	0.495041	9.04902	11.4708	10.2139	14.0944	12.0799	12.5971	13.4245	10.1247	11.027	13.9194
ENSMUSG00000030380.17	Mzf1	chr7	13042303	13054764	-	94.1117	-0.45344	0.495352	0.454341	0.364537	0.425661	0.249821	0.354378	0.28328	0.328649	0.483152	0.342471	0.312373
ENSMUSG00000050840.8	Cdh20	chr1	104768529	104995481	+	17.7302	-0.981401	0.495352	0.243889	0.165474	0.168898	0.1089	0.175181	0.0905555	0.0343344	0.209431	0.0974654	0.104735
ENSMUSG00000068735.14	Trp53i11	chr2	93187548	93201759	+	1244.1	0.459162	0.495352	8.32803	8.22695	8.89536	14.2241	10.1114	11.9044	14.3909	7.51431	8.73374	14.3919
ENSMUSG00000075511.9	1700001L05Rik	chr15	83353847	83367282	-	419.637	-0.574885	0.495352	3.87722	2.51305	2.28386	2.11114	2.5748	1.61574	1.14942	2.09509	1.41284	2.0995
ENSMUSG00000116561.1	Gm18335	chr16	17702927	17703591	+	12.2007	-1.46959	0.495352	1.19551	0.816805	0.937458	0.5694	0.689271	0.0993325	0.0517856	0.960271	0.196006	0.291634
ENSMUSG00000006362.16	Cbfa2t3	chr8	122625141	122699109	-	1686.85	0.543425	0.495984	4.12667	4.89065	6.27362	9.77858	5.99986	7.17916	7.43614	3.61263	5.33175	9.14132
ENSMUSG00000025038.7	Efhc2	chrX	17132049	17319368	-	74.5429	-1.02826	0.495984	1.5205	0.886151	0.933915	0.900953	1.66308	0.594867	0.0674186	1.21068	0.701733	0.759344
ENSMUSG00000030075.10	Cntn3	chr6	102162655	102573101	-	41.6017	-0.82323	0.495984	0.431629	0.156935	0.201373	0.0995425	0.186161	0.12269	0.122808	0.239711	0.246937	0.148886
ENSMUSG00000032418.15	Me1	chr9	86581371	86695953	-	14951.5	0.334271	0.495984	98.2883	107.821	115.245	149.533	117.339	125.992	156.266	94.531	117.328	147.561
ENSMUSG00000032536.12	Trak1	chr9	121297502	121474918	+	4063.31	0.331817	0.495984	9.01414	10.8479	9.35555	13.2819	9.07637	9.03226	10.9576	7.99054	9.58288	13.1986
ENSMUSG00000033788.15	Dysf	chr6	84008590	84211060	+	655.572	0.407312	0.495984	1.84684	2.40962	2.0244	3.07079	2.36668	3.22825	1.96005	2.09857	2.53942	3.37277
ENSMUSG00000035606.8	Ky	chr9	102505750	102546239	+	510.687	0.496099	0.495984	2.16888	2.72558	2.38821	3.94372	2.67165	2.79213	2.87613	1.59501	2.20048	4.1345
ENSMUSG00000042766.17	Trim46	chr3	89234177	89246309	-	58.9912	-0.531551	0.495984	0.637032	0.445643	0.650457	0.39174	0.515741	0.374527	0.526732	0.611565	0.455447	0.315385
ENSMUSG00000068323.12	Slc4a5	chr6	83219828	83304945	+	117.881	-0.591455	0.495984	0.842937	0.61871	0.737862	0.436604	0.974013	0.819442	0.539939	0.665936	0.331249	0.462231
ENSMUSG00000073486.2	Gm10518	chr1	179803376	179804676	+	6.45653	-1.5632	0.495984	0.30554	0.162363	0.270839	0.111941	0.211391	0.07616	0	0.258336	0.0500937	0.124223
ENSMUSG00000020877.11	Scrn2	chr11	97029938	97033958	+	2301.07	0.383895	0.497865	22.2097	32.1342	35.9237	41.4314	33.0619	39.682	48.246	28.9369	36.7506	36.9268
ENSMUSG00000021149.8	Gtpbp4	chr13	8966331	8996083	-	2974.62	-0.310477	0.497865	12.2777	10.1419	10.5631	9.02493	9.92502	9.443	6.89036	11.784	8.94529	9.43394
ENSMUSG00000031118.8	1700080O16Rik	chrX	51968695	51972772	-	23.0611	-1.21406	0.497865	0.798013	0.461002	0.552102	0.259566	0.641886	0.29433	0	0.834354	0.352617	0.452642
ENSMUSG00000036864.16	Proser3	chr7	30539134	30552299	-	612.822	0.383617	0.497865	2.99487	3.59532	3.40174	4.9708	3.91283	3.94908	5.2127	3.59822	3.93076	5.55729
ENSMUSG00000038057.4	Dbil5	chr11	76217608	76218666	+	42.8722	-0.762993	0.497865	4.05244	2.59694	2.37925	1.75464	2.73494	1.08009	2.72654	3.23947	1.40215	1.39082
ENSMUSG00000041132.11	N4bp2l1	chr5	150571644	150597188	-	873.357	0.447111	0.497865	5.74181	6.44206	6.48297	9.60206	6.26701	6.0807	10.7927	5.31511	6.48642	9.29078
ENSMUSG00000044719.5	E230025N22Rik	chr18	36684923	36695925	-	10.8177	-1.29514	0.497865	0.184149	0.0865397	0.108823	0.0584712	0.201556	0.0568306	0.0493797	0.115662	0.00934498	0.111234
ENSMUSG00000045010.14	Gm4779	chrX	101790053	101794423	-	413.46	-0.872597	0.497865	9.58458	6.28037	5.27419	6.12357	7.84624	2.98985	1.22366	7.73416	2.37089	5.93404
ENSMUSG00000045216.7	Hs6st1	chr1	36068400	36106446	+	4445.68	0.530225	0.497865	16.7233	23.2884	25.9799	39.9222	21.8679	24.7025	26.726	15.6222	20.0619	39.0241
ENSMUSG00000048905.5	Bnip5	chr17	28896392	28915324	-	36.6814	-1.05504	0.497865	0.638128	0.253201	0.297406	0.187997	0.2564	0.0994821	0.0444545	0.260314	0.210322	0.250348
ENSMUSG00000070529.7	Wfdc10	chr2	164656046	164657368	+	1735.4	-0.62095	0.497865	215.042	125.899	143.614	72.7223	101.459	99.6598	152.83	145.714	75.3239	64.5047
ENSMUSG00000083307.1	AA414768	chrX	12936872	12938128	+	784.061	0.33135	0.497865	13.7684	21.1499	21.3474	19.3485	16.5794	23.0172	23.6706	16.6577	20.7648	21.1371
ENSMUSG00000083816.3	Gm13033	chr4	132884763	132886626	+	36.1209	-0.703984	0.497865	1.62	1.08487	1.33344	0.633795	1.1853	1.12489	0.684187	1.49446	0.585745	1.07029
ENSMUSG00000091497.1	Gm44	chrX	90892142	90893134	+	59.6684	-2.18927	0.497865	7.20558	2.88697	1.77423	0.469317	2.80035	0.133044	0.0693603	2.53848	0.459419	0.683563
ENSMUSG00000025257.5	Ribc1	chrX	152004582	152016295	-	68.448	-0.802921	0.49836	2.51024	1.98965	1.45423	1.205	1.83702	0.87534	0.845909	1.73805	0.463407	1.08648
ENSMUSG00000037535.5	1700021A07Rik	chr10	21419358	21426565	+	8.30225	-1.61917	0.49836	0.933018	0.125561	0.187967	0.161592	0.678118	0.320661	0	0.652611	0.316368	0.268983
ENSMUSG00000067336.6	Bmpr2	chr1	59763400	59879014	+	2989.28	0.34999	0.49836	4.78821	5.34459	4.48556	6.96794	4.53021	5.39234	4.28577	4.26683	5.66988	6.88586
ENSMUSG00000016496.7	Cd274	chr19	29367455	29388095	+	98.4787	-0.671522	0.500302	1.51959	1.04143	0.740854	0.659419	1.06302	0.57448	0.380314	1.11351	0.683747	0.829933
ENSMUSG00000036923.12	Stox1	chr10	62659043	62726128	-	92.721	-0.458141	0.500302	1.0968	0.76261	0.824928	0.775665	0.855283	0.726976	0.533405	1.04116	0.734955	0.623618
ENSMUSG00000074852.4	Hpse2	chr19	42786539	43388355	-	97.9273	-0.867465	0.500676	1.1697	0.710877	0.60337	0.900186	1.04347	0.49253	0.178625	0.864389	0.323958	0.412155
ENSMUSG00000042873.11	Lhfpl4	chr6	113168090	113195384	-	51.1082	0.640043	0.500924	0.25775	0.301089	0.158535	0.425907	0.268096	0.261361	0.284362	0.150326	0.341948	0.333625
ENSMUSG00000100261.1	Gm6473	chr1	30769687	30771815	+	6.15142	2.02155	0.501462	0.0505414	0.149635	0.0672019	0.481438	0	0.218367	0.369989	0.111106	0.0807916	0.080139
ENSMUSG00000099166.1	Gm27715	chr2	105121792	105122051	-	6.60277	1.81963	0.501925	0.352818	1.39276	0.208498	1.79243	0.587648	1.27031	0.927161	0.129267	1.25331	0.124318
ENSMUSG00000023961.16	Enpp4	chr17	44096308	44105809	-	337.457	-0.536784	0.50297	3.30586	2.97793	3.04929	1.87793	2.08409	1.98458	1.20078	3.08087	1.8008	2.0627
ENSMUSG00000029510.15	Gpc2	chr5	138273655	138280005	-	93.4852	-0.556245	0.50563	0.965832	0.819013	0.659545	0.606529	0.965205	0.440477	0.402871	0.841417	0.632811	0.589886
ENSMUSG00000049555.10	Tmie	chr9	110865711	110880113	-	226.686	0.41057	0.50563	1.94692	2.95522	2.19887	2.24995	1.86665	2.09228	3.35025	1.72718	2.40129	2.40279
ENSMUSG00000019792.8	Trmt11	chr10	30534225	30600749	-	477.5	-0.318037	0.507085	3.64649	2.92213	2.88512	2.13459	3.06268	2.42048	2.78328	3.33056	2.77484	2.51494
ENSMUSG00000006273.14	Atp6v1b2	chr8	69088646	69113711	+	3026.38	-0.252603	0.509294	19.4359	19.2264	20.9072	14.6761	20.2527	16.8596	15.9561	19.3357	18.2432	15.6831
ENSMUSG00000102018.8	Iqank1	chr15	76009888	76046981	+	56.8106	0.616966	0.509294	0.438388	0.648955	0.429078	0.617688	0.465484	0.512981	0.853735	0.291122	0.42825	0.685459
ENSMUSG00000069041.8	Slc25a31	chr3	40708855	40726096	+	850.455	-1.23763	0.5099	27.3157	14.8329	14.8388	9.26644	18.2226	8.05525	1.53738	16.9469	4.94608	10.5413
ENSMUSG00000035764.5	Fbxo45	chr16	32230112	32247158	-	750.43	0.319728	0.510162	4.55846	5.09078	5.02012	7.23471	5.58652	5.9196	6.10627	4.62442	5.7234	6.97658
ENSMUSG00000010307.7	Tmem86a	chr7	47050601	47054777	+	5935.91	0.316691	0.510844	79.9034	94.8949	100.059	99.7604	89.0173	108.466	136.198	78.155	110.347	98.921
ENSMUSG00000025856.15	Pdgfa	chr5	138976014	138997370	-	2686.87	0.485014	0.510844	15.578	20.9561	28.5908	36.7099	25.4729	34.9553	31.5336	18.3295	25.9726	34.5819
ENSMUSG00000028799.15	Zfp362	chr4	128773088	128806045	-	3540.76	0.468049	0.510844	27.5719	28.4263	30.746	49.7316	34.2823	41.0903	51.2161	26.8259	28.0162	49.3208
ENSMUSG00000042662.16	Dusp15	chr2	152940997	152951698	-	677.175	0.357601	0.510844	4.18517	5.65593	4.48763	5.12757	4.53041	4.21971	6.7369	3.49796	4.88307	5.49141
ENSMUSG00000051550.10	Zfp579	chr7	4983483	4996158	-	1186.5	0.485395	0.510844	7.67563	9.72262	6.59534	8.99933	7.72208	8.99755	16.7178	7.13565	7.31009	9.42714
ENSMUSG00000056071.12	S100a9	chr3	90692632	90695721	-	75.4413	1.9616	0.510844	0.410044	1.84989	1.97314	1.89716	3.3953	17.4631	5.01388	0.901404	10.7996	2.04339
ENSMUSG00000101413.1	Gm29485	chr1	136523884	136524165	+	17.8647	1.19087	0.511077	0.650586	2.88923	1.24951	3.40848	0.975245	3.98211	2.93084	1.66856	0.693318	1.60468
ENSMUSG00000009216.7	Fam163b	chr2	27110380	27142491	-	63.3522	-0.642938	0.511685	0.888701	0.520107	0.558767	0.452802	1.12565	0.569257	0.360784	0.885955	0.726824	0.688183
ENSMUSG00000022817.15	Itgb5	chr16	33829665	33949338	+	4022.18	0.377132	0.511685	24.6135	32.8008	37.9528	45.7441	33.2238	41.4687	35.1643	25.7487	36.7497	44.8679
ENSMUSG00000027457.15	Snph	chr2	151590549	151632593	-	141.14	0.448972	0.511685	0.486222	0.702491	0.613745	0.563199	0.431485	0.61342	0.622072	0.329211	0.692259	0.629103
ENSMUSG00000028610.16	Dmrtb1	chr4	107676290	107684230	-	55.816	-1.79278	0.511685	3.43502	0.753323	0.663631	0.587295	0.968222	0.142704	0.0661304	0.855162	0.219013	0.791388
ENSMUSG00000038550.10	Ciart	chr3	95878503	95882251	-	174.998	-0.533703	0.511685	4.04365	2.22886	1.71428	2.08694	3.50042	2.35184	1.93434	2.77973	1.70064	2.15866
ENSMUSG00000041840.8	Haus1	chr18	77757567	77773886	-	1114.54	-0.227644	0.511685	5.30318	5.1494	5.37784	4.37698	5.58114	4.71435	4.67046	5.31787	4.16929	4.56406
ENSMUSG00000052157.4	Gm650	chrX	155304199	155305749	-	4.01399	-2.40062	0.511685	0.197147	0.0389122	0.12233	0.0563385	0.0394038	0	0	0.281704	0	0.0833598
ENSMUSG00000090785.1	Gm17116	chr14	64111200	64114641	-	4.14014	2.67305	0.511685	0	0.0893674	0.0267569	0.488805	0	0.293438	0.135982	0.0995345	0.0321678	0.127632
ENSMUSG00000114981.1	Gm34093	chr15	36375343	36390172	-	6.35827	1.73743	0.511685	0.0604299	0.328004	0.0803501	0.316598	0.0603907	0.0326364	0.272232	0.132844	0.321995	0.383274
ENSMUSG00000050197.5	Rhox13	chrX	38121219	38129967	+	66.4724	-1.97781	0.512105	8.16797	2.68694	3.21792	0.76475	2.79066	1.28191	0.0393121	3.22283	0.26039	1.58662
ENSMUSG00000041995.8	Zbed3	chr13	95323612	95337841	+	1548.61	0.372887	0.512416	18.3246	18.2059	19.1106	29.6884	20.5727	22.4431	25.5618	16.6616	20.5068	28.6428
ENSMUSG00000078851.4	H2aw	chr11	58954685	58956830	+	123.21	0.675781	0.512416	1.28238	1.47648	1.40197	1.26226	1.2673	2.33936	3.73901	1.39387	2.41434	1.59656
ENSMUSG00000084276.1	Gm8317	chr14	45858076	45858546	-	36.7878	-1.03832	0.512416	2.14237	2.11427	4.48869	1.23682	4.21709	2.52444	2.92462	3.42517	0.345923	1.30389
ENSMUSG00000030752.8	Kdm8	chr7	125444676	125462269	+	475.471	0.429488	0.512972	4.35176	6.03781	4.50422	8.19311	7.40598	7.28581	5.89573	4.60038	7.10644	7.61729
ENSMUSG00000038630.8	Zkscan16	chr4	58943628	58958355	+	138.488	-1.03034	0.512972	2.42957	2.04128	2.50287	1.11546	1.41086	0.709264	0.147906	2.70656	1.38788	1.23784
ENSMUSG00000059412.7	Fxyd2	chr9	45399669	45410278	+	124.094	-0.761757	0.512972	1.42008	1.1076	1.4686	0.494541	0.770618	1.18753	0.851262	1.54411	0.382407	0.581083
ENSMUSG00000079626.2	Rhox7b	chrX	37886439	37897232	-	12.1582	-1.04291	0.513845	0.560541	0.359572	0.37266	0.186883	0.588186	0.242186	0.157825	0.523704	0.328547	0.207387
ENSMUSG00000027568.9	Ntsr1	chr2	180499976	180544980	+	114.833	0.581352	0.516282	0.491801	0.862843	0.823454	1.48721	0.951758	1.21421	0.844011	0.592049	0.890144	1.12226
ENSMUSG00000029446.14	Psph	chr5	129765558	129787449	-	838.303	-0.359968	0.516282	8.24301	7.08229	7.15656	4.582	6.00001	5.85182	5.56058	6.8632	5.14119	4.81593
ENSMUSG00000058258.14	Idi1	chr13	8885501	8892451	+	404.229	-0.421262	0.516282	4.55391	3.98621	4.19911	3.45701	3.59194	2.79867	2.2205	4.88081	3.75598	3.06167
ENSMUSG00000111495.1	Gm5366	chr9	75374611	75375948	-	12.8631	-1.28072	0.516282	0.388504	0.180427	0.425411	0.282998	0.616635	0.148108	0.283118	0.452145	0	0.265733
ENSMUSG00000028345.15	Tex10	chr4	48430858	48473459	-	2580.66	-0.350984	0.517294	20.927	18.6692	19.8616	17.6477	21.5828	15.8055	11.7175	23.3011	19.9963	16.9064
ENSMUSG00000020388.12	Pdlim4	chr11	54054928	54069014	-	5766.74	0.430673	0.518415	47.0368	64.8439	66.6502	80.0083	70.1872	78.9964	114.141	52.0816	66.2156	72.8777
ENSMUSG00000026179.14	Pnkd	chr1	74284930	74353694	+	3624.92	0.396099	0.518415	12.4895	14.2328	14.0127	16.8135	13.0627	13.9037	22.1346	9.69405	13.2765	16.8836
ENSMUSG00000026765.12	Lypd6b	chr2	49787688	49948849	+	6.75315	-1.46849	0.518415	0.0821977	0.0811194	0.135316	0.0782984	0.187758	0.0126836	0.0396744	0.129069	0.0375414	0.0372382
ENSMUSG00000041189.9	Chrnb1	chr11	69784036	69795943	-	237.462	0.415284	0.518415	2.46457	2.83761	2.60231	3.33735	2.47504	2.79257	4.42203	2.35041	3.78517	2.63077
ENSMUSG00000044948.17	Cfap43	chr19	47736857	47919287	-	47.9772	-0.985033	0.518415	0.48082	0.329166	0.218866	0.103156	0.220774	0.098256	0.0926917	0.304718	0.0877083	0.21521
ENSMUSG00000048004.15	Tmem196	chr12	119945822	120021246	+	35.5672	-0.731996	0.518415	0.266222	0.243963	0.202274	0.1751	0.335729	0.191705	0.157053	0.424996	0.216159	0.120607
ENSMUSG00000058028.14	Zscan5b	chr7	6222278	6239423	+	8.96133	-1.76317	0.518415	0.38608	0.152406	0.109514	0.117685	0.246931	0.100085	0	0.254617	0	0.0652985
ENSMUSG00000081858.1	Gm14514	chrX	17252062	17254394	+	21.9766	-1.42285	0.518415	1.59394	0.930974	1.49941	0.40282	0.585147	0.175681	0	1.07264	0.623986	0.515789
ENSMUSG00000016528.10	Mapkapk2	chr1	131053700	131097826	-	4814.56	0.307955	0.51911	39.2953	44.8925	49.9045	60.0643	46.9469	56.1184	59.5209	39.2571	47.7056	57.439
ENSMUSG00000021125.6	Arg2	chr12	79130777	79156301	+	19.2162	-1.02268	0.51911	0.899339	0.54943	0.645352	0.285559	0.320984	0.346933	0.168811	0.588401	0.251012	0.203715
ENSMUSG00000051920.7	Rspo2	chr15	43020794	43170826	-	66.4422	-1.97768	0.51911	1.09462	0.442729	0.397664	0.245004	0.699383	0.0969133	0	0.788955	0.133862	0.214979
ENSMUSG00000058153.15	Sez6l	chr5	112419151	112577185	-	13.6964	1.32773	0.51911	0.0251874	0.119314	0.0223268	0.0671793	0.0855816	0.152354	0.113468	0.0166109	0.0483152	0.0639
ENSMUSG00000110514.1	Gm7688	chr8	69329218	69329554	+	9.73807	1.68597	0.51911	0.181469	0.984986	0.723866	1.46932	0.544054	0.392025	2.35033	0.0997314	0.386777	2.01418
ENSMUSG00000023132.8	Gzma	chr13	113093825	113100981	-	36.0826	1.12807	0.519229	0.607903	0.959885	0.565805	0.550113	0.577133	1.37891	3.35474	0.902044	1.84632	0.610469
ENSMUSG00000015085.8	Entpd2	chr2	25395874	25401321	+	887.034	-0.68775	0.519677	26.8847	9.96899	13.9345	6.21413	12.8233	8.70712	17.5424	14.6726	14.1338	7.06301
ENSMUSG00000069300.3	H2bc11	chr13	22043214	22043676	+	25.5584	-1.19162	0.519677	2.04731	1.49904	1.87333	0.440365	1.91398	0.428009	1.0413	4.71839	2.60406	0.90755
ENSMUSG00000031962.6	Cdh15	chr8	122847966	122867397	+	88.9239	-0.670687	0.519841	1.11926	0.779704	1.15889	0.770508	1.13734	0.995617	0.2966	1.04416	0.481121	0.874931
ENSMUSG00000048186.14	Bend7	chr2	4717831	4802142	+	296.653	0.414437	0.519969	1.8956	1.9283	1.8225	3.278	1.77051	2.08689	2.44691	1.97939	2.19104	2.99028
ENSMUSG00000100910.1	Gm29128	chr1	31136026	31150105	+	14.5333	-2.04504	0.520478	0.481452	0.253406	0.284515	0.0713398	0.0641519	0	0	0.352794	0.0228033	0.079167
ENSMUSG00000053175.17	Bcl3	chr7	19808462	19822770	-	245.528	0.686855	0.521008	2.49562	2.57261	2.40931	3.38932	2.50635	3.12265	7.38839	1.77893	2.23823	3.5
ENSMUSG00000063804.8	Lin28b	chr10	45376620	45486395	-	112.808	-0.937711	0.521334	0.76233	0.609187	0.388706	0.330952	0.600029	0.200391	0.0797778	0.459744	0.201303	0.306647
ENSMUSG00000025192.13	Entpd7	chr19	43689672	43733697	+	354.666	0.426064	0.521791	0.985932	1.13797	1.16427	1.92382	1.03984	1.2971	1.24486	0.963699	1.11977	1.64805
ENSMUSG00000048164.9	Gm7204	chr16	48218605	48219201	+	112.698	-0.476024	0.521791	6.91452	6.1667	7.89988	4.97647	7.16595	5.36637	6.57599	6.75567	3.38413	4.54792
ENSMUSG00000086291.1	Gm15513	chr5	34211810	34213802	-	133.834	0.372488	0.521791	2.45556	2.9234	1.91755	2.89599	2.68767	3.09441	3.07281	2.12067	2.80376	3.02833
ENSMUSG00000036564.17	Ndrg4	chr8	95676980	95715119	+	475.304	-0.490714	0.523621	5.66806	2.66426	2.81407	2.80377	2.91026	2.49752	1.98474	3.48253	2.95691	2.96606
ENSMUSG00000039899.5	Fgl2	chr5	21372642	21378374	+	1843.56	-0.56716	0.523819	28.2931	19.7087	15.7563	10.3728	14.093	9.01558	14.0459	18.4107	14.1768	10.1798
ENSMUSG00000066438.6	Plekhd1	chr12	80692591	80724214	+	103.748	0.715127	0.523819	0.372613	0.773754	0.633064	1.55285	0.907654	0.972647	0.629473	0.494884	0.761083	1.23908
ENSMUSG00000070737.10	Tmem35b	chr4	127123691	127129644	+	349.056	0.368804	0.523819	4.80275	6.66725	5.1939	5.18491	4.81563	6.32894	8.52822	4.87425	5.64709	5.80456
ENSMUSG00000087143.9	A830082K12Rik	chr13	78198017	78279391	+	38.3447	0.726678	0.523819	0.0851948	0.131599	0.0952197	0.130551	0.155472	0.156038	0.237787	0.0854996	0.173686	0.21927
ENSMUSG00000096006.1	Gm21596	chr2	113919247	113920562	-	25.5865	0.803927	0.523819	0.255587	0.664981	0.453119	0.907452	0.534063	0.903503	0.497197	0.459704	0.619034	0.859648
ENSMUSG00000022885.16	St6gal1	chr16	23224740	23360350	+	2880.41	0.382707	0.524408	12.9065	18.6178	19.7772	22.9532	16.8453	17.1321	17.653	13.2154	21.8278	24.5379
ENSMUSG00000047417.18	Rexo1	chr10	80540922	80561560	-	5320.95	0.360929	0.524408	19.9833	22.9349	22.0892	31.6062	21.4224	21.1555	26.0916	16.9433	21.8287	31.3425
ENSMUSG00000054418.6	2900041M22Rik	chr11	117611247	117613857	+	36.7835	-0.880074	0.524408	1.21693	0.20298	0.759663	0.783686	0.736536	0.42581	0.44398	0.885452	0.310516	0.760962
ENSMUSG00000054934.10	Kcnmb4	chr10	116417861	116473878	-	519.337	0.426378	0.524408	3.18286	3.97631	4.04451	6.71218	4.73442	4.89857	5.72921	4.4388	4.97024	6.76794
ENSMUSG00000006378.15	Gcat	chr15	79030874	79038353	+	123.429	-0.50637	0.525023	2.5011	1.55692	1.67131	1.23399	1.92267	1.82874	1.64676	1.87503	1.18917	0.962632
ENSMUSG00000027739.9	Rab33b	chr3	51483920	51496232	+	947.141	0.212915	0.525023	7.67463	8.40129	7.97515	9.36872	7.22916	9.05518	8.59475	8.06514	9.29316	9.08107
ENSMUSG00000037025.11	Foxa2	chr2	148042877	148046969	-	7.18419	1.8436	0.525023	0.0387057	0.0254653	0.0457464	0.282667	0.0644677	0.0836154	0.145306	0	0.0962454	0.177298
ENSMUSG00000040734.14	Ppp1r13l	chr7	19359749	19378533	+	559.861	0.515709	0.525023	3.88582	4.13628	4.4598	7.80707	4.13767	4.92122	5.0261	3.15205	3.92406	7.72194
ENSMUSG00000045106.12	Ccdc73	chr2	104867805	105017904	+	84.6	-0.753525	0.525023	1.28607	0.672744	0.566889	0.354799	0.955147	0.516182	0.609442	0.448023	0.307061	0.4383
ENSMUSG00000048550.17	Thnsl1	chr2	21205724	21215009	+	405.223	-0.453314	0.525023	4.10675	4.06034	4.37779	2.49269	3.18955	2.5978	2.06982	3.46652	2.98214	2.38243
ENSMUSG00000056656.6	Apol8	chr15	77747798	77757003	-	3.90879	2.26833	0.525023	0	0.101878	0.0183017	0.0393342	0.0206331	0.0223012	0.116264	0.0113469	0.0440053	0.0436499
ENSMUSG00000021932.13	Rnaseh2b	chr14	62292589	62372992	+	1714.04	-0.256065	0.525389	9.76639	8.88906	9.24766	6.74172	9.40274	8.91435	7.71711	10.1049	8.30438	7.81793
ENSMUSG00000083524.1	Mup-ps21	chr4	62029342	62031662	-	4.84148	-2.4196	0.525822	1.29681	0.404148	0.726021	0.260063	0.136418	0	0	0.525148	0	0.072149
ENSMUSG00000029999.14	Tgfa	chr6	86195223	86275719	+	720.164	0.533185	0.52689	2.43584	2.98974	3.11559	5.49329	3.21115	3.78627	2.61066	2.31486	3.46947	5.69757
ENSMUSG00000053046.16	Brsk2	chr7	141949751	142004247	+	90.0795	-0.976204	0.528035	0.796857	0.498218	0.574737	0.495037	0.786447	0.347495	0.0668904	0.462416	0.152961	0.434249
ENSMUSG00000004661.15	Arid3b	chr9	57790353	57836793	-	504.338	-0.557823	0.530277	3.15513	2.10357	2.14432	2.12902	2.42515	1.66465	0.971466	2.19119	1.10717	2.12351
ENSMUSG00000024457.16	Trim26	chr17	36837134	36859398	+	3690.73	0.286648	0.530277	14.9727	17.4081	16.3899	19.5509	14.4824	15.4897	20.0768	14.2649	16.07	21.3948
ENSMUSG00000026970.16	Rbms1	chr2	60750193	60963192	-	2858.29	0.243539	0.530277	15.6771	16.1496	13.0596	19.6859	14.7847	17.1326	16.6367	16.0402	17.7249	18.4204
ENSMUSG00000097471.8	5830432E09Rik	chr7	135635931	135652314	-	4.15117	2.42783	0.530277	0	0.0592469	0.0177387	0.0190622	0.00499962	0.00540381	0.0394407	0	0.0426518	0.026442
ENSMUSG00000024176.10	Sox8	chr17	25565892	25570686	-	3097.4	0.498178	0.530292	21.2415	25.8793	31.6599	48.2492	28.529	29.1088	37.0992	19.3917	27.6009	45.6852
ENSMUSG00000025081.13	Tdrd1	chr19	56826209	56870012	+	526.457	-1.2888	0.530292	6.58965	4.025	3.26174	1.88365	5.38395	2.16627	0.354307	3.73576	1.09558	2.12001
ENSMUSG00000031955.10	Bcar1	chr8	111710474	111743809	-	3969.18	0.424619	0.530292	21.7546	24.6482	26.7471	38.3321	25.3695	27.6457	32.544	17.8211	23.1907	38.2584
ENSMUSG00000091705.8	H2-Q2	chr17	35342242	35346762	+	18.7747	-1.52233	0.530292	0.686978	0.401245	0.260981	0.0801293	0.336261	0.25744	0	0.508534	0.0747041	0.118561
ENSMUSG00000024743.16	Syt7	chr19	10389090	10453180	+	1746.54	0.375991	0.530691	6.34667	6.71079	5.93358	10.0682	7.42412	8.03755	7.17082	5.35543	6.85928	9.93384
ENSMUSG00000027374.12	Mrps5	chr2	127587222	127606829	+	2091.47	-0.241916	0.530691	11.3934	9.80343	10.2848	8.42638	11.4928	10.052	10.4129	11.1946	9.17439	8.40745
ENSMUSG00000030607.7	Acan	chr7	79053483	79115099	+	164.592	0.75419	0.530691	0.454426	0.577751	0.689504	1.31421	0.511408	0.959578	0.382689	0.31949	0.619521	1.14681
ENSMUSG00000039269.5	2300002M23Rik	chr17	35567450	35568952	+	3.19801	4.1488	0.530691	0	0	0.0180338	0.0193792	0	0	0.549899	0	0.0216806	0.0645165
ENSMUSG00000049350.6	Zg16	chr7	127050156	127087328	-	739.636	0.598701	0.530691	6.00847	15.9164	17.8111	19.9278	16.5551	28.1671	22.6021	16.5507	22.7609	19.9542
ENSMUSG00000053081.3	1700069B07Rik	chr7	121707075	121708013	+	2.99732	3.27162	0.530691	0.0325639	0.160684	0	0.0930575	0.0325428	0.105521	0	0	0.104108	0.481915
ENSMUSG00000053093.16	Myh7	chr14	54970684	54994626	-	350.004	-0.410433	0.530691	1.72478	1.1873	1.86864	1.01079	1.02143	1.30717	1.10315	1.4238	1.15352	1.05792
ENSMUSG00000053856.7	Dnajc5g	chr5	31106285	31112526	+	19.389	-1.91076	0.530691	0.841583	0.664434	0.397868	0.160332	0.728899	0.181806	0	0.719469	0	0.0593078
ENSMUSG00000056665.2	Them6	chr15	74721204	74724639	+	68.8287	-0.496173	0.530691	1.79969	1.06565	1.29143	1.02859	1.50733	0.79608	1.31264	1.31876	1.05941	1.03273
ENSMUSG00000086748.1	Gm13261	chr2	10339283	10374041	-	39.2814	-1.06308	0.530691	2.78795	1.65674	1.40839	1.11368	1.19834	0.291424	0.270097	1.71342	0.894516	0.855602
ENSMUSG00000103006.1	4933417C20Rik	chr1	160212943	160214816	+	25.8123	-0.762479	0.530691	0.750569	0.418669	0.477299	0.341939	0.58702	0.40536	0.183764	0.502169	0.399934	0.293216
ENSMUSG00000034714.9	Ttyh2	chr11	114675431	114720977	+	2040.07	0.278231	0.531209	15.9962	16.7144	16.3397	19.7166	16.6232	17.181	18.7154	12.2968	19.121	20.004
ENSMUSG00000079020.9	Slc45a4	chr15	73577424	73645762	-	4694.2	0.348763	0.531292	15.4313	16.4971	16.5713	23.151	16.3737	17.7286	19.8063	11.8948	15.9679	21.986
ENSMUSG00000098470.1	C1rb	chr6	124570294	124581171	+	133.843	0.54189	0.531352	0.818254	1.30446	1.61803	2.31433	1.57254	1.82205	2.16917	1.4667	2.24037	2.11582
ENSMUSG00000015488.14	Cacfd1	chr2	27009926	27021089	+	1646.74	0.268463	0.531581	9.43453	10.2431	9.61056	13.3067	11.1734	11.6756	12.3059	9.35308	10.9569	13.0104
ENSMUSG00000022325.14	Pop1	chr15	34495304	34530648	+	1008.12	-0.323784	0.531581	8.5891	7.44272	9.82771	8.59611	10.5885	7.47592	5.71688	9.24593	7.79658	8.80678
ENSMUSG00000029602.11	Rasal1	chr5	120648812	120679597	+	181.857	0.637557	0.531581	1.02818	1.18523	1.66198	2.72423	1.32109	1.56788	1.80993	0.864217	1.39036	2.71259
ENSMUSG00000034107.10	Ano7	chr1	93373930	93404303	+	10.9198	1.52882	0.531581	0.00767508	0.0530208	0.0952477	0.153531	0.0076701	0.107772	0.164235	0.0506167	0.081792	0.146037
ENSMUSG00000036699.12	Zcchc12	chrX	36195904	36199158	+	74.6228	-0.689947	0.531581	1.34112	1.125	1.36713	1.09865	1.34025	0.622898	0.317187	1.32669	0.800356	1.02072
ENSMUSG00000037169.15	Mycn	chr12	12936093	12941914	-	1849.4	0.325398	0.531581	15.2284	16.32	15.432	23.664	16.6467	17.6918	19.0738	14.3924	16.3968	22.8172
ENSMUSG00000045629.8	Sh3tc2	chr18	61953075	62024402	+	2533.02	0.29802	0.531581	9.82491	15.096	15.1029	15.9281	11.4427	14.8641	13.9057	12.2722	15.6435	14.2789
ENSMUSG00000051900.12	Abca16	chr7	120409647	120544813	+	20.0901	-1.49794	0.531581	0.213919	0.160445	0.109982	0.0285279	0.14537	0.03697	0	0.112862	0.0364751	0.0452256
ENSMUSG00000054752.16	Fsd1l	chr4	53631471	53707009	+	257.862	-0.373452	0.531581	1.0832	0.929553	0.912862	0.720773	0.950711	0.74609	0.562229	0.938677	0.85321	0.683693
ENSMUSG00000086978.1	4933435F18Rik	chr4	124326308	124332508	-	14.8318	-1.20995	0.531581	0.375905	0.127522	0.218671	0.190226	0.270006	0.126885	0	0.232413	0.150223	0.111757
ENSMUSG00000089766.1	Gm16538	chr19	5727206	5731627	+	8.60988	-1.7511	0.531581	1.31442	0.887541	2.14631	0.263593	0.27654	0.373621	0.0779127	0.532277	0.147448	0.146257
ENSMUSG00000096056.1	Gm21986	chrX	101295839	101321348	+	6.08716	1.54547	0.531581	0.0164987	0.0542741	0.0194998	0.0733414	0.0219839	0.0356418	0.0433564	0.00604487	0.0410255	0.0348807
ENSMUSG00000048911.15	Rnf24	chr2	131298064	131352892	-	1256.09	0.373369	0.531725	5.00409	5.30228	4.51945	8.53125	5.64335	5.94418	5.06864	4.69969	6.96182	6.78678
ENSMUSG00000031119.4	Gpc4	chrX	52053021	52165252	-	2413.15	0.426623	0.532048	21.7884	25.1451	25.8063	43.2455	28.8287	31.5953	29.3192	19.1058	25.3952	37.907
ENSMUSG00000043549.13	Fam90a1b	chrX	94355053	94366777	-	84.7219	-1.10111	0.532048	2.02366	1.11838	0.618871	0.799981	1.2943	0.338805	0.125351	1.29011	0.312704	0.951927
ENSMUSG00000049086.8	Bmyc	chr2	25706739	25707721	+	2233.76	0.505984	0.532048	43.7666	57.3137	64.4669	76.9806	70.5966	90.0124	124.122	50.9442	60.1663	80.922
ENSMUSG00000060152.14	Pop5	chr5	115235836	115245351	+	777.66	-0.33411	0.534955	11.8262	10.751	12.9739	8.60109	12.3641	10.1702	12.3291	11.7838	8.35937	8.05253
ENSMUSG00000117783.1	Gm31265	chr18	83355585	83368145	+	8.55486	-2.21073	0.535882	0.848469	0.354259	0.549616	0	0.391347	0.317239	0	0.394562	0	0.034496
ENSMUSG00000028159.14	Dapp1	chr3	137931007	137981545	-	511.084	0.36929	0.536639	2.37265	4.00986	4.23923	4.273	3.28991	4.22862	4.09174	3.44734	4.33004	4.9456
ENSMUSG00000022221.14	Ripk3	chr14	55784995	55788865	-	448.549	-0.302898	0.537243	7.3242	5.66137	7.2847	6.76072	6.06621	4.88504	5.39399	7.28792	5.30303	5.97943
ENSMUSG00000037991.9	Rmi2	chr16	10835059	10892966	+	208.588	0.467644	0.537243	0.877531	1.44337	1.5075	1.72365	1.39362	1.74876	1.74677	0.994452	1.23239	2.02062
ENSMUSG00000028683.14	Eif2b3	chr4	117019402	117087306	+	973.587	-0.240145	0.538138	5.44955	4.69308	5.03018	3.98486	5.25855	4.90355	4.48954	5.08266	4.4131	3.96102
ENSMUSG00000037509.21	Arhgef4	chr1	34678188	34813309	+	2921.6	0.343504	0.538138	6.84049	8.57767	9.9255	10.9909	8.48463	9.16386	11.9715	7.04841	9.50712	11.2725
ENSMUSG00000038260.10	Trpm4	chr7	45302632	45333780	-	1193.13	0.25146	0.538138	3.10407	3.41178	3.05949	3.87158	3.40408	3.3986	3.65496	2.9555	3.68721	4.33816
ENSMUSG00000029765.12	Plxna4	chr6	32144268	32588192	-	373.076	0.481548	0.543503	0.737174	0.97785	0.882159	1.05744	0.710694	0.971896	0.747206	0.374154	1.00279	0.912179
ENSMUSG00000036534.6	Slc38a7	chr8	95835920	95853539	-	938.646	0.240296	0.543551	6.58184	7.12903	6.52764	7.2677	6.73242	8.12949	8.14398	6.01791	8.29589	6.8717
ENSMUSG00000026679.3	Enkur	chr2	21180731	21205365	-	51.1312	-0.733542	0.544125	1.70419	1.14056	1.11128	0.615754	0.978785	0.973281	1.14718	1.65787	0.501001	0.538367
ENSMUSG00000001674.11	Ddx18	chr1	121553835	121567989	-	2267.97	-0.292548	0.546186	34.4074	31.5133	32.5738	25.7134	30.9884	26.5368	20.4988	31.9987	28.767	26.1264
ENSMUSG00000025880.11	Smad7	chr18	75367529	75395935	+	2141.27	0.519764	0.547316	9.08331	12.1547	13.9211	24.6558	14.2684	12.843	15.8133	10.3111	14.1415	22.7282
ENSMUSG00000001767.5	Crnkl1	chr2	145917479	145935014	-	1713.31	-0.266547	0.550482	15.0501	14.468	15.4209	13.0405	15.2232	12.5273	10.5803	17.102	13.2582	14.4124
ENSMUSG00000004748.5	Mtfp1	chr11	4091480	4095445	-	363.562	0.366972	0.550482	4.38079	6.73673	6.56565	6.58626	5.78451	8.26652	8.69852	5.82074	7.2559	6.11863
ENSMUSG00000015474.16	Ppt2	chr17	34616662	34628510	-	428.916	0.413919	0.550482	4.57376	4.2367	4.26169	5.62706	4.57079	5.88794	8.26023	3.90868	4.87418	5.73747
ENSMUSG00000016758.4	Bik	chr15	83526862	83544634	+	125.551	-0.596575	0.550482	4.20898	3.11058	2.36805	1.42797	3.30353	1.53619	2.14287	2.66172	1.67948	2.5395
ENSMUSG00000063015.12	Ccni	chr5	93181933	93206495	-	5096.81	0.248334	0.550482	41.7328	44.9037	46.0281	52.4515	46.6368	54.6268	60.3671	41.18	50.2157	50.2994
ENSMUSG00000112039.1	Gm5136	chr10	108698764	108700160	-	4.04076	-2.00264	0.550482	0.21888	0	0.0776085	0.0833987	0.131243	0.0709264	0	0.240583	0.0466513	0.0462745
ENSMUSG00000000531.5	Grasp	chr15	101224188	101232756	+	1172.97	0.361196	0.551677	13.7772	16.1643	16.7588	20.1009	17.075	18.9915	25.358	14.7796	16.2369	23.3875
ENSMUSG00000013701.13	Timm23	chr14	32180162	32201898	-	2108.98	-0.297428	0.552029	41.8772	42.4261	45.3314	30.7252	37.9661	37.1889	34.4567	43.1504	30.3053	30.3501
ENSMUSG00000097304.1	Rpl31-ps15	chr3	37734730	37735104	+	9.30843	-1.38071	0.552029	2.28312	0.724234	1.15647	0.543704	0.651897	0.264225	0.642832	0.896253	0.608271	0.086194
ENSMUSG00000042372.5	Dmrt3	chr19	25610301	25623921	+	144.972	0.445741	0.553445	1.48823	1.80194	1.65178	2.5851	1.48727	2.35046	2.30991	1.53958	1.38607	2.16807
ENSMUSG00000090744.7	Gm6871	chr7	41545674	41573662	-	61.2284	-1.10538	0.554458	2.26261	1.10051	1.33232	0.846715	1.30823	0.384047	0.0546048	1.1369	0.843928	0.973783
ENSMUSG00000024425.4	Ndfip1	chr18	38410396	38465303	+	8882.75	0.251285	0.554611	35.4073	43.7227	44.2556	48.5696	41.1088	41.3229	52.3605	38.6687	50.2609	48.4407
ENSMUSG00000104342.1	Gm36401	chr5	45702733	45704760	+	49.8973	0.52632	0.554611	0.512641	0.788634	0.641533	0.847383	0.678055	0.846873	1.03584	0.629763	0.787333	1.02005
ENSMUSG00000014075.15	Tctex1d2	chr16	32419702	32429099	+	386.927	-0.459977	0.555094	7.76939	4.93451	4.89818	3.01651	5.77841	4.48683	5.74679	6.11594	5.06892	3.53721
ENSMUSG00000021055.14	Esr2	chr12	76120419	76177259	-	398.484	0.548693	0.555094	2.47852	4.59635	4.15263	5.20619	2.58579	3.1969	2.47442	2.50474	5.45679	4.79851
ENSMUSG00000021457.14	Syk	chr13	52583173	52648792	+	830.654	0.454373	0.555094	1.65593	3.01377	2.69832	4.13789	2.7842	2.80114	2.56386	2.05347	2.50956	3.86685
ENSMUSG00000024049.15	Myom1	chr17	71002633	71126856	+	300.448	-0.379485	0.555094	1.33314	0.851137	0.795598	0.824323	1.15114	0.710519	0.747422	0.944755	0.903521	0.831324
ENSMUSG00000026182.6	Tnp1	chr1	73015074	73015909	-	7.51315	-1.95052	0.555094	1.4694	0.690535	0.248099	0	0.978965	0.453475	0	1.23055	0.149135	0.221895
ENSMUSG00000051339.10	2900026A02Rik	chr5	113086323	113221236	-	1015.38	-0.388966	0.555094	3.75221	2.99978	3.1481	2.91432	3.87411	2.69075	1.65914	3.07999	2.76321	2.83952
ENSMUSG00000086815.4	3110082J24Rik	chr5	30103584	30106086	-	7.85327	-1.37795	0.555094	0.597996	0.314747	0.706774	0.303802	0.358565	0.258368	0.179595	0.394375	0.0424849	0.0842836
ENSMUSG00000097624.2	Gm5091	chr17	15231581	15247917	-	12.0188	-1.69523	0.555094	0.940124	0.255143	0.333341	0.0895527	0.493245	0.406187	0	0.232502	0.0250468	0.149067
ENSMUSG00000108129.2	4930417O13Rik	chr6	125265476	125287286	+	4.87082	-2.236	0.555094	0.082549	0.0543107	0.0365869	0.00655276	0.0618716	0	0	0.0831731	0	0.0218151
ENSMUSG00000025129.2	Ppp1r27	chr11	120549979	120551132	-	4.38371	-2.57551	0.55785	0.713872	0.273975	0.351553	0	0.158535	0	0	0.21796	0	0.0838463
ENSMUSG00000089775.1	Gm16270	chr10	86909479	86912716	+	265.528	-1.2791	0.55855	4.77833	2.87971	2.92979	2.03295	4.55817	1.16282	0.202072	3.77821	1.41897	2.21607
ENSMUSG00000033594.11	Spata2l	chr8	123229801	123236233	-	126.089	0.47781	0.560567	0.936655	1.07563	1.09446	1.23289	0.87648	1.02092	1.7166	0.683234	1.38837	1.08913
ENSMUSG00000112977.1	Gm34081	chr12	109493529	109516740	-	3.60102	-2.13849	0.560567	0.265892	0.0874678	0.157129	0	0.177146	0.0957335	0	0.633222	0.141678	0.0936891
ENSMUSG00000082354.1	Gm378	chrX	108405688	108406768	+	13.0054	-1.17895	0.56185	1.19327	0.368005	0.462764	0.426249	0.633513	0.0805563	0.167987	0.737769	0.516606	0.433598
ENSMUSG00000106927.1	Gm43598	chr5	150597062	150599540	-	15.9334	1.00788	0.561971	0.098677	0.182592	0.08747	0.258489	0.172573	0.199847	0.388966	0.149134	0.157737	0.339004
ENSMUSG00000045107.5	Saysd1	chr14	20075636	20138534	-	344.49	-0.536451	0.562597	5.9913	4.57874	6.1744	2.78394	3.79689	4.44583	4.85497	5.38073	3.20539	2.21406
ENSMUSG00000038160.7	Atg5	chr10	44268358	44364291	+	1360.81	-0.302499	0.563001	22.1921	21.1568	20.2825	14.6873	18.358	14.6745	16.9844	21.8062	17.1658	15.8316
ENSMUSG00000062044.16	Lmtk3	chr7	45783738	45804144	+	264.723	0.451695	0.563001	0.915622	1.29763	1.0051	1.81537	1.5215	1.51225	2.12836	1.33993	1.69057	1.36179
ENSMUSG00000102509.1	Gm37368	chr1	133775210	133778421	-	4.22843	2.13051	0.563001	0.00951978	0.103344	0.0253158	0.0725455	0.0190272	0.0102827	0.0857719	0	0.0405802	0.0503156
ENSMUSG00000023079.14	Gtf2ird1	chr5	134357656	134456716	-	2014.42	0.248176	0.563174	7.38467	7.96333	7.78093	10.0568	7.89494	9.3465	8.07198	7.12553	8.48333	9.85771
ENSMUSG00000028347.14	Tmeff1	chr4	48585174	48663131	+	2618.6	0.216741	0.563174	28.5142	31.9167	32.1982	37.4	28.3279	31.6805	35.0048	29.4956	34.1328	36.5073
ENSMUSG00000031781.14	Ciapin1	chr8	94819804	94838358	-	2061.08	-0.285578	0.563174	7.36888	7.78323	7.31758	6.34584	9.52688	5.95523	6.58692	7.53769	5.96041	6.43858
ENSMUSG00000036565.7	Ttyh3	chr5	140620578	140649031	-	8285.17	0.399895	0.564042	38.5662	39.9503	41.5584	66.2583	43.842	50.9076	45.3006	30.9072	41.0993	63.0021
ENSMUSG00000035179.4	Ppp1r32	chr19	10474235	10482928	-	32.0742	-0.784777	0.564163	1.1846	0.602797	0.525032	0.528941	0.887874	0.379863	0.521147	0.691721	0.236702	0.586975
ENSMUSG00000037979.13	Ccdc92	chr5	124834418	124862424	-	117.531	-0.69629	0.564163	1.99443	0.862499	1.67853	1.54761	2.39624	0.931902	1.11048	1.00989	0.549268	1.55159
ENSMUSG00000065118.1	Gm23297	chr7	143531394	143531520	-	3.89899	-2.17398	0.564163	0.722304	0.712828	1.06712	1.14673	2.64673	0	0	2.91106	0.256582	0.25451
ENSMUSG00000107092.1	Gm7993	chr5	95974240	95975623	+	112.952	1.80713	0.564163	0.817463	11.4906	1.42966	1.07332	1.0598	1.14548	5.67321	0.825666	0.753432	1.56476
ENSMUSG00000021532.11	Fastkd3	chr13	68582234	68592338	+	684.813	-0.295608	0.564436	4.74803	4.17025	4.35965	3.97491	4.68043	3.80996	2.90834	4.94143	4.3031	3.70998
ENSMUSG00000097248.9	Gm2694	chr8	87460469	87525554	+	757.339	0.482073	0.566153	2.09209	3.52513	4.20917	4.90352	4.2187	6.22151	4.52051	2.96072	4.31718	4.76625
ENSMUSG00000084835.1	Gm12352	chr11	98438037	98439046	+	61.7048	0.570279	0.568012	2.01168	2.81911	2.74614	4.10078	1.72892	2.60748	2.71874	1.45936	2.61545	2.89204
ENSMUSG00000031935.9	Med17	chr9	15260351	15279931	-	1906.73	-0.21069	0.569531	15.5418	13.9539	15.7823	13.2001	14.6576	12.9067	11.9758	16.1612	14.3979	14.1059
ENSMUSG00000000301.16	Pemt	chr11	59970614	60046489	-	224.487	-0.361067	0.569936	3.35713	3.09796	4.28987	2.58876	3.97947	3.94014	2.8807	3.9456	3.03557	2.65772
ENSMUSG00000004032.10	Gstm5	chr3	107895821	107898686	+	2990.01	-0.435732	0.569936	98.8626	75.5827	90.0523	46.1975	74.1227	70.3462	88.6265	88.1	62.5711	46.1067
ENSMUSG00000019302.16	Atp6v0a1	chr11	101009452	101063719	+	2246.04	0.265371	0.569936	9.2768	9.97902	8.89298	12.1688	10.7437	11.2797	13.526	9.77628	10.6665	12.1334
ENSMUSG00000022790.14	Igsf11	chr16	38892671	39027159	+	1012.83	0.337322	0.569936	5.89364	7.01855	6.87121	9.52316	6.74677	7.05696	7.91761	5.13156	6.40405	8.7911
ENSMUSG00000025436.12	Atp23	chr10	126868427	126901355	-	478.455	-0.254251	0.569936	4.16075	3.69054	4.08728	3.53453	3.67911	3.02751	3.21394	4.00664	3.0721	3.49248
ENSMUSG00000025478.15	Dpysl4	chr7	139086001	139102704	+	2826.66	0.345919	0.569936	12.9915	16.9871	13.4187	17.521	13.9075	11.2559	19.5297	11.1339	15.7892	17.0123
ENSMUSG00000025665.16	Rps6ka6	chrX	111388192	111537959	-	263.555	-0.633474	0.569936	2.47646	2.04667	2.17898	1.59202	1.74337	1.10028	0.54957	2.06498	1.68357	1.20574
ENSMUSG00000029452.18	Tmem116	chr5	121451893	121524183	+	40.4199	-0.883564	0.569936	0.598114	0.460894	0.573761	0.241945	0.180136	0.168149	0.212235	0.540345	0.288139	0.164558
ENSMUSG00000029610.13	Aimp2	chr5	143902704	143909847	-	1370.19	-0.270734	0.569936	27.5272	26.3815	30.1201	21.1321	30.1328	27.9161	25.6927	29.0984	23.6613	20.5584
ENSMUSG00000029828.4	4921507P07Rik	chr6	50573302	50596632	-	252.036	0.436974	0.569936	2.12165	2.80445	2.99771	4.69119	3.10974	3.59725	3.49008	2.84084	3.16541	4.73016
ENSMUSG00000031603.14	Fgf20	chr8	40279166	40308331	-	6.57524	-1.5395	0.569936	0.255116	0.0539507	0.306907	0.0347163	0.0728431	0.078732	0.102614	0.180265	0.135937	0.0192627
ENSMUSG00000036186.5	Dipk1b	chr2	26628457	26636497	+	281.645	-0.378814	0.569936	4.17415	3.61971	4.26933	2.56449	3.89993	3.84171	3.81092	4.37086	2.98748	2.46729
ENSMUSG00000038264.8	Sema7a	chr9	57940112	57962865	+	4520.88	0.43813	0.569936	37.0954	41.9249	43.698	57.2914	36.8582	38.1856	60.3855	25.4364	36.5678	56.4619
ENSMUSG00000043453.5	Magea10	chrX	72381870	72386858	-	68.8935	-0.941279	0.569936	2.38441	2.22056	1.53311	0.879729	1.40958	0.47157	0.60516	1.4027	0.447363	0.62125
ENSMUSG00000044250.8	Pced1b	chr15	97247107	97385680	+	1437.2	0.469952	0.569936	13.6673	16.4823	16.9636	27.6024	20.891	19.002	30.8479	15.7568	17.5463	28.3063
ENSMUSG00000046167.5	Gldn	chr9	54286486	54341786	+	411.774	1.58231	0.569936	0.367613	1.39933	1.89698	7.84766	2.15176	4.02747	1.13855	0.678251	1.9448	6.52978
ENSMUSG00000057836.12	Xlr3a	chrX	73086293	73097095	-	135.473	-1.45053	0.569936	2.7516	1.64124	1.6283	0.518454	1.01229	0.514405	0.136217	1.45406	0.217508	0.727162
ENSMUSG00000107192.1	Gm19583	chr5	75110321	75147107	+	8.42794	-1.20182	0.569936	0.38054	0.132546	0.218267	0.0852914	0.313183	0.169251	0.0504208	0.270647	0.19084	0.141974
ENSMUSG00000109877.1	Gm45609	chr2	155074181	155099510	+	3.77062	2.55385	0.569936	0.0564421	0.0835526	0	0.134412	0	0.0152414	0.111242	0	0.0902241	0.0596636
ENSMUSG00000022895.16	Ets2	chr16	95702075	95721051	+	1735.43	0.252496	0.570247	8.82939	8.29068	8.26742	11.2174	8.5276	10.8513	10.2121	8.47796	9.539	10.8264
ENSMUSG00000028953.10	Abcf2	chr5	24565345	24577467	-	3818.67	-0.295808	0.570247	53.3113	50.2509	54.3995	44.6259	50.7312	43.2232	31.6626	53.3251	42.5051	46.4773
ENSMUSG00000032937.5	Fshr	chr17	88984952	89200675	-	1838.99	0.269648	0.570247	18.0744	25.0745	23.487	24.9554	24.6145	25.8906	28.3671	21.6468	29.6863	24.8584
ENSMUSG00000040600.9	Eps8l3	chr3	107877229	107892900	+	5.27364	-2.48003	0.570247	0.377002	0.0398631	0.107417	0	0.0941892	0.072717	0.015164	0	0.0286974	0
ENSMUSG00000094530.2	Gm21399	chr8	129252998	129253594	+	154.112	-0.401589	0.570247	10.2437	8.18857	9.12573	7.56229	10.3394	7.08139	7.49893	8.55719	8.242	4.87278
ENSMUSG00000107331.1	Gm42732	chr5	73311364	73312560	+	75.3173	0.459087	0.570247	1.8648	2.16806	1.42657	2.16567	1.88911	1.98665	2.70436	1.31967	2.17784	2.21426
ENSMUSG00000095493.2	A630023A22Rik	chr14	34051126	34102754	-	5.22949	-1.79538	0.570418	0.274238	0.13532	0.303865	0.0653072	0.13703	0.074054	0	0.150715	0	0.09663
ENSMUSG00000111291.1	Gm48604	chr9	44290044	44292463	-	166.013	0.540593	0.570429	2.05956	1.85797	1.43364	2.56366	1.70466	2.3338	4.1268	1.62492	1.96593	2.04355
ENSMUSG00000032517.16	Mobp	chr9	120149707	120181484	+	6.46631	-2.0658	0.571458	0.107149	0.0220298	0.00791496	0.00850548	0.0267698	0.0289339	0	0.0785154	0.0190311	0
ENSMUSG00000050954.15	Zfp169	chr13	48487647	48513451	-	177.517	-0.593538	0.571742	0.98022	0.861968	0.808038	0.574039	0.739452	0.449053	0.27062	0.989377	0.699112	0.637021
ENSMUSG00000054901.7	Arhgef33	chr17	80307407	80400081	+	39.21	-0.728704	0.572701	0.503092	0.296606	0.220081	0.136922	0.33953	0.225833	0.169244	0.33035	0.264587	0.165758
ENSMUSG00000025155.15	Dus1l	chr11	120789201	120796403	-	1426.21	-0.202595	0.572882	13.1326	11.6996	12.8311	10.9749	12.506	11.065	12.0229	13.6835	10.3273	11.8867
ENSMUSG00000037035.5	Inhbb	chr1	119415465	119422248	-	7739.94	0.457233	0.572882	39.8694	50.3744	62.8474	80.3029	51.7936	55.9886	55.9254	33.6885	60.4697	84.5253
ENSMUSG00000086040.8	Wipf3	chr6	54429603	54503768	+	4129.99	0.507195	0.572882	15.1039	17.769	16.669	27.4197	16.3828	13.9327	25.3803	10.5165	14.2226	26.3662
ENSMUSG00000037916.14	Ndufv1	chr19	4007384	4012806	-	4793.97	-0.254378	0.57304	56.4651	53.7768	68.153	46.5435	68.4357	60.4386	57.1865	62.1278	54.3223	48.6559
ENSMUSG00000020396.8	Nefh	chr11	4938754	4948064	-	109.95	-0.892148	0.573288	1.67663	0.929318	0.889015	0.75844	1.17059	0.752517	0.137957	1.08553	0.350825	0.963046
ENSMUSG00000028825.7	Rhd	chr4	134864536	134896172	+	44.407	-0.695547	0.573288	1.36199	0.832975	1.1903	0.676097	1.26525	1.13961	0.432088	0.75906	0.633729	0.527222
ENSMUSG00000044433.16	Camsap3	chr8	3587293	3609075	+	1348.87	0.465025	0.573288	5.41191	6.32723	6.36978	10.2866	6.76674	6.01295	8.72332	4.17441	5.86856	9.83575
ENSMUSG00000067220.12	Cnga1	chr5	72603696	72644275	-	153.106	0.640237	0.574293	0.314136	0.505563	0.775401	0.897703	0.608546	1.36247	0.723909	0.594952	0.906453	0.970653
ENSMUSG00000029034.9	Ints11	chr4	155869546	155889103	+	1495.16	-0.204974	0.574381	15.9418	14.9652	18.0551	14.2074	15.9115	14.8072	15.2481	17.139	13.2915	14.7439
ENSMUSG00000044646.15	Zbtb7c	chr18	75820178	76148564	+	529.564	0.40532	0.574381	2.82383	2.83781	3.46542	4.83193	3.203	4.06918	3.34768	2.36516	3.75992	4.72
ENSMUSG00000049932.3	H2ax	chr9	44334694	44336077	+	3956.93	0.445899	0.574381	58.8573	74.6779	91.2044	127.031	83.9453	92.6886	112.967	63.3578	74.8488	125.414
ENSMUSG00000017390.15	Aldoc	chr11	78322968	78327781	+	252.122	-0.392511	0.575273	2.70822	2.32126	2.57508	1.57998	3.5212	2.56086	2.40629	2.60595	2.28691	1.89202
ENSMUSG00000115367.1	Gm33301	chr15	40162581	40168076	+	12.835	-1.27506	0.575273	0.757425	0.332217	0.298401	0.160332	0.448553	0.212107	0.0631879	0.801694	0.119581	0.53377
ENSMUSG00000031709.15	Tbc1d9	chr8	83165352	83272934	+	991.271	0.501	0.576206	3.88517	4.97729	5.41911	8.77224	4.30828	5.34104	4.08312	3.45401	5.07028	7.98872
ENSMUSG00000079157.4	Fam155a	chr8	9205902	9771161	-	495.745	0.687654	0.576206	0.832742	1.42202	2.6292	3.96174	2.15531	2.67822	2.52906	1.40897	2.70719	3.68428
ENSMUSG00000031831.6	Dnaaf1	chr8	119575235	119598454	+	233.226	0.484973	0.577189	1.62589	1.96826	2.77677	3.46922	2.32893	3.04406	3.32044	1.70371	2.47196	3.46029
ENSMUSG00000049521.2	Cdc42ep1	chr15	78842624	78850897	+	2270.63	0.317277	0.577613	25.7162	23.0449	20.678	30.5606	25.3295	35.0794	34.4374	26.1392	28.0672	31.7041
ENSMUSG00000110344.1	Gm45716	chr11	90187683	90251255	+	174.736	-0.424768	0.577613	2.72639	1.95933	2.75138	2.35733	4.07995	2.43142	2.58241	2.38202	1.84758	2.17259
ENSMUSG00000022951.16	Rcan1	chr16	92391953	92470867	-	2542.39	0.382993	0.577816	15.0459	24.4639	26.4282	29.5896	25.4565	35.9401	26.6122	21.3096	27.6109	28.4042
ENSMUSG00000026878.17	Rab14	chr2	35180205	35201120	-	5112.58	0.206422	0.577816	10.4745	11.0921	10.9045	13.3042	11.275	12.0237	13.0157	10.9567	12.3951	13.6484
ENSMUSG00000045608.7	Dbx2	chr15	95623563	95655960	-	8.61746	-1.39884	0.577816	0.17629	0.0173978	0.0625074	0.0503782	0.184985	0.0380837	0.0297816	0.0775082	0.0375739	0.111811
ENSMUSG00000022471.14	Xrcc6	chr15	81987835	82040085	+	2208.04	-0.235111	0.578701	16.4979	15.5399	17.325	13.4898	16.9241	16.7428	12.7255	17.9085	14.5093	14.486
ENSMUSG00000025359.10	Pmel	chr10	128704195	128720238	+	59.8139	-0.640029	0.578701	1.00057	0.355481	0.87511	0.914985	1.43989	0.850199	0.570952	0.894493	0.625559	0.733326
ENSMUSG00000027246.12	Ell3	chr2	121439010	121444278	-	6.62137	-1.5294	0.578701	0.167548	0.0826751	0.111389	0.1197	0.139533	0.0452439	0.0314497	0.214855	0.0446383	0
ENSMUSG00000038253.6	Hoxa5	chr6	52201754	52204587	-	14.6646	1.34679	0.578701	0.0651626	0.160769	0.129964	0.279321	0.244201	0.387116	0.788923	0.0716238	0.190967	0.154984
ENSMUSG00000000568.15	Hnrnpd	chr5	99955935	99978938	-	5909.14	0.420392	0.580903	19.2097	19.1998	20.5	30.541	25.2182	28.0743	36.3012	19.6429	21.3311	34.327
ENSMUSG00000025480.5	Syce1	chr7	140777229	140787852	-	252.368	-2.06761	0.580903	14.095	7.42009	7.05467	2.13465	8.33011	2.33006	0.0707618	10.8195	0.312468	2.14747
ENSMUSG00000026344.9	Lypd1	chr1	125867622	125913101	-	29.1323	-0.903111	0.580903	0.082548	0.0986157	0.22337	0.053801	0.2388	0.145477	0.0782891	0.181466	0.14816	0.0597039
ENSMUSG00000071454.13	Dtnb	chr12	3572381	3781796	+	1859.4	0.288659	0.580903	4.85903	5.37978	5.55192	7.33104	6.20191	6.76176	6.7132	5.02585	6.05027	7.41508
ENSMUSG00000096966.2	Gm18336	chrX	73396439	73398736	-	106.152	-0.98288	0.580903	2.86082	0.682843	1.6277	1.54634	2.39355	1.07794	0.17983	1.4333	0.779907	2.03951
ENSMUSG00000116627.1	Gm30124	chr12	20990536	21040428	+	15.859	0.896949	0.580903	0.198878	0.637875	0.30851	0.378888	0.372655	0.483338	0.559958	0.191273	0.476867	0.473016
ENSMUSG00000083981.4	Gm15363	chrX	74958531	74959647	+	3.1878	-2.18812	0.580967	0.629965	0.143469	0.171821	0.0923202	0.19371	0.0523424	0	0.213055	0	0.102449
ENSMUSG00000025287.15	Acot9	chrX	155262443	155297654	+	1053.67	-0.307874	0.581086	19.3312	16.7809	15.5378	11.7251	16.1863	13.0775	12.9235	15.2891	14.1784	11.7033
ENSMUSG00000009145.6	Dqx1	chr6	83057844	83067318	+	57.5553	0.668798	0.581612	0.563435	0.794348	0.420168	0.655975	0.303879	0.483008	0.805789	0.285076	0.657628	0.359247
ENSMUSG00000031430.8	Vsig1	chrX	140907608	140939472	+	210.408	-0.62623	0.581612	4.33034	3.4668	2.69285	1.71521	1.95401	1.24094	1.87863	3.22981	1.7894	1.76327
ENSMUSG00000031853.5	Map3k21	chr8	125910450	125947440	+	5005.49	0.368394	0.581612	20.2543	25.8246	28.3665	36.6326	27.1868	26.4491	30.4571	18.9684	27.5718	36.598
ENSMUSG00000038058.14	Nod1	chr6	54923949	54972612	-	460.126	0.278325	0.581612	2.64295	3.00635	2.70567	3.53837	2.38854	2.82875	2.63756	2.43518	3.34264	3.15018
ENSMUSG00000044276.2	4933427E11Rik	chr15	74709161	74710374	+	9.79558	-1.20306	0.581612	0.377811	0.173999	0.334902	0.119963	0.251711	0.054412	0.312036	0.581383	0.214734	0.133125
ENSMUSG00000030521.11	Mphosph10	chr7	64376527	64392268	-	1313.98	-0.312233	0.582454	13.9665	12.2826	11.6257	10.2732	11.0008	10.2476	8.11606	14.3249	9.81101	10.7626
ENSMUSG00000014301.13	Pam16	chr16	4616464	4624988	-	622.473	-0.383094	0.583182	11.352	8.16684	9.17221	5.95698	8.55866	8.02982	9.24931	8.54385	5.88822	5.99995
ENSMUSG00000039086.9	Ss18l1	chr2	180042509	180070201	+	327.932	0.27781	0.58328	2.26005	2.59171	1.96592	3.00458	2.0475	2.44117	2.37089	2.21329	2.40849	2.59743
ENSMUSG00000018965.11	Ywhah	chr5	33018816	33027966	+	6321.68	0.238243	0.583986	42.2265	51.0208	53.3545	54.0134	49.7129	58.7809	63.9539	49.5126	58.1697	58.7631
ENSMUSG00000030001.4	Figla	chr6	86016171	86020996	+	14.7915	-1.70161	0.583986	1.02413	1.01069	0.810549	0.243886	1.24278	0.0790145	0	0.763852	0.0389784	0.386636
ENSMUSG00000032301.13	Psma4	chr9	54950790	54958030	+	5518.79	-0.301274	0.583986	94.4291	74.0659	79.4044	54.9358	77.5675	67.5333	79.5838	81.0173	71.8678	56.6807
[truncated: 54,469 more rows]

## Sheet: DE_Genes_DKO.vs.Nrf1KO
gene_id	gene_name	chr	start	end	strand	mean of normalized counts for all samples	log2 fold change (MLE): group DKO vs Nrf1 KO	BH adjusted p-values	DKO_1.robustFPKM	DKO_2.robustFPKM	Nrf1_KO_2.robustFPKM	DKO_3.robustFPKM	Nrf1_KO_1.robustFPKM	DKO_4.robustFPKM	DKO_5.robustFPKM	Nrf1_KO_3.robustFPKM	DKO_2B.robustFPKM
[truncated: 55,487 more rows]

[truncated: 1 more sheets: DE_Genes_DKO.vs.WT]
