# Supplementary material for: DNA methylation at retrotransposons protects the germline by preventing NRF1-mediated activation
Source: EMBO Rep. 2025 Aug 4;26(17):4312–39. doi: 10.1038/s44319-025-00526-1 (PMC12420836; doi:10.1038/s44319-025-00526-1)
Supplement: Supplementary file 7 — Source data Fig. 1 [file 44319_2025_526_MOESM7_ESM.zip]

Archive with 240 entries (223 files):
- Figure 1/
- __MACOSX/._Figure 1
- Figure 1/1A/
- __MACOSX/Figure 1/._1A
- Figure 1/README.xlsx
- __MACOSX/Figure 1/._README.xlsx
- Figure 1/1B/
- __MACOSX/Figure 1/._1B
- Figure 1/1A/E18.5_WT/
- __MACOSX/Figure 1/1A/._E18.5_WT
- Figure 1/1A/P30_WT/
- __MACOSX/Figure 1/1A/._P30_WT
- Figure 1/1A/P20_WT/
- __MACOSX/Figure 1/1A/._P20_WT
- Figure 1/1A/P5_KO/
- __MACOSX/Figure 1/1A/._P5_KO
- Figure 1/1A/P10_WT/
- __MACOSX/Figure 1/1A/._P10_WT
- Figure 1/1A/E15.5_WT/
- __MACOSX/Figure 1/1A/._E15.5_WT
- Figure 1/1A/P15_WT/
- __MACOSX/Figure 1/1A/._P15_WT
- Figure 1/1A/P20_KO/
- __MACOSX/Figure 1/1A/._P20_KO
- Figure 1/1A/P30_KO/
- __MACOSX/Figure 1/1A/._P30_KO
- Figure 1/1A/E18.5_KO/
- __MACOSX/Figure 1/1A/._E18.5_KO
- Figure 1/1A/P5_WT/
- __MACOSX/Figure 1/1A/._P5_WT
- Figure 1/1A/P10_KO/
- __MACOSX/Figure 1/1A/._P10_KO
- Figure 1/1A/E15.5_KO/
- __MACOSX/Figure 1/1A/._E15.5_KO
- Figure 1/1A/P15_KO/
- __MACOSX/Figure 1/1A/._P15_KO
- Figure 1/1A/README.xlsx
- __MACOSX/Figure 1/1A/._README.xlsx
- Figure 1/1B/Thumbs.db
- __MACOSX/Figure 1/1B/._Thumbs.db
- Figure 1/1B/western_IAP-GAG-POL_L1ORF1p.png
- __MACOSX/Figure 1/1B/._western_IAP-GAG-POL_L1ORF1p.png
- Figure 1/1B/Western_IAP-GAG-POL_L1ORF1p_uncropped.tif
- __MACOSX/Figure 1/1B/._Western_IAP-GAG-POL_L1ORF1p_uncropped.tif
- Figure 1/1B/Western_IAP-GAG-POL_L1ORF1p_uncropped.ai
- __MACOSX/Figure 1/1B/._Western_IAP-GAG-POL_L1ORF1p_uncropped.ai
- Figure 1/1A/E18.5_WT/Thumbs.db
- __MACOSX/Figure 1/1A/E18.5_WT/._Thumbs.db
- Figure 1/1A/E18.5_WT/DAPI_E18.5_WT_ Series009.jpg
- __MACOSX/Figure 1/1A/E18.5_WT/._DAPI_E18.5_WT_ Series009.jpg
- Figure 1/1A/E18.5_WT/MERGE-E18.5_WT_ Series009.jpg
- __MACOSX/Figure 1/1A/E18.5_WT/._MERGE-E18.5_WT_ Series009.jpg
- Figure 1/1A/E18.5_WT/merge_E18.5_WT_Series009.tif
- __MACOSX/Figure 1/1A/E18.5_WT/._merge_E18.5_WT_Series009.tif
- Figure 1/1A/E18.5_WT/TRA98_E18.5_WT_ Series009.jpg
- __MACOSX/Figure 1/1A/E18.5_WT/._TRA98_E18.5_WT_ Series009.jpg
- Figure 1/1A/E18.5_WT/E18.5_WT_all_channels_Series009.tif
- __MACOSX/Figure 1/1A/E18.5_WT/._E18.5_WT_all_channels_Series009.tif
- Figure 1/1A/E18.5_WT/L1ORF1_E18.5_WT_Series009.jpg
- __MACOSX/Figure 1/1A/E18.5_WT/._L1ORF1_E18.5_WT_Series009.jpg
- Figure 1/1A/P30_WT/Thumbs.db
- __MACOSX/Figure 1/1A/P30_WT/._Thumbs.db
- Figure 1/1A/P30_WT/TRA98_P30_WT_Series011.jpg
- __MACOSX/Figure 1/1A/P30_WT/._TRA98_P30_WT_Series011.jpg
- Figure 1/1A/P30_WT/Merge_P30_WT_Series011.jpg
- __MACOSX/Figure 1/1A/P30_WT/._Merge_P30_WT_Series011.jpg
- Figure 1/1A/P30_WT/DAPI_P30_WT_Series011.jpg
- __MACOSX/Figure 1/1A/P30_WT/._DAPI_P30_WT_Series011.jpg
- Figure 1/1A/P30_WT/L1ORF1_P30_WT_Series011.jpg
- __MACOSX/Figure 1/1A/P30_WT/._L1ORF1_P30_WT_Series011.jpg
- Figure 1/1A/P30_WT/p30_WT_Series011_merge.tif
- __MACOSX/Figure 1/1A/P30_WT/._p30_WT_Series011_merge.tif
- Figure 1/1A/P30_WT/p30_WT_Series011_all_channels.tif
- __MACOSX/Figure 1/1A/P30_WT/._p30_WT_Series011_all_channels.tif
- Figure 1/1A/P20_WT/TRA98_P20_WT_Series001.png
- __MACOSX/Figure 1/1A/P20_WT/._TRA98_P20_WT_Series001.png
- Figure 1/1A/P20_WT/DAPI_P20_WT_Series001.png
- __MACOSX/Figure 1/1A/P20_WT/._DAPI_P20_WT_Series001.png
- Figure 1/1A/P20_WT/L1ORF1_P20_WT_Series001.png
- __MACOSX/Figure 1/1A/P20_WT/._L1ORF1_P20_WT_Series001.png
- Figure 1/1A/P20_WT/merge_P20_WT_Series001.png
- __MACOSX/Figure 1/1A/P20_WT/._merge_P20_WT_Series001.png
- Figure 1/1A/P20_WT/p20_WT_Series001_all_channels.tif
- __MACOSX/Figure 1/1A/P20_WT/._p20_WT_Series001_all_channels.tif
- Figure 1/1A/P20_WT/p20_WT_Series001_merge.tif
- __MACOSX/Figure 1/1A/P20_WT/._p20_WT_Series001_merge.tif
- Figure 1/1A/P5_KO/P5_3CKO_Series001_merge.tif
- __MACOSX/Figure 1/1A/P5_KO/._P5_3CKO_Series001_merge.tif
- Figure 1/1A/P5_KO/Thumbs.db
- __MACOSX/Figure 1/1A/P5_KO/._Thumbs.db
- Figure 1/1A/P5_KO/L1ORF1_P5_3CKO_Series001.jpg
- __MACOSX/Figure 1/1A/P5_KO/._L1ORF1_P5_3CKO_Series001.jpg
- Figure 1/1A/P5_KO/Merge_P5_3CKO_Series001.jpg
- __MACOSX/Figure 1/1A/P5_KO/._Merge_P5_3CKO_Series001.jpg
- Figure 1/1A/P5_KO/P5_3CKO_Series001_all_channels.tif
- __MACOSX/Figure 1/1A/P5_KO/._P5_3CKO_Series001_all_channels.tif
- Figure 1/1A/P5_KO/TRA98_P5_3CKO_Series001.jpg
- __MACOSX/Figure 1/1A/P5_KO/._TRA98_P5_3CKO_Series001.jpg
- Figure 1/1A/P5_KO/DAPI_P5_3CKO_ Series001.jpg
- __MACOSX/Figure 1/1A/P5_KO/._DAPI_P5_3CKO_ Series001.jpg
- Figure 1/1A/P10_WT/P10_WT_Series005_merge.tif
- __MACOSX/Figure 1/1A/P10_WT/._P10_WT_Series005_merge.tif
- Figure 1/1A/P10_WT/Thumbs.db
- __MACOSX/Figure 1/1A/P10_WT/._Thumbs.db
- Figure 1/1A/P10_WT/Merge_P10_WT_ Series005.png
- __MACOSX/Figure 1/1A/P10_WT/._Merge_P10_WT_ Series005.png
- Figure 1/1A/P10_WT/P10_WT_Series005_all_channels.tif
- __MACOSX/Figure 1/1A/P10_WT/._P10_WT_Series005_all_channels.tif
- Figure 1/1A/P10_WT/TRA98_P10_WT_Series005.png
- __MACOSX/Figure 1/1A/P10_WT/._TRA98_P10_WT_Series005.png
- Figure 1/1A/P10_WT/L1ORF1_P10_WT_Series005.png
- __MACOSX/Figure 1/1A/P10_WT/._L1ORF1_P10_WT_Series005.png
- Figure 1/1A/P10_WT/DAPI_P10_WT_ Series005.png
- __MACOSX/Figure 1/1A/P10_WT/._DAPI_P10_WT_ Series005.png
- Figure 1/1A/E15.5_WT/Thumbs.db
- __MACOSX/Figure 1/1A/E15.5_WT/._Thumbs.db
- Figure 1/1A/E15.5_WT/L1ORF1_E15.5_WT_Series004.png
- __MACOSX/Figure 1/1A/E15.5_WT/._L1ORF1_E15.5_WT_Series004.png
- Figure 1/1A/E15.5_WT/Merge_E15.5_WT_ Series004.png
- __MACOSX/Figure 1/1A/E15.5_WT/._Merge_E15.5_WT_ Series004.png
- Figure 1/1A/E15.5_WT/merge_E15.5_WT_Series004.tif
- __MACOSX/Figure 1/1A/E15.5_WT/._merge_E15.5_WT_Series004.tif
- Figure 1/1A/E15.5_WT/TRA98_E15.5_WT_Series004.png
- __MACOSX/Figure 1/1A/E15.5_WT/._TRA98_E15.5_WT_Series004.png
- Figure 1/1A/E15.5_WT/DAPI_E15.5_WT_ Series004.png
- __MACOSX/Figure 1/1A/E15.5_WT/._DAPI_E15.5_WT_ Series004.png
- Figure 1/1A/E15.5_WT/E15.5_WT_Series004_all_channels.tif
- __MACOSX/Figure 1/1A/E15.5_WT/._E15.5_WT_Series004_all_channels.tif
- Figure 1/1A/P15_WT/TRA98_P15_WT_Series003.png
- __MACOSX/Figure 1/1A/P15_WT/._TRA98_P15_WT_Series003.png
- Figure 1/1A/P15_WT/p15_D3C WT_Series003_merge.tif
- __MACOSX/Figure 1/1A/P15_WT/._p15_D3C WT_Series003_merge.tif
- Figure 1/1A/P15_WT/Merge_P15_WT_Series003.png
- __MACOSX/Figure 1/1A/P15_WT/._Merge_P15_WT_Series003.png
- Figure 1/1A/P15_WT/L1ORF1_P15_WT_Series003.png
- __MACOSX/Figure 1/1A/P15_WT/._L1ORF1_P15_WT_Series003.png
- Figure 1/1A/P15_WT/DAPI_P15_WT_Series003.png
- __MACOSX/Figure 1/1A/P15_WT/._DAPI_P15_WT_Series003.png
- Figure 1/1A/P15_WT/p15_D3C WT_Series003_all_channels.tif
- __MACOSX/Figure 1/1A/P15_WT/._p15_D3C WT_Series003_all_channels.tif
- Figure 1/1A/P20_KO/Thumbs.db
- __MACOSX/Figure 1/1A/P20_KO/._Thumbs.db
- Figure 1/1A/P20_KO/p20_D3CKO_Series001_merge.tif
- __MACOSX/Figure 1/1A/P20_KO/._p20_D3CKO_Series001_merge.tif
- Figure 1/1A/P20_KO/TRA98_P20_KO_Series001.png
- __MACOSX/Figure 1/1A/P20_KO/._TRA98_P20_KO_Series001.png
- Figure 1/1A/P20_KO/L1ORF1_P20_KO_Series001.png
- __MACOSX/Figure 1/1A/P20_KO/._L1ORF1_P20_KO_Series001.png
- Figure 1/1A/P20_KO/DAPI_P20_KO_Series001.png
- __MACOSX/Figure 1/1A/P20_KO/._DAPI_P20_KO_Series001.png
- Figure 1/1A/P20_KO/p20_D3CKO_Series001_all_channels.tif
- __MACOSX/Figure 1/1A/P20_KO/._p20_D3CKO_Series001_all_channels.tif
- Figure 1/1A/P20_KO/Merge-P20_KO_Series001.png
- __MACOSX/Figure 1/1A/P20_KO/._Merge-P20_KO_Series001.png
- Figure 1/1A/P30_KO/Thumbs.db
- __MACOSX/Figure 1/1A/P30_KO/._Thumbs.db
- Figure 1/1A/P30_KO/p30_D3CKO_Series001_merge.tif
- __MACOSX/Figure 1/1A/P30_KO/._p30_D3CKO_Series001_merge.tif
- Figure 1/1A/P30_KO/p30_D3CKO_Series001_all_channels.tif
- __MACOSX/Figure 1/1A/P30_KO/._p30_D3CKO_Series001_all_channels.tif
- Figure 1/1A/P30_KO/L1OR1_P30_KO_ Series001.png
- __MACOSX/Figure 1/1A/P30_KO/._L1OR1_P30_KO_ Series001.png
- Figure 1/1A/P30_KO/TRA98_P30_KO_Series001.png
- __MACOSX/Figure 1/1A/P30_KO/._TRA98_P30_KO_Series001.png
- Figure 1/1A/P30_KO/DAPI-P30_KO_Series001.png
- __MACOSX/Figure 1/1A/P30_KO/._DAPI-P30_KO_Series001.png
- Figure 1/1A/P30_KO/MERGE-P30_KO_Series001.png
- __MACOSX/Figure 1/1A/P30_KO/._MERGE-P30_KO_Series001.png
- Figure 1/1A/E18.5_KO/Thumbs.db
- __MACOSX/Figure 1/1A/E18.5_KO/._Thumbs.db
- Figure 1/1A/E18.5_KO/E18.5_KO_all_channels_Series010.tif
- __MACOSX/Figure 1/1A/E18.5_KO/._E18.5_KO_all_channels_Series010.tif
- Figure 1/1A/E18.5_KO/DAPI-E18.5_KO_ Series010.jpg
- __MACOSX/Figure 1/1A/E18.5_KO/._DAPI-E18.5_KO_ Series010.jpg
- Figure 1/1A/E18.5_KO/L1ORF1-E18.5_KO_ Series010.jpg
- __MACOSX/Figure 1/1A/E18.5_KO/._L1ORF1-E18.5_KO_ Series010.jpg
- Figure 1/1A/E18.5_KO/merge_E18.5_KO_Series010.tif
- __MACOSX/Figure 1/1A/E18.5_KO/._merge_E18.5_KO_Series010.tif
- Figure 1/1A/E18.5_KO/Merge_E18.5_KO_ Series010.jpg
- __MACOSX/Figure 1/1A/E18.5_KO/._Merge_E18.5_KO_ Series010.jpg
- Figure 1/1A/E18.5_KO/TRA98_E18.5_KO_ Series010.jpg
- __MACOSX/Figure 1/1A/E18.5_KO/._TRA98_E18.5_KO_ Series010.jpg
- Figure 1/1A/P5_WT/Thumbs.db
- __MACOSX/Figure 1/1A/P5_WT/._Thumbs.db
- Figure 1/1A/P5_WT/P5_WT_Series002_all_channels.tif
- __MACOSX/Figure 1/1A/P5_WT/._P5_WT_Series002_all_channels.tif
- Figure 1/1A/P5_WT/merge_P5_WT_Series002.tif
- __MACOSX/Figure 1/1A/P5_WT/._merge_P5_WT_Series002.tif
- Figure 1/1A/P5_WT/L1ORF1_P5_WT_Series002.png
- __MACOSX/Figure 1/1A/P5_WT/._L1ORF1_P5_WT_Series002.png
- Figure 1/1A/P5_WT/Merge_P5_WT_Series002.png
- __MACOSX/Figure 1/1A/P5_WT/._Merge_P5_WT_Series002.png
- Figure 1/1A/P5_WT/TRA98_P5_WT_Series002.png
- __MACOSX/Figure 1/1A/P5_WT/._TRA98_P5_WT_Series002.png
- Figure 1/1A/P5_WT/DAPI_P5_WT_Series002.png
- __MACOSX/Figure 1/1A/P5_WT/._DAPI_P5_WT_Series002.png
- Figure 1/1A/P10_KO/L1ORF1_P10_3CKO_Series004.png
- __MACOSX/Figure 1/1A/P10_KO/._L1ORF1_P10_3CKO_Series004.png
- Figure 1/1A/P10_KO/Thumbs.db
- __MACOSX/Figure 1/1A/P10_KO/._Thumbs.db
- Figure 1/1A/P10_KO/Merge_P10_3CKO_Series004.png
- __MACOSX/Figure 1/1A/P10_KO/._Merge_P10_3CKO_Series004.png
- Figure 1/1A/P10_KO/DAPI_P10_3CKO_Series004.png
- __MACOSX/Figure 1/1A/P10_KO/._DAPI_P10_3CKO_Series004.png
- Figure 1/1A/P10_KO/~$README (Recovered).xlsx
- __MACOSX/Figure 1/1A/P10_KO/._~$README (Recovered).xlsx
- Figure 1/1A/P10_KO/TRA98_P10_3CKO_Series004.png
- __MACOSX/Figure 1/1A/P10_KO/._TRA98_P10_3CKO_Series004.png
- Figure 1/1A/P10_KO/P10_3CKO_Series004_merge.tif
- __MACOSX/Figure 1/1A/P10_KO/._P10_3CKO_Series004_merge.tif
- Figure 1/1A/P10_KO/P10_3CKO_Series004_all_channels.tif
- __MACOSX/Figure 1/1A/P10_KO/._P10_3CKO_Series004_all_channels.tif
- Figure 1/1A/E15.5_KO/Thumbs.db
- __MACOSX/Figure 1/1A/E15.5_KO/._Thumbs.db
- Figure 1/1A/E15.5_KO/merge_E15.5_3CKO_Series006.tif
- __MACOSX/Figure 1/1A/E15.5_KO/._merge_E15.5_3CKO_Series006.tif
- Figure 1/1A/E15.5_KO/E15.5_3CKO_Series006_all_Channels.tif
- __MACOSX/Figure 1/1A/E15.5_KO/._E15.5_3CKO_Series006_all_Channels.tif
- Figure 1/1A/E15.5_KO/merge_E15.5_ Series006.jpg
- __MACOSX/Figure 1/1A/E15.5_KO/._merge_E15.5_ Series006.jpg
- Figure 1/1A/E15.5_KO/TRA98_E15.5_3CKO_Series006.png
- __MACOSX/Figure 1/1A/E15.5_KO/._TRA98_E15.5_3CKO_Series006.png
- Figure 1/1A/E15.5_KO/L1ORF1_E15.5_3CKO_ Series006.jpg
- __MACOSX/Figure 1/1A/E15.5_KO/._L1ORF1_E15.5_3CKO_ Series006.jpg
- Figure 1/1A/E15.5_KO/DAPI_E15.5_3CKO_Series006.png
- __MACOSX/Figure 1/1A/E15.5_KO/._DAPI_E15.5_3CKO_Series006.png
- Figure 1/1A/P15_KO/Thumbs.db
- __MACOSX/Figure 1/1A/P15_KO/._Thumbs.db
- Figure 1/1A/P15_KO/merge_P15_KO_Series012.png
- __MACOSX/Figure 1/1A/P15_KO/._merge_P15_KO_Series012.png
- Figure 1/1A/P15_KO/DAPI_P15_KO_Series012.png
- __MACOSX/Figure 1/1A/P15_KO/._DAPI_P15_KO_Series012.png
- Figure 1/1A/P15_KO/L1ORF1_P15_KO_Series012.png
- __MACOSX/Figure 1/1A/P15_KO/._L1ORF1_P15_KO_Series012.png
- Figure 1/1A/P15_KO/TRA98_P15_KO_Series012.png
- __MACOSX/Figure 1/1A/P15_KO/._TRA98_P15_KO_Series012.png
- Figure 1/1A/P15_KO/p15_D3CKO_Series012_merge.tif
- __MACOSX/Figure 1/1A/P15_KO/._p15_D3CKO_Series012_merge.tif
- Figure 1/1A/P15_KO/p15_D3CKO_Series012_all_channels.tif
- __MACOSX/Figure 1/1A/P15_KO/._p15_D3CKO_Series012_all_channels.tif
