# Supplementary material for: DNA methylation at retrotransposons protects the germline by preventing NRF1-mediated activation
Source: EMBO Rep. 2025 Aug 4;26(17):4312–39. doi: 10.1038/s44319-025-00526-1 (PMC12420836; doi:10.1038/s44319-025-00526-1)
Supplement: Supplementary file 7 — Source data Fig. 1 [file 44319_2025_526_MOESM7_ESM.zip › Figure 1/README.xlsx]

## Sheet: Figure1A
	Look up table (LUT)_Brightness/contrast
	DAPI_min	DAPI_max	TRA98_min	TRA98_max	L1 ORF1p_min	L1 ORF1p_max
E15.5_KO	0	200	0	60	0	300
E15.5_WT	0	250	0	60	0	300
E18.5_KO	0	500	0	150	0	300
E18.5_WT	0	400	0	80	0	300
P5_KO	0	300	0	100	0	300
P5_WT	0	200	0	100	0	300
P10_KO	0	200	0	50	0	300
P10_WT	0	200	0	50	0	300
P15_KO	0	250	0	60	0	300
P15_WT	0	150	0	60	0	300
P20_KO	0	250	0	60	0	300
P20_WT	0	350	0	100	0	300
P30_KO	0	200	0	60	0	300
P30_WT	0	200	0	25	0	300
