# Supplementary material for: DNA methylation at retrotransposons protects the germline by preventing NRF1-mediated activation
Source: EMBO Rep. 2025 Aug 4;26(17):4312–39. doi: 10.1038/s44319-025-00526-1 (PMC12420836; doi:10.1038/s44319-025-00526-1)
Supplement: Supplementary file 8 — Source data Fig. 5 [file 44319_2025_526_MOESM8_ESM.zip]

Archive with 296 entries (277 files):
- Figure 5/
- __MACOSX/._Figure 5
- Figure 5/5G/
- __MACOSX/Figure 5/._5G
- Figure 5/5A/
- __MACOSX/Figure 5/._5A
- Figure 5/5F/
- __MACOSX/Figure 5/._5F
- Figure 5/5H/
- __MACOSX/Figure 5/._5H
- Figure 5/.DS_Store
- __MACOSX/Figure 5/._.DS_Store
- Figure 5/README.xlsx
- __MACOSX/Figure 5/._README.xlsx
- Figure 5/5E/
- __MACOSX/Figure 5/._5E
- Figure 5/5G/western_POLII-TRA98.png
- __MACOSX/Figure 5/5G/._western_POLII-TRA98.png
- Figure 5/5G/western_L1ORF1p.png
- __MACOSX/Figure 5/5G/._western_L1ORF1p.png
- Figure 5/5G/western_L1ORF1p.ai
- __MACOSX/Figure 5/5G/._western_L1ORF1p.ai
- Figure 5/5G/western_POLII-TRA98.ai
- __MACOSX/Figure 5/5G/._western_POLII-TRA98.ai
- Figure 5/5A/.DS_Store
- __MACOSX/Figure 5/5A/._.DS_Store
- Figure 5/5A/dKO/
- __MACOSX/Figure 5/5A/._dKO
- Figure 5/5A/README.xlsx
- __MACOSX/Figure 5/5A/._README.xlsx
- Figure 5/5A/Nrf1cKO/
- __MACOSX/Figure 5/5A/._Nrf1cKO
- Figure 5/5A/WT/
- __MACOSX/Figure 5/5A/._WT
- Figure 5/5A/Dnmt3C_KO/
- __MACOSX/Figure 5/5A/._Dnmt3C_KO
- Figure 5/5F/dKO/
- __MACOSX/Figure 5/5F/._dKO
- Figure 5/5F/README.xlsx
- __MACOSX/Figure 5/5F/._README.xlsx
- Figure 5/5F/Nrf1cKO/
- __MACOSX/Figure 5/5F/._Nrf1cKO
- Figure 5/5F/WT/
- __MACOSX/Figure 5/5F/._WT
- Figure 5/5F/Dnmt3C_KO/
- __MACOSX/Figure 5/5F/._Dnmt3C_KO
- Figure 5/5H/Western_IAP-POL-GAG.tif
- __MACOSX/Figure 5/5H/._Western_IAP-POL-GAG.tif
- Figure 5/5H/Western_IAP-POL-GAG.png
- __MACOSX/Figure 5/5H/._Western_IAP-POL-GAG.png
- Figure 5/5H/western_a-TUBULIN.png
- __MACOSX/Figure 5/5H/._western_a-TUBULIN.png
- Figure 5/5H/western_a-TUBULIN.tif
- __MACOSX/Figure 5/5H/._western_a-TUBULIN.tif
- Figure 5/5H/biological replicate/
- __MACOSX/Figure 5/5H/._biological replicate
- Figure 5/5E/dKO/
- __MACOSX/Figure 5/5E/._dKO
- Figure 5/5E/README.xlsx
- __MACOSX/Figure 5/5E/._README.xlsx
- Figure 5/5E/Nrf1cKO/
- __MACOSX/Figure 5/5E/._Nrf1cKO
- Figure 5/5E/WT/
- __MACOSX/Figure 5/5E/._WT
- Figure 5/5E/Dnmt3C_KO/
- __MACOSX/Figure 5/5E/._Dnmt3C_KO
- Figure 5/5A/dKO/merge_dKO_series004.png
- __MACOSX/Figure 5/5A/dKO/._merge_dKO_series004.png
- Figure 5/5A/dKO/TRA98_dKO_Series004.tif
- __MACOSX/Figure 5/5A/dKO/._TRA98_dKO_Series004.tif
- Figure 5/5A/dKO/TRA98_dKO_Series004.png
- __MACOSX/Figure 5/5A/dKO/._TRA98_dKO_Series004.png
- Figure 5/5A/dKO/merge_dKO_series004.tif
- __MACOSX/Figure 5/5A/dKO/._merge_dKO_series004.tif
- Figure 5/5A/dKO/NRF1_dKO_Series004.tif
- __MACOSX/Figure 5/5A/dKO/._NRF1_dKO_Series004.tif
- Figure 5/5A/dKO/DAPI_dKO_ Series004.tif
- __MACOSX/Figure 5/5A/dKO/._DAPI_dKO_ Series004.tif
- Figure 5/5A/dKO/DAPI_dKO_ Series004.png
- __MACOSX/Figure 5/5A/dKO/._DAPI_dKO_ Series004.png
- Figure 5/5A/dKO/NRF1_dKO_Series004.png
- __MACOSX/Figure 5/5A/dKO/._NRF1_dKO_Series004.png
- Figure 5/5A/Nrf1cKO/merge_Nrf1cKO_Series004.tif
- __MACOSX/Figure 5/5A/Nrf1cKO/._merge_Nrf1cKO_Series004.tif
- Figure 5/5A/Nrf1cKO/Thumbs.db
- __MACOSX/Figure 5/5A/Nrf1cKO/._Thumbs.db
- Figure 5/5A/Nrf1cKO/TRA98_Nrf1cKO_Series004.png
- __MACOSX/Figure 5/5A/Nrf1cKO/._TRA98_Nrf1cKO_Series004.png
- Figure 5/5A/Nrf1cKO/TRA98_Nrf1cKO_Series004.tif
- __MACOSX/Figure 5/5A/Nrf1cKO/._TRA98_Nrf1cKO_Series004.tif
- Figure 5/5A/Nrf1cKO/merge_Nrf1cKO_Series004.png
- __MACOSX/Figure 5/5A/Nrf1cKO/._merge_Nrf1cKO_Series004.png
- Figure 5/5A/Nrf1cKO/DAPI_Nrf1cKO_Series004.png
- __MACOSX/Figure 5/5A/Nrf1cKO/._DAPI_Nrf1cKO_Series004.png
- Figure 5/5A/Nrf1cKO/NRF1_Nrf1cKO_Series004.png
- __MACOSX/Figure 5/5A/Nrf1cKO/._NRF1_Nrf1cKO_Series004.png
- Figure 5/5A/Nrf1cKO/DAPI_Nrf1cKO_Series004.tif
- __MACOSX/Figure 5/5A/Nrf1cKO/._DAPI_Nrf1cKO_Series004.tif
- Figure 5/5A/Nrf1cKO/NRF1_Nrf1cKO_Series004.tif
- __MACOSX/Figure 5/5A/Nrf1cKO/._NRF1_Nrf1cKO_Series004.tif
- Figure 5/5A/WT/DAPI_WT_Series002.tif
- __MACOSX/Figure 5/5A/WT/._DAPI_WT_Series002.tif
- Figure 5/5A/WT/TRA98_WT_ Series002.tif
- __MACOSX/Figure 5/5A/WT/._TRA98_WT_ Series002.tif
- Figure 5/5A/WT/Merge_WT_ Series002.png
- __MACOSX/Figure 5/5A/WT/._Merge_WT_ Series002.png
- Figure 5/5A/WT/NRF1_WT_Series002.png
- __MACOSX/Figure 5/5A/WT/._NRF1_WT_Series002.png
- Figure 5/5A/WT/Merge_WT_ Series002.tif
- __MACOSX/Figure 5/5A/WT/._Merge_WT_ Series002.tif
- Figure 5/5A/WT/TRA98_WT_ Series002.png
- __MACOSX/Figure 5/5A/WT/._TRA98_WT_ Series002.png
- Figure 5/5A/WT/NRF1_WT_Series002.tif
- __MACOSX/Figure 5/5A/WT/._NRF1_WT_Series002.tif
- Figure 5/5A/WT/DAPI_WT_Series002.png
- __MACOSX/Figure 5/5A/WT/._DAPI_WT_Series002.png
- Figure 5/5A/Dnmt3C_KO/Thumbs.db
- __MACOSX/Figure 5/5A/Dnmt3C_KO/._Thumbs.db
- Figure 5/5A/Dnmt3C_KO/merge_Dnmt3CKO_Series11.png
- __MACOSX/Figure 5/5A/Dnmt3C_KO/._merge_Dnmt3CKO_Series11.png
- Figure 5/5A/Dnmt3C_KO/TRA98_Dnmt3CKO_Series11.tif
- __MACOSX/Figure 5/5A/Dnmt3C_KO/._TRA98_Dnmt3CKO_Series11.tif
- Figure 5/5A/Dnmt3C_KO/DAPI_Dnmt3C_Series11.tif
- __MACOSX/Figure 5/5A/Dnmt3C_KO/._DAPI_Dnmt3C_Series11.tif
- Figure 5/5A/Dnmt3C_KO/NRF1_Dntm3CKO_Series11.png
- __MACOSX/Figure 5/5A/Dnmt3C_KO/._NRF1_Dntm3CKO_Series11.png
- Figure 5/5A/Dnmt3C_KO/TRA98_Dnmt3CKO_Series11.png
- __MACOSX/Figure 5/5A/Dnmt3C_KO/._TRA98_Dnmt3CKO_Series11.png
- Figure 5/5A/Dnmt3C_KO/NRF1_Dntm3CKO_Series11.tif
- __MACOSX/Figure 5/5A/Dnmt3C_KO/._NRF1_Dntm3CKO_Series11.tif
- Figure 5/5A/Dnmt3C_KO/DAPI_Dnmt3C_Series11.png
- __MACOSX/Figure 5/5A/Dnmt3C_KO/._DAPI_Dnmt3C_Series11.png
- Figure 5/5A/Dnmt3C_KO/merge_Dnmt3CKO_Series11.tif
- __MACOSX/Figure 5/5A/Dnmt3C_KO/._merge_Dnmt3CKO_Series11.tif
- Figure 5/5F/dKO/merge_dKO_Series002.png
- __MACOSX/Figure 5/5F/dKO/._merge_dKO_Series002.png
- Figure 5/5F/dKO/IAP_dKO_Series002.tif
- __MACOSX/Figure 5/5F/dKO/._IAP_dKO_Series002.tif
- Figure 5/5F/dKO/TRA98_dKO_Series002.tif
- __MACOSX/Figure 5/5F/dKO/._TRA98_dKO_Series002.tif
- Figure 5/5F/dKO/DAPI_dKO_Series002.png
- __MACOSX/Figure 5/5F/dKO/._DAPI_dKO_Series002.png
- Figure 5/5F/dKO/DAPI_dKO_Series002.tif
- __MACOSX/Figure 5/5F/dKO/._DAPI_dKO_Series002.tif
- Figure 5/5F/dKO/TRA98_dKO_Series002.png
- __MACOSX/Figure 5/5F/dKO/._TRA98_dKO_Series002.png
- Figure 5/5F/dKO/IAP_dKO_Series002.png
- __MACOSX/Figure 5/5F/dKO/._IAP_dKO_Series002.png
- Figure 5/5F/dKO/merge_dKO_Series002.tif
- __MACOSX/Figure 5/5F/dKO/._merge_dKO_Series002.tif
- Figure 5/5F/dKO/merge_crop_dKO_Series002.tif
- __MACOSX/Figure 5/5F/dKO/._merge_crop_dKO_Series002.tif
- Figure 5/5F/dKO/merge_crop_dKO_Series002.png
- __MACOSX/Figure 5/5F/dKO/._merge_crop_dKO_Series002.png
- Figure 5/5F/Nrf1cKO/TRA98_Nrf1cKO_Series002.png
- __MACOSX/Figure 5/5F/Nrf1cKO/._TRA98_Nrf1cKO_Series002.png
- Figure 5/5F/Nrf1cKO/merge_Nrf1cKO_Series002.tif
- __MACOSX/Figure 5/5F/Nrf1cKO/._merge_Nrf1cKO_Series002.tif
- Figure 5/5F/Nrf1cKO/merge_crop_Nrf1cKO_Series002.png
- __MACOSX/Figure 5/5F/Nrf1cKO/._merge_crop_Nrf1cKO_Series002.png
- Figure 5/5F/Nrf1cKO/merge_Nrf1cKO_Series002.png
- __MACOSX/Figure 5/5F/Nrf1cKO/._merge_Nrf1cKO_Series002.png
- Figure 5/5F/Nrf1cKO/merge_crop_Nrf1cKO_Series002.tif
- __MACOSX/Figure 5/5F/Nrf1cKO/._merge_crop_Nrf1cKO_Series002.tif
- Figure 5/5F/Nrf1cKO/TRA98_Nrf1cKO_Series002.tif
- __MACOSX/Figure 5/5F/Nrf1cKO/._TRA98_Nrf1cKO_Series002.tif
- Figure 5/5F/Nrf1cKO/DAPI_Nrf1cKO_Series002.png
- __MACOSX/Figure 5/5F/Nrf1cKO/._DAPI_Nrf1cKO_Series002.png
- Figure 5/5F/Nrf1cKO/IAP_Nrf1cKO_Series002_zoom3-1.tif
- __MACOSX/Figure 5/5F/Nrf1cKO/._IAP_Nrf1cKO_Series002_zoom3-1.tif
- Figure 5/5F/Nrf1cKO/IAP_Nrf1cKO_Series002.png
- __MACOSX/Figure 5/5F/Nrf1cKO/._IAP_Nrf1cKO_Series002.png
- Figure 5/5F/Nrf1cKO/DAPI_Nrf1cKO_Series002.tif
- __MACOSX/Figure 5/5F/Nrf1cKO/._DAPI_Nrf1cKO_Series002.tif
- Figure 5/5F/WT/IAP-POL_WT_ Series001.tif
- __MACOSX/Figure 5/5F/WT/._IAP-POL_WT_ Series001.tif
- Figure 5/5F/WT/IAP-POL_WT_ Series001.png
- __MACOSX/Figure 5/5F/WT/._IAP-POL_WT_ Series001.png
- Figure 5/5F/WT/merge_WT_Series001.png
- __MACOSX/Figure 5/5F/WT/._merge_WT_Series001.png
- Figure 5/5F/WT/TRA98_WT_Series001.tif
- __MACOSX/Figure 5/5F/WT/._TRA98_WT_Series001.tif
- Figure 5/5F/WT/DAPI_WT_Series001.tif
- __MACOSX/Figure 5/5F/WT/._DAPI_WT_Series001.tif
- Figure 5/5F/WT/merge_crop_WT_Series001.png
- __MACOSX/Figure 5/5F/WT/._merge_crop_WT_Series001.png
- Figure 5/5F/WT/TRA98_WT_Series001.png
- __MACOSX/Figure 5/5F/WT/._TRA98_WT_Series001.png
- Figure 5/5F/WT/merge_WT_Series001.tif
- __MACOSX/Figure 5/5F/WT/._merge_WT_Series001.tif
- Figure 5/5F/WT/merge_crop_WT_Series001.tif
- __MACOSX/Figure 5/5F/WT/._merge_crop_WT_Series001.tif
- Figure 5/5F/WT/DAPI_WT_Series001.png
- __MACOSX/Figure 5/5F/WT/._DAPI_WT_Series001.png
- Figure 5/5F/Dnmt3C_KO/merge_crop_Dnmt3CKO_Series003.tif
- __MACOSX/Figure 5/5F/Dnmt3C_KO/._merge_crop_Dnmt3CKO_Series003.tif
- Figure 5/5F/Dnmt3C_KO/merge_Dnmt3CKO_Series003.tif
- __MACOSX/Figure 5/5F/Dnmt3C_KO/._merge_Dnmt3CKO_Series003.tif
- Figure 5/5F/Dnmt3C_KO/DAPI_Dnmt3CKO_Series003.tif
- __MACOSX/Figure 5/5F/Dnmt3C_KO/._DAPI_Dnmt3CKO_Series003.tif
- Figure 5/5F/Dnmt3C_KO/TRA98_Dnmt3CKO_Series003.tif
- __MACOSX/Figure 5/5F/Dnmt3C_KO/._TRA98_Dnmt3CKO_Series003.tif
- Figure 5/5F/Dnmt3C_KO/IAP_Dnmt3CKO_Series003.tif
- __MACOSX/Figure 5/5F/Dnmt3C_KO/._IAP_Dnmt3CKO_Series003.tif
- Figure 5/5H/biological replicate/biological replicate_Figure5H_IAP-POL [Recovered].ai
- __MACOSX/Figure 5/5H/biological replicate/._biological replicate_Figure5H_IAP-POL [Recovered].ai
- Figure 5/5H/biological replicate/biological replicate_Figure5H_IAP-POL.tif
- __MACOSX/Figure 5/5H/biological replicate/._biological replicate_Figure5H_IAP-POL.tif
- Figure 5/5H/biological replicate/biological replicate_Figure5H_IAP-POL.ai
- __MACOSX/Figure 5/5H/biological replicate/._biological replicate_Figure5H_IAP-POL.ai
- Figure 5/5E/dKO/TRA98_dKO_Series003.tif
- __MACOSX/Figure 5/5E/dKO/._TRA98_dKO_Series003.tif
- Figure 5/5E/dKO/merge_dKO_Series003.png
- __MACOSX/Figure 5/5E/dKO/._merge_dKO_Series003.png
- Figure 5/5E/dKO/Thumbs.db
- __MACOSX/Figure 5/5E/dKO/._Thumbs.db
- Figure 5/5E/dKO/DAPI_dKO_Series003.png
- __MACOSX/Figure 5/5E/dKO/._DAPI_dKO_Series003.png
- Figure 5/5E/dKO/DAPI_dKO_Series003.tif
- __MACOSX/Figure 5/5E/dKO/._DAPI_dKO_Series003.tif
- Figure 5/5E/dKO/merge_dKO_Series003.tif
- __MACOSX/Figure 5/5E/dKO/._merge_dKO_Series003.tif
- Figure 5/5E/dKO/TRA98_dKO_Series003.png
- __MACOSX/Figure 5/5E/dKO/._TRA98_dKO_Series003.png
- Figure 5/5E/dKO/merge_crop_dKO_Series003.tif
- __MACOSX/Figure 5/5E/dKO/._merge_crop_dKO_Series003.tif
- Figure 5/5E/dKO/L1ORF1p_dKO_zoom3.tif
- __MACOSX/Figure 5/5E/dKO/._L1ORF1p_dKO_zoom3.tif
- Figure 5/5E/dKO/merge_crop_dKO_Series003.png
- __MACOSX/Figure 5/5E/dKO/._merge_crop_dKO_Series003.png
- Figure 5/5E/dKO/L1ORF1p_dKO_zoom3.png
- __MACOSX/Figure 5/5E/dKO/._L1ORF1p_dKO_zoom3.png
- Figure 5/5E/Nrf1cKO/Thumbs.db
- __MACOSX/Figure 5/5E/Nrf1cKO/._Thumbs.db
- Figure 5/5E/Nrf1cKO/TRA98_Nrf1cKO_Series002.png
- __MACOSX/Figure 5/5E/Nrf1cKO/._TRA98_Nrf1cKO_Series002.png
- Figure 5/5E/Nrf1cKO/merge_Nrf1cKO_Series002.tif
- __MACOSX/Figure 5/5E/Nrf1cKO/._merge_Nrf1cKO_Series002.tif
- Figure 5/5E/Nrf1cKO/merge_crop_Nrf1cKO_Series002.png
- __MACOSX/Figure 5/5E/Nrf1cKO/._merge_crop_Nrf1cKO_Series002.png
- Figure 5/5E/Nrf1cKO/merge_Nrf1cKO_Series002.png
- __MACOSX/Figure 5/5E/Nrf1cKO/._merge_Nrf1cKO_Series002.png
- Figure 5/5E/Nrf1cKO/merge_crop_Nrf1cKO_Series002.tif
- __MACOSX/Figure 5/5E/Nrf1cKO/._merge_crop_Nrf1cKO_Series002.tif
- Figure 5/5E/Nrf1cKO/TRA98_Nrf1cKO_Series002.tif
- __MACOSX/Figure 5/5E/Nrf1cKO/._TRA98_Nrf1cKO_Series002.tif
- Figure 5/5E/Nrf1cKO/DAPI_Nrf1cKO_Series002.png
- __MACOSX/Figure 5/5E/Nrf1cKO/._DAPI_Nrf1cKO_Series002.png
- Figure 5/5E/Nrf1cKO/L1ORF1_Nrf1cKO_Series002.png
- __MACOSX/Figure 5/5E/Nrf1cKO/._L1ORF1_Nrf1cKO_Series002.png
- Figure 5/5E/Nrf1cKO/L1ORF1_Nrf1cKO_Series002.tif
- __MACOSX/Figure 5/5E/Nrf1cKO/._L1ORF1_Nrf1cKO_Series002.tif
- Figure 5/5E/Nrf1cKO/DAPI_Nrf1cKO_Series002.tif
- __MACOSX/Figure 5/5E/Nrf1cKO/._DAPI_Nrf1cKO_Series002.tif
- Figure 5/5E/WT/Thumbs.db
- __MACOSX/Figure 5/5E/WT/._Thumbs.db
- Figure 5/5E/WT/TRA98_WT_Series008.png
- __MACOSX/Figure 5/5E/WT/._TRA98_WT_Series008.png
- Figure 5/5E/WT/merge_WT_Series008.tif
- __MACOSX/Figure 5/5E/WT/._merge_WT_Series008.tif
- Figure 5/5E/WT/merge_crop_WT_Series008.tif
- __MACOSX/Figure 5/5E/WT/._merge_crop_WT_Series008.tif
- Figure 5/5E/WT/DAPI_WT_Series008.png
- __MACOSX/Figure 5/5E/WT/._DAPI_WT_Series008.png
- Figure 5/5E/WT/merge_WT_Series008.png
- __MACOSX/Figure 5/5E/WT/._merge_WT_Series008.png
- Figure 5/5E/WT/TRA98_WT_Series008.tif
- __MACOSX/Figure 5/5E/WT/._TRA98_WT_Series008.tif
- Figure 5/5E/WT/DAPI_WT_Series008.tif
- __MACOSX/Figure 5/5E/WT/._DAPI_WT_Series008.tif
- Figure 5/5E/WT/merge_crop_WT_Series008.png
- __MACOSX/Figure 5/5E/WT/._merge_crop_WT_Series008.png
- Figure 5/5E/WT/L1ORF1p_WT_Series008.tif
- __MACOSX/Figure 5/5E/WT/._L1ORF1p_WT_Series008.tif
- Figure 5/5E/WT/L1ORF1p_WT_Series008.png
- __MACOSX/Figure 5/5E/WT/._L1ORF1p_WT_Series008.png
- Figure 5/5E/Dnmt3C_KO/DAPI_Dnmt3CKO_Series005.png
- __MACOSX/Figure 5/5E/Dnmt3C_KO/._DAPI_Dnmt3CKO_Series005.png
- Figure 5/5E/Dnmt3C_KO/L1ORF1p_Dnmt3CKO_Series005.png
- __MACOSX/Figure 5/5E/Dnmt3C_KO/._L1ORF1p_Dnmt3CKO_Series005.png
- Figure 5/5E/Dnmt3C_KO/merge_Dnmt3CKO_Series005.tif
- __MACOSX/Figure 5/5E/Dnmt3C_KO/._merge_Dnmt3CKO_Series005.tif
- Figure 5/5E/Dnmt3C_KO/merge_crop_Dnmt3CKO_Series005.tif
- __MACOSX/Figure 5/5E/Dnmt3C_KO/._merge_crop_Dnmt3CKO_Series005.tif
- Figure 5/5E/Dnmt3C_KO/TRA98_Dnmt3CKO_Series005.png
- __MACOSX/Figure 5/5E/Dnmt3C_KO/._TRA98_Dnmt3CKO_Series005.png
- Figure 5/5E/Dnmt3C_KO/TRA98_Dnmt3CKO_Series005.tif
- __MACOSX/Figure 5/5E/Dnmt3C_KO/._TRA98_Dnmt3CKO_Series005.tif
- Figure 5/5E/Dnmt3C_KO/merge_crop_Dnmt3CKO_Series005.png
- __MACOSX/Figure 5/5E/Dnmt3C_KO/._merge_crop_Dnmt3CKO_Series005.png
- Figure 5/5E/Dnmt3C_KO/merge_Dnmt3CKO_Series005.png
- __MACOSX/Figure 5/5E/Dnmt3C_KO/._merge_Dnmt3CKO_Series005.png
- Figure 5/5E/Dnmt3C_KO/L1ORF1p_Dnmt3CKO_Series005.tif
- __MACOSX/Figure 5/5E/Dnmt3C_KO/._L1ORF1p_Dnmt3CKO_Series005.tif
- Figure 5/5E/Dnmt3C_KO/DAPI_Dnmt3CKO_Series005.tif
- __MACOSX/Figure 5/5E/Dnmt3C_KO/._DAPI_Dnmt3CKO_Series005.tif
