# Supplementary material for: DNA methylation at retrotransposons protects the germline by preventing NRF1-mediated activation
Source: EMBO Rep. 2025 Aug 4;26(17):4312–39. doi: 10.1038/s44319-025-00526-1 (PMC12420836; doi:10.1038/s44319-025-00526-1)
Supplement: Supplementary file 8 — Source data Fig. 5 [file 44319_2025_526_MOESM8_ESM.zip › Figure 5/README.xlsx]

## Sheet: Figure5A
	Look up table (LUT)_Brightness/contrast
	DAPI_min	DAPI_max	TRA98_min	TRA98_max	NRF1_min	NRF1_max
WT	0	300	0	80	0	60
Dnmt3CKO	0	90	0	25	0	30
Nrf1cKO	0	170	0	130	0	55
dKO	0	350	0	70	0	70

## Sheet: Figure5E
	Look up table (LUT)_Brightness/contrast
	DAPI_min	DAPI_max	TRA98_min	TRA98_max	L1 ORF1p_min	L1 ORF1p_max
WT	0	250	0	150	0	60
Dnmt3CKO	0	150	0	50	0	60
Nrf1cKO	0	180	0	60	0	60
dKO	0	200	0	45	0	60

## Sheet: Figure5F
	Look up table (LUT)_Brightness/contrast
	DAPI_min	DAPI_max	TRA98_min	TRA98_max	IAP-POL_min	IAP-POL_max
WT	0	150	0	30	0	80
Dnmt3CKO	0	300	0	30	0	80
Nrf1cKO	0	300	0	50	0	80
dKO	0	250	0	30	0	80
