# Supplementary material for: DNA methylation at retrotransposons protects the germline by preventing NRF1-mediated activation
Source: EMBO Rep. 2025 Aug 4;26(17):4312–39. doi: 10.1038/s44319-025-00526-1 (PMC12420836; doi:10.1038/s44319-025-00526-1)
Supplement: Supplementary file 8 — Source data Fig. 5 [file 44319_2025_526_MOESM8_ESM.zip › Figure 5/5A/README.xlsx]

## Sheet: Figure5A
	Look up table (LUT)_Brightness/contrast
	DAPI_min	DAPI_max	TRA98_min	TRA98_max	NRF1_min	NRF1_max
WT	0	300	0	80	0	60
Dnmt3CKO	0	90	0	25	0	30
Nrf1cKO	0	170	0	130	0	55
dKO	0	350	0	70	0	70
	DAPI: Channel 1 (Ch1)
	TRA98: Channel 2 (Ch2)
	NRF1: Channel 3 (Ch3)
