# Supplementary material for: DNA methylation at retrotransposons protects the germline by preventing NRF1-mediated activation
Source: EMBO Rep. 2025 Aug 4;26(17):4312–39. doi: 10.1038/s44319-025-00526-1 (PMC12420836; doi:10.1038/s44319-025-00526-1)
Supplement: Supplementary file 8 — Source data Fig. 5 [file 44319_2025_526_MOESM8_ESM.zip › Figure 5/5E/README.xlsx]

## Sheet: Figure5E
	Look up table (LUT)_Brightness/contrast
	DAPI_min	DAPI_max	TRA98_min	TRA98_max	L1 ORF1p_min	L1 ORF1p_max
WT	0	250	0	150	0	60
Dnmt3CKO	0	150	0	50	0	60
Nrf1cKO	0	180	0	60	0	60
dKO	0	200	0	45	0	60
	DAPI: Channel 1 (Ch1)
	TRA98: Channel 2 (Ch2)
	L1 ORF1p: Channel 3 (Ch3)
